# Supplementary material for: SSU rDNA Divergence in Planktonic Foraminifera: Molecular Taxonomy and Biogeographic Implications
Source: PLoS One. 2014 Aug 13;9(8):e104641. doi: 10.1371/journal.pone.0104641 (PMC4131912; doi:10.1371/journal.pone.0104641)
Supplement: Table S1 — Results of Kolmogorov-Smirnov and Mann-Whitney tests for distance comparisons. (XLS) [file pone.0104641.s002.xls]

## Sheet: sheet1
			Kolmogorov-Smirnov test		Mann-Whitney test
morpho-species	Nb. of inter-type distances	Nb. of intra-type distances	p	p(permutation)	p	p(permutation)
G. bulloides	75	3	0.0016	<0.0001	0.0035	<0.0001
G. siphonifera	19	9	1.85×10-6	<0.0001	2.85×10-5	<0.0001
G. ruber+conglobatus	438	90	1.0×10-53	<0.0001	4.58×10-43	<0.0001
H. pelagica	26	10	1.79×10-7	<0.0001	4.6×10-6	<0.0001
O. universa	10	11	1.14×10-5	<0.0001	1.1×10-4	0.0002
N. pachyderma	34	2	0.00025	<0.0001	0.00086	<0.0001
N. incompta	2	1	n.a.	n.a.	n.a.	n.a.
T. truncatulinoides	26	10	6.1×10-7	<0.0001	1.1×10-5	<0.0001
P. obliquiloculata	9996	5229	~0	<0.0001	~0	<0.0001

## Sheet: sheet2
			Kolmogorov-Smirnov test		Mann-Whitney test
morpho-species	Nb. of intra-genomic distances	Nb. of intra-type distances	p	p(permutation)	p	p(permutation)
G. siphonifera	2	9	0.36	0.37	0.15	0.15
H. pelagica	10	10	0.97	0.83	0.69	0.68
G. sacculifer	4	45	0.97	0.93	0.89	0.89
O. universa	2	11	0.92	1	0.91	0.98
T. truncatulinoides	33	10	0.40	0.39	0.32	0.33
G. ruber+conglobatus	15	90	0.11	0.1	0.05	0.05
P. obliquiloculata	200	5229	3.8×10-16	<0.0001	3.2×10-15	<0.0001

## Sheet: sheet3
			Kolmogorov-Smirnov test		Mann-Whitney test
morpho-species	Nb. of intra-genomic distances	Nb. of overall distances	p	p(permutation)	p	p(permutation)
G. conglomerata	4	10	0.47	0.42	0.20	0.23
H. hirsuta	3	28	0.16	0.31	0.29	0.35
G. ungulata	23	253	0.004	0.06	0.11	0.12
G. tumida	9	55	0.40	0.43	0.29	0.29
M. menardii	12	55	0.17	0.26	0.28	0.28
G. inflata	18	91	0.45	0.40	0.90	0.90
C. nitida	3	10	0.45	0.27	0.30	0.29
G. uvula	6	15	0.05	0.055	0.039	0.04
G. glutinata	17	190	1.0×10-5	<0.0001	1.0×10-4	0.0001
