# Supplementary material for: SSU rDNA Divergence in Planktonic Foraminifera: Molecular Taxonomy and Biogeographic Implications
Source: PLoS One. 2014 Aug 13;9(8):e104641. doi: 10.1371/journal.pone.0104641 (PMC4131912; doi:10.1371/journal.pone.0104641)
Supplement: Table S2 — Information on planktonic foraminiferal sequences available from NCBI (Sheet1) and information on sampling stations corresponding to new sequences (Sheet2). (XLSX) [file pone.0104641.s003.xlsx]

## Sheet: Classification Hemleben
Group				Species	Nombre de séquences			Genotypes			commentaire
					NCBI	EPPO	Total	littérature	observé	Collection
Spiralé	Macroperforé	Spinose	Bilamelaire	Globigerina bulloides	22	63 (RM)	85	7	9		Type Iie de Darling manquant, nouveau type Iif (EPPO)
				Globigerina falconensis	5		5	?	2		Qualité séquences moyenne
				Globoturborotalia rubescens		FAIL	0			3 oiso	2 sp
				Globoturborotalia tenellus			0			non
				Turborotalia clarkei			0			non	voir data colomban
				Turborotalita humilis		1(2)	1			Revelle ~20	20 sp REVELLE - BENTHIQUE
				Turborotalita quinqueloba	7		7	6	7		Un génotype sans dénomination appartenant au cluster II (pas de publi associé)
				Globigerinoides conglobatus	6		6	2?	1		Nombre de séquences insuffisante pour conclure à la présence de plusieurs génotypes (problème de qualité également)
				Globigerinoides ruber	161	279 (YU)	440	5	5		Ok
				Globigerinoides ruber (pink)	150		150	1	1		Ok
				Globigerinoides sacculifer	16		16	1	1
				Sphaeroidinella dehiscens		6(*4)	6		1	Th - Re - GB - GA	30 sp
				Globigerinella adamsi		FAIL	0			non	1 sp
				Globigerinella calida		5(*4)	5			El - Oi - Re	30 sp -> SIPHONIFERA
				Globigerinella digitata			0			Oi - Re
				Globigerinella siphonifera	32		32	4	4		Nomenclature de de Vargas et al. (2002) utilisés (Types I à IV)
				Orbulina universa	13		13	3	3		Pas de fragment complet pour le TII (selement ~400pb)
				beella digitata		3(*4)	3		1		10 sp REVELLE
				Orcadia riedeli			0			non
			Monolamelaire	Hastigerina digitata		FAIL	0			C-MarZ	Pas trouvé
				Hastigerina parapelagica			0				10 sp - PELAGICA - SIPHONIFERA
				Hastigerina pelagica	52		52	?	3		3 génotypes mais variations non soutenues phylogénétique qui sont reproductibles entre individus
		Non-Spinose		Globoquadrina conglomerata		11	11			SD - Oi - Re - GB	91% identité avec benthiques
				Neogloboquadrina dutertrei	10	24 (YU) - BENTHIQUE ????!!!!!	34	3	4		3 publié, 4 voir plus mais nombre de séquences inssufisantes
				Neogloboquadrina pachyderma	27		27	7	7		7 mais variations supplémentaire. Impossible de dire si ces variations sont du fait de divergence intra génotypes, inter génotypes erreurs, etc ….
				Neogloboquadrina incompta	13		13	2	2		Correction du nom d espèces pour les anciennes séquences tjs attribué à N. pachyderma
				Berggrenia pumilio			0			non
				Globorotalia cavernula			0			non
				Globorotalia crassaformis	1		1	1	1		1 seul séquence ….. Ech REVELLE
				Globorotalia hirsuta	19	40	59	1	1		qq erreurs dans les séquences - variabilité en fin de SSU, signal?
				Globorotalia inflata	9	10 (YU) 50 (RM)	69	2	2		en attente du séquençage
				Globorotalia menardii	5	8 (YU)	13	1	1		mutations mais rien de reproductible …
				Globorotalia scitula	5	48 (YU)	53	1	2		Denomination arbitraire - PB SEQUENCES YU - MIX de 3 ME DIFFERENTES 1 GLOBOROTALIIDE/ 1 MICROPERF / 1 INCONNUE
				Globorotalia theyeri	2(*4)		2			Re	7 sp REVELLE - HIRSUTA
				Truncorotalia truncatulinoides	39	12	51	5	5		Variations intra types
				Globorotalia tumida		16(YU)	16			C-MarZ - GB	60 sp - MENARDII ?
				Globorotalia ungulata		43 (YU)	43		1	AMT - GB - Kt	60 sp
				Globorotaloides hexagonus		2(*4)	2			Oi - GB?	20 Melville - pas de coquilles - BENTHIQUE ???
				Globorotalia anfracta			0			El	Pas trouvé
				Pulleniatina obliquiloculata		183 (YU)	183	1 - ?	1	13	Variations dans les séquences … significatives ?
	Microperforé			Globigerinita glutinata	37		37	?	3		Très certainement 2 sous types gènètique dans le type II et trois. Pas suffisament de séquences.
				Globigerinita minuta			0			AMT	Pas trouvé
				Globigerinita uvula	6		6	?	1		Variations mais trop peu de séquences - 4 spe
				Tenuitella fleisheri		5(*2-4)	5			Oi - Kt	voir data colomban - 4 spécimens - UVULA
				Tenuitella iota		19 (*2)	19			Re	OK - REVELLE - UVULA
				Tenuitella parkerae			0			Non	voir data colomban
				Candeina nitida	6	1(*4)	6	1	1		Peut-être 2 types mais pas assez de séquences 15 sp
Non-spiralé				Gallitellia vivans	5		5			Kt	1 sp
				Streptochilus globigerus			0
					Spinose	769
					Monolamellaire	52
					Non-spinose	577
					Microperforé	73
						1471
						Number of seq.	Number of genotypes
						Number of seq.	Number of genotypes					H. digitata	0
					G. conglomerata	32	2					H. parapelagica	0
					N. dutertrei	10	5					H. pelagica	52	52
					N. pachyderma	15	9
					N. incompta	13	2
					B. pumilio	0
					G. cavernula	0						G. glutinata	37
					G. crassaformis	0						G. minuta	0
					G. hirsuta	69	2					G. uvula	6
					G. inflata	72	2					T. fleisheri	5
					G. menardii	14	1					T. iota	19
					G. scitula	16	1					T. parkerae	0
					G. theyeri							C. nitida	6
					T. truncatulinoides	51	5
					G. tumida	18	2
					G. ungulata	37	2
					G. hexagonus	0
					G. anfracta	0
					P. obliquiloculata	183	3
					G. glutinata	38	4
					G. minuta	0
					G. uvula	30	1
					T. fleisheri	0
					T. iota	0
					T. parkerae	0
					C. nitida	12	1
					H. digitata	0
					H. parapelagica	0
					H. pelagica	52	3
					G.vivans	5	1
					S. Globigerus	19	3
					G. bulloides	83	11
					G. falconensis	5	1
					G. rubescens	1	1
					G. tenellus	0
					T. clarkei	0
					T. humilis	0
					T. quinqueloba	8	6
					G. conglobatus	7	4
					G. ruber	165	7
					G. ruber (pink)	148	1
					G. sacculifer	109	1
					S. dehiscens	6	1
					G. adamsi	0
					G. calida	0
					G. digitata	0
					G. siphonifera	43	6
					O. universa	50	3
					b.digitata	4	2
					O. riedeli	0
						1315	93

## Sheet: Sheet 1 sequences
NCBI Accession number	Morphospecies	Region	Genotype assigned	Voucher	Clone/DS	patristic distances based on literature delimitations	ABGD species delimitation	GYMC Species delimitation	name ABGD	name GMYC	name retained
AB263433	Globigerinita glutinata	Japan: Okinawa	Undefined	OKI	11	id	id	Ok	II	inconclusive	II
AB263434	Globigerinita glutinata	Japan: Okinawa	Undefined	OKI	21	id	id	Ok	II	inconclusive	II
AB263435	Candeina nitida	USA: Guam	Undefined	GUA1	1	id	id	Ok	inconclusive	inconclusive	C. nitida
AB263436	Candeina nitida	USA: Guam	Undefined	GUA2	1	id	id	Ok	inconclusive	inconclusive	C. nitida
AB263437	Neogloboquadrina dutertrei	Japan: Okinawa	Undefined	Oki1	1	id	id	Ok	N. dutertrei	Type I	N. dutertrei
AB263438	Neogloboquadrina dutertrei	Japan: Okinawa	Undefined	Oki2	1	Ok	Ok	Ok	N. dutertrei	Type I	N. dutertrei
AB263439	Pulleniatina obliquiloculata	Japan: Okinawa	IIb	OKI1	1	id	id	id	P. obliquiloculata	II	inconclusive
AB263440	Pulleniatina obliquiloculata	Japan: Okinawa	U	OKI2	1	id	id	id	P. obliquiloculata	II	inconclusive
AB263441	Pulleniatina obliquiloculata	Japan: Okinawa	U	OKI3	1	id	id	id	P. obliquiloculata	II	inconclusive
AB263442	Pulleniatina obliquiloculata	Japan: Okinawa	IIb	OKI4	1	Ok	Ok	Ok	P. obliquiloculata	II	inconclusive
AB263443	Globorotalia hirsuta	Japan: Northwestern Pacific	Undefined	GUA1	1	Ok	Ok	Ok	G. hirsuta	G. hirsuta	G. hirsuta
AB263444	Globorotalia hirsuta	Japan: Northwestern Pacific	Undefined	GUA2	1	Ok	Ok	Ok	G. hirsuta	G. hirsuta	G. hirsuta
AB263445	Globorotalia menardii	Japan: Okinawa	Undefined	OKI1	NA	Ok	Ok	Ok	G. menardii	G. menardii	G. menardii
AB263446	Truncorotalia truncatulinoides	Japan: Northwestern Pacific	V	GUA1	1	id	id	Ok	V	V	V
AB263447	Truncorotalia truncatulinoides	Japan: Northwestern Pacific	V	GUA2	1	Ok	Ok	Ok	V	V	V
AB263448	Hastigerina pelagica	Japan:Okinawa	Undefined	OKI1	1	id	id	na	I	n.a	I
AB263449	Hastigerina pelagica	Japan:Okinawa	Undefined	OKI2	1	Ok	Ok	na	I	n.a	I
AB263450	Hastigerina pelagica	Japan:Okinawa	Undefined	OKI3	1	intraG	id	na	I	n.a	I
AB263451	Globigerinella siphonifera	Japan: Okinawa	Undefined	OKI3_1	NA	name	id	Ok	I	I	I
AB263452	Globigerinella siphonifera	Japan: Okinawa	Undefined	OKI1_1	NA	name	id	Ok	II	II	II
AB263453	Globigerinella siphonifera	Japan: Okinawa	Undefined	OKI2_1	NA	name	id	Ok	II	II	II
AB263454	Globigerinella siphonifera	Japan: Okinawa	Undefined	OKI4_1	NA	name	id	id	II	II	II
AB263455	Globigerinella siphonifera	Japan: Okinawa	Undefined	OKI5_1	NA	name	id	Ok	II	II	II
AB263456	Orbulina universa	Northwest Pacific	I	OKI1	1	id	id	Ok	III	III	III
AB263457	Orbulina universa	Northwest Pacific	I	OKI2	1	id	id	id	III	III	III
AB263458	Orbulina universa	Northwest Pacific	I	OKI3	1	Ok	Ok	id	III	III	III
AB263459	Globigerinoides sacculifer	Japan: Okinawa	I	OKI1	1	id	id	id	G. sacculifer	G. sacculifer	G. sacculifer
AB263460	Globigerinoides sacculifer	Japan: Okinawa	I	OKI2	1	id	id	Ok	G. sacculifer	G. sacculifer	G. sacculifer
AB263461	Globigerinoides sacculifer	Japan: Okinawa	I	OKI3	1	Ok	Ok	Ok	G. sacculifer	G. sacculifer	G. sacculifer
AB263462	Globigerinoides sacculifer	Japan: Okinawa	I	OKI4	1	Ok	Ok	Ok	G. sacculifer	G. sacculifer	G. sacculifer
AB263463	Globigerinoides ruber	North Pacific	Undefined	OKI1	1	intraG	id	Ok	Ib	Ib	Ib
AB263464	Globigerinoides ruber	North Pacific	Undefined	OKI2	1	id	id	id	Ia	Ia	Ia
AB263465	Globigerinoides conglobatus	Japan: Okinawa	undefined	OKI1	1	Ok	Ok	Ok	G. conglobatus	G. conglobatus	G. conglobatus
AB263466	Globigerinoides conglobatus	Japan: Okinawa	undefined	OKI2	1	Ok	Ok	Ok	G. conglobatus	G. conglobatus	G. conglobatus
AB468826	Globigerinita glutinata	Japan: Okinawa	Undefined	OKI	12	Ok	Ok	Ok	II	inconclusive	II
AB468827	Globigerinita glutinata	Japan: Okinawa	Undefined	OKI	13	Ok	Ok	Ok	II	inconclusive	II
AB468828	Globigerinita glutinata	Japan: Okinawa	Undefined	OKI	22	Ok	Ok	Ok	II	inconclusive	II
AB468829	Globigerinita glutinata	Japan: Okinawa	Undefined	OKI	31	Ok	Ok	Ok	II	inconclusive	II
AB468830	Globigerinita glutinata	Japan: Okinawa	Undefined	OKI	32	Ok	Ok	Ok	II	inconclusive	II
AB468831	Globigerinita glutinata	Japan: Okinawa	Undefined	OKI	33	Ok	Ok	Ok	II	inconclusive	II
AB468832	Globigerinita glutinata	Japan: Okinawa	Undefined	OKI	41	Ok	Ok	Ok	II	inconclusive	II
AB468833	Globigerinita glutinata	Japan: Okinawa	Undefined	OKI	42	Ok	Ok	Ok	II	inconclusive	II
AB468834	Candeina nitida	Japan: Northwestern Pacific	Undefined	GUA1	2	Ok	Ok	Ok	inconclusive	inconclusive	C. nitida
AB468835	Candeina nitida	Japan: Northwestern Pacific	Undefined	GUA2	2	Ok	Ok	Ok	inconclusive	inconclusive	C. nitida
AB468836	Candeina nitida	Japan: Northwestern Pacific	Undefined	GUA2	3	Ok	Ok	Ok	inconclusive	inconclusive	C. nitida
AB468837	Candeina nitida	Japan: Northwestern Pacific	Undefined	GUA2	4	Ok	Ok	Ok	inconclusive	inconclusive	C. nitida
AB468838	Neogloboquadrina dutertrei	Japan: Okinawa	Undefined	Oki1	2	Ok	Ok	id	N. dutertrei	Type I	N. dutertrei
AB468839	Neogloboquadrina dutertrei	Japan: Okinawa	Undefined	Oki2	2	Ok	Ok	id	N. dutertrei	Type I	N. dutertrei
AB468840	Pulleniatina obliquiloculata	Japan: Okinawa	U	OKI1	2	id	id	id	P. obliquiloculata	II	inconclusive
AB468841	Pulleniatina obliquiloculata	Japan: Okinawa	U	OKI2	2	id	id	Ok	P. obliquiloculata	II	inconclusive
AB468842	Pulleniatina obliquiloculata	Japan: Okinawa	IIb	OKI3	2	Ok	Ok	Ok	P. obliquiloculata	II	inconclusive
AB468843	Pulleniatina obliquiloculata	Japan: Okinawa	U	OKI4	2	id	id	id	P. obliquiloculata	II	inconclusive
AB468844	Pulleniatina obliquiloculata	Japan: Okinawa	IIb	OKI5	1	id	id	Ok	P. obliquiloculata	II	inconclusive
AB468845	Pulleniatina obliquiloculata	Japan: Okinawa	U	OKI5	2	name	Ok	Ok	P. obliquiloculata	II	inconclusive
AB468846	Globorotalia hirsuta	Japan: Northwestern Pacific	Undefined	GUA1	2	id	id	id	G. hirsuta	G. hirsuta	G. hirsuta
AB468847	Globorotalia hirsuta	Japan: Northwestern Pacific	Undefined	GUA1	3	Ok	Ok	Ok	G. hirsuta	G. hirsuta	G. hirsuta
AB468848	Globorotalia hirsuta	Japan: Northwestern Pacific	Undefined	GUA2	2	id	id	id	G. hirsuta	G. hirsuta	G. hirsuta
AB468849	Globorotalia hirsuta	Japan: Northwestern Pacific	Undefined	GUA2	3	Ok	Ok	Ok	G. hirsuta	G. hirsuta	G. hirsuta
AB468850	Globorotalia menardii	Japan: Okinawa	Undefined	OKI1	2	Ok	Ok	Ok	G. menardii	G. menardii	G. menardii
AB468851	Globorotalia menardii	Japan: Okinawa	Undefined	OKI1	3	Ok	Ok	Ok	G. menardii	G. menardii	G. menardii
AB468852	Truncorotalia truncatulinoides	Japan: Northwestern Pacific	V	GUA1	2	Ok	Ok	Ok	V	V	V
AB468853	Truncorotalia truncatulinoides	Japan: Northwestern Pacific	V	GUA1	3	Ok	Ok	Ok	V	V	V
AB468854	Truncorotalia truncatulinoides	Japan: Northwestern Pacific	V	GUA2	2	Ok	Ok	Ok	V	V	V
AB468855	Truncorotalia truncatulinoides	Japan: Northwestern Pacific	V	GUA2	3	Ok	Ok	Ok	V	V	V
AB468856	Hastigerina pelagica	Japan:Okinawa	Undefined	OKI1	2	id	id	na	I	n.a	I
AB468857	Hastigerina pelagica	Japan:Okinawa	Undefined	OKI1	3	intraG	Ok	na	I	n.a	I
AB468858	Hastigerina pelagica	Japan:Okinawa	Undefined	OKI2	2	id	id	na	I	n.a	I
AB468859	Hastigerina pelagica	Japan:Okinawa	Undefined	OKI3	2	intraG	Ok	na	I	n.a	I
AB468860	Hastigerina pelagica	Japan:Okinawa	Undefined	OKI3	3	intraG	Ok	na	I	n.a	I
AB468861	Hastigerina pelagica	Japan:Okinawa	Undefined	OKI3	4	id	id	na	I	n.a	I
AB468862	Hastigerina pelagica	Japan:Okinawa	Undefined	OKI4	1	intraG	Ok	na	I	n.a	I
AB468863	Hastigerina pelagica	Japan:Okinawa	Undefined	OKI4	2	intraG	Ok	na	I	n.a	I
AB468864	Globigerinella siphonifera	Japan: Okinawa	Undefined	OKI1	2	intraG	Ok	Ok	II	II	II
AB468865	Globigerinella siphonifera	Japan: Okinawa	Undefined	OKI2	2	intraG	Ok	Ok	II	II	II
AB468866	Globigerinella siphonifera	Japan: Okinawa	Undefined	OKI2	3	intraG	id	id	II	II	II
AB468867	Globigerinella siphonifera	Japan: Okinawa	Undefined	OKI2	4	intraG	Ok	id	II	II	II
AB468868	Globigerinella siphonifera	Japan: Okinawa	Undefined	OKI3	2	intraG	Ok	id	II	II	II
AB468869	Globigerinella siphonifera	Japan: Okinawa	Undefined	OKI4	2	intraG	Ok	id	II	II	II
AB468870	Globigerinella siphonifera	Japan: Okinawa	Undefined	OKI5	2	intraG	Ok	id	II	II	II
AB468871	Orbulina universa	Northwest Pacific	I	OKI1	2	Ok	Ok	id	III	III	III
AB468872	Orbulina universa	Northwest Pacific	I	OKI1	3	Ok	Ok	Ok	III	III	III
AB468873	Orbulina universa	Northwest Pacific	I	OKI2	2	id	id	id	III	III	III
AB468874	Orbulina universa	Northwest Pacific	I	OKI3	2	Ok	Ok	Ok	III	III	III
AB468875	Globigerinoides sacculifer	Japan: Okinawa	I	OKI1	2	Ok	Ok	Ok	G. sacculifer	G. sacculifer	G. sacculifer
AB468876	Globigerinoides sacculifer	Japan: Okinawa	I	OKI1	3	Ok	Ok	Ok	G. sacculifer	G. sacculifer	G. sacculifer
AB468877	Globigerinoides sacculifer	Japan: Okinawa	I	OKI1	4	Ok	Ok	Ok	G. sacculifer	G. sacculifer	G. sacculifer
AB468878	Globigerinoides sacculifer	Japan: Okinawa	I	OKI2	2	id	id	Ok	G. sacculifer	G. sacculifer	G. sacculifer
AB468879	Globigerinoides sacculifer	Japan: Okinawa	I	OKI2	3	Ok	Ok	Ok	G. sacculifer	G. sacculifer	G. sacculifer
AB468880	Globigerinoides sacculifer	Japan: Okinawa	I	OKI3	2	id	id	id	G. sacculifer	G. sacculifer	G. sacculifer
AB468881	Globigerinoides sacculifer	Japan: Okinawa	I	OKI4	2	Ok	Ok	Ok	G. sacculifer	G. sacculifer	G. sacculifer
AB468882	Globigerinoides ruber	North Pacific	Undefined	OKI1	2	intraG	Ok	id	Ib	Ib	Ib
AB468883	Globigerinoides ruber	North Pacific	Undefined	OKI1	3	IntraG	Ok	Ok	Ib	Ib	Ib
AB468884	Globigerinoides ruber	North Pacific	Undefined	OKI1	4	IntraG	Ok	Ok	Ib	Ib	Ib
AB468885	Globigerinoides ruber	North Pacific	Undefined	OKI2	2	Ok	Ok	id	Ia	Ia	Ia
AB468886	Globigerinoides ruber	North Pacific	Undefined	OKI2	3	intraG	id	id	Ia	Ia	Ia
AB468887	Globigerinoides conglobatus	Japan: Okinawa	undefined	OKI1	2	S	S	id	G. conglobatus	G. conglobatus	G. conglobatus
AB468888	Globigerinoides conglobatus	Japan: Okinawa	undefined	OKI2	2	S	S	id	G. conglobatus	G. conglobatus	G. conglobatus
AB636683	Pulleniatina obliquiloculata	Atlantic Ocean: Sargasso Sea	I	Z232	8	id	id	Ok	P. obliquiloculata	I	inconclusive
AB636684	Pulleniatina obliquiloculata	Pacific Ocean	I	Z329	20	Ok	Ok	Ok	P. obliquiloculata	I	inconclusive
AB636685	Pulleniatina obliquiloculata	Atlantic Ocean: Sargasso Sea	I	Z330	29	id	id	Ok	P. obliquiloculata	I	inconclusive
AB636686	Pulleniatina obliquiloculata	Pacific Ocean	I	Z362	36	Ok	Ok	Ok	P. obliquiloculata	I	inconclusive
AB636687	Pulleniatina obliquiloculata	Atlantic Ocean: Sargasso Sea	I	Z511	49	id	id	Ok	P. obliquiloculata	I	inconclusive
AB636688	Pulleniatina obliquiloculata	Pacific Ocean	I	GYB648	15	Ok	Ok	Ok	P. obliquiloculata	I	inconclusive
AB636689	Pulleniatina obliquiloculata	Indian Ocean	I	GYB1810	31	Ok	Ok	Ok	P. obliquiloculata	I	inconclusive
AB636690	Pulleniatina obliquiloculata	Pacific Ocean	I	GYB1811	33	Ok	Ok	Ok	P. obliquiloculata	I	inconclusive
AB636691	Pulleniatina obliquiloculata	Indian Ocean	I	GYB2180	57	Ok	Ok	Ok	P. obliquiloculata	I	inconclusive
AB636692	Pulleniatina obliquiloculata	Pacific Ocean	I	GYA2746	41	Ok	Ok	Ok	P. obliquiloculata	I	inconclusive
AB636693	Pulleniatina obliquiloculata	Pacific Ocean	I	GYA541	38	id	id	Ok	P. obliquiloculata	I	inconclusive
AB636694	Pulleniatina obliquiloculata	NA	I	Y1211	4	id	id	Ok	P. obliquiloculata	I	inconclusive
AB636695	Pulleniatina obliquiloculata	Pacific Ocean	I	Y1442	86	id	id	Ok	P. obliquiloculata	I	inconclusive
AB636696	Pulleniatina obliquiloculata	NA	I	Y1489	44	Ok	Ok	Ok	P. obliquiloculata	I	inconclusive
AB636697	Pulleniatina obliquiloculata	Pacific Ocean	I	Y1491	89	Ok	Ok	Ok	P. obliquiloculata	I	inconclusive
AB636698	Pulleniatina obliquiloculata	NA	I	Y1492	5	id	id	Ok	P. obliquiloculata	I	inconclusive
AB636699	Pulleniatina obliquiloculata	NA	I	Me1600	46	Ok	Ok	Ok	P. obliquiloculata	I	inconclusive
AB636700	Pulleniatina obliquiloculata	NA	I	Me1597	38	Ok	Ok	Ok	P. obliquiloculata	I	inconclusive
AB636701	Pulleniatina obliquiloculata	NA	I	Me1594	40	Ok	Ok	Ok	P. obliquiloculata	I	inconclusive
AB636702	Pulleniatina obliquiloculata	NA	I	Me867	8	Ok	Ok	Ok	P. obliquiloculata	I	inconclusive
AB636703	Pulleniatina obliquiloculata	Pacific Ocean	IIa	GYA2395	38	Ok	Ok	Ok	P. obliquiloculata	II	inconclusive
AB636704	Pulleniatina obliquiloculata	Pacific Ocean	IIa	GYA1037	4	Ok	Ok	Ok	P. obliquiloculata	II	inconclusive
AB636705	Pulleniatina obliquiloculata	Pacific Ocean	IIa	GYA1508	14	id	id	Ok	P. obliquiloculata	II	inconclusive
AB636706	Pulleniatina obliquiloculata	Pacific Ocean	IIa	GYA1741	21	Ok	Ok	Ok	P. obliquiloculata	II	inconclusive
AB636707	Pulleniatina obliquiloculata	Pacific Ocean	IIa	GYA1757	25	Ok	Ok	Ok	P. obliquiloculata	II	inconclusive
AB636708	Pulleniatina obliquiloculata	Pacific Ocean	IIa	GYA1828	37	Ok	Ok	Ok	P. obliquiloculata	II	inconclusive
AB636709	Pulleniatina obliquiloculata	Pacific Ocean	IIa	GYA2125	4	Ok	Ok	Ok	P. obliquiloculata	II	inconclusive
AB636710	Pulleniatina obliquiloculata	Pacific Ocean	IIa	GYA2264	14	Ok	Ok	Ok	P. obliquiloculata	II	inconclusive
AB636711	Pulleniatina obliquiloculata	Pacific Ocean	IIa	GYA2380	30	Ok	Ok	Ok	P. obliquiloculata	II	inconclusive
AB636712	Pulleniatina obliquiloculata	Pacific Ocean	IIb	Y1220	60	Ok	Ok	Ok	P. obliquiloculata	II	inconclusive
AB636713	Pulleniatina obliquiloculata	Pacific Ocean	IIb	Y1224	65	id	id	Ok	P. obliquiloculata	II	inconclusive
AB636714	Pulleniatina obliquiloculata	Pacific Ocean	IIb	Y1441	76	id	id	Ok	P. obliquiloculata	II	inconclusive
AB636715	Pulleniatina obliquiloculata	Pacific Ocean	IIb	Y1482	88	Ok	Ok	Ok	P. obliquiloculata	II	inconclusive
AB636716	Pulleniatina obliquiloculata	Pacific Ocean	IIb	Y1484	102	id	id	Ok	P. obliquiloculata	II	inconclusive
AB636717	Pulleniatina obliquiloculata	Indian Ocean	IIb	GYB587	1	Ok	Ok	Ok	P. obliquiloculata	II	inconclusive
AB636718	Pulleniatina obliquiloculata	Pacific Ocean	IIb	GYA547	19	id	id	Ok	P. obliquiloculata	II	inconclusive
AB636719	Pulleniatina obliquiloculata	Indian Ocean	IIb	GYB659	18	Ok	Ok	Ok	P. obliquiloculata	II	inconclusive
AB636720	Pulleniatina obliquiloculata	Indian Ocean	IIb	GYB650	26	Ok	Ok	Ok	P. obliquiloculata	II	inconclusive
AB636721	Pulleniatina obliquiloculata	Pacific Ocean	IIb	GYA675	18	Ok	Ok	Ok	P. obliquiloculata	II	inconclusive
AB636722	Pulleniatina obliquiloculata	Pacific Ocean	IIb	Y1448	28	Ok	Ok	Ok	P. obliquiloculata	II	inconclusive
AB636723	Pulleniatina obliquiloculata	Pacific Ocean	IIb	Y1212	68	Ok	Ok	Ok	P. obliquiloculata	II	inconclusive
AB636724	Pulleniatina obliquiloculata	Pacific Ocean	IIb	Y1446	36	id	id	Ok	P. obliquiloculata	II	inconclusive
AB636725	Pulleniatina obliquiloculata	Pacific Ocean	IIb	GYA680	39	Ok	Ok	Ok	P. obliquiloculata	II	inconclusive
AB636726	Pulleniatina obliquiloculata	Pacific Ocean	IIb	GYA478	93	id	id	Ok	P. obliquiloculata	II	inconclusive
AB636727	Pulleniatina obliquiloculata	Pacific Ocean	IIb	GYA549	70	id	id	id	P. obliquiloculata	II	inconclusive
AB636728	Pulleniatina obliquiloculata	Pacific Ocean	IIb	GYA280	19	id	id	id	P. obliquiloculata	II	inconclusive
AB636729	Pulleniatina obliquiloculata	Pacific Ocean	IIa	KH279	8	Ok	Ok	Ok	P. obliquiloculata	II	inconclusive
AB636730	Pulleniatina obliquiloculata	Pacific Ocean	I	KH281	12	Ok	Ok	Ok	P. obliquiloculata	I	inconclusive
AB636731	Pulleniatina obliquiloculata	Pacific Ocean	IIa	KH316	25	id	id	Ok	P. obliquiloculata	II	inconclusive
AB636732	Pulleniatina obliquiloculata	Pacific Ocean	I	KH342	4	Ok	Ok	Ok	P. obliquiloculata	I	inconclusive
AB636733	Pulleniatina obliquiloculata	Pacific Ocean	IIa	KH343	17	Ok	Ok	Ok	P. obliquiloculata	II	inconclusive
AB636734	Pulleniatina obliquiloculata	Pacific Ocean	I	KH1431	36	Ok	Ok	Ok	P. obliquiloculata	I	inconclusive
AB636735	Pulleniatina obliquiloculata	Pacific Ocean	I	KH1623	64	Ok	Ok	Ok	P. obliquiloculata	I	inconclusive
AB636736	Pulleniatina obliquiloculata	Pacific Ocean	IIb	Ama20	2	Ok	Ok	Ok	P. obliquiloculata	II	inconclusive
AB636737	Pulleniatina obliquiloculata	Pacific Ocean	IIb	Ama21	1	id	id	Ok	P. obliquiloculata	II	inconclusive
AB636738	Pulleniatina obliquiloculata	Pacific Ocean	IIb	Ama22	1	id	id	Ok	P. obliquiloculata	II	inconclusive
AB636739	Pulleniatina obliquiloculata	Pacific Ocean	IIb	Ama25	1	Ok	Ok	Ok	P. obliquiloculata	II	inconclusive
AB636740	Pulleniatina obliquiloculata	Pacific Ocean	IIb	Ama26	5	id	id	Ok	P. obliquiloculata	II	inconclusive
AB636741	Pulleniatina obliquiloculata	Pacific Ocean	IIb	Ama52	2	Ok	Ok	Ok	P. obliquiloculata	II	inconclusive
AB636742	Pulleniatina obliquiloculata	Pacific Ocean	I	Ama53	1	Ok	Ok	Ok	P. obliquiloculata	I	inconclusive
AB636743	Pulleniatina obliquiloculata	Pacific Ocean	IIb	Ama10	2	id	id	Ok	P. obliquiloculata	II	inconclusive
AB636744	Pulleniatina obliquiloculata	Pacific Ocean	IIb	Ama13	3	Ok	Ok	Ok	P. obliquiloculata	II	inconclusive
AB636745	Pulleniatina obliquiloculata	Pacific Ocean	IIb	Ama17	1	id	id	Ok	P. obliquiloculata	II	inconclusive
AB636746	Pulleniatina obliquiloculata	Pacific Ocean	IIb	Ama30	1	Ok	Ok	Ok	P. obliquiloculata	II	inconclusive
AB636747	Pulleniatina obliquiloculata	Pacific Ocean	IIb	Ama31	1	id	id	Ok	P. obliquiloculata	II	inconclusive
AB636748	Pulleniatina obliquiloculata	Pacific Ocean	I	Ama50	3	Ok	Ok	Ok	P. obliquiloculata	I	inconclusive
AB636749	Pulleniatina obliquiloculata	Atlantic Ocean: Sargasso Sea	I	Z232	7	id	id	Ok	P. obliquiloculata	I	inconclusive
AB636750	Pulleniatina obliquiloculata	Atlantic Ocean: Sargasso Sea	I	Z232	9	Ok	Ok	Ok	P. obliquiloculata	I	inconclusive
AB636751	Pulleniatina obliquiloculata	Atlantic Ocean: Sargasso Sea	I	Z232	10	Ok	Ok	Ok	P. obliquiloculata	I	inconclusive
AB636752	Pulleniatina obliquiloculata	Atlantic Ocean: Sargasso Sea	I	Z232	11	id	id	Ok	P. obliquiloculata	I	inconclusive
AB636753	Pulleniatina obliquiloculata	Atlantic Ocean: Sargasso Sea	I	Z329	16	Ok	Ok	Ok	P. obliquiloculata	I	inconclusive
AB636754	Pulleniatina obliquiloculata	Atlantic Ocean: Sargasso Sea	I	Z329	18	id	id	Ok	P. obliquiloculata	I	inconclusive
AB636755	Pulleniatina obliquiloculata	Atlantic Ocean: Sargasso Sea	I	Z329	22	Ok	Ok	Ok	P. obliquiloculata	I	inconclusive
AB636756	Pulleniatina obliquiloculata	Atlantic Ocean: Sargasso Sea	I	Z329	19	id	id	Ok	P. obliquiloculata	I	inconclusive
AB636757	Pulleniatina obliquiloculata	Atlantic Ocean: Sargasso Sea	I	Z330	25	id	id	Ok	P. obliquiloculata	I	inconclusive
AB636758	Pulleniatina obliquiloculata	Atlantic Ocean: Sargasso Sea	I	Z330	26	Ok	Ok	id	P. obliquiloculata	I	inconclusive
AB636759	Pulleniatina obliquiloculata	Atlantic Ocean: Sargasso Sea	I	Z330	27	id	id	Ok	P. obliquiloculata	I	inconclusive
AB636760	Pulleniatina obliquiloculata	Atlantic Ocean: Sargasso Sea	I	Z330	28	Ok	Ok	Ok	P. obliquiloculata	I	inconclusive
AB636761	Pulleniatina obliquiloculata	Atlantic Ocean: Sargasso Sea	I	Z362	41	Ok	Ok	Ok	P. obliquiloculata	I	inconclusive
AB636762	Pulleniatina obliquiloculata	Atlantic Ocean: Sargasso Sea	I	Z362	37	Ok	Ok	Ok	P. obliquiloculata	I	inconclusive
AB636763	Pulleniatina obliquiloculata	Atlantic Ocean: Sargasso Sea	I	Z362	38	id	id	Ok	P. obliquiloculata	I	inconclusive
AB636764	Pulleniatina obliquiloculata	Atlantic Ocean: Sargasso Sea	I	Z362	39	id	id	Ok	P. obliquiloculata	I	inconclusive
AB636765	Pulleniatina obliquiloculata	Atlantic Ocean: Sargasso Sea	I	Z511	54	id	id	Ok	P. obliquiloculata	I	inconclusive
AB636766	Pulleniatina obliquiloculata	Atlantic Ocean: Sargasso Sea	I	Z511	51	Ok	Ok	id	P. obliquiloculata	I	inconclusive
AB636767	Pulleniatina obliquiloculata	Atlantic Ocean: Sargasso Sea	I	Z511	52	Ok	Ok	Ok	P. obliquiloculata	I	inconclusive
AB636768	Pulleniatina obliquiloculata	Atlantic Ocean: Sargasso Sea	I	Z511	50	Ok	Ok	Ok	P. obliquiloculata	I	inconclusive
AB636769	Pulleniatina obliquiloculata	Indian Ocean	I	GYB648	1	Ok	Ok	Ok	P. obliquiloculata	I	inconclusive
AB636770	Pulleniatina obliquiloculata	Indian Ocean	I	GYB648	6	Ok	Ok	Ok	P. obliquiloculata	I	inconclusive
AB636771	Pulleniatina obliquiloculata	Indian Ocean	I	GYB648	9	Ok	Ok	Ok	P. obliquiloculata	I	inconclusive
AB636772	Pulleniatina obliquiloculata	Indian Ocean	I	GYB1810	25	Ok	Ok	Ok	P. obliquiloculata	I	inconclusive
AB636773	Pulleniatina obliquiloculata	Indian Ocean	I	GYB1810	29	Ok	Ok	Ok	P. obliquiloculata	I	inconclusive
AB636774	Pulleniatina obliquiloculata	Indian Ocean	I	GYB1811	40	id	id	id	P. obliquiloculata	I	inconclusive
AB636775	Pulleniatina obliquiloculata	Indian Ocean	I	GYB2180	59	Ok	Ok	Ok	P. obliquiloculata	I	inconclusive
AB636776	Pulleniatina obliquiloculata	Indian Ocean	I	GYB2180	62	Ok	Ok	Ok	P. obliquiloculata	I	inconclusive
AB636777	Pulleniatina obliquiloculata	Pacific Ocean	I	GYA2746	52	Ok	Ok	Ok	P. obliquiloculata	I	inconclusive
AB636778	Pulleniatina obliquiloculata	Pacific Ocean	I	GYA541	37	Ok	Ok	Ok	P. obliquiloculata	I	inconclusive
AB636779	Pulleniatina obliquiloculata	Pacific Ocean	I	GYA541	40	Ok	Ok	Ok	P. obliquiloculata	I	inconclusive
AB636780	Pulleniatina obliquiloculata	Pacific Ocean	I	Y1211	7	Ok	Ok	Ok	P. obliquiloculata	I	inconclusive
AB636781	Pulleniatina obliquiloculata	Pacific Ocean	I	Y1211	9	Ok	Ok	Ok	P. obliquiloculata	I	inconclusive
AB636782	Pulleniatina obliquiloculata	Pacific Ocean	I	Y1211	75	id	id	Ok	P. obliquiloculata	I	inconclusive
AB636783	Pulleniatina obliquiloculata	Pacific Ocean	I	Y1442	83	Ok	Ok	Ok	P. obliquiloculata	I	inconclusive
AB636784	Pulleniatina obliquiloculata	Pacific Ocean	I	Y1442	85	Ok	Ok	Ok	P. obliquiloculata	I	inconclusive
AB636785	Pulleniatina obliquiloculata	Pacific Ocean	I	Y1489	45	Ok	Ok	Ok	P. obliquiloculata	I	inconclusive
AB636786	Pulleniatina obliquiloculata	Pacific Ocean	I	Y1489	49	Ok	Ok	Ok	P. obliquiloculata	I	inconclusive
AB636787	Pulleniatina obliquiloculata	Pacific Ocean	I	Y1489	43	Ok	Ok	Ok	P. obliquiloculata	I	inconclusive
AB636788	Pulleniatina obliquiloculata	Pacific Ocean	I	Y1491	52	Ok	Ok	Ok	P. obliquiloculata	I	inconclusive
AB636789	Pulleniatina obliquiloculata	Pacific Ocean	I	Y1491	88	Ok	Ok	Ok	P. obliquiloculata	I	inconclusive
AB636790	Pulleniatina obliquiloculata	Pacific Ocean	I	Y1491	93	Ok	Ok	Ok	P. obliquiloculata	I	inconclusive
AB636791	Pulleniatina obliquiloculata	Pacific Ocean	I	Y1492	3	id	id	Ok	P. obliquiloculata	I	inconclusive
AB636792	Pulleniatina obliquiloculata	Pacific Ocean	I	Y1492	6	Ok	Ok	Ok	P. obliquiloculata	I	inconclusive
AB636793	Pulleniatina obliquiloculata	Pacific Ocean	I	Y1492	9	id	id	Ok	P. obliquiloculata	I	inconclusive
AB636794	Pulleniatina obliquiloculata	NA	I	Me1600	45	Ok	Ok	Ok	P. obliquiloculata	I	inconclusive
AB636795	Pulleniatina obliquiloculata	NA	I	Me1600	47	Ok	Ok	Ok	P. obliquiloculata	I	inconclusive
AB636796	Pulleniatina obliquiloculata	NA	I	Me1600	48	Ok	Ok	Ok	P. obliquiloculata	I	inconclusive
AB636797	Pulleniatina obliquiloculata	NA	I	Me1597	37	Ok	Ok	Ok	P. obliquiloculata	I	inconclusive
AB636798	Pulleniatina obliquiloculata	NA	I	Me1597	39	Ok	Ok	Ok	P. obliquiloculata	I	inconclusive
AB636799	Pulleniatina obliquiloculata	NA	I	Me1597	40	Ok	Ok	Ok	P. obliquiloculata	I	inconclusive
AB636800	Pulleniatina obliquiloculata	NA	I	Me1594	37	Ok	Ok	Ok	P. obliquiloculata	I	inconclusive
AB636801	Pulleniatina obliquiloculata	NA	I	Me1594	38	Ok	Ok	Ok	P. obliquiloculata	I	inconclusive
AB636802	Pulleniatina obliquiloculata	NA	I	Me1594	39	Ok	Ok	Ok	P. obliquiloculata	I	inconclusive
AB636803	Pulleniatina obliquiloculata	NA	I	Me867	5	Ok	Ok	Ok	P. obliquiloculata	I	inconclusive
AB636804	Pulleniatina obliquiloculata	NA	I	Me867	6	Ok	Ok	Ok	P. obliquiloculata	I	inconclusive
AB636805	Pulleniatina obliquiloculata	NA	I	Me867	7	Ok	Ok	Ok	P. obliquiloculata	I	inconclusive
AB636806	Pulleniatina obliquiloculata	Pacific Ocean	IIa	GYA2395	37	Ok	Ok	Ok	P. obliquiloculata	II	inconclusive
AB636807	Pulleniatina obliquiloculata	Pacific Ocean	IIa	GYA2395	40	id	id	Ok	P. obliquiloculata	II	inconclusive
AB636808	Pulleniatina obliquiloculata	Pacific Ocean	IIa	GYA2395	39	id	id	Ok	P. obliquiloculata	II	inconclusive
AB636809	Pulleniatina obliquiloculata	Pacific Ocean	IIa	GYA1037	3	Ok	Ok	Ok	P. obliquiloculata	II	inconclusive
AB636810	Pulleniatina obliquiloculata	Pacific Ocean	IIa	GYA1037	6	id	id	Ok	P. obliquiloculata	II	inconclusive
AB636811	Pulleniatina obliquiloculata	Pacific Ocean	IIa	GYA1037	7	Ok	Ok	Ok	P. obliquiloculata	II	inconclusive
AB636812	Pulleniatina obliquiloculata	Pacific Ocean	IIa	GYA1508	12	Ok	Ok	Ok	P. obliquiloculata	II	inconclusive
AB636813	Pulleniatina obliquiloculata	Pacific Ocean	IIa	GYA1508	13	Ok	Ok	Ok	P. obliquiloculata	II	inconclusive
AB636814	Pulleniatina obliquiloculata	Pacific Ocean	IIa	GYA1508	15	Ok	Ok	Ok	P. obliquiloculata	II	inconclusive
AB636815	Pulleniatina obliquiloculata	Pacific Ocean	IIa	GYA1741	17	id	id	Ok	P. obliquiloculata	II	inconclusive
AB636816	Pulleniatina obliquiloculata	Pacific Ocean	IIa	GYA1741	19	id	id	Ok	P. obliquiloculata	II	inconclusive
AB636817	Pulleniatina obliquiloculata	Pacific Ocean	IIa	GYA1741	18	id	id	id	P. obliquiloculata	II	inconclusive
AB636818	Pulleniatina obliquiloculata	Pacific Ocean	IIa	GYA1741	89	Ok	Ok	id	P. obliquiloculata	II	inconclusive
AB636819	Pulleniatina obliquiloculata	Pacific Ocean	IIa	GYA1741	90	id	id	Ok	P. obliquiloculata	II	inconclusive
AB636820	Pulleniatina obliquiloculata	Pacific Ocean	IIa	GYA1741	91	Ok	Ok	id	P. obliquiloculata	II	inconclusive
AB636821	Pulleniatina obliquiloculata	Pacific Ocean	IIa	GYA1757	32	Ok	Ok	Ok	P. obliquiloculata	II	inconclusive
AB636822	Pulleniatina obliquiloculata	Pacific Ocean	IIa	GYA1757	27	Ok	Ok	Ok	P. obliquiloculata	II	inconclusive
AB636823	Pulleniatina obliquiloculata	Pacific Ocean	IIa	GYA1757	28	Ok	Ok	Ok	P. obliquiloculata	II	inconclusive
AB636824	Pulleniatina obliquiloculata	Pacific Ocean	IIa	GYA1828	35	Ok	Ok	Ok	P. obliquiloculata	II	inconclusive
AB636825	Pulleniatina obliquiloculata	Pacific Ocean	IIa	GYA1828	36	Ok	Ok	Ok	P. obliquiloculata	II	inconclusive
AB636826	Pulleniatina obliquiloculata	Pacific Ocean	IIa	GYA1828	38	Ok	Ok	Ok	P. obliquiloculata	II	inconclusive
AB636827	Pulleniatina obliquiloculata	Pacific Ocean	IIa	GYA2125	8	Ok	Ok	Ok	P. obliquiloculata	II	inconclusive
AB636828	Pulleniatina obliquiloculata	Pacific Ocean	IIa	GYA2125	5	Ok	Ok	Ok	P. obliquiloculata	II	inconclusive
AB636829	Pulleniatina obliquiloculata	Pacific Ocean	IIa	GYA2264	11	Ok	Ok	Ok	P. obliquiloculata	II	inconclusive
AB636830	Pulleniatina obliquiloculata	Pacific Ocean	IIa	GYA2264	12	Ok	Ok	Ok	P. obliquiloculata	II	inconclusive
AB636831	Pulleniatina obliquiloculata	Pacific Ocean	IIa	GYA2264	13	Ok	Ok	Ok	P. obliquiloculata	II	inconclusive
AB636832	Pulleniatina obliquiloculata	Pacific Ocean	IIa	GYA2380	29	Ok	Ok	Ok	P. obliquiloculata	II	inconclusive
AB636833	Pulleniatina obliquiloculata	Pacific Ocean	IIa	GYA2380	31	Ok	Ok	Ok	P. obliquiloculata	II	inconclusive
AB636834	Pulleniatina obliquiloculata	Pacific Ocean	IIa	GYA2380	26	Ok	Ok	Ok	P. obliquiloculata	II	inconclusive
AB636835	Pulleniatina obliquiloculata	Pacific Ocean	IIb	Y1220	61	Ok	Ok	Ok	P. obliquiloculata	II	inconclusive
AB636836	Pulleniatina obliquiloculata	Pacific Ocean	IIb	Y1220	62	Ok	Ok	id	P. obliquiloculata	II	inconclusive
AB636837	Pulleniatina obliquiloculata	Pacific Ocean	IIb	Y1220	63	id	id	id	P. obliquiloculata	II	inconclusive
AB636838	Pulleniatina obliquiloculata	Pacific Ocean	IIb	Y1224	66	Ok	Ok	Ok	P. obliquiloculata	II	inconclusive
AB636839	Pulleniatina obliquiloculata	Pacific Ocean	IIb	Y1224	67	Ok	Ok	Ok	P. obliquiloculata	II	inconclusive
AB636840	Pulleniatina obliquiloculata	Pacific Ocean	IIb	Y1224	68	Ok	Ok	Ok	P. obliquiloculata	II	inconclusive
AB636841	Pulleniatina obliquiloculata	Pacific Ocean	IIb	Y1441	75	Ok	Ok	Ok	P. obliquiloculata	II	inconclusive
AB636842	Pulleniatina obliquiloculata	Pacific Ocean	IIb	Y1441	77	id	id	id	P. obliquiloculata	II	inconclusive
AB636843	Pulleniatina obliquiloculata	Pacific Ocean	IIb	Y1441	74	id	id	id	P. obliquiloculata	II	inconclusive
AB636844	Pulleniatina obliquiloculata	Pacific Ocean	IIb	Y1482	87	Ok	Ok	Ok	P. obliquiloculata	II	inconclusive
AB636845	Pulleniatina obliquiloculata	Pacific Ocean	IIb	Y1482	94	Ok	Ok	Ok	P. obliquiloculata	II	inconclusive
AB636846	Pulleniatina obliquiloculata	Pacific Ocean	IIb	Y1484	103	id	id	Ok	P. obliquiloculata	II	inconclusive
AB636847	Pulleniatina obliquiloculata	Indian Ocean	IIb	GYB587	34	Ok	Ok	Ok	P. obliquiloculata	II	inconclusive
AB636848	Pulleniatina obliquiloculata	Indian Ocean	IIb	GYB587	35	id	id	id	P. obliquiloculata	II	inconclusive
AB636849	Pulleniatina obliquiloculata	Indian Ocean	IIb	GYB587	2	Ok	Ok	Ok	P. obliquiloculata	II	inconclusive
AB636850	Pulleniatina obliquiloculata	Indian Ocean	IIb	GYB587	33	id	id	Ok	P. obliquiloculata	II	inconclusive
AB636851	Pulleniatina obliquiloculata	Pacific Ocean	IIb	GYA547	20	Ok	Ok	Ok	P. obliquiloculata	II	inconclusive
AB636852	Pulleniatina obliquiloculata	Pacific Ocean	IIb	GYA547	61	Ok	Ok	Ok	P. obliquiloculata	II	inconclusive
AB636853	Pulleniatina obliquiloculata	Pacific Ocean	IIb	GYA547	60	Ok	Ok	Ok	P. obliquiloculata	II	inconclusive
AB636854	Pulleniatina obliquiloculata	Pacific Ocean	IIb	GYA547	59	Ok	Ok	Ok	P. obliquiloculata	II	inconclusive
AB636855	Pulleniatina obliquiloculata	Pacific Ocean	IIb	GYA547	58	Ok	Ok	Ok	P. obliquiloculata	II	inconclusive
AB636856	Pulleniatina obliquiloculata	Indian Ocean	IIb	GYB659	16	Ok	Ok	Ok	P. obliquiloculata	II	inconclusive
AB636857	Pulleniatina obliquiloculata	Indian Ocean	IIb	GYB659	17	Ok	Ok	Ok	P. obliquiloculata	II	inconclusive
AB636858	Pulleniatina obliquiloculata	Indian Ocean	IIb	GYB659	23	Ok	Ok	Ok	P. obliquiloculata	II	inconclusive
AB636859	Pulleniatina obliquiloculata	Indian Ocean	IIb	GYB659	13	id	id	Ok	P. obliquiloculata	II	inconclusive
AB636860	Pulleniatina obliquiloculata	Indian Ocean	IIb	GYB650	27	Ok	Ok	Ok	P. obliquiloculata	II	inconclusive
AB636861	Pulleniatina obliquiloculata	Indian Ocean	IIb	GYB650	28	Ok	Ok	Ok	P. obliquiloculata	II	inconclusive
AB636862	Pulleniatina obliquiloculata	Indian Ocean	IIb	GYB650	29	id	id	Ok	P. obliquiloculata	II	inconclusive
AB636863	Pulleniatina obliquiloculata	Pacific Ocean	IIb	GYA675	17	Ok	Ok	Ok	P. obliquiloculata	II	inconclusive
AB636864	Pulleniatina obliquiloculata	Pacific Ocean	IIb	GYA675	19	Ok	Ok	Ok	P. obliquiloculata	II	inconclusive
AB636865	Pulleniatina obliquiloculata	Pacific Ocean	IIb	GYA675	20	Ok	Ok	Ok	P. obliquiloculata	II	inconclusive
AB636866	Pulleniatina obliquiloculata	Pacific Ocean	IIb	Y1448	27	id	id	Ok	P. obliquiloculata	II	inconclusive
AB636867	Pulleniatina obliquiloculata	Pacific Ocean	IIb	Y1448	29	Ok	Ok	Ok	P. obliquiloculata	II	inconclusive
AB636868	Pulleniatina obliquiloculata	Pacific Ocean	IIb	Y1448	30	Ok	Ok	Ok	P. obliquiloculata	II	inconclusive
AB636869	Pulleniatina obliquiloculata	Pacific Ocean	IIb	Y1212	65	id	id	Ok	P. obliquiloculata	II	inconclusive
AB636870	Pulleniatina obliquiloculata	Pacific Ocean	IIb	Y1212	67	Ok	Ok	Ok	P. obliquiloculata	II	inconclusive
AB636871	Pulleniatina obliquiloculata	Pacific Ocean	IIb	Y1212	66	Ok	Ok	id	P. obliquiloculata	II	inconclusive
AB636872	Pulleniatina obliquiloculata	Pacific Ocean	IIb	Y1446	34	Ok	Ok	Ok	P. obliquiloculata	II	inconclusive
AB636873	Pulleniatina obliquiloculata	Pacific Ocean	IIb	Y1446	33	Ok	Ok	Ok	P. obliquiloculata	II	inconclusive
AB636874	Pulleniatina obliquiloculata	Pacific Ocean	IIb	Y1446	35	Ok	Ok	Ok	P. obliquiloculata	II	inconclusive
AB636875	Pulleniatina obliquiloculata	Pacific Ocean	IIb	GYA680	40	id	id	Ok	P. obliquiloculata	II	inconclusive
AB636876	Pulleniatina obliquiloculata	Pacific Ocean	IIb	GYA680	36	Ok	Ok	Ok	P. obliquiloculata	II	inconclusive
AB636877	Pulleniatina obliquiloculata	Pacific Ocean	IIb	GYA680	34	id	id	Ok	P. obliquiloculata	II	inconclusive
AB636878	Pulleniatina obliquiloculata	Pacific Ocean	IIb	GYA478	96	Ok	Ok	Ok	P. obliquiloculata	II	inconclusive
AB636879	Pulleniatina obliquiloculata	Pacific Ocean	IIb	GYA478	94	Ok	Ok	Ok	P. obliquiloculata	II	inconclusive
AB636880	Pulleniatina obliquiloculata	Pacific Ocean	IIb	GYA549	69	id	id	Ok	P. obliquiloculata	II	inconclusive
AB636881	Pulleniatina obliquiloculata	Pacific Ocean	IIb	GYA549	71	Ok	Ok	Ok	P. obliquiloculata	II	inconclusive
AB636882	Pulleniatina obliquiloculata	Pacific Ocean	IIb	GYA549	68	Ok	Ok	Ok	P. obliquiloculata	II	inconclusive
AB636883	Pulleniatina obliquiloculata	Pacific Ocean	IIb	GYA280	21	Ok	Ok	Ok	P. obliquiloculata	II	inconclusive
AB636884	Pulleniatina obliquiloculata	Pacific Ocean	IIb	GYA280	20	Ok	Ok	Ok	P. obliquiloculata	II	inconclusive
AB636885	Pulleniatina obliquiloculata	Pacific Ocean	IIb	GYA280	18	Ok	Ok	Ok	P. obliquiloculata	II	inconclusive
AB636886	Pulleniatina obliquiloculata	Pacific Ocean	IIa	KH279	4	id	id	Ok	P. obliquiloculata	II	inconclusive
AB636887	Pulleniatina obliquiloculata	Pacific Ocean	IIa	KH279	3	Ok	Ok	Ok	P. obliquiloculata	II	inconclusive
AB636888	Pulleniatina obliquiloculata	Pacific Ocean	IIa	KH279	6	id	id	Ok	P. obliquiloculata	II	inconclusive
AB636889	Pulleniatina obliquiloculata	Pacific Ocean	IIa	KH279	7	Ok	Ok	Ok	P. obliquiloculata	II	inconclusive
AB636890	Pulleniatina obliquiloculata	Pacific Ocean	I	KH281	15	Ok	Ok	Ok	P. obliquiloculata	I	inconclusive
AB636891	Pulleniatina obliquiloculata	Pacific Ocean	I	KH281	16	Ok	Ok	Ok	P. obliquiloculata	I	inconclusive
AB636892	Pulleniatina obliquiloculata	Pacific Ocean	I	KH281	9	Ok	Ok	Ok	P. obliquiloculata	I	inconclusive
AB636893	Pulleniatina obliquiloculata	Pacific Ocean	I	KH281	13	Ok	Ok	Ok	P. obliquiloculata	I	inconclusive
AB636894	Pulleniatina obliquiloculata	Pacific Ocean	IIa	KH316	28	Ok	Ok	Ok	P. obliquiloculata	II	inconclusive
AB636895	Pulleniatina obliquiloculata	Pacific Ocean	IIa	KH316	32	Ok	Ok	Ok	P. obliquiloculata	II	inconclusive
AB636896	Pulleniatina obliquiloculata	Pacific Ocean	IIa	KH316	26	Ok	Ok	Ok	P. obliquiloculata	II	inconclusive
AB636897	Pulleniatina obliquiloculata	Pacific Ocean	IIa	KH316	27	Ok	Ok	Ok	P. obliquiloculata	II	inconclusive
AB636898	Pulleniatina obliquiloculata	Pacific Ocean	I	KH342	1	Ok	Ok	Ok	P. obliquiloculata	I	inconclusive
AB636899	Pulleniatina obliquiloculata	Pacific Ocean	I	KH342	2	Ok	Ok	Ok	P. obliquiloculata	I	inconclusive
AB636900	Pulleniatina obliquiloculata	Pacific Ocean	I	KH342	3	Ok	Ok	Ok	P. obliquiloculata	I	inconclusive
AB636901	Pulleniatina obliquiloculata	Pacific Ocean	IIa	KH343	18	id	id	Ok	P. obliquiloculata	II	inconclusive
AB636902	Pulleniatina obliquiloculata	Pacific Ocean	IIa	KH343	19	Ok	Ok	Ok	P. obliquiloculata	II	inconclusive
AB636903	Pulleniatina obliquiloculata	Pacific Ocean	IIa	KH343	20	Ok	Ok	Ok	P. obliquiloculata	II	inconclusive
AB636904	Pulleniatina obliquiloculata	Pacific Ocean	I	KH1431	33	Ok	Ok	Ok	P. obliquiloculata	I	inconclusive
AB636905	Pulleniatina obliquiloculata	Pacific Ocean	I	KH1431	34	Ok	Ok	Ok	P. obliquiloculata	I	inconclusive
AB636906	Pulleniatina obliquiloculata	Pacific Ocean	I	KH1431	35	Ok	Ok	Ok	P. obliquiloculata	I	inconclusive
AB636907	Pulleniatina obliquiloculata	Pacific Ocean	IIa	KH1623	61	Ok	Ok	Ok	P. obliquiloculata	II	inconclusive
AB636908	Pulleniatina obliquiloculata	Pacific Ocean	IIa	KH1623	63	Ok	Ok	Ok	P. obliquiloculata	II	inconclusive
AB636909	Pulleniatina obliquiloculata	Pacific Ocean	IIb	Ama20	1	id	id	Ok	P. obliquiloculata	II	inconclusive
AB636910	Pulleniatina obliquiloculata	Pacific Ocean	IIb	Ama22	2	Ok	Ok	Ok	P. obliquiloculata	II	inconclusive
AB636911	Pulleniatina obliquiloculata	Pacific Ocean	IIb	Ama25	2	Ok	Ok	Ok	P. obliquiloculata	II	inconclusive
AB636912	Pulleniatina obliquiloculata	Pacific Ocean	IIb	Ama26	4	id	id	Ok	P. obliquiloculata	II	inconclusive
AB636913	Pulleniatina obliquiloculata	Pacific Ocean	U	Ama27	1	name	Ok	Ok	P. obliquiloculata	II	inconclusive
AB636914	Pulleniatina obliquiloculata	Pacific Ocean	U	Ama27	2	name	id	Ok	P. obliquiloculata	II	inconclusive
AB636915	Pulleniatina obliquiloculata	Pacific Ocean	U	Ama29	2	name	Ok	Ok	P. obliquiloculata	II	inconclusive
AB636916	Pulleniatina obliquiloculata	Pacific Ocean	IIb	Ama52	1	Ok	Ok	Ok	P. obliquiloculata	II	inconclusive
AB636917	Pulleniatina obliquiloculata	Pacific Ocean	IIb	Ama10	1	Ok	Ok	Ok	P. obliquiloculata	II	inconclusive
AB636918	Pulleniatina obliquiloculata	Pacific Ocean	U	Ama11	1	name	Ok	Ok	P. obliquiloculata	II	inconclusive
AB636919	Pulleniatina obliquiloculata	Pacific Ocean	U	Ama11	2	name	Ok	Ok	P. obliquiloculata	II	inconclusive
AB636920	Pulleniatina obliquiloculata	Pacific Ocean	U	Ama14	1	name	Ok	Ok	P. obliquiloculata	II	inconclusive
AB636921	Pulleniatina obliquiloculata	Pacific Ocean	U	Ama14	2	name	Ok	Ok	P. obliquiloculata	II	inconclusive
AB636922	Pulleniatina obliquiloculata	Pacific Ocean	U	Ama15	1	name	Ok	Ok	P. obliquiloculata	II	inconclusive
AB636923	Pulleniatina obliquiloculata	Pacific Ocean	U	Ama15	2	name	Ok	Ok	P. obliquiloculata	II	inconclusive
AB636924	Pulleniatina obliquiloculata	Pacific Ocean	IIb	Ama17	2	id	id	Ok	P. obliquiloculata	II	inconclusive
AB636925	Pulleniatina obliquiloculata	Pacific Ocean	IIb	Ama30	2	Ok	Ok	Ok	P. obliquiloculata	II	inconclusive
AB636926	Pulleniatina obliquiloculata	Pacific Ocean	IIb	Ama31	2	Ok	Ok	Ok	P. obliquiloculata	II	inconclusive
AF102227	Globigerinella siphonifera	Santa Catalina Island	IIa	CAG.sII2A	NA	Ok	Ok	Ok	II	II	II
AF102228	Globigerinella siphonifera	Santa Catalina Island	IIb	CAG.sII6B	NA	Ok	Ok	Ok	III	III	III
AF102229	Orbulina universa	USA:California, Santa Catalina Island	III	CA-Ouni3A	NA	id	id	id	III	III	III
AF102230	Globigerinoides ruber	Santa Barbara Chanel	Undefined	CAG.rub3B	NA	id	id	id	IIa	IIa	IIa
AF250105	Globigerinita glutinata	Great barrier reef	Undefined	AG.glu	U	Ok	Ok	Ok	II	inconclusive	II
AF250106	Globigerina bulloides	Santa Catalina	IIa	CAG.bul6A	Direct sequencing	Id	Id	id	IIa	inconclusive	IIa
AF250107	Globigerina bulloides	Denmark Strait	IIa	DSBulI	Direct sequencing	Id	Id	Ok	IIa	inconclusive	IIa
AF250108	Globigerina bulloides	Antarctic	IIa	AA9BUL	Direct sequencing	Id	Id	id	IIa	inconclusive	IIa
AF250109	Globigerina bulloides	Denmark Strait	IIb	DSBUL.cons	Direct sequencing	Ok	Ok	id	IIb-d-f	inconclusive	IIb-d-f
AF250110	Globigerina bulloides	Antarctic	IIb	AABul	Direct sequencing	id	id	Ok	IIb-d-f	inconclusive	IIb-d-f
AF250111	Globigerina bulloides	Antarctic	Iic	AA4BUL	Direct sequencing	Ok	Ok	Ok	IIc	inconclusive	IIc
AF250112	Turborotalita quinqueloba	Denmark Strait	Iia	DSQUI	NA	id	id	Ok	II	inconclusive	II
AF250113	Turborotalita quinqueloba	Antarctic	Iia	AA28QUI	NA	Ok	Ok	id	II	inconclusive	II
AF250114	Turborotalita quinqueloba	Denmark Strait	Iib	DSBQUI	NA	Ok	Ok	Ok	II	inconclusive	II
AF250115	Turborotalita quinqueloba	Antarctic	Iic	AA10QUI	NA	Ok	Ok	Ok	II	inconclusive	II
AF250116	Turborotalita quinqueloba	Great barrier reef: Australia	Ia	A115QUI	NA	Ok	Ok	Ok	I	inconclusive	I
AF250117	Neogloboquadrina incompta	Denmark Strait	I	DS133PACR	NA	Ok	Ok	Ok	I	I	I
AF250118	Neogloboquadrina incompta	Antarctic	I	AA1pac	NA	Ok	id	Ok	I	I	I
AF250119	Neogloboquadrina pachyderma	Antarctic	III	AA11PACLIII	NA	Ok	Ok	Ok	III-II-V-VI	II-III-VI	inconclusive
AF250120	Neogloboquadrina pachyderma	Antarctic	IV	AA40PACLIV	NA	Ok	Ok	Ok	IV	IV	IV
AF387172	Globigerina falconensis	North Atlantic	Undefined	LP73	Direct sequencing	OK	Ok	OK	n.a	inconclusive	G. falconensis
AF387173	Globigerinita uvula	North Atlantic Ocean	Undefined	DS8	NA	Ok	Ok	Ok	II	inconclusive	II
AJ229077	Orbulina universa	Mediterranean Sea : Villefranche sur Mer	III	V17	Direct sequencing	S	S	Ok	n.a	III	III
AJ229078	Orbulina universa	Mediterranean Sea : Villefranche sur Mer	III	V24	Direct sequencing	S	S	Ok	n.a	III	III
AJ229079	Orbulina universa	Mediterranean Sea : Villefranche sur Mer	III	V33	Direct sequencing	S	S	Ok	n.a	III	III
AJ229080	Orbulina universa	Pacific: Santa Barbara bassin	III	SD78	Direct sequencing	S	S	id	n.a	III	III
AJ229081	Orbulina universa	Pacific: Santa Barbara bassin	III	SD79	Direct sequencing	S	S	id	n.a	III	III
AJ229082	Orbulina universa	North Atlantic	III	AG19	Direct sequencing	S	S	id	n.a	III	III
AJ229083	Orbulina universa	North Atlantic	III	A24	Direct sequencing	S	S	Ok	n.a	III	III
AJ229084	Orbulina universa	North Atlantic	III	AG42	Direct sequencing	S	S	id	n.a	III	III
AJ229085	Orbulina universa	North Atlantic	III	A29	Direct sequencing	S	S	Ok	n.a	III	III
AJ229086	Orbulina universa	North Atlantic	III	AG102	Direct sequencing	S	S	Ok	n.a	III	III
AJ229087	Orbulina universa	North Atlantic	III	A136	Direct sequencing	S	S	id	n.a	III	III
AJ229088	Orbulina universa	North Atlantic	III	A202	Direct sequencing	S	S	id	n.a	III	III
AJ229089	Orbulina universa	North Atlantic	III	A229	Direct sequencing	S	S	id	n.a	III	III
AJ229090	Orbulina universa	North Atlantic	III	A292	Direct sequencing	S	S	Ok	n.a	III	III
AJ229091	Orbulina universa	North Atlantic	III	A325	Direct sequencing	S	S	id	n.a	III	III
AJ229092	Orbulina universa	North Atlantic	III	A327	Direct sequencing	S	S	Ok	n.a	III	III
AJ229093	Orbulina universa	South Atlantic	III	A492	Direct sequencing	S	S	Ok	n.a	III	III
AJ229094	Orbulina universa	Sargasso Sea	II	B257	Direct sequencing	S	S	Ok	n.a	II	II
AJ229095	Orbulina universa	Sargasso Sea	II	B250	Direct sequencing	S	S	Ok	n.a	II	II
AJ229096	Orbulina universa	South Atlantic	II	A379	Direct sequencing	S	S	Ok	n.a	II	II
AJ229097	Orbulina universa	South Atlantic	II	A438	Direct sequencing	S	S	id	n.a	II	II
AJ229098	Orbulina universa	North Atlantic	I	GH2	Direct sequencing	S	S	Ok	n.a	I	I
AJ229099	Orbulina universa	North Atlantic	I	A47	Direct sequencing	S	S	id	n.a	I	I
AJ229100	Orbulina universa	North Atlantic	I	A69	Direct sequencing	S	S	Ok	n.a	I	I
AJ229101	Orbulina universa	North Atlantic	I	AG103	Direct sequencing	S	S	id	n.a	I	I
AJ229102	Orbulina universa	North Atlantic	I	A102	Direct sequencing	S	S	Ok	n.a	I	I
AJ229103	Orbulina universa	North Atlantic	I	A293	Direct sequencing	S	S	Ok	n.a	I	I
AJ229104	Orbulina universa	South Atlantic	I	A333	Direct sequencing	S	S	Ok	n.a	I	I
AJ229105	Orbulina universa	South Atlantic	I	A399	Direct sequencing	S	S	id	n.a	I	I
AJ229106	Orbulina universa	South Atlantic	I	A440	Direct sequencing	S	S	Ok	n.a	I	I
AJ229107	Orbulina universa	South Atlantic	I	A463	Direct sequencing	S	S	Ok	n.a	I	I
AJ229108	Orbulina universa	South Atlantic	I	A465	Direct sequencing	S	S	Ok	n.a	I	I
AJ229109	Orbulina universa	South Atlantic	I	A495	Direct sequencing	S	S	Ok	n.a	I	I
AJ251212	Globigerinella siphonifera	Atlantic	III	NA	NA	id	id	id	III	III	III
AJ272474	Truncorotalia truncatulinoides	Atlantic	I	A482	1	Ok	Ok	Ok	I-II	I	I or I-II
AJ272475	Truncorotalia truncatulinoides	Mediterranean Sea : Villefranche sur Mer	II	Vf4	2	Ok	Ok	id	I-II	II	II or I-II
AJ272476	Truncorotalia truncatulinoides	Atlantic Ocean	III	Ag320	3	Ok	Ok	Ok	III-IV	III-IV	III or III-IV
AJ272477	Truncorotalia truncatulinoides	Atlantic Ocean	IV	A597	4	Ok	Ok	Ok	III-IV	III-IV	IV or III-IV
AJ390558	Globigerinella siphonifera	Atlantic	III	NA	NA	S	S	Ok	n.a	III	III
AJ390559	Globigerinella siphonifera	Atlantic	III	NA	NA	S	S	id	n.a	III	III
AJ390560	Globigerinella siphonifera	Atlantic	III	NA	NA	S	S	id	n.a	III	III
AJ390561	Globigerinella siphonifera	Atlantic	III	NA	NA	S	S	Ok	n.a	III	III
AJ390562	Globigerinella siphonifera	Atlantic	III	NA	NA	S	S	Ok	n.a	III	III
AJ390563	Globigerinella siphonifera	Atlantic	III	NA	NA	S	S	Ok	n.a	III	III
AJ390564	Globigerinella siphonifera	Atlantic	III	NA	NA	S	S	id	n.a	III	III
AJ390565	Globigerinella siphonifera	Mediterranean Sea : Villefranche sur Mer	II	NA	NA	S	S	id	n.a	II	II
AJ390566	Globigerinella siphonifera	Atlantic	II	NA	NA	S	S	id	n.a	II	II
AJ390567	Globigerinella siphonifera	Atlantic	II	NA	NA	S	S	id	n.a	II	II
AJ390568	Globigerinella siphonifera	Atlantic	II	NA	NA	S	S	id	n.a	II	II
AJ390569	Globigerinella siphonifera	Atlantic	II	NA	NA	S	S	id	n.a	II	II
AJ390570	Globigerinella siphonifera	Atlantic	I	NA	NA	S	S	Ok	n.a	I	I
AJ390571	Globigerinella siphonifera	Atlantic	II	NA	NA	S	S	Ok	n.a	II	II
AJ390572	Globigerinella siphonifera	Atlantic	II	NA	NA	S	S	id	n.a	II	II
AJ390573	Globigerinella siphonifera	Atlantic	II	NA	NA	S	S	Ok	n.a	II	II
AJ390574	Globigerinella siphonifera	Atlantic	II	NA	NA	S	S	id	n.a	II	II
AJ390575	Globigerinella siphonifera	Atlantic	II	NA	NA	S	S	Ok	n.a	II	II
AJ390576	Globigerinella siphonifera	Santa Barbara	I	NA	NA	S	S	id	n.a	I	I
AJ390577	Globigerinella siphonifera	Atlantic	I	NA	NA	S	S	id	n.a	I	I
AJ390578	Globigerinella siphonifera	Atlantic	I	NA	NA	S	S	id	n.a	I	I
AJ390579	Globigerinella siphonifera	Atlantic	I	NA	NA	S	S	id	n.a	I	I
AJ390580	Globigerinella siphonifera	Atlantic	I	NA	NA	S	S	id	n.a	I	I
AY241707	Neogloboquadrina dutertrei	coral sea	Ib ?	BR26DUT	NA	Ok	Ok	Ok	N. dutertrei	Type I	N. dutertrei
AY241708	Neogloboquadrina dutertrei	santa barbara channel USA	Ic ?	SB30DUT2	NA	S	S	Ok	n.a	Type II ?	inconclusive
AY241709	Pulleniatina obliquiloculata	NA	U	NA	NA	Ok	Ok	name	P. obliquiloculata	II	inconclusive
AY241710	Turborotalita quinqueloba	USA: Santa barbara channel	IId	SB14QUI2d	NA	S	S	Ok	n.a (II ?)	inconclusive	II
AY241711	Neogloboquadrina incompta	Santa Barbara Chanel	II	SB79PACRII	NA	Ok	Ok	Ok	II	II	II
AY241712	Globigerina bulloides	USA: Santa barbara channel	Iia	SB6BUL2a	Direct sequencing	Ok	Ok	Ok	IIa	inconclusive	IIa
AY241713	Globigerina bulloides	USA: Santa barbara channel	Iid	SB2BUL2d	Direct sequencing	Ok	Ok	Ok	IIb-d-f	inconclusive	IIb-d-f
AY305329	Neogloboquadrina pachyderma	Antarctic Ocean	I	NS1L34L7PACLI	NA	Ok	Ok	Ok	I	I	I
AY305330	Neogloboquadrina pachyderma	South Atlantic	II	AN155C1PACLII	NA	Ok	Ok	Ok	III-II-V-VI	II-III-VI	inconclusive
AY305331	Neogloboquadrina pachyderma	South Atlantic	III	AN635C1PACLIII	NA	Ok	Ok	Ok	III-II-V-VI	II-III-VI	inconclusive
AY305332	Neogloboquadrina pachyderma	South Atlantic	V	BG44C1	C6	Ok	Ok	Ok	III-II-V-VI	V	inconclusive
AY359166	Truncorotalia truncatulinoides	N/A	Undefined	R12	27	name	Ok	OK	I-II	II	II or I-II
AY359167	Truncorotalia truncatulinoides	N/A	Undefined	R5	4	name	Ok	Ok	I-II	II	II or I-II
AY453125	Neogloboquadrina pachyderma	Japan: Tsugaru Strait	Undefined	221	NA	name	Ok	Ok	VII	VIIb	VII
AY453126	Neogloboquadrina pachyderma	Japan: Tsugaru Strait	Undefined	222	NA	name	Ok	Ok	VII	VIIb	VII
AY453127	Turborotalita quinqueloba	Japan: Tsugaru Strait	Undefined	236	NA	name	Ok	OK	II	inconclusive	II
AY453128	Neogloboquadrina incompta	Japan: Tsugaru Strait	Undefined	2149	NA	name	Ok	Ok	II	II	II
AY453129	Neogloboquadrina incompta	Japan: Tsugaru Strait	Undefined	112	NA	name	Ok	Ok	II	II	II
AY453130	Neogloboquadrina incompta	Japan: Tsugaru Strait	Undefined	125	NA	name	Ok	Ok	II	II	II
AY453131	Neogloboquadrina incompta	Japan: Tsugaru Strait	Undefined	126	NA	name	Ok	Ok	II	II	II
AY453132	Neogloboquadrina pachyderma	Japan: Tsugaru Strait	Undefined	1414	NA	name	Ok	Ok	VII	VIIb	VII
AY453133	Truncorotalia truncatulinoides	Japan: Northwestern Pacific	Undefined	4491	NA	name	Ok	Ok	V	V	V
AY453135	Neogloboquadrina dutertrei	Japan: Off Kamagawa	Undefined	45614	NA	Ok	Ok	Ok	N. dutertrei	Type I	N. dutertrei
AY453136	Globigerinita glutinata	Japan: Off Kamogawa	Undefined	457	10	Ok	Ok	Ok	III	inconclusive	III
AY453137	Neogloboquadrina pachyderma	Japan: Tsugaru Strait	VII	54826	NA	Ok	Ok	Ok	VII	VIIa	VII
AY453138	Neogloboquadrina pachyderma	Japan: Tsugaru Strait	Undefined	54832	NA	name	Ok	Ok	VII	VIIa	VII
AY973272	Neogloboquadrina pachyderma	Japan: Tsugaru Strait	Undefined	1310	NA	name	Ok	Ok	VII	VIIb	VII
DQ407270	Pulleniatina obliquiloculata	Pacific Ocean: Okinawa trough	IIb	225066	1	id	id	Ok	P. obliquiloculata	II	inconclusive
DQ407271	Pulleniatina obliquiloculata	Pacific Ocean: Okinawa trough	IIb	225066	2	id	id	Ok	P. obliquiloculata	II	inconclusive
EF447102	Neogloboquadrina pachyderma	upwelling Benguela	VI	BG88	NA	Ok	Ok	Ok	III-II-V-VI	II-III-VI	inconclusive
EF447103	Neogloboquadrina pachyderma	North Pacific	VII	NP28	NA	Ok	Ok	Ok	VII	VIIb	VII
EF447104	Neogloboquadrina pachyderma	North Atlantic	I	LB568	NA	S	S	Ok	n.a (I ?)	I	I
EU012452	Globigerinoides ruber	North Pacific	Undefined	454	3	id	id	Ok	IIa	IIa	IIa
EU012453	Globigerinoides ruber	North Pacific	Undefined	454	9	Ok	Ok	id	IIa	IIa	IIa
EU012454	Globigerinoides ruber	North Pacific	Undefined	454	10	Ok	Ok	Ok	IIa	IIa	IIa
EU012455	Globigerinoides ruber	North Pacific	Undefined	466	8	Ok	Ok	Ok	Ia	Ia	Ia
EU012456	Globigerinoides ruber	North Pacific	Undefined	10	2	id	id	Ok	Ia	Ia	Ia
EU012457	Globigerinoides ruber	North Pacific	Undefined	10	3	Ok	Ok	Ok	Ia	Ia	Ia
EU012458	Globigerinoides ruber	North Pacific	Undefined	10	4	Ok	Ok	Ok	Ia	Ia	Ia
EU012459	Globigerinoides ruber	North Pacific	Undefined	13	5	Ok	Ok	Ok	Ib	Ib	Ib
EU012460	Globigerinoides ruber	North Pacific	Undefined	13	6	id	id	Ok	Ib	Ib	Ib
EU012461	Globigerinoides ruber	North Pacific	Undefined	13	7	Ok	Ok	Ok	Ib	Ib	Ib
EU012462	Globigerinoides ruber	North Pacific	Undefined	13	8	id	id	id	Ib	Ib	Ib
EU012463	Globigerinoides ruber	North Pacific	Undefined	23	9	Ok	Ok	Ok	IIa	IIa	IIa
EU012464	Globigerinoides ruber	North Pacific	Undefined	23	10	id	id	Ok	IIa	IIa	IIa
EU012465	Globigerinoides ruber	North Pacific	Undefined	23	11	id	id	id	IIa	IIa	IIa
EU012466	Globigerinoides ruber	North Pacific	Undefined	24	1	id	id	Ok	IIa	IIa	IIa
EU012467	Globigerinoides ruber	North Pacific	Undefined	24	2	Ok	Ok	Ok	IIa	IIa	IIa
EU012468	Globigerinoides ruber	North Pacific	Undefined	27	5	id	id	Ok	Ib	Ib	Ib
EU012469	Globigerinoides ruber	North Pacific	Undefined	27	6	Ok	Ok	Ok	Ib	Ib	Ib
EU012470	Globigerinoides ruber	North Pacific	Undefined	31	10	Ok	Ok	Ok	Ib	Ib	Ib
EU012471	Globigerinoides ruber	North Pacific	Undefined	31	12	Ok	Ok	Ok	Ib	Ib	Ib
EU012472	Globigerinoides ruber	North Pacific	Undefined	33	13	Ok	Ok	id	IIa	IIa	IIa
EU012473	Globigerinoides ruber	North Pacific	Undefined	33	14	id	id	OK	IIa	IIa	IIa
EU012474	Globigerinoides ruber	North Pacific	Undefined	34	13	Ok	Ok	Ok	IIa	IIa	IIa
EU012475	Globigerinoides ruber	North Pacific	Undefined	34	14	Ok	Ok	OK	IIa	IIa	IIa
EU012476	Globigerinoides ruber	North Pacific	Undefined	37	18	Ok	Ok	Ok	IIa	IIa	IIa
EU012477	Globigerinoides ruber	North Pacific	Undefined	37	19	Ok	Ok	id	IIa	IIa	IIa
EU012478	Globigerinoides ruber	North Pacific	Undefined	37	20	Ok	Ok	Ok	IIa	IIa	IIa
EU012479	Globigerinoides ruber	North Pacific	Undefined	46	21	Ok	Ok	Ok	IIa	IIa	IIa
EU012480	Globigerinoides ruber	North Pacific	Undefined	46	22	Ok	Ok	Ok	IIa	IIa	IIa
EU012481	Globigerinoides ruber	North Pacific	Undefined	46	24	Ok	Ok	Ok	IIa	IIa	IIa
EU012482	Globigerinoides ruber	North Pacific	Undefined	55	26	id	id	id	IIa	IIa	IIa
EU012483	Globigerinoides ruber	North Pacific	Undefined	55	27	id	id	Ok	IIa	IIa	IIa
EU012484	Globigerinoides ruber	North Pacific	Undefined	55	28	id	id	Ok	IIa	IIa	IIa
EU012485	Globigerinoides ruber	North Pacific	Undefined	55	29	id	id	id	Ia	Ia	Ia
EU012486	Globigerinoides ruber	North Pacific	Undefined	56	30	id	id	Ok	Ia	Ia	Ia
EU012487	Globigerinoides ruber	North Pacific	Undefined	56	31	Ok	Ok	Ok	Ia	Ia	Ia
EU199447	Globorotalia inflata	Villefranche-sur-mer	Undefined	VB11	2	id	id	Ok	I	I	I
EU199448	Globorotalia hirsuta	Bermuda: Sargasso Sea	Undefined	B8	2	Ok	Ok	Ok	G. hirsuta	G. hirsuta	G. hirsuta
EU199449	Neogloboquadrina dutertrei	Sargasso Sea	Undefined	B47	2	id	id	Ok	N. dutertrei	Type I	N. dutertrei
FJ643277	Globigerinita glutinata	North Atlantic	Undefined	P148	5	id	id	Ok	III	inconclusive	III
FJ643278	Globigerinita glutinata	North Atlantic	Undefined	P148	7	id	id	Ok	III	inconclusive	III
FJ643279	Globigerinita glutinata	North Atlantic	Undefined	P148	13	id	id	Ok	III	inconclusive	III
FJ643280	Globigerinita glutinata	North Atlantic	Undefined	P148	15	id	id	Ok	III	inconclusive	III
FJ643281	Globigerinita glutinata	North Atlantic	Undefined	P148	17	id	id	Ok	III	inconclusive	III
FJ643282	Globigerinita glutinata	North Atlantic	Undefined	P148	20	id	id	Ok	III	inconclusive	III
FJ643283	Globigerinita glutinata	North Atlantic	Undefined	P148	21	Ok	Ok	Ok	III	inconclusive	III
FJ643284	Globigerinita glutinata	North Atlantic	Undefined	P148	26	id	id	Ok	III	inconclusive	III
FJ643285	Globigerinita glutinata	North Atlantic	Undefined	P148	28	S	S	Ok	III	inconclusive	III
FJ643286	Globigerinita glutinata	North Atlantic	Undefined	P149	4	Ok	Ok	Ok	I	inconclusive	I
FJ643287	Globigerinita glutinata	North Atlantic	Undefined	P149	7	Ok	Ok	Ok	I	inconclusive	I
FJ643288	Globigerinita glutinata	North Atlantic	Undefined	P149	18	Ok	Ok	Ok	I	inconclusive	I
FJ643289	Globigerinita glutinata	North Atlantic	Undefined	P149	22	id	id	Ok	I	inconclusive	I
FJ643290	Globigerinita glutinata	North Atlantic	Undefined	P149	28	id	id	Ok	I	inconclusive	I
FJ643291	Globigerinita glutinata	North Atlantic	Undefined	P149	30	Ok	Ok	Ok	I	inconclusive	I
FJ643292	Globigerinita glutinata	North Atlantic	Undefined	P151	6	Ok	Ok	Ok	III	inconclusive	III
FJ643293	Globigerinita glutinata	North Atlantic	Undefined	P151	8	id	id	Ok	III	inconclusive	III
FJ643294	Globigerinita glutinata	North Atlantic	Undefined	P152	3	OK	Ok	Ok	I	inconclusive	I
FJ643295	Globigerinita glutinata	North Atlantic	Undefined	P152	28	Ok	Ok	Ok	I	inconclusive	I
FJ643296	Globigerinita glutinata	North Atlantic	Undefined	R019	10	id	id	Ok	III	inconclusive	III
FJ643297	Globigerinita glutinata	North Atlantic	Undefined	R019	19	Ok	Ok	Ok	III	inconclusive	III
FJ643298	Globigerinita uvula	North Atlantic	Undefined	P085	16	Ok	Ok	Ok	I	inconclusive	I
FJ643299	Globigerinita uvula	North Atlantic	Undefined	P085	23	Ok	Ok	Ok	I	inconclusive	I
FJ643300	Globigerinita uvula	North Atlantic	Undefined	P085	45	Ok	Ok	Ok	I	inconclusive	I
FJ643301	Globigerinita uvula	North Atlantic	Undefined	P085	47	Ok	Ok	Ok	I	inconclusive	I
FJ643302	Globigerinita uvula	North Atlantic	Undefined	P086	11	Ok	Ok	Ok	I	inconclusive	I
FJ643303	Globorotalia hirsuta	North Atlantic	Undefined	P027	2	Ok	Ok	Ok	G. hirsuta	G. hirsuta	G. hirsuta
FJ643304	Globorotalia hirsuta	North Atlantic	Undefined	P027	6	id	id	Ok	G. hirsuta	G. hirsuta	G. hirsuta
FJ643305	Globorotalia hirsuta	North Atlantic	Undefined	P029	5	id	id	id	G. hirsuta	G. hirsuta	G. hirsuta
FJ643306	Globorotalia hirsuta	North Atlantic	Undefined	P029	9	id	id	Ok	G. hirsuta	G. hirsuta	G. hirsuta
FJ643307	Globorotalia hirsuta	North Atlantic	Undefined	P066	4	Ok	Ok	id	G. hirsuta	G. hirsuta	G. hirsuta
FJ643308	Globorotalia hirsuta	North Atlantic	Undefined	P066	13	id	id	Ok	G. hirsuta	G. hirsuta	G. hirsuta
FJ643309	Globorotalia hirsuta	North Atlantic	Undefined	P069	60	id	id	id	G. hirsuta	G. hirsuta	G. hirsuta
FJ643310	Globorotalia hirsuta	North Atlantic	Undefined	P069	71	id	id	Ok	G. hirsuta	G. hirsuta	G. hirsuta
FJ643311	Globorotalia hirsuta	North Atlantic	Undefined	R002	2	Ok	Ok	id	G. hirsuta	G. hirsuta	G. hirsuta
FJ643312	Globorotalia hirsuta	North Atlantic	Undefined	R002	9	id	id	id	G. hirsuta	G. hirsuta	G. hirsuta
FJ643313	Globorotalia hirsuta	North Atlantic	Undefined	R002	11	id	id	Ok	G. hirsuta	G. hirsuta	G. hirsuta
FJ643314	Globorotalia inflata	North Atlantic	Undefined	P121	5	id	id	id	I	I	I
FJ643315	Globorotalia inflata	North Atlantic	Undefined	P137	47	Ok	Ok	Ok	I	I	I
FJ643316	Globorotalia inflata	North Atlantic	Undefined	P137	70	Ok	Ok	Ok	I	I	I
FJ643317	Globorotalia inflata	North Atlantic	Undefined	P138	1	Ok	Ok	Ok	I	I	I
FJ643318	Globorotalia inflata	North Atlantic	Undefined	P138	14	id	id	id	I	I	I
FJ643319	Globorotalia inflata	North Atlantic	Undefined	R023	1	Ok	Ok	id	I	I	I
FJ643320	Globorotalia inflata	North Atlantic	Undefined	R023	8	id	id	id	I	I	I
FJ643322	Truncorotalia truncatulinoides	North Atlantic	Undefined	P114	1	name	id	id	I-II	II	II or I-II
FJ643323	Truncorotalia truncatulinoides	North Atlantic	Undefined	P114	6	name	Ok	Ok	I-II	II	II or I-II
FJ643324	Truncorotalia truncatulinoides	North Atlantic	Undefined	P114	14	name	Ok	Ok	I-II	II	II or I-II
FJ643325	Truncorotalia truncatulinoides	North Atlantic	Undefined	P115	3	S	S	id	n.a	II	II or I-II
FJ643326	Truncorotalia truncatulinoides	North Atlantic	Undefined	P115	5	name	Ok	Ok	I-II	II	II or I-II
FJ643327	Truncorotalia truncatulinoides	North Atlantic	Undefined	P115	6	name	Ok	Ok	I-II	II	II or I-II
FJ643328	Truncorotalia truncatulinoides	North Atlantic	Undefined	P115	10	name	Ok	Ok	I-II	II	II or I-II
FJ643329	Truncorotalia truncatulinoides	North Atlantic	Undefined	P115	13	name	Ok	Ok	I-II	II	II or I-II
FJ643330	Truncorotalia truncatulinoides	North Atlantic	Undefined	R005	4	name	id	id	I-II	II	II or I-II
FJ643331	Truncorotalia truncatulinoides	North Atlantic	Undefined	R005	10	name	id	Ok	I-II	II	II or I-II
FJ643332	Truncorotalia truncatulinoides	North Atlantic	Undefined	R005	15	name	Ok	Ok	I-II	II	II or I-II
FJ643333	Truncorotalia truncatulinoides	North Atlantic	Undefined	R005	19	name	id	Ok	I-II	II	II or I-II
FJ643334	Truncorotalia truncatulinoides	North Atlantic	Undefined	R012	9	name	Ok	Ok	I-II	II	II or I-II
FJ643335	Truncorotalia truncatulinoides	North Atlantic	Undefined	R012	27	name	Ok	id	I-II	II	II or I-II
FJ643336	Truncorotalia truncatulinoides	North Atlantic	Undefined	R012	28	name	Ok	Ok	I-II	II	II or I-II
FJ643337	Truncorotalia truncatulinoides	North Atlantic	Undefined	R012	31	name	id	Ok	I-II	II	II or I-II
FJ643338	Truncorotalia truncatulinoides	North Atlantic	Undefined	R030	12	name	Ok	Ok	I-II	II	II or I-II
FJ643339	Truncorotalia truncatulinoides	North Atlantic	Undefined	R031	8	name	Ok	Ok	I-II	II	II or I-II
FJ643340	Truncorotalia truncatulinoides	North Atlantic	Undefined	R036	4	name	id	Ok	I-II	II	II or I-II
FJ643341	Truncorotalia truncatulinoides	North Atlantic	Undefined	R036	6	name	Ok	Ok	I-II	II	II or I-II
FJ643342	Truncorotalia truncatulinoides	North Atlantic	Undefined	R036	8	name	Ok	Ok	I-II	II	II or I-II
FJ643343	Truncorotalia truncatulinoides	North Atlantic	Undefined	R036	34	name	Ok	Ok	I-II	II	II or I-II
FJ643344	Hastigerina pelagica	North Atlantic	IIa	P080	3	S	S	na	IIa	n.a	IIa
FJ643345	Hastigerina pelagica	North Atlantic	IIa	P080	8	id	id	na	IIa	n.a	IIa
FJ643346	Hastigerina pelagica	North Atlantic	IIa	P080	10	id	id	na	IIa	n.a	IIa
FJ643347	Hastigerina pelagica	North Atlantic	IIa	P080	16	Ok	Ok	na	IIa	n.a	IIa
FJ643348	Hastigerina pelagica	North Atlantic	IIa	P080	20	id	id	na	IIa	n.a	IIa
FJ643349	Hastigerina pelagica	North Atlantic	IIa	P080	41	Ok	Ok	na	IIa	n.a	IIa
FJ643350	Hastigerina pelagica	North Atlantic	IIb	P100	1	id	id	na	IIb	n.a	IIb
FJ643351	Hastigerina pelagica	North Atlantic	IIb	P100	2	Ok	Ok	na	IIb	n.a	IIb
FJ643352	Hastigerina pelagica	North Atlantic	IIb	P100	3	id	id	na	IIb	n.a	IIb
FJ643353	Hastigerina pelagica	North Atlantic	IIb	P100	5	id	id	na	IIb	n.a	IIb
FJ643354	Hastigerina pelagica	North Atlantic	IIb	P100	7	Ok	Ok	na	IIb	n.a	IIb
FJ643355	Hastigerina pelagica	North Atlantic	IIb	P100	8	Ok	Ok	na	IIb	n.a	IIb
FJ643356	Hastigerina pelagica	North Atlantic	IIb	P100	9	Ok	Ok	na	IIb	n.a	IIb
FJ643357	Hastigerina pelagica	North Atlantic	IIb	P100	10	id	id	na	IIb	n.a	IIb
FJ643358	Hastigerina pelagica	North Atlantic	Undefined	P101	16	S	S	na	I	n.a	I
FJ643359	Hastigerina pelagica	North Atlantic	I	P101	30	id	id	na	I	n.a	I
FJ643360	Hastigerina pelagica	North Atlantic	I	P101	49	id	id	na	I	n.a	I
FJ643361	Hastigerina pelagica	North Atlantic	I	P101	67	id	id	na	I	n.a	I
FJ643362	Hastigerina pelagica	North Atlantic	Undefined	P101	72	S	S	na	I	n.a	I
FJ643363	Hastigerina pelagica	North Atlantic	I	R022	1	id	id	na	I	n.a	I
FJ643364	Hastigerina pelagica	North Atlantic	I	R022	5	id	id	na	I	n.a	I
FJ643365	Hastigerina pelagica	North Atlantic	I	R022	18	id	id	na	I	n.a	I
FJ643366	Hastigerina pelagica	North Atlantic	I	R022	30	Ok	Ok	na	I	n.a	I
FJ643367	Hastigerina pelagica	North Atlantic	IIa	R025	6	Ok	Ok	na	IIa	n.a	IIa
FJ643368	Hastigerina pelagica	North Atlantic	IIa	R025	9	id	id	na	IIa	n.a	IIa
FJ643369	Hastigerina pelagica	North Atlantic	IIa	R025	15	id	id	na	IIa	n.a	IIa
FJ643370	Neogloboquadrina incompta	North Atlantic	Undefined	P106	9	name	id	Ok	I	I	I
FJ643371	Neogloboquadrina incompta	North Atlantic	Undefined	P150	5	name	id	id	I	I	I
FJ643372	Neogloboquadrina incompta	North Atlantic	Undefined	P150	7	name	Ok	id	I	I	I
FJ643373	Neogloboquadrina incompta	North Atlantic	Undefined	P150	8	name	id	id	I	I	I
FJ643374	Neogloboquadrina incompta	North Atlantic	Undefined	P150	10	name	id	id	I	I	I
FJ643375	Neogloboquadrina incompta	North Atlantic	Undefined	P106	2	name	id	id	I	I	I
FJ643378	Globigerina falconensis	North Atlantic	Undefined	R018	2	S	S	id	n.a	inconclusive	G. falconensis
FJ643379	Globigerina falconensis	North Atlantic	Undefined	R018	4	S	S	Ok	n.a	inconclusive	G. falconensis
FJ643384	Hastigerina pelagica	North Atlantic	Undefined	101	72	S	S	na	n.a (I ?)	n.a	inconclusive
FJ643396	Hastigerina pelagica	North Atlantic	IIb	723	0	S	S	na	n.a	n.a	inconclusive
FJ643397	Hastigerina pelagica	North Atlantic	IIb	722	0	S	S	na	n.a	n.a	inconclusive
FJ643399	Hastigerina pelagica	North Atlantic	IIa	80	3	S	S	na	n.a	n.a	inconclusive
FJ643402	Hastigerina pelagica	Mediterranean Sea	IIa	842	1	S	S	na	n.a	n.a	inconclusive
FJ643403	Hastigerina pelagica	Mediterranean Sea	IIa	842	3	S	S	na	n.a	n.a	inconclusive
FJ643404	Hastigerina pelagica	Mediterranean Sea	IIa	842	4	S	S	na	n.a	n.a	inconclusive
FJ643405	Hastigerina pelagica	Mediterranean Sea	IIa	842	5	S	S	na	n.a	n.a	inconclusive
FJ643406	Hastigerina pelagica	Mediterranean Sea	IIa	842	6	S	S	na	n.a	n.a	inconclusive
FJ643407	Hastigerina pelagica	Mediterranean Sea	IIa	843	0	S	S	na	n.a	n.a	inconclusive
FJ643408	Hastigerina pelagica	North Atlantic	IIa	91	2	S	S	na	n.a	n.a	inconclusive
FJ643411	Hastigerina pelagica	Mediterranean Sea	IIa	1611	1	S	S	na	n.a	n.a	inconclusive
FJ643412	Hastigerina pelagica	Mediterranean Sea	IIa	1611	4	S	S	na	n.a	n.a	inconclusive
FJ643413	Hastigerina pelagica	Mediterranean Sea	IIa	1611	8	S	S	na	n.a	n.a	inconclusive
FJ643416	Globigerina falconensis	Atlantic Ocean: Azores Front	Undefined	R053	18	id	id	id	n.a	inconclusive	G. falconensis
FJ643417	Globigerina falconensis	Atlantic Ocean: Azores Front	Undefined	R053	25	id	id	OK	n.a	inconclusive	G. falconensis
FJ643418	Globigerinita glutinata	Atlantic Ocean: Azores Front	Undefined	R049	3	S	S	Ok	III	inconclusive	III
FJ643419	Globigerinita glutinata	Atlantic Ocean: Azores Front	Undefined	R049	6	S	S	Ok	III	inconclusive	III
FJ643420	Globigerinita glutinata	Atlantic Ocean: Azores Front	Undefined	R049	a1	S	S	Ok	III	inconclusive	III
FJ643421	Truncorotalia truncatulinoides	North Atlantic	Undefined	R063	19	name	Ok	Ok	I-II	II	II or I-II
FJ643422	Truncorotalia truncatulinoides	North Atlantic	Undefined	R066	54	name	Ok	Ok	I-II	II	II or I-II
FM865978	Globigerinoides ruber	Atlantik Ocean: Canary Region	Pink	3	Direct sequencing	S	S	id	n.a	pink	pink
FM865979	Globigerinoides ruber	Atlantik Ocean: Canary Region	Pink	4	Direct sequencing	S	S	Ok	n.a	pink	pink
FM865980	Globigerinoides ruber	Atlantik Ocean: Canary Region	Pink	8	Direct sequencing	Ok	Ok	id	pink	pink	pink
FM865981	Globigerinoides ruber	Atlantik Ocean: Canary Region	Pink	11	Direct sequencing	id	id	id	pink	pink	pink
FM865982	Globigerinoides ruber	Atlantik Ocean: Canary Region	Pink	12	Direct sequencing	id	id	id	pink	pink	pink
FM865983	Globigerinoides ruber	Atlantik Ocean: Canary Region	Pink	13	Direct sequencing	id	id	id	pink	pink	pink
FM865984	Globigerinoides ruber	Atlantik Ocean: Canary Region	Pink	17	Direct sequencing	id	id	id	pink	pink	pink
FM865985	Globigerinoides ruber	Atlantik Ocean: Canary Region	Pink	18	Direct sequencing	S	S	id	n.a	pink	pink
FM865986	Globigerinoides ruber	Atlantik Ocean: Canary Region	Pink	20	Direct sequencing	id	id	Ok	pink	pink	pink
FM865987	Globigerinoides ruber	Atlantik Ocean: Canary Region	Pink	21	Direct sequencing	id	id	id	pink	pink	pink
FM865988	Globigerinoides ruber	Atlantik Ocean: Canary Region	Pink	22	Direct sequencing	S	S	id	n.a	pink	pink
FM865989	Globigerinoides ruber	Atlantik Ocean: Canary Region	Pink	32	Direct sequencing	S	S	id	n.a	pink	pink
FM865990	Globigerinoides ruber	Atlantik Ocean: Canary Region	Pink	55	Direct sequencing	S	S	id	n.a	pink	pink
FM865991	Globigerinoides ruber	Atlantik Ocean: Canary Region	Pink	65	Direct sequencing	S	S	id	n.a	pink	pink
FM865992	Globigerinoides ruber	Atlantik Ocean: Gibraltar Region	Pink	407	Direct sequencing	id	id	id	pink	pink	pink
FM865993	Globigerinoides ruber	Atlantik Ocean: Canary Region	Pink	597	Direct sequencing	id	id	id	pink	pink	pink
FM865994	Globigerinoides ruber	Atlantik Ocean: Canary Region	Pink	893	Direct sequencing	S	S	id	n.a	pink	pink
FM865995	Globigerinoides ruber	Atlantik Ocean: Canary Region	Pink	894	Direct sequencing	S	S	id	n.a	pink	pink
FM865996	Globigerinoides ruber	Atlantik Ocean: Canary Region	Pink	897	Direct sequencing	S	S	id	n.a	pink	pink
FM865997	Globigerinoides ruber	Atlantik Ocean: Canary Region	Pink	900	Direct sequencing	S	S	id	n.a	pink	pink
FM865998	Globigerinoides ruber	Atlantik Ocean: Canary Region	Pink	901	Direct sequencing	S	S	id	n.a	pink	pink
FM865999	Globigerinoides ruber	Atlantik Ocean: Canary Region	Pink	902	Direct sequencing	S	S	id	n.a	pink	pink
FM866000	Globigerinoides ruber	Atlantik Ocean: Canary Region	Pink	903	Direct sequencing	S	S	id	n.a	pink	pink
FM866001	Globigerinoides ruber	Atlantik Ocean: Canary Region	Pink	904	Direct sequencing	S	S	id	n.a	pink	pink
FM866002	Globigerinoides ruber	Atlantik Ocean: Canary Region	Pink	907	Direct sequencing	S	S	id	n.a	pink	pink
FM866003	Globigerinoides ruber	Atlantik Ocean: Canary Region	Pink	908	Direct sequencing	S	S	id	n.a	pink	pink
FM866004	Globigerinoides ruber	Atlantik Ocean: Canary Region	Pink	910	Direct sequencing	S	S	id	n.a	pink	pink
FM866005	Globigerinoides ruber	Atlantik Ocean: Canary Region	Pink	911	Direct sequencing	S	S	id	n.a	pink	pink
FM866006	Globigerinoides ruber	Atlantik Ocean: Gibraltar Region	Pink	912	Direct sequencing	S	S	id	n.a	pink	pink
FM866007	Globigerinoides ruber	Atlantik Ocean: Gibraltar Region	Pink	913	Direct sequencing	S	S	id	n.a	pink	pink
FM866008	Globigerinoides ruber	Atlantik Ocean: Gibraltar Region	Pink	914	Direct sequencing	S	S	id	n.a	pink	pink
FM866009	Globigerinoides ruber	Atlantik Ocean: Gibraltar Region	Pink	916	Direct sequencing	S	S	id	n.a	pink	pink
FM866010	Globigerinoides ruber	Atlantik Ocean: Gibraltar Region	Pink	922	Direct sequencing	S	S	id	n.a	pink	pink
FM866011	Globigerinoides ruber	Atlantik Ocean: Gibraltar Region	Pink	923	Direct sequencing	S	S	id	n.a	pink	pink
FM866012	Globigerinoides ruber	Atlantik Ocean: Gibraltar Region	Pink	924	Direct sequencing	S	S	id	n.a	pink	pink
FM866013	Globigerinoides ruber	Atlantik Ocean: Gibraltar Region	Pink	925	Direct sequencing	S	S	id	n.a	pink	pink
FM866014	Globigerinoides ruber	Atlantik Ocean: Gibraltar Region	Pink	927	Direct sequencing	S	S	id	n.a	pink	pink
FM866015	Globigerinoides ruber	Atlantik Ocean: Gibraltar Region	Pink	928	Direct sequencing	S	S	id	n.a	pink	pink
FM866016	Globigerinoides ruber	Atlantik Ocean: Gibraltar Region	Pink	929	Direct sequencing	S	S	id	n.a	pink	pink
FM866017	Globigerinoides ruber	Atlantik Ocean: Gibraltar Region	Pink	932	Direct sequencing	S	S	id	n.a	pink	pink
FM866018	Globigerinoides ruber	Atlantik Ocean: Gibraltar Region	Pink	935	Direct sequencing	S	S	id	n.a	pink	pink
FM866019	Globigerinoides ruber	Atlantik Ocean: Gibraltar Region	Pink	936	Direct sequencing	S	S	id	n.a	pink	pink
FM866020	Globigerinoides ruber	Atlantik Ocean: Gibraltar Region	Pink	938	Direct sequencing	S	S	id	n.a	pink	pink
FM866021	Globigerinoides ruber	Atlantik Ocean: Gibraltar Region	Pink	942	Direct sequencing	S	S	id	n.a	pink	pink
FM866022	Globigerinoides ruber	Atlantik Ocean: Gibraltar Region	Pink	944	Direct sequencing	S	S	id	n.a	pink	pink
FM866023	Globigerinoides ruber	Atlantik Ocean: Gibraltar Region	Pink	946	Direct sequencing	S	S	id	n.a	pink	pink
FM866024	Globigerinoides ruber	Atlantik Ocean: Gibraltar Region	Pink	948	Direct sequencing	S	S	id	n.a	pink	pink
FM866025	Globigerinoides ruber	Atlantik Ocean: Gibraltar Region	Pink	949	Direct sequencing	S	S	id	n.a	pink	pink
FM866026	Globigerinoides ruber	Atlantik Ocean: Gibraltar Region	Pink	950	Direct sequencing	S	S	id	n.a	pink	pink
FM866027	Globigerinoides ruber	Atlantik Ocean: Gibraltar Region	Pink	955	Direct sequencing	S	S	id	n.a	pink	pink
FM866028	Globigerinoides ruber	Atlantik Ocean: Gibraltar Region	Pink	958	Direct sequencing	S	S	id	n.a	pink	pink
FM866029	Globigerinoides ruber	Atlantik Ocean: Gibraltar Region	Pink	963	Direct sequencing	S	S	id	n.a	pink	pink
FM866030	Globigerinoides ruber	Atlantik Ocean: Gibraltar Region	Pink	967	Direct sequencing	S	S	id	n.a	pink	pink
FM866031	Globigerinoides ruber	Atlantik Ocean: Gibraltar Region	Pink	969	Direct sequencing	S	S	id	n.a	pink	pink
FM866032	Globigerinoides ruber	Atlantik Ocean: Gibraltar Region	Pink	970	Direct sequencing	S	S	id	n.a	pink	pink
FM866033	Globigerinoides ruber	Atlantik Ocean: Gibraltar Region	Pink	973	Direct sequencing	S	S	id	n.a	pink	pink
FM866034	Globigerinoides ruber	Atlantik Ocean: Gibraltar Region	Pink	975	Direct sequencing	S	S	id	n.a	pink	pink
FM866035	Globigerinoides ruber	Atlantik Ocean: Gibraltar Region	Pink	980	Direct sequencing	S	S	id	n.a	pink	pink
FM866036	Globigerinoides ruber	Atlantik Ocean: Gibraltar Region	Pink	981	Direct sequencing	S	S	id	n.a	pink	pink
FM866037	Globigerinoides ruber	Atlantik Ocean: Gibraltar Region	Pink	982	Direct sequencing	S	S	id	n.a	pink	pink
FM866038	Globigerinoides ruber	Atlantik Ocean: Gibraltar Region	Pink	983	Direct sequencing	S	S	id	n.a	pink	pink
FM866039	Globigerinoides ruber	Atlantik Ocean: Gibraltar Region	Pink	984	Direct sequencing	S	S	id	n.a	pink	pink
FM866040	Globigerinoides ruber	Atlantik Ocean: Gibraltar Region	Pink	987	Direct sequencing	S	S	id	n.a	pink	pink
FM866041	Globigerinoides ruber	Atlantik Ocean: Gibraltar Region	Pink	988	Direct sequencing	S	S	id	n.a	pink	pink
FM866042	Globigerinoides ruber	Atlantik Ocean: Gibraltar Region	Pink	989	Direct sequencing	S	S	id	n.a	pink	pink
FM866043	Globigerinoides ruber	Atlantik Ocean: Gibraltar Region	Pink	990	Direct sequencing	S	S	id	n.a	pink	pink
FM866044	Globigerinoides ruber	Atlantik Ocean: Gibraltar Region	Pink	991	Direct sequencing	S	S	id	n.a	pink	pink
FM866045	Globigerinoides ruber	Atlantik Ocean: Gibraltar Region	Pink	992	Direct sequencing	S	S	id	n.a	pink	pink
FM866046	Globigerinoides ruber	Atlantik Ocean: Gibraltar Region	Pink	993	Direct sequencing	S	S	id	n.a	pink	pink
FM866047	Globigerinoides ruber	Atlantik Ocean: Gibraltar Region	Pink	995	Direct sequencing	S	S	id	n.a	pink	pink
FM866048	Globigerinoides ruber	Atlantik Ocean: Gibraltar Region	Pink	1001	Direct sequencing	S	S	Ok	n.a	pink	pink
FM866049	Globigerinoides ruber	Atlantik Ocean: Gibraltar Region	Pink	1010	Direct sequencing	S	S	id	n.a	pink	pink
FM866050	Globigerinoides ruber	Atlantik Ocean: Gibraltar Region	Pink	1019	Direct sequencing	S	S	id	n.a	pink	pink
FM866051	Globigerinoides ruber	Atlantik Ocean: Gibraltar Region	Pink	1022	Direct sequencing	S	S	Ok	n.a	pink	pink
FM866052	Globigerinoides ruber	Atlantik Ocean: Gibraltar Region	Pink	1023	Direct sequencing	S	S	id	n.a	pink	pink
FM866053	Globigerinoides ruber	Atlantik Ocean: Gibraltar Region	Pink	1028	Direct sequencing	S	S	id	n.a	pink	pink
FM866054	Globigerinoides ruber	Atlantik Ocean: Gibraltar Region	Pink	1045	Direct sequencing	S	S	id	n.a	pink	pink
FM866055	Globigerinoides ruber	Atlantik Ocean: Gibraltar Region	Pink	1048	Direct sequencing	S	S	id	n.a	pink	pink
FM866056	Globigerinoides ruber	Atlantik Ocean: Gibraltar Region	Pink	1052	Direct sequencing	S	S	id	n.a	pink	pink
FM866057	Globigerinoides ruber	Atlantik Ocean: Gibraltar Region	Pink	1057	Direct sequencing	S	S	id	n.a	pink	pink
FM866058	Globigerinoides ruber	Atlantik Ocean: Gibraltar Region	Pink	1059	Direct sequencing	S	S	id	n.a	pink	pink
FM866059	Globigerinoides ruber	Atlantik Ocean: Gibraltar Region	Pink	1060	Direct sequencing	S	S	id	n.a	pink	pink
FM866060	Globigerinoides ruber	Atlantik Ocean: Gibraltar Region	Pink	1075	Direct sequencing	S	S	id	n.a	pink	pink
FM866061	Globigerinoides ruber	Atlantik Ocean: Gibraltar Region	Pink	1077	Direct sequencing	S	S	id	n.a	pink	pink
FM866062	Globigerinoides ruber	Atlantik Ocean: Gibraltar Region	Pink	1091	Direct sequencing	S	S	Ok	n.a	pink	pink
FM866063	Globigerinoides ruber	Atlantik Ocean: Gibraltar Region	Pink	1092	Direct sequencing	S	S	id	n.a	pink	pink
FM866064	Globigerinoides ruber	Mediterranean Sea:Gibraltar Region	Pink	1120	Direct sequencing	S	S	id	n.a	pink	pink
FM866065	Globigerinoides ruber	Mediterranean Sea:Gibraltar Region	Pink	1128	Direct sequencing	S	S	id	n.a	pink	pink
FM866066	Globigerinoides ruber	Mediterranean Sea:Gibraltar Region	Pink	1141	Direct sequencing	S	S	id	n.a	pink	pink
FM866067	Globigerinoides ruber	Mediterranean Sea:Gibraltar Region	Pink	1182	Direct sequencing	S	S	Ok	n.a	pink	pink
FM866068	Globigerinoides ruber	Mediterranean Sea:Gibraltar Region	Pink	1211	Direct sequencing	S	S	id	n.a	pink	pink
FM866069	Globigerinoides ruber	Mediterranean Sea:Gibraltar Region	Pink	1316	Direct sequencing	S	S	id	n.a	pink	pink
FM866070	Globigerinoides ruber	Mediterranean Sea:Gibraltar Region	Pink	1317	Direct sequencing	S	S	id	n.a	pink	pink
FM866071	Globigerinoides ruber	Mediterranean Sea:Gibraltar Region	Pink	1339	Direct sequencing	S	S	id	n.a	pink	pink
FM866072	Globigerinoides ruber	Mediterranean Sea:Gibraltar Region	Pink	1351	Direct sequencing	S	S	id	n.a	pink	pink
FM866073	Globigerinoides ruber	Mediterranean Sea:Gibraltar Region	Pink	1353	Direct sequencing	S	S	id	n.a	pink	pink
FM866074	Globigerinoides ruber	Mediterranean Sea:Gibraltar Region	Pink	1361	Direct sequencing	S	S	id	n.a	pink	pink
FM866075	Globigerinoides ruber	Mediterranean Sea:Gibraltar Region	Pink	1363	Direct sequencing	S	S	id	n.a	pink	pink
FM866076	Globigerinoides ruber	Mediterranean Sea:Gibraltar Region	Pink	1365	Direct sequencing	S	S	id	n.a	pink	pink
FM866077	Globigerinoides ruber	Mediterranean Sea:Gibraltar Region	Pink	1366	Direct sequencing	S	S	id	n.a	pink	pink
FM866078	Globigerinoides ruber	Mediterranean Sea:Gibraltar Region	Pink	1368	Direct sequencing	S	S	id	n.a	pink	pink
FM866079	Globigerinoides ruber	Mediterranean Sea:Gibraltar Region	Pink	1370	Direct sequencing	S	S	id	n.a	pink	pink
FM866080	Globigerinoides ruber	Mediterranean Sea:Gibraltar Region	Pink	1372	Direct sequencing	S	S	id	n.a	pink	pink
FM866081	Globigerinoides ruber	Mediterranean Sea:Gibraltar Region	Pink	1373	Direct sequencing	S	S	id	n.a	pink	pink
FM866082	Globigerinoides ruber	Mediterranean Sea:Gibraltar Region	Pink	1379	Direct sequencing	S	S	id	n.a	pink	pink
FM866083	Globigerinoides ruber	Mediterranean Sea:Gibraltar Region	Pink	1380	Direct sequencing	S	S	id	n.a	pink	pink
FM866084	Globigerinoides ruber	Mediterranean Sea:Western Basin	Pink	1411	Direct sequencing	S	S	id	n.a	pink	pink
FM866085	Globigerinoides ruber	Mediterranean Sea:Western Basin	Pink	1424	Direct sequencing	S	S	id	n.a	pink	pink
FM866086	Globigerinoides ruber	Mediterranean Sea:Western Basin	Pink	1497	Direct sequencing	S	S	id	n.a	pink	pink
FM866087	Globigerinoides ruber	Mediterranean Sea:Western Basin	Pink	1508	Direct sequencing	S	S	id	n.a	pink	pink
FM866088	Globigerinoides ruber	Mediterranean Sea:Western Basin	Pink	1510	Direct sequencing	S	S	id	n.a	pink	pink
FM866089	Globigerinoides ruber	Mediterranean Sea:Western Basin	Pink	1511	Direct sequencing	S	S	id	n.a	pink	pink
FM866090	Globigerinoides ruber	Mediterranean Sea:Western Basin	Pink	1526	Direct sequencing	S	S	id	n.a	pink	pink
FM866091	Globigerinoides ruber	Mediterranean Sea:Western Basin	Pink	1530	Direct sequencing	S	S	id	n.a	pink	pink
FM866092	Globigerinoides ruber	Mediterranean Sea:Western Basin	Pink	1531	Direct sequencing	S	S	id	n.a	pink	pink
FM866093	Globigerinoides ruber	Mediterranean Sea:Western Basin	Pink	1532	Direct sequencing	S	S	id	n.a	pink	pink
FM866094	Globigerinoides ruber	Mediterranean Sea:Western Basin	Pink	1533	Direct sequencing	S	S	id	n.a	pink	pink
FM866095	Globigerinoides ruber	Mediterranean Sea:Western Basin	Pink	1534	Direct sequencing	S	S	id	n.a	pink	pink
FM866096	Globigerinoides ruber	Mediterranean Sea:Western Basin	Pink	1539	Direct sequencing	S	S	id	n.a	pink	pink
FM866097	Globigerinoides ruber	Mediterranean Sea:Western Basin	Pink	1543	Direct sequencing	S	S	id	n.a	pink	pink
FM866098	Globigerinoides ruber	Mediterranean Sea:Western Basin	Pink	1553	Direct sequencing	S	S	id	n.a	pink	pink
FM866099	Globigerinoides ruber	Mediterranean Sea:Western Basin	Pink	1557	Direct sequencing	S	S	id	n.a	pink	pink
FM866100	Globigerinoides ruber	Mediterranean Sea:Western Basin	Pink	1564	Direct sequencing	S	S	id	n.a	pink	pink
FM866101	Globigerinoides ruber	Mediterranean Sea:Western Basin	Pink	1565	Direct sequencing	S	S	id	n.a	pink	pink
FM866102	Globigerinoides ruber	Mediterranean Sea:Western Basin	Pink	1566	Direct sequencing	S	S	id	n.a	pink	pink
FM866103	Globigerinoides ruber	Mediterranean Sea:Western Basin	Pink	1567	Direct sequencing	S	S	id	n.a	pink	pink
FM866104	Globigerinoides ruber	Mediterranean Sea:Western Basin	Pink	1571	Direct sequencing	S	S	id	n.a	pink	pink
FM866105	Globigerinoides ruber	Mediterranean Sea:Western Basin	Pink	1573	Direct sequencing	S	S	id	n.a	pink	pink
FM866106	Globigerinoides ruber	Mediterranean Sea:Western Basin	Pink	1575	Direct sequencing	S	S	id	n.a	pink	pink
FM866107	Globigerinoides ruber	Mediterranean Sea:Western Basin	Pink	1661	Direct sequencing	S	S	id	n.a	pink	pink
FM866108	Globigerinoides ruber	Mediterranean Sea:Western Basin	Pink	1662	Direct sequencing	S	S	id	n.a	pink	pink
FM866109	Globigerinoides ruber	Mediterranean Sea:Western Basin	Pink	1663	Direct sequencing	S	S	id	n.a	pink	pink
FM866110	Globigerinoides ruber	Mediterranean Sea:Western Basin	Pink	1664	Direct sequencing	S	S	id	n.a	pink	pink
FM866111	Globigerinoides ruber	Mediterranean Sea:Western Basin	Pink	1665	Direct sequencing	S	S	id	n.a	pink	pink
FM866112	Globigerinoides ruber	Mediterranean Sea:Western Basin	Pink	1666	Direct sequencing	S	S	id	n.a	pink	pink
FM866113	Globigerinoides ruber	Mediterranean Sea:Western Basin	Pink	1667	Direct sequencing	S	S	id	n.a	pink	pink
FM866114	Globigerinoides ruber	Mediterranean Sea:Western Basin	Pink	1668	Direct sequencing	S	S	id	n.a	pink	pink
FM866115	Globigerinoides ruber	Mediterranean Sea:Western Basin	Pink	1669	Direct sequencing	S	S	id	n.a	pink	pink
FM866116	Globigerinoides ruber	Mediterranean Sea:Eastern Basin	Pink	1719	Direct sequencing	S	S	id	n.a	pink	pink
FM866117	Globigerinoides ruber	Mediterranean Sea:Eastern Basin	Pink	1733	Direct sequencing	S	S	id	n.a	pink	pink
FM866118	Globigerinoides ruber	Mediterranean Sea:Eastern Basin	Pink	1737	Direct sequencing	S	S	id	n.a	pink	pink
FM866119	Globigerinoides ruber	Mediterranean Sea:Eastern Basin	Pink	1900	Direct sequencing	S	S	id	n.a	pink	pink
FM866120	Globigerinoides ruber	Mediterranean Sea:Eastern Basin	Pink	1932	Direct sequencing	S	S	id	n.a	pink	pink
FM866121	Globigerinoides ruber	Mediterranean Sea:Eastern Basin	Pink	1974	Direct sequencing	S	S	id	n.a	pink	pink
FM866122	Globigerinoides ruber	Mediterranean Sea:Eastern Basin	Pink	1995	Direct sequencing	S	S	id	n.a	pink	pink
FM866123	Globigerinoides ruber	Mediterranean Sea:Eastern Basin	Pink	2050	Direct sequencing	S	S	id	n.a	pink	pink
FM866124	Globigerinoides ruber	Mediterranean Sea:Eastern Basin	Pink	2093	Direct sequencing	S	S	id	n.a	pink	pink
FM866125	Globigerinoides ruber	Mediterranean Sea:Eastern Basin	Pink	2126	Direct sequencing	S	S	id	n.a	pink	pink
FM866126	Globigerinoides ruber	Atlantic Ocean:Azores Region	Ia	157	Direct sequencing	Ok	Ok	id	Ia	Ia	Ia
FM866127	Globigerinoides ruber	Atlantic Ocean:Azores Region	Ia	158	Direct sequencing	S	S	Ok	n.a	Ia	Ia
FM866128	Globigerinoides ruber	Atlantic Ocean:Gibraltar Region	Ia	985	Direct sequencing	S	S	id	n.a	Ia	Ia
FM866129	Globigerinoides ruber	Mediterranean Sea:Gibraltar Region	Ia	1374	Direct sequencing	S	S	Ok	n.a	Ia	Ia
FM866130	Globigerinoides ruber	Mediterranean Sea:Gibraltar Region	Ia	1408	Direct sequencing	S	S	id	n.a	Ia	Ia
FM866131	Globigerinoides ruber	Mediterranean Sea:Eastern Basin	Ia	1738	Direct sequencing	S	S	id	n.a	Ia	Ia
FM866132	Globigerinoides ruber	Mediterranean Sea:Eastern Basin	Ia	1768	Direct sequencing	S	S	Ok	n.a	Ia	Ia
FM866133	Globigerinoides ruber	Mediterranean Sea:Eastern Basin	Ia	1777	Direct sequencing	S	S	Ok	n.a	Ia	Ia
FM866134	Globigerinoides ruber	Mediterranean Sea:Eastern Basin	Ia	1828	Direct sequencing	S	S	id	n.a	Ia	Ia
FM866135	Globigerinoides ruber	Mediterranean Sea:Eastern Basin	Ia	1885	Direct sequencing	S	S	id	n.a	Ia	Ia
FM866136	Globigerinoides ruber	Mediterranean Sea:Eastern Basin	Ia	1887	Direct sequencing	S	S	id	n.a	Ia	Ia
FM866137	Globigerinoides ruber	Mediterranean Sea:Western Basin	IIb	1516	Direct sequencing	S	S	Ok	n.a	IIb	IIb
FM866138	Globigerinoides ruber	Mediterranean Sea:Western Basin	IIb	1517	Direct sequencing	S	S	id	n.a	IIb	IIb
FM866139	Globigerinoides ruber	Mediterranean Sea:Western Basin	IIb	1518	Direct sequencing	S	S	id	n.a	IIb	IIb
FM866140	Globigerinoides ruber	Mediterranean Sea:Western Basin	IIb	1520	Direct sequencing	S	S	id	n.a	IIb	IIb
FM866141	Globigerinoides ruber	Mediterranean Sea:Western Basin	IIb	1522	Direct sequencing	S	S	id	n.a	IIb	IIb
FM866142	Globigerinoides ruber	Mediterranean Sea:Western Basin	IIb	1541	Direct sequencing	S	S	id	n.a	IIb	IIb
FM866143	Globigerinoides ruber	Mediterranean Sea:Western Basin	IIb	1547	Direct sequencing	S	S	Ok	n.a	IIb	IIb
FM866144	Globigerinoides ruber	Mediterranean Sea:Western Basin	IIb	1551	Direct sequencing	S	S	id	n.a	IIb	IIb
FM866145	Globigerinoides ruber	Mediterranean Sea:Western Basin	IIb	1656	Direct sequencing	S	S	id	n.a	IIb	IIb
FM866146	Globigerinoides ruber	Mediterranean Sea:Eastern Basin	IIb	1774	Direct sequencing	S	S	id	n.a	IIb	IIb
FM866147	Globigerinoides ruber	Mediterranean Sea:Eastern Basin	IIb	1825	Direct sequencing	S	S	id	n.a	IIb	IIb
FM866148	Globigerinoides ruber	Mediterranean Sea:Eastern Basin	IIb	1996	Direct sequencing	S	S	Ok	n.a	IIb	IIb
FM866149	Globigerinoides ruber	Mediterranean Sea:Eastern Basin	IIb	2085	Direct sequencing	S	S	id	n.a	IIb	IIb
FM866150	Globigerinoides ruber	Atlantik Ocean: Canary Region	IIa2	1	Direct sequencing	S	S	id	n.a	IIa	IIa
FM866151	Globigerinoides ruber	Atlantik Ocean: Canary Region	IIa1	5	Direct sequencing	S	S	id	n.a	IIa	IIa
FM866152	Globigerinoides ruber	Atlantik Ocean: Canary Region	IIa1	7	Direct sequencing	S	S	id	n.a	IIa	IIa
FM866153	Globigerinoides ruber	Atlantik Ocean: Canary Region	IIa1	9	Direct sequencing	S	S	id	n.a	IIa	IIa
FM866154	Globigerinoides ruber	Atlantik Ocean: Canary Region	IIa2	19	Direct sequencing	id	id	id	IIa	IIa	IIa
FM866155	Globigerinoides ruber	Atlantik Ocean: Canary Region	IIa1	23	Direct sequencing	id	id	id	IIa	IIa	IIa
FM866156	Globigerinoides ruber	Atlantik Ocean: Canary Region	IIa2	25	Direct sequencing	S	S	id	n.a	IIa	IIa
FM866157	Globigerinoides ruber	Atlantik Ocean: Canary Region	IIa1	33	Direct sequencing	S	S	id	n.a	IIa	IIa
FM866158	Globigerinoides ruber	Atlantik Ocean: Canary Region	IIa1	50	Direct sequencing	id	id	id	IIa	IIa	IIa
FM866159	Globigerinoides ruber	Atlantik Ocean: Canary Region	IIa1	75	Direct sequencing	S	S	id	n.a	IIa	IIa
FM866160	Globigerinoides ruber	Atlantik Ocean: Canary Region	IIa2	167	Direct sequencing	Ok	Ok	id	IIa	IIa	IIa
FM866161	Globigerinoides ruber	Atlantik Ocean: Canary Region	IIa2	168	Direct sequencing	id	id	id	IIa	IIa	IIa
FM866162	Globigerinoides ruber	Atlantik Ocean: Canary Region	IIa1	169	Direct sequencing	id	id	id	IIa	IIa	IIa
FM866163	Globigerinoides ruber	Atlantik Ocean: Canary Region	IIa1	171	Direct sequencing	S	S	id	n.a	IIa	IIa
FM866164	Globigerinoides ruber	Atlantik Ocean: Canary Region	IIa1	172	Direct sequencing	S	S	id	n.a	IIa	IIa
FM866165	Globigerinoides ruber	Atlantik Ocean: Canary Region	IIa1	180	Direct sequencing	id	id	id	IIa	IIa	IIa
FM866166	Globigerinoides ruber	Atlantik Ocean: Canary Region	IIa	184	Direct sequencing	S	S	id	n.a	IIa	IIa
FM866167	Globigerinoides ruber	Atlantik Ocean: Canary Region	IIa1	185	Direct sequencing	id	id	id	IIa	IIa	IIa
FM866168	Globigerinoides ruber	Atlantik Ocean: Canary Region	IIa2	186	Direct sequencing	id	id	id	IIa	IIa	IIa
FM866169	Globigerinoides ruber	Atlantik Ocean: Canary Region	IIa1	211	Direct sequencing	Ok	Ok	id	IIa	IIa	IIa
FM866170	Globigerinoides ruber	Atlantik Ocean: Canary Region	IIa1	212	Direct sequencing	S	S	id	n.a	IIa	IIa
FM866171	Globigerinoides ruber	Atlantik Ocean: Canary Region	IIa1	213	Direct sequencing	id	id	id	IIa	IIa	IIa
FM866172	Globigerinoides ruber	Atlantik Ocean: Canary Region	IIa1	215	Direct sequencing	id	id	id	IIa	IIa	IIa
FM866173	Globigerinoides ruber	Atlantik Ocean: Canary Region	IIa2	216	Direct sequencing	id	id	Ok	IIa	IIa	IIa
FM866174	Globigerinoides ruber	Atlantik Ocean: Canary Region	IIa1	217	Direct sequencing	id	id	id	IIa	IIa	IIa
FM866175	Globigerinoides ruber	Atlantik Ocean: Canary Region	IIa1	218	Direct sequencing	id	id	id	IIa	IIa	IIa
FM866176	Globigerinoides ruber	Atlantik Ocean: Canary Region	IIa	219	Direct sequencing	S	S	id	n.a	IIa	IIa
FM866177	Globigerinoides ruber	Atlantik Ocean: Canary Region	IIa1	236	Direct sequencing	id	id	id	IIa	IIa	IIa
FM866178	Globigerinoides ruber	Atlantik Ocean: Canary Region	IIa1	238	Direct sequencing	id	id	id	IIa	IIa	IIa
FM866179	Globigerinoides ruber	Atlantik Ocean: Canary Region	IIa1	249	Direct sequencing	S	S	id	n.a	IIa	IIa
FM866180	Globigerinoides ruber	Atlantik Ocean: Canary Region	IIa1	250	Direct sequencing	id	id	id	IIa	IIa	IIa
FM866181	Globigerinoides ruber	Atlantik Ocean: Canary Region	IIa2	251	Direct sequencing	id	id	id	IIa	IIa	IIa
FM866182	Globigerinoides ruber	Atlantik Ocean: Canary Region	IIa1	264	Direct sequencing	id	id	Ok	IIa	IIa	IIa
FM866183	Globigerinoides ruber	Atlantik Ocean: Canary Region	IIa1	265	Direct sequencing	S	S	id	n.a	IIa	IIa
FM866184	Globigerinoides ruber	Atlantik Ocean: Canary Region	IIa	269	Direct sequencing	S	S	id	n.a	IIa	IIa
FM866185	Globigerinoides ruber	Atlantik Ocean: Gibraltar Region	IIa	408	Direct sequencing	S	S	id	n.a	IIa	IIa
FM866186	Globigerinoides ruber	Atlantik Ocean: Canary Region	IIa2	887	Direct sequencing	S	S	Ok	n.a	IIa	IIa
FM866187	Globigerinoides ruber	Atlantik Ocean: Gibraltar Region	IIa1	905	Direct sequencing	S	S	id	n.a	IIa	IIa
FM866188	Globigerinoides ruber	Atlantik Ocean: Gibraltar Region	IIa1	920	Direct sequencing	S	S	id	n.a	IIa	IIa
FM866189	Globigerinoides ruber	Atlantik Ocean: Gibraltar Region	IIa1	960	Direct sequencing	S	S	Ok	n.a	IIa	IIa
FM866190	Globigerinoides ruber	Atlantik Ocean: Gibraltar Region	IIa1	976	Direct sequencing	S	S	id	n.a	IIa	IIa
FM866191	Globigerinoides ruber	Atlantik Ocean: Gibraltar Region	IIa1	1088	Direct sequencing	S	S	id	n.a	IIa	IIa
FM866192	Globigerinoides ruber	Mediterranean Sea:Western Basin	IIa	1535	Direct sequencing	S	S	id	n.a	IIa	IIa
FM866193	Globigerinoides ruber	Mediterranean Sea:Western Basin	IIa1	1536	Direct sequencing	S	S	id	n.a	IIa	IIa
FM866194	Globigerinoides ruber	Mediterranean Sea:Western Basin	IIa1	1545	Direct sequencing	S	S	id	n.a	IIa	IIa
FM866195	Globigerinoides ruber	Mediterranean Sea:Western Basin	IIa1	1548	Direct sequencing	S	S	id	n.a	IIa	IIa
FM866196	Globigerinoides ruber	Mediterranean Sea:Western Basin	IIa1	1550	Direct sequencing	S	S	id	n.a	IIa	IIa
FM866197	Globigerinoides ruber	Mediterranean Sea:Western Basin	IIa	1576	Direct sequencing	S	S	id	n.a	IIa	IIa
FM866198	Globigerinoides ruber	Mediterranean Sea:Western Basin	IIa1	1600	Direct sequencing	S	S	id	n.a	IIa	IIa
FM866199	Globigerinoides ruber	Mediterranean Sea:Western Basin	IIa1	1658	Direct sequencing	S	S	id	n.a	IIa	IIa
FM866200	Globigerinoides ruber	Mediterranean Sea:Western Basin	IIa1	1681	Direct sequencing	S	S	id	n.a	IIa	IIa
FM866201	Globigerinoides ruber	Mediterranean Sea:Western Basin	IIa1	1689	Direct sequencing	S	S	id	n.a	IIa	IIa
FM866202	Globigerinoides ruber	Mediterranean Sea:Western Basin	IIa1	1692	Direct sequencing	S	S	id	n.a	IIa	IIa
FM866203	Globigerinoides ruber	Mediterranean Sea:Western Basin	IIa1	1694	Direct sequencing	S	S	id	n.a	IIa	IIa
FM866204	Globigerinoides ruber	Mediterranean Sea:Western Basin	IIa1	1695	Direct sequencing	S	S	id	n.a	IIa	IIa
FM866205	Globigerinoides ruber	Mediterranean Sea:Western Basin	IIa1	1696	Direct sequencing	S	S	id	n.a	IIa	IIa
FM866206	Globigerinoides ruber	Mediterranean Sea:Western Basin	IIa1	1697	Direct sequencing	S	S	id	n.a	IIa	IIa
FM866207	Globigerinoides ruber	Mediterranean Sea:Eastern Basin	IIa	1723	Direct sequencing	S	S	id	n.a	IIa	IIa
FM866208	Globigerinoides ruber	Mediterranean Sea:Eastern Basin	IIa2	1724	Direct sequencing	S	S	id	n.a	IIa	IIa
FM866209	Globigerinoides ruber	Mediterranean Sea:Eastern Basin	IIa	1727	Direct sequencing	S	S	id	n.a	IIa	IIa
FM866210	Globigerinoides ruber	Mediterranean Sea:Eastern Basin	IIa2	1728	Direct sequencing	S	S	id	n.a	IIa	IIa
FM866211	Globigerinoides ruber	Mediterranean Sea:Eastern Basin	IIa2	1729	Direct sequencing	S	S	id	n.a	IIa	IIa
FM866212	Globigerinoides ruber	Mediterranean Sea:Eastern Basin	IIa2	1730	Direct sequencing	S	S	id	n.a	IIa	IIa
FM866213	Globigerinoides ruber	Mediterranean Sea:Eastern Basin	IIa	1731	Direct sequencing	S	S	id	n.a	IIa	IIa
FM866214	Globigerinoides ruber	Mediterranean Sea:Eastern Basin	IIa2	1734	Direct sequencing	S	S	id	n.a	IIa	IIa
FM866215	Globigerinoides ruber	Mediterranean Sea:Eastern Basin	IIa	1739	Direct sequencing	S	S	id	n.a	IIa	IIa
FM866216	Globigerinoides ruber	Mediterranean Sea:Eastern Basin	IIa2	1743	Direct sequencing	S	S	id	n.a	IIa	IIa
FM866217	Globigerinoides ruber	Mediterranean Sea:Eastern Basin	IIa2	1744	Direct sequencing	S	S	id	n.a	IIa	IIa
FM866218	Globigerinoides ruber	Mediterranean Sea:Eastern Basin	IIa	1755	Direct sequencing	S	S	id	n.a	IIa	IIa
FM866219	Globigerinoides ruber	Mediterranean Sea:Eastern Basin	IIa2	1762	Direct sequencing	S	S	id	n.a	IIa	IIa
FM866220	Globigerinoides ruber	Mediterranean Sea:Eastern Basin	IIa	a1771	Direct sequencing	S	S	id	n.a	IIa	IIa
FM866221	Globigerinoides ruber	Mediterranean Sea:Eastern Basin	IIa	1778	Direct sequencing	S	S	id	n.a	IIa	IIa
FM866222	Globigerinoides ruber	Mediterranean Sea:Eastern Basin	IIa	1784	Direct sequencing	S	S	id	n.a	IIa	IIa
FM866223	Globigerinoides ruber	Mediterranean Sea:Eastern Basin	IIa	1800	Direct sequencing	S	S	id	n.a	IIa	IIa
FM866224	Globigerinoides ruber	Mediterranean Sea:Eastern Basin	IIa	1808	Direct sequencing	S	S	id	n.a	IIa	IIa
FM866225	Globigerinoides ruber	Mediterranean Sea:Eastern Basin	IIa	1814	Direct sequencing	S	S	id	n.a	IIa	IIa
FM866226	Globigerinoides ruber	Mediterranean Sea:Eastern Basin	IIa	1827	Direct sequencing	S	S	id	n.a	IIa	IIa
FM866227	Globigerinoides ruber	Mediterranean Sea:Eastern Basin	IIa	1844	Direct sequencing	S	S	id	n.a	IIa	IIa
FM866228	Globigerinoides ruber	Mediterranean Sea:Eastern Basin	IIa	1851	Direct sequencing	S	S	id	n.a	IIa	IIa
FM866229	Globigerinoides ruber	Mediterranean Sea:Eastern Basin	IIa	1891	Direct sequencing	S	S	id	n.a	IIa	IIa
FM866230	Globigerinoides ruber	Mediterranean Sea:Eastern Basin	IIa	1899	Direct sequencing	S	S	id	n.a	IIa	IIa
FM866231	Globigerinoides ruber	Mediterranean Sea:Eastern Basin	IIa	1903	Direct sequencing	S	S	id	n.a	IIa	IIa
FM866232	Globigerinoides ruber	Mediterranean Sea:Eastern Basin	IIa2	1918	Direct sequencing	S	S	id	n.a	IIa	IIa
FM866233	Globigerinoides ruber	Mediterranean Sea:Eastern Basin	IIa	1919	Direct sequencing	S	S	id	n.a	IIa	IIa
FM866234	Globigerinoides ruber	Mediterranean Sea:Eastern Basin	IIa2	1943	Direct sequencing	S	S	id	n.a	IIa	IIa
FM866235	Globigerinoides ruber	Mediterranean Sea:Eastern Basin	IIa2	1944	Direct sequencing	S	S	id	n.a	IIa	IIa
FM866236	Globigerinoides ruber	Mediterranean Sea:Eastern Basin	IIa	1976	Direct sequencing	S	S	id	n.a	IIa	IIa
FM866237	Globigerinoides ruber	Mediterranean Sea:Eastern Basin	IIa	1997	Direct sequencing	S	S	id	n.a	IIa	IIa
FM866238	Globigerinoides ruber	Mediterranean Sea:Eastern Basin	IIa	2012	Direct sequencing	S	S	id	n.a	IIa	IIa
FM866239	Globigerinoides ruber	Mediterranean Sea:Eastern Basin	IIa2	2124	Direct sequencing	S	S	id	n.a	IIa	IIa
FM866240	Globigerinoides ruber	Mediterranean Sea:Eastern Basin	IIa	2135	Direct sequencing	S	S	id	n.a	IIa	IIa
GQ293068	Globigerina bulloides	Eastern North Pacific	Ia	273	Direct sequencing	Ok	Ok	Ok	Ia	inconclusive	Ia
GQ293069	Globigerina bulloides	Japan: Shimoda Cove	Iif	322	NA	Ok	Ok	Ok	IIb-d-f	inconclusive	IIb-d-f
GQ293070	Globigerina bulloides	Japan: Shimoda Cove	Id	523	NA	Ok	Ok	Ok	Id	inconclusive	Id
GQ293071	Globigerina bulloides	Northwest Pacific	IIe	971	NA	Ok	Ok	Ok	IIe	inconclusive	IIe
GQ293072	Globigerina bulloides	Northwest Pacific	Ic	1211	Direct sequencing	Ok	Ok	Ok	Ib-c-e	inconclusive	Ib-c-e
GU060421	Globigerina bulloides	North Pacific ?	Ie	337	Direct sequencing	Ok	Ok	Ok	Ib-c-e	inconclusive	Ib-c-e
GU060422	Globigerina bulloides	North Pacific ?	IIa	327	Direct sequencing	Ok	Ok	Ok	IIa	inconclusive	IIa
GU060423	Globigerina bulloides	Ryukyu Island	IIa	397	Direct sequencing	Ok	Ok	Ok	IIa	inconclusive	IIa
GU060424	Globigerina bulloides	North Pacific ?	Iib	353	Direct sequencing	id	id	Ok	IIb-d-f	inconclusive	IIb-d-f
GU060425	Globigerina bulloides	North Pacific ?	IIe	347	Direct sequencing	Ok	Ok	Ok	IIe	inconclusive	IIe
HM439369	Globigerinoides ruber	Red Sea	Ib2	KDOMU199N5	Direct sequencing	S	S	id	n.a	Ib	Ib
HM439370	Globigerinoides ruber	Red Sea	Ib2	KDOMU200N5	Direct sequencing	S	S	id	n.a	Ib	Ib
HM439371	Globigerinoides ruber	Red Sea	Ib2	KDOMU201N5	Direct sequencing	S	S	id	n.a	Ib	Ib
HM439372	Globigerinoides ruber	Red Sea	Ib2	KDOMU184N5	Direct sequencing	S	S	id	n.a	Ib	Ib
HM439373	Globigerinoides ruber	Red Sea	Ib2	KDOMU185N5	Direct sequencing	S	S	id	n.a	Ib	Ib
HM439374	Globigerinoides ruber	Red Sea	Ib2	KDOMU186N5	Direct sequencing	S	S	id	n.a	Ib	Ib
HM439375	Globigerinoides ruber	Red Sea	Ib2	KDOMU191N5	Direct sequencing	S	S	id	n.a	Ib	Ib
HM439376	Globigerinoides ruber	Red Sea	Ib2	KDOMU192N5	Direct sequencing	S	S	id	n.a	Ib	Ib
HM439377	Globigerinoides ruber	Red Sea	Ib2	KDOMU193N5	Direct sequencing	S	S	Ok	n.a	Ib	Ib
HM439378	Globigerinoides ruber	Red Sea	Ib2	KDOMU194N5	Direct sequencing	S	S	id	n.a	Ib	Ib
HM439379	Globigerinoides ruber	Red Sea	Ib2	KDOMU197N5	Direct sequencing	S	S	Ok	n.a	Ib	Ib
HM439380	Globigerinoides ruber	Red Sea	Ib2	KDOMU198N5	Direct sequencing	S	S	Ok	n.a	Ib	Ib
HM641800	Globigerina bulloides	North Pacific	IIe	NP19	Direct sequencing	id	Id	id	IIe	inconclusive	IIe
JN164503	Globorotalia inflata	South Atlantic	I	A567	NA	S	S	Ok	n.a	I	I
JN164504	Globorotalia inflata	North Atlantic	I	CM114	NA	S	S	Ok	n.a	I	I
JN164505	Globorotalia inflata	North Atlantic	I	CM357	NA	S	S	id	n.a	I	I
JN164506	Globorotalia inflata	North Atlantic	I	FC349	a	S	S	Ok	n.a	I	I
JN164507	Globorotalia inflata	North Atlantic	I	FC349	b	S	S	Ok	n.a	I	I
JN164508	Globorotalia inflata	North Pacific	I	Kt859	NA	S	S	Ok	n.a	I	I
JN164509	Globorotalia inflata	North Pacific	I	Kt1470	NA	S	S	id	n.a	I	I
JN164510	Globorotalia inflata	North Atlantic	I	Oi263	NA	S	S	Ok	n.a	I	I
JN164511	Globorotalia inflata	North Atlantic	I	Oi266	NA	S	S	id	n.a	I	I
JN164512	Globorotalia inflata	Indian ocean	I	Oi375	a	S	S	Ok	n.a	I	I
JN164513	Globorotalia inflata	Indian ocean	I	Oi375	b	S	S	Ok	n.a	I	I
JN164514	Globorotalia inflata	Indian ocean	I	Oi375	e	S	S	Ok	n.a	I	I
JN164515	Globorotalia inflata	Indian ocean	I	Oi375	h	S	S	Ok	n.a	I	I
JN164516	Globorotalia inflata	Indian ocean	I	Oi375	i	S	S	id	n.a	I	I
JN164517	Globorotalia inflata	Indian ocean	I	Oi375	j	S	S	id	n.a	I	I
JN164518	Globorotalia inflata	Indian ocean	I	Oi375	k	S	S	Ok	n.a	I	I
JN164519	Globorotalia inflata	Indian ocean	I	Oi375	l	S	S	id	n.a	I	I
JN164520	Globorotalia inflata	Indian ocean	I	Oi375	m	S	S	id	n.a	I	I
JN164521	Globorotalia inflata	Indian ocean	I	Oi375	n	S	S	Ok	n.a	I	I
JN164522	Globorotalia inflata	Indian ocean	I	Oi375	o	S	S	id	n.a	I	I
JN164523	Globorotalia inflata	Indian ocean	I	Oi375	q	S	S	Ok	n.a	I	I
JN164524	Globorotalia inflata	Indian ocean	I	Oi375	r	S	S	id	n.a	I	I
JN164525	Globorotalia inflata	Indian ocean	I	Oi528	NA	S	S	Ok	n.a	I	I
JN164526	Globorotalia inflata	South Pacific	I	Re773	NA	S	S	id	n.a	I	I
JN164527	Globorotalia inflata	South Pacific	I	Re1010	NA	S	S	Ok	n.a	I	I
JN164528	Globorotalia inflata	South Atlantic	II	A605	a	S	S	Ok	n.a	II	II
JN164529	Globorotalia inflata	South Atlantic	II	A605	b	S	S	Ok	n.a	II	II
JN164530	Globorotalia inflata	South Atlantic	II	A605	c	S	S	Ok	n.a	II	II
JN164531	Globorotalia inflata	South Atlantic	II	A605	d	S	S	Ok	n.a	II	II
JN164532	Globorotalia inflata	South Atlantic	II	A605	g	S	S	Ok	n.a	II	II
JN164533	Globorotalia inflata	South Atlantic	II	A605	e	S	S	id	n.a	II	II
JN164534	Globorotalia inflata	South Atlantic	II	A605	f	S	S	id	n.a	II	II
JN164535	Globorotalia inflata	South Atlantic	II	A605	h	S	S	id	n.a	II	II
JN164536	Globorotalia inflata	South Atlantic	II	A609	a	S	S	Ok	n.a	II	II
JN164537	Globorotalia inflata	South Atlantic	II	A609	b	S	S	Ok	n.a	II	II
JN164538	Globorotalia inflata	South Atlantic	II	A609	d	S	S	Ok	n.a	II	II
JN164539	Globorotalia inflata	South Atlantic	II	A609	e	S	S	Ok	n.a	II	II
JN164540	Globorotalia inflata	South Atlantic	II	A609	f	S	S	Ok	n.a	II	II
JN164541	Globorotalia inflata	South Atlantic	II	A609	g	S	S	id	n.a	II	II
JN164542	Globorotalia inflata	South Atlantic	II	A609	h	S	S	Ok	n.a	II	II
JN164543	Globorotalia inflata	South Atlantic	II	A609	i	S	S	Ok	n.a	II	II
JN164544	Globorotalia inflata	South Atlantic	II	A609	j	S	S	Ok	n.a	II	II
JN164545	Globorotalia inflata	Indian ocean	II	Oi688	NA	S	S	Ok	n.a	II	II
JN164546	Globorotalia inflata	Indian ocean	II	Oi689	NA	S	S	Ok	n.a	II	II
JN164547	Globorotalia inflata	Indian ocean	II	Oi692	NA	S	S	Ok	n.a	II	II
JN164548	Globorotalia inflata	Indian ocean	II	Oi693	NA	S	S	Ok	n.a	II	II
JN164549	Globorotalia inflata	Indian ocean	II	Oi843	NA	S	S	Ok	n.a	II	II
JN164550	Globorotalia inflata	Indian ocean	II	Oi866	a	S	S	Ok	n.a	II	II
JN164551	Globorotalia inflata	Indian ocean	II	Oi866	b	S	S	Ok	n.a	II	II
JN164552	Globorotalia inflata	Indian ocean	II	Oi867	NA	S	S	id	n.a	II	II
JQ004100	Globigerinoides sacculifer	North Pacific	I	Kt226	Direct sequencing	S	S	id	n.a	G. sacculifer	G. sacculifer
JQ004101	Globigerinoides sacculifer	North Pacific	I	Kt638	Direct sequencing	S	S	id	n.a	G. sacculifer	G. sacculifer
JQ004102	Globigerinoides sacculifer	Southwest Pacific	I	GA25	Direct sequencing	S	S	id	n.a	G. sacculifer	G. sacculifer
JQ004103	Globigerinoides sacculifer	Southwest Pacific	I	GA233	Direct sequencing	S	S	id	n.a	G. sacculifer	G. sacculifer
JQ004104	Globigerinoides sacculifer	Southwest Pacific	I	GA664	Direct sequencing	S	S	id	n.a	G. sacculifer	G. sacculifer
JQ004105	Globigerinoides sacculifer	Southwest Pacific	I	GA890	Direct sequencing	S	S	id	n.a	G. sacculifer	G. sacculifer
JQ004106	Globigerinoides sacculifer	Southwest Pacific	I	GA902	Direct sequencing	S	S	id	n.a	G. sacculifer	G. sacculifer
JQ004107	Globigerinoides sacculifer	Southwest Pacific	I	GA1411	Direct sequencing	S	S	id	n.a	G. sacculifer	G. sacculifer
JQ004108	Globigerinoides sacculifer	Southwest Pacific	I	GA1869	Direct sequencing	S	S	id	n.a	G. sacculifer	G. sacculifer
JQ004109	Globigerinoides sacculifer	Indian Ocean	I	GB2207	Direct sequencing	S	S	id	n.a	G. sacculifer	G. sacculifer
JQ004110	Globigerinoides sacculifer	Southwest Pacific	I	GA2260	Direct sequencing	S	S	Ok	n.a	G. sacculifer	G. sacculifer
JQ004111	Globigerinoides sacculifer	Southwest Pacific	I	GA2078	Direct sequencing	S	S	id	n.a	G. sacculifer	G. sacculifer
JQ004112	Globigerinoides sacculifer	Southwest Pacific	I	GA2521	Direct sequencing	S	S	id	n.a	G. sacculifer	G. sacculifer
JQ004113	Globigerinoides sacculifer	Indian Ocean	I	GB1834	Direct sequencing	S	S	id	n.a	G. sacculifer	G. sacculifer
JQ004114	Globigerinoides sacculifer	Indian Ocean	I	GB1883	Direct sequencing	S	S	id	n.a	G. sacculifer	G. sacculifer
JQ004115	Globigerinoides sacculifer	Indian Ocean	I	GB2519	Direct sequencing	S	S	id	n.a	G. sacculifer	G. sacculifer
JQ004116	Globigerinoides sacculifer	Indian Ocean	I	GB2206	Direct sequencing	S	S	id	n.a	G. sacculifer	G. sacculifer
JQ004117	Globigerinoides sacculifer	Indian Ocean	I	GB2403	Direct sequencing	S	S	Ok	n.a	G. sacculifer	G. sacculifer
JQ004118	Globigerinoides sacculifer	Indian Ocean	I	GB2518	Direct sequencing	S	S	id	n.a	G. sacculifer	G. sacculifer
JQ004119	Globigerinoides sacculifer	Indian Ocean	I	GB2633	Direct sequencing	S	S	id	n.a	G. sacculifer	G. sacculifer
JQ004120	Globigerinoides sacculifer	Indian Ocean	I	GB2402	Direct sequencing	S	S	Ok	n.a	G. sacculifer	G. sacculifer
JQ004121	Globigerinoides sacculifer	Indian Ocean	I	GB2116	Direct sequencing	S	S	id	n.a	G. sacculifer	G. sacculifer
JQ004122	Globigerinoides sacculifer	Indian Ocean	I	GB1907	Direct sequencing	S	S	Ok	n.a	G. sacculifer	G. sacculifer
JQ004123	Globigerinoides sacculifer	Indian Ocean	I	GB2139	Direct sequencing	S	S	id	n.a	G. sacculifer	G. sacculifer
JQ004124	Globigerinoides sacculifer	Indian Ocean	I	GB2199	Direct sequencing	S	S	Ok	n.a	G. sacculifer	G. sacculifer
JQ004125	Globigerinoides sacculifer	Carribean Sea	I	CS8088	Direct sequencing	S	S	id	n.a	G. sacculifer	G. sacculifer
JQ004126	Globigerinoides sacculifer	Carribean Sea	I	CS7995	Direct sequencing	S	S	Ok	n.a	G. sacculifer	G. sacculifer
JQ004127	Globigerinoides sacculifer	Carribean Sea	I	CS8034	Direct sequencing	S	S	id	n.a	G. sacculifer	G. sacculifer
JQ004128	Globigerinoides sacculifer	Carribean Sea	I	CS7899	Direct sequencing	S	S	id	n.a	G. sacculifer	G. sacculifer
JQ004129	Globigerinoides sacculifer	Indian Ocean	I	AS3939	Direct sequencing	S	S	id	n.a	G. sacculifer	G. sacculifer
JQ004130	Globigerinoides sacculifer	Mediterranean Sea	I	CS8388	Direct sequencing	S	S	id	n.a	G. sacculifer	G. sacculifer
JQ004131	Globigerinoides sacculifer	Mediterranean Sea	I	CS8233	Direct sequencing	S	S	id	n.a	G. sacculifer	G. sacculifer
JQ004132	Globigerinoides sacculifer	Carribean Sea	I	CS7943	Direct sequencing	S	S	Ok	n.a	G. sacculifer	G. sacculifer
JQ004133	Globigerinoides sacculifer	Carribean Sea	I	CS7996	Direct sequencing	S	S	id	n.a	G. sacculifer	G. sacculifer
JQ004134	Globigerinoides sacculifer	Mediterranean Sea	I	CS8320	Direct sequencing	S	S	id	n.a	G. sacculifer	G. sacculifer
JQ004135	Globigerinoides sacculifer	Mediterranean Sea	I	MS0974	Direct sequencing	S	S	id	n.a	G. sacculifer	G. sacculifer
JQ004136	Globigerinoides sacculifer	Mediterranean Sea	I	MS0987	Direct sequencing	S	S	id	n.a	G. sacculifer	G. sacculifer
JQ004137	Globigerinoides sacculifer	Mediterranean Sea	I	MS1383	Direct sequencing	S	S	id	n.a	G. sacculifer	G. sacculifer
JQ004138	Globigerinoides sacculifer	Mediterranean Sea	I	MS1090	Direct sequencing	S	S	id	n.a	G. sacculifer	G. sacculifer
JQ004139	Globigerinoides sacculifer	Mediterranean Sea	I	MS1529	Direct sequencing	S	S	id	n.a	G. sacculifer	G. sacculifer
JQ004140	Globigerinoides sacculifer	Mediterranean Sea	I	MS1660	Direct sequencing	S	S	id	n.a	G. sacculifer	G. sacculifer
JQ004141	Globigerinoides sacculifer	Mediterranean Sea	I	MS1683	Direct sequencing	S	S	id	n.a	G. sacculifer	G. sacculifer
JQ004142	Globigerinoides sacculifer	Mediterranean Sea	I	MS1599	Direct sequencing	S	S	id	n.a	G. sacculifer	G. sacculifer
JQ004143	Globigerinoides sacculifer	Mediterranean Sea	I	MS1562	Direct sequencing	S	S	id	n.a	G. sacculifer	G. sacculifer
JQ004144	Globigerinoides sacculifer	Mediterranean Sea	I	MS1560	Direct sequencing	S	S	id	n.a	G. sacculifer	G. sacculifer
JQ004145	Globigerinoides sacculifer	Mediterranean Sea	I	AS4103	Direct sequencing	S	S	id	n.a	G. sacculifer	G. sacculifer
JQ004146	Globigerinoides sacculifer	North Atlantic	I	AO0014	Direct sequencing	S	S	id	n.a	G. sacculifer	G. sacculifer
JQ004147	Globigerinoides sacculifer	North Atlantic	I	AO0016	Direct sequencing	S	S	id	n.a	G. sacculifer	G. sacculifer
JQ004148	Globigerinoides sacculifer	North Atlantic	I	AO0043	Direct sequencing	S	S	id	n.a	G. sacculifer	G. sacculifer
JQ004149	Globigerinoides sacculifer	North Atlantic	I	AO0052	Direct sequencing	S	S	id	n.a	G. sacculifer	G. sacculifer
JQ004150	Globigerinoides sacculifer	North Atlantic	I	AO0058	Direct sequencing	S	S	id	n.a	G. sacculifer	G. sacculifer
JQ004151	Globigerinoides sacculifer	North Atlantic	I	AO0063	Direct sequencing	S	S	id	n.a	G. sacculifer	G. sacculifer
JQ004152	Globigerinoides sacculifer	North Atlantic	I	AO0076	Direct sequencing	S	S	id	n.a	G. sacculifer	G. sacculifer
JQ004153	Globigerinoides sacculifer	North Atlantic	I	AO0130	Direct sequencing	S	S	id	n.a	G. sacculifer	G. sacculifer
JQ004154	Globigerinoides sacculifer	North Atlantic	I	AO0131	Direct sequencing	S	S	id	n.a	G. sacculifer	G. sacculifer
JQ004155	Globigerinoides sacculifer	North Atlantic	I	AO00132	Direct sequencing	S	S	id	n.a	G. sacculifer	G. sacculifer
JQ004156	Globigerinoides sacculifer	North Atlantic	I	AO0154	Direct sequencing	S	S	id	n.a	G. sacculifer	G. sacculifer
JQ004157	Globigerinoides sacculifer	North Atlantic	I	AO0161	Direct sequencing	S	S	id	n.a	G. sacculifer	G. sacculifer
JQ004158	Globigerinoides sacculifer	North Atlantic	I	AO0164	Direct sequencing	S	S	id	n.a	G. sacculifer	G. sacculifer
JQ004159	Globigerinoides sacculifer	North Atlantic	I	AO0165	Direct sequencing	S	S	id	n.a	G. sacculifer	G. sacculifer
JQ004160	Globigerinoides sacculifer	North Atlantic	I	AO0173	Direct sequencing	S	S	id	n.a	G. sacculifer	G. sacculifer
JQ004161	Globigerinoides sacculifer	North Atlantic	I	AO0174	Direct sequencing	S	S	id	n.a	G. sacculifer	G. sacculifer
JQ004162	Globigerinoides sacculifer	North Atlantic	I	AO0175	Direct sequencing	S	S	id	n.a	G. sacculifer	G. sacculifer
JQ004163	Globigerinoides sacculifer	North Atlantic	I	AO0193	Direct sequencing	S	S	id	n.a	G. sacculifer	G. sacculifer
JQ004164	Globigerinoides sacculifer	North Atlantic	I	AO0194	Direct sequencing	S	S	id	n.a	G. sacculifer	G. sacculifer
JQ004165	Globigerinoides sacculifer	North Atlantic	I	AO0195	Direct sequencing	S	S	id	n.a	G. sacculifer	G. sacculifer
JQ004166	Globigerinoides sacculifer	North Atlantic	I	AO0196	Direct sequencing	S	S	id	n.a	G. sacculifer	G. sacculifer
JQ004167	Globigerinoides sacculifer	North Atlantic	I	AO0198	Direct sequencing	S	S	id	n.a	G. sacculifer	G. sacculifer
JQ004168	Globigerinoides sacculifer	North Atlantic	I	AO0239	Direct sequencing	S	S	id	n.a	G. sacculifer	G. sacculifer
JQ004169	Globigerinoides sacculifer	North Atlantic	I	AO0240	Direct sequencing	S	S	id	n.a	G. sacculifer	G. sacculifer
JQ004170	Globigerinoides sacculifer	North Atlantic	I	AO0291	Direct sequencing	S	S	id	n.a	G. sacculifer	G. sacculifer
JQ004171	Globigerinoides sacculifer	Mediterranean Sea: Gibraltar strait	I	AO0947	Direct sequencing	S	S	Ok	n.a	G. sacculifer	G. sacculifer
JQ004172	Globigerinoides sacculifer	Mediterranean Sea	I	MS1555	Direct sequencing	S	S	Ok	n.a	G. sacculifer	G. sacculifer
JQ004173	Globigerinoides sacculifer	Mediterranean Sea	I	MS1554	Direct sequencing	S	S	Ok	n.a	G. sacculifer	G. sacculifer
JQ004174	Globigerinoides sacculifer	Carribean Sea	I	CS6491	Direct sequencing	S	S	Ok	n.a	G. sacculifer	G. sacculifer
JQ004175	Globigerinoides sacculifer	Mediterranean Sea	I	CS8306	Direct sequencing	S	S	id	n.a	G. sacculifer	G. sacculifer
JQ624776	Hastigerina pelagica	Pacific Ocean : Sea of Japan	I	0884N	Direct sequencing	S	S	na	n.a	n.a	inconclusive
JQ624777	Hastigerina pelagica	Pacific Ocean : Sea of Japan	I	0885N	Direct sequencing	S	S	na	n.a	n.a	inconclusive
JQ624778	Hastigerina pelagica	Pacific Ocean : Sea of Japan	I	A225	Direct sequencing	S	S	na	n.a	n.a	inconclusive
JQ624779	Hastigerina pelagica	Mediterranean Sea	I	A254	Direct sequencing	S	S	na	n.a	n.a	inconclusive
JQ624780	Hastigerina pelagica	Mediterranean Sea	I	A233	Direct sequencing	S	S	na	n.a	n.a	inconclusive
JQ624781	Hastigerina pelagica	Mediterranean Sea	I	A264	Direct sequencing	S	S	na	n.a	n.a	inconclusive
JQ624782	Hastigerina pelagica	Mediterranean Sea	I	A263	Direct sequencing	S	S	na	n.a	n.a	inconclusive
JQ624783	Hastigerina pelagica	Mediterranean Sea	I	A227	Direct sequencing	S	S	na	n.a	n.a	inconclusive
JQ624784	Hastigerina pelagica	Mediterranean Sea	I	A258	Direct sequencing	S	S	na	n.a	n.a	inconclusive
JQ624785	Hastigerina pelagica	Mediterranean Sea	I	A218	Direct sequencing	S	S	na	n.a	n.a	inconclusive
JQ624786	Hastigerina pelagica	Mediterranean Sea	I	A226	Direct sequencing	S	S	na	n.a	n.a	inconclusive
JQ624787	Hastigerina pelagica	Mediterranean Sea	I	A260	Direct sequencing	S	S	na	n.a	n.a	inconclusive
JQ624788	Hastigerina pelagica	Mediterranean Sea	IIa	A224	Direct sequencing	S	S	na	n.a	n.a	inconclusive
JQ624789	Hastigerina pelagica	Mediterranean Sea	IIa	A249	Direct sequencing	S	S	na	n.a	n.a	inconclusive
JQ624790	Hastigerina pelagica	Mediterranean Sea	IIa	2073	Direct sequencing	S	S	na	n.a	n.a	inconclusive
JQ624791	Hastigerina pelagica	Mediterranean Sea	IIa	1964	Direct sequencing	S	S	na	n.a	n.a	inconclusive
JQ624792	Hastigerina pelagica	Mediterranean Sea	IIa	2105	Direct sequencing	S	S	na	n.a	n.a	inconclusive
JQ624793	Hastigerina pelagica	Mediterranean Sea	IIa	1915	Direct sequencing	S	S	na	n.a	n.a	inconclusive
JQ624794	Hastigerina pelagica	Mediterranean Sea	IIa	1741	Direct sequencing	S	S	na	n.a	n.a	inconclusive
JQ624795	Hastigerina pelagica	Pacific Ocean: Sea of Japan	IIa	0880N	Direct sequencing	S	S	na	n.a	n.a	inconclusive
JQ624796	Hastigerina pelagica	Pacific Ocean: Sea of Japan	IIa	0883N	Direct sequencing	S	S	na	n.a	n.a	inconclusive
JQ624797	Hastigerina pelagica	Pacific Ocean: Sea of Japan	IIa	0876N	Direct sequencing	S	S	na	n.a	n.a	inconclusive
JQ624798	Hastigerina pelagica	Pacific Ocean: Sea of Japan	IIa	0873N	Direct sequencing	S	S	na	n.a	n.a	inconclusive
JQ624799	Hastigerina pelagica	Pacific Ocean: Sea of Japan	IIa	0871N	Direct sequencing	S	S	na	n.a	n.a	inconclusive
JQ624800	Hastigerina pelagica	Pacific Ocean: Sea of Japan	IIa	0874N	Direct sequencing	S	S	na	n.a	n.a	inconclusive
JQ624801	Hastigerina pelagica	Mediterranean Sea	IIa	A274	Direct sequencing	S	S	na	n.a	n.a	inconclusive
JQ624802	Hastigerina pelagica	Atlantic Ocean: Carribean Sea	IIa	6122	Direct sequencing	S	S	na	n.a	n.a	inconclusive
JQ624803	Hastigerina pelagica	Pacific Ocean: Sea of Japan	IIa	0872N	Direct sequencing	S	S	na	n.a	n.a	inconclusive
JQ624804	Hastigerina pelagica	Pacific Ocean: Sea of Japan	IIa	0881N	Direct sequencing	S	S	na	n.a	n.a	inconclusive
JQ624805	Hastigerina pelagica	Atlantic Ocean: Carribean Sea	IIa	6263	Direct sequencing	S	S	na	n.a	n.a	inconclusive
JQ624806	Hastigerina pelagica	Atlantic Ocean: Carribean Sea	IIa	6123	Direct sequencing	S	S	na	n.a	n.a	inconclusive
JQ624807	Hastigerina pelagica	North Atlantic	IIa	82	Direct sequencing	S	S	na	n.a	n.a	inconclusive
JQ624808	Hastigerina pelagica	Mediterranean Sea	IIa	1602	Direct sequencing	S	S	na	n.a	n.a	inconclusive
JQ624809	Hastigerina pelagica	Pacific Ocean: Sea of Japan	IIa	0882N	Direct sequencing	S	S	na	n.a	n.a	inconclusive
JQ624810	Hastigerina pelagica	Mediterranean Sea	IIa	1882	Direct sequencing	S	S	na	n.a	n.a	inconclusive
JQ624811	Hastigerina pelagica	Pacific Ocean: Sea of Japan	IIa	0877N	Direct sequencing	S	S	na	n.a	n.a	inconclusive
JQ624812	Hastigerina pelagica	Mediterranean Sea	IIa	A270	Direct sequencing	S	S	na	n.a	n.a	inconclusive
JQ624813	Hastigerina pelagica	Atlantic Ocean: Carribean Sea	IIa	7188	Direct sequencing	S	S	na	n.a	n.a	inconclusive
JQ624814	Hastigerina pelagica	Mediterranean Sea	IIa	A250	Direct sequencing	S	S	na	n.a	n.a	inconclusive
JQ624815	Hastigerina pelagica	Atlantic Ocean	IIa	110f	Direct sequencing	S	S	na	n.a	n.a	inconclusive
JQ624816	Hastigerina pelagica	Pacific Ocean: Sea of Japan	IIa	0879N	Direct sequencing	S	S	na	n.a	n.a	inconclusive
JQ624817	Hastigerina pelagica	Atlantic Ocean: Carribean Sea	IIa	7980	Direct sequencing	S	S	na	n.a	n.a	inconclusive
JQ624818	Hastigerina pelagica	Atlantic Ocean: Carribean Sea	IIa	6268	Direct sequencing	S	S	na	n.a	n.a	inconclusive
JQ624819	Hastigerina pelagica	Atlantic Ocean: Carribean Sea	IIa	7402	Direct sequencing	S	S	na	n.a	n.a	inconclusive
JQ624820	Hastigerina pelagica	Atlantic Ocean: Carribean Sea	IIa	7985	Direct sequencing	S	S	na	n.a	n.a	inconclusive
JQ624821	Hastigerina pelagica	Atlantic Ocean: Carribean Sea	IIa	7714	Direct sequencing	S	S	na	n.a	n.a	inconclusive
JQ624822	Hastigerina pelagica	Atlantic Ocean: Carribean Sea	IIa	7981	Direct sequencing	S	S	na	n.a	n.a	inconclusive
JQ624823	Hastigerina pelagica	Mediterranean Sea	IIa	1963	Direct sequencing	S	S	na	n.a	n.a	inconclusive
JQ624824	Hastigerina pelagica	Atlantic Ocean: Carribean Sea	IIa	7982	Direct sequencing	S	S	na	n.a	n.a	inconclusive
JQ624825	Hastigerina pelagica	Atlantic Ocean: Carribean Sea	IIa	7179	Direct sequencing	S	S	na	n.a	n.a	inconclusive
JQ624826	Hastigerina pelagica	Atlantic Ocean: Carribean Sea	IIa	7189	Direct sequencing	S	S	na	n.a	n.a	inconclusive
JQ624827	Hastigerina pelagica	Atlantic Ocean: Carribean Sea	IIa	7762	Direct sequencing	S	S	na	n.a	n.a	inconclusive
JQ624828	Hastigerina pelagica	Atlantic Ocean: Carribean Sea	IIa	7229	Direct sequencing	S	S	na	n.a	n.a	inconclusive
JQ624829	Hastigerina pelagica	Atlantic Ocean: Carribean Sea	IIb	6960	Direct sequencing	S	S	na	n.a	n.a	inconclusive
JQ624830	Hastigerina pelagica	Atlantic Ocean: Carribean Sea	IIb	7628	Direct sequencing	S	S	na	n.a	n.a	inconclusive
JQ624831	Hastigerina pelagica	Atlantic Ocean: Carribean Sea	IIb	7893	Direct sequencing	S	S	na	n.a	n.a	inconclusive
JQ624832	Hastigerina pelagica	Atlantic Ocean: Carribean Sea	IIb	8060	Direct sequencing	S	S	na	n.a	n.a	inconclusive
JQ624833	Hastigerina pelagica	Pacific Ocean: Sea of Japan	IIb	0875N	Direct sequencing	S	S	na	n.a	n.a	inconclusive
JQ624834	Hastigerina pelagica	Atlantic Ocean: Carribean Sea	IIb	0886N	Direct sequencing	S	S	na	n.a	n.a	inconclusive
JQ624835	Hastigerina pelagica	Mediterranean Sea	IIb	1358	Direct sequencing	S	S	na	n.a	n.a	inconclusive
JQ624836	Hastigerina pelagica	Mediterranean Sea	IIb	1754	Direct sequencing	S	S	na	n.a	n.a	inconclusive
JQ624837	Hastigerina pelagica	Mediterranean Sea	IIb	602	Direct sequencing	S	S	na	n.a	n.a	inconclusive
JQ624838	Hastigerina pelagica	Mediterranean Sea	IIb	2008	Direct sequencing	S	S	na	n.a	n.a	inconclusive
JQ624839	Hastigerina pelagica	Atlantic Ocean: Carribean Sea	IIb	7803	Direct sequencing	S	S	na	n.a	n.a	inconclusive
JQ624840	Hastigerina pelagica	Mediterranean Sea	IIb	1698	Direct sequencing	S	S	na	n.a	n.a	inconclusive
JQ624841	Hastigerina pelagica	Mediterranean Sea	IIb	1889	Direct sequencing	S	S	na	n.a	n.a	inconclusive
JQ624842	Hastigerina pelagica	Mediterranean Sea	IIb	1748	Direct sequencing	S	S	na	n.a	n.a	inconclusive
JQ624843	Hastigerina pelagica	Mediterranean Sea	IIb	1760	Direct sequencing	S	S	na	n.a	n.a	inconclusive
JQ624844	Hastigerina pelagica	Mediterranean Sea	IIb	1789	Direct sequencing	S	S	na	n.a	n.a	inconclusive
JQ624845	Hastigerina pelagica	Mediterranean Sea	IIb	1858	Direct sequencing	S	S	na	n.a	n.a	inconclusive
JQ624846	Hastigerina pelagica	Mediterranean Sea	IIb	2003	Direct sequencing	S	S	na	n.a	n.a	inconclusive
JQ624847	Hastigerina pelagica	Mediterranean Sea	IIb	1981	Direct sequencing	S	S	na	n.a	n.a	inconclusive
JQ624848	Hastigerina pelagica	Mediterranean Sea	IIb	1962	Direct sequencing	S	S	na	n.a	n.a	inconclusive
JQ624849	Hastigerina pelagica	Mediterranean Sea	IIb	1972	Direct sequencing	S	S	na	n.a	n.a	inconclusive
JQ624850	Hastigerina pelagica	Mediterranean Sea	IIb	2062	Direct sequencing	S	S	na	n.a	n.a	inconclusive
JQ624851	Hastigerina pelagica	Mediterranean Sea	IIb	2122	Direct sequencing	S	S	na	n.a	n.a	inconclusive
JQ624852	Hastigerina pelagica	Mediterranean Sea	IIb	2064	Direct sequencing	S	S	na	n.a	n.a	inconclusive
JQ624853	Hastigerina pelagica	Mediterranean Sea	IIb	2074	Direct sequencing	S	S	na	n.a	n.a	inconclusive
JQ624854	Hastigerina pelagica	Mediterranean Sea	IIb	2089	Direct sequencing	S	S	na	n.a	n.a	inconclusive
JQ624855	Hastigerina pelagica	Mediterranean Sea	IIb	A240	Direct sequencing	S	S	na	n.a	n.a	inconclusive
JQ624856	Hastigerina pelagica	Mediterranean Sea	IIb	A231	Direct sequencing	S	S	na	n.a	n.a	inconclusive
JQ624857	Hastigerina pelagica	Mediterranean Sea	IIb	A259	Direct sequencing	S	S	na	n.a	n.a	inconclusive
JQ624858	Hastigerina pelagica	Mediterranean Sea	IIb	A236	Direct sequencing	S	S	na	n.a	n.a	inconclusive
JQ624859	Hastigerina pelagica	Mediterranean Sea	IIb	A252	Direct sequencing	S	S	na	n.a	n.a	inconclusive
JQ624860	Hastigerina pelagica	Mediterranean Sea	IIb	A235	Direct sequencing	S	S	na	n.a	n.a	inconclusive
JQ624861	Hastigerina pelagica	Mediterranean Sea	IIb	A251	Direct sequencing	S	S	na	n.a	n.a	inconclusive
JQ624862	Hastigerina pelagica	Mediterranean Sea	IIb	A220	Direct sequencing	S	S	na	n.a	n.a	inconclusive
JQ624863	Hastigerina pelagica	Mediterranean Sea	IIb	A219	Direct sequencing	S	S	na	n.a	n.a	inconclusive
JQ624864	Hastigerina pelagica	Mediterranean Sea	IIb	A232	Direct sequencing	S	S	na	n.a	n.a	inconclusive
JQ624865	Hastigerina pelagica	Mediterranean Sea	IIb	A234	Direct sequencing	S	S	na	n.a	n.a	inconclusive
JQ624866	Hastigerina pelagica	Mediterranean Sea	IIb	A253	Direct sequencing	S	S	na	n.a	n.a	inconclusive
JQ624867	Hastigerina pelagica	Mediterranean Sea	IIb	A229	Direct sequencing	S	S	na	n.a	n.a	inconclusive
JQ624868	Hastigerina pelagica	Mediterranean Sea	IIb	A230	Direct sequencing	S	S	na	n.a	n.a	inconclusive
JQ743484	Globigerinella siphonifera	Coral Sea	Ia	Gsip1a2.BRBR14SIPI	NA	Ok	Ok	Ok	I	I	I
JQ799892	Globigerinella siphonifera	Arabian Sea	IIa	Gsip2a3AS273	NA	Ok	Ok	Ok	II	II	II
JQ799893	Globigerinoides ruber	Indian Ocean	Ib2	Grub1b2AS128	Direct sequencing	id	id	id	Ib	Ib	Ib
JQ799894	Globoturborotalia rubescens	Arabian Sea	undefined	Grubesc_AS07	NA	na	na	na	n.a	n.a	G. rubescens
JQ799895	Turborotalita quinqueloba	Arabian Sea	Ib	AS66	NA	Ok	Ok	Ok	I	inconclusive	I
JQ799896	Globorotalia menardii	Arabian Sea	Undefined	GmenAS131	NA	id	id	OK	G. menardii	G. menardii	G. menardii
JQ799897	Globorotalia ungulata	Arabian Sea	Undefined	Gung_AS224	NA	Ok	Ok	Ok	G. ungulata	G. ungulata	G. ungulata
JQ799899	Pulleniatina obliquiloculata	Arabian Sea	U	AS108	U	Ok	Ok	name	P. obliquiloculata	I	inconclusive
JQ799900	Globigerinita glutinata	Arabian Sea	Undefined	Gglu1a3AS265	NA	Ok	Ok	Ok	IV	inconclusive	IV
JQ995373	Globigerinoides sacculifer	Southwest Pacific	I	GA902	I	S	S	Ok	n.a	G. sacculifer	G. sacculifer
JQ995374	Globigerinoides sacculifer	Southwest Pacific	I	GA902	II	S	S	id	n.a	G. sacculifer	G. sacculifer
JQ995375	Globigerinoides sacculifer	Southwest Pacific	I	GA902	III	S	S	Ok	n.a	G. sacculifer	G. sacculifer
JQ995376	Globigerinoides sacculifer	Southwest Pacific	I	GA902	IV	S	S	Ok	n.a	G. sacculifer	G. sacculifer
JQ995377	Globigerinoides sacculifer	Southwest Pacific	I	GB2199	III	S	S	Ok	n.a	G. sacculifer	G. sacculifer
JQ995378	Globigerinoides sacculifer	Southwest Pacific	I	GB2199	IV	S	S	Ok	n.a	G. sacculifer	G. sacculifer
JQ995379	Globigerinoides sacculifer	Southwest Pacific	I	GB2199	V	S	S	Ok	n.a	G. sacculifer	G. sacculifer
JQ995380	Globigerinoides sacculifer	Southwest Pacific	I	GB2199	VI	S	S	id	n.a	G. sacculifer	G. sacculifer
JQ995381	Globigerinoides sacculifer	North Atlantic	I	AMT521	Direct sequencing	S	S	id	n.a	G. sacculifer	G. sacculifer
JQ995382	Globigerinoides sacculifer	North Atlantic	I	AMT521	R1	S	S	id	n.a	G. sacculifer	G. sacculifer
JQ995383	Globigerinoides sacculifer	Southwest Pacific	I	GA890	R1	S	S	id	n.a	G. sacculifer	G. sacculifer
JQ995384	Globigerinoides sacculifer	Southwest Pacific	I	GA890	R2	S	S	id	n.a	G. sacculifer	G. sacculifer
JQ995385	Globigerinoides sacculifer	Southwest Pacific	I	GA2260	R1	S	S	id	n.a	G. sacculifer	G. sacculifer
JQ995386	Globigerinoides sacculifer	Southwest Pacific	I	GA2260	R2	S	S	id	n.a	G. sacculifer	G. sacculifer
JQ995387	Globigerinoides sacculifer	Southwest Pacific	I	GB2199	R1	S	S	id	n.a	G. sacculifer	G. sacculifer
JQ995388	Globigerinoides sacculifer	Southwest Pacific	I	GB2199	R2	S	S	id	n.a	G. sacculifer	G. sacculifer
JQ995389	Globigerinoides sacculifer	Southwest Pacific	I	RE536	R1	S	S	Ok	n.a	G. sacculifer	G. sacculifer
JQ995390	Globigerinoides sacculifer	Southwest Pacific	I	RE536	R2	S	S	id	n.a	G. sacculifer	G. sacculifer
JX173886	Globigerina bulloides	Indian Ocean	IIa	Oi849	Direct sequencing	S	S	Id	inconclusive	inconclusive
JX173887	Globigerina bulloides	Indian Ocean	IIa	Oi851	Direct sequencing	S	S	Id	inconclusive	inconclusive
JX173888	Globigerina bulloides	Indian Ocean	IIa	Oi858	Direct sequencing	S	S	Id	inconclusive	inconclusive
JX173889	Globigerina bulloides	Indian Ocean	IIa	Oi1550	Direct sequencing	S	S	Id	inconclusive	inconclusive
JX173890	Globigerina bulloides	Indian Ocean	IIa	Oi1558	Direct sequencing	S	S	Id	inconclusive	inconclusive
JX173891	Globigerina bulloides	Indian Ocean	IIa	Oi1564	Direct sequencing	S	S	Id	inconclusive	inconclusive
JX173892	Globigerina bulloides	Indian Ocean	IIa	Oi1707	Direct sequencing	S	S	Id	inconclusive	inconclusive
JX173893	Globigerina bulloides	Indian Ocean	IIa	Oi1573	Direct sequencing	S	S	Id	inconclusive	inconclusive
JX173894	Globigerina bulloides	Indian Ocean	IIa	Oi2035	Direct sequencing	S	S	Ok	inconclusive	inconclusive
JX173895	Globigerina bulloides	Indian Ocean	IIc	Oi782	Direct sequencing	S	S	Ok	inconclusive	inconclusive
JX173896	Globigerina bulloides	Indian Ocean	IIc	Oi786	Direct sequencing	S	S	id	inconclusive	inconclusive
JX173897	Globigerina bulloides	Indian Ocean	IIc	Oi788	Direct sequencing	S	S	id	inconclusive	inconclusive
JX173898	Globigerina bulloides	Indian Ocean	IIc	Oi790	Direct sequencing	S	S	id	inconclusive	inconclusive
JX173899	Globigerina bulloides	Indian Ocean	IIc	Oi798	Direct sequencing	S	S	id	inconclusive	inconclusive
JX173900	Globigerina bulloides	Indian Ocean	IIc	Oi801	Direct sequencing	S	S	id	inconclusive	inconclusive
JX173901	Globigerina bulloides	Indian Ocean	IIc	Oi855	Direct sequencing	S	S	id	inconclusive	inconclusive
JX173902	Globigerina bulloides	Indian Ocean	IIc	Oi982	Direct sequencing	S	S	id	inconclusive	inconclusive
JX173903	Globigerina bulloides	Indian Ocean	IIc	Oi986	Direct sequencing	S	S	id	inconclusive	inconclusive
JX173904	Globigerina bulloides	Indian Ocean	IIc	Oi1100	Direct sequencing	S	S	id	inconclusive	inconclusive
JX173905	Globigerina bulloides	Indian Ocean	IIc	Oi1137	Direct sequencing	S	S	id	inconclusive	inconclusive
JX173906	Globigerina bulloides	Indian Ocean	IIc	Oi1279	Direct sequencing	S	S	id	inconclusive	inconclusive
JX173907	Globigerina bulloides	Indian Ocean	IIg	Oi974	Direct sequencing	S	S	Ok	inconclusive	inconclusive
JX173908	Globigerina bulloides	Indian Ocean	IIg	Oi978	Direct sequencing	S	S	id	inconclusive	inconclusive
JX173909	Globigerina bulloides	Indian Ocean	IIg	Oi990	Direct sequencing	S	S	id	inconclusive	inconclusive
JX173910	Globigerina bulloides	Indian Ocean	IIg	Oi1130	Direct sequencing	S	S	id	inconclusive	inconclusive
JX173911	Globigerina bulloides	Indian Ocean	IIg	Oi1158	Direct sequencing	S	S	id	inconclusive	inconclusive
JX173912	Globigerina bulloides	Indian Ocean	IIg	Oi1245	Direct sequencing	S	S	id	inconclusive	inconclusive
JX173913	Globigerina bulloides	Indian Ocean	IIg	Oi1247	Direct sequencing	S	S	id	inconclusive	inconclusive
JX173914	Globigerina bulloides	Indian Ocean	IIg	Oi1248	Direct sequencing	S	S	id	inconclusive	inconclusive
JX173915	Globigerina bulloides	Indian Ocean	IIg	Oi1250	Direct sequencing	S	S	id	inconclusive	inconclusive
JX173916	Globigerina bulloides	Indian Ocean	IIg	Oi1265	Direct sequencing	S	S	id	inconclusive	inconclusive
JX173917	Globigerina bulloides	Indian Ocean	IIg	Oi2039	Direct sequencing	S	S	id	inconclusive	inconclusive
JX173918	Globigerina bulloides	Indian Ocean	IIg	Oi1127	Direct sequencing	S	S	id	inconclusive	inconclusive
JX173919	Globigerina bulloides	Indian Ocean	IIg	Oi1135	Direct sequencing	S	S	id	inconclusive	inconclusive
JX173920	Globigerina bulloides	Indian Ocean	IIg	Oi1157	Direct sequencing	S	S	id	inconclusive	inconclusive
JX173921	Globigerina bulloides	Indian Ocean	IIg	Oi1163	Direct sequencing	S	S	id	inconclusive	inconclusive
JX173922	Globigerina bulloides	Indian Ocean	IIg	Oi1257	Direct sequencing	S	S	id	inconclusive	inconclusive
JX173923	Globigerina bulloides	Indian Ocean	IIg	Oi1155	Direct sequencing	S	S	id	inconclusive	inconclusive
JX173924	Globigerina bulloides	Indian Ocean	IIb2	OI1700	Direct sequencing	S	S	Ok	inconclusive	inconclusive
JX173925	Globigerina bulloides	Indian Ocean	IIb2	Oi1712	Direct sequencing	S	S	id	inconclusive	inconclusive
JX173926	Globigerina bulloides	Indian Ocean	IIb2	Oi1716	Direct sequencing	S	S	id	inconclusive	inconclusive
JX173927	Globigerina bulloides	Indian Ocean	IIb2	Oi1969	Direct sequencing	S	S	id	inconclusive	inconclusive
KJ633126	Beela digitata	South Pacific	Undefined	Re113	Direct sequencing	OK	Ok	OK	Beela digitata	Beela digitata	Beela digitata
KJ633127	Beela digitata	South Pacific	Undefined	Re121	Direct sequencing	OK	Ok	OK	Beela digitata	Beela digitata	Beela digitata
KJ633128	Beela digitata	South Pacific	Undefined	Re550	Direct sequencing	OK	Ok	OK	Beela digitata	Beela digitata	Beela digitata
KJ633129	Beela digitata	South Pacific	Undefined	Re1659	Direct sequencing	id	id	id	Beela digitata	Beela digitata	Beela digitata
KJ633130	Globoquadrina conglomerata	Indian Ocean	Undefined	Me868	13	id	id	Ok	G. conglomerata	G. conglomerata	G. conglomerata
KJ633131	Globoquadrina conglomerata	Indian Ocean	Undefined	Me868	14	id	id	id	G. conglomerata	G. conglomerata	G. conglomerata
KJ633132	Globoquadrina conglomerata	Indian Ocean	Undefined	Me868	15	Ok	Ok	Ok	G. conglomerata	G. conglomerata	G. conglomerata
KJ633133	Globoquadrina conglomerata	Indian Ocean	Undefined	Me868	16	id	id	Ok	G. conglomerata	G. conglomerata	G. conglomerata
KJ633134	Globoquadrina conglomerata	Indian Ocean	Undefined	Me869	21	Ok	Ok	Ok	G. conglomerata	G. conglomerata	G. conglomerata
KJ633135	Globoquadrina conglomerata	Indian Ocean	Undefined	Me869	22	Ok	Ok	Ok	G. conglomerata	G. conglomerata	G. conglomerata
KJ633136	Globoquadrina conglomerata	Indian Ocean	Undefined	Me869	23	Ok	Ok	id	G. conglomerata	G. conglomerata	G. conglomerata
KJ633137	Globoquadrina conglomerata	Indian Ocean	Undefined	Me869	24	Ok	Ok	Ok	G. conglomerata	G. conglomerata	G. conglomerata
KJ633138	Sphaeroidinella dehiscens	Indian Ocean	Undefined	GB 627	Direct sequencing	Ok	Ok	id	n.a	S. dehiscens	S. dehiscens
KJ633139	Sphaeroidinella dehiscens	Indian Ocean	Undefined	GB 630	Direct sequencing	id	id	Ok	n.a	S. dehiscens	S. dehiscens
KJ633140	Globorotalia tumida	Indian Ocean	Undefined	GB1028	1	Ok	Ok	Ok	G. tumida	G. tumida	G. tumida
KJ633141	Globorotalia tumida	Indian Ocean	Undefined	GB1028	2	Ok	Ok	id	G. tumida	G. tumida	G. tumida
KJ633142	Globorotalia tumida	Indian Ocean	Undefined	GB1028	3	id	id	Ok	G. tumida	G. tumida	G. tumida
KJ633143	Globorotalia ungulata	South Pacific	Undefined	GA1875	5	Ok	Ok	id	G. ungulata	G. ungulata	G. ungulata
KJ633144	Globorotalia ungulata	South Pacific	Undefined	GA1875	6	id	id	id	G. ungulata	G. ungulata	G. ungulata
KJ633145	Globorotalia ungulata	South Pacific	Undefined	GA1875	7	id	id	Ok	G. ungulata	G. ungulata	G. ungulata
KJ633146	Globorotalia ungulata	South Pacific	Undefined	GA1875	8	id	id	Ok	G. ungulata	G. ungulata	G. ungulata
KJ633147	Globorotalia ungulata	South Pacific	Undefined	GA1881	13	Ok	Ok	Ok	G. ungulata	G. ungulata	G. ungulata
KJ633148	Globorotalia ungulata	South Pacific	Undefined	GA1881	14	Ok	Ok	Ok	G. ungulata	G. ungulata	G. ungulata
KJ633149	Globorotalia ungulata	South Pacific	Undefined	GA1881	15	Ok	Ok	Ok	G. ungulata	G. ungulata	G. ungulata
KJ633150	Globorotalia ungulata	South Pacific	Undefined	GA1881	16	Ok	Ok	Ok	G. ungulata	G. ungulata	G. ungulata
KJ633151	Globorotalia ungulata	South Pacific	Undefined	GA1951	21	Ok	Ok	Ok	G. ungulata	G. ungulata	G. ungulata
KJ633152	Globorotalia ungulata	South Pacific	Undefined	GA1951	22	Ok	Ok	Ok	G. ungulata	G. ungulata	G. ungulata
KJ633153	Globorotalia ungulata	South Pacific	Undefined	GA1951	23	Ok	Ok	Ok	G. ungulata	G. ungulata	G. ungulata
KJ633154	Globorotalia ungulata	South Pacific	Undefined	GA1951	24	id	id	Ok	G. ungulata	G. ungulata	G. ungulata
KJ633155	Globorotalia ungulata	South Pacific	Undefined	GA2214	29	id	id	id	G. ungulata	G. ungulata	G. ungulata
KJ633156	Globorotalia ungulata	South Pacific	Undefined	GA2214	30	id	id	id	G. ungulata	G. ungulata	G. ungulata
KJ633157	Globorotalia ungulata	South Pacific	Undefined	GA2214	32	Ok	Ok	Ok	G. ungulata	G. ungulata	G. ungulata
KJ633158	Globorotalia ungulata	South Pacific	Undefined	GA2284	45	id	id	Ok	G. ungulata	G. ungulata	G. ungulata
KJ633159	Globorotalia ungulata	South Pacific	Undefined	GA2284	46	id	id	Ok	G. ungulata	G. ungulata	G. ungulata
KJ633160	Globorotalia ungulata	South Pacific	Undefined	GA2284	47	id	id	Ok	G. ungulata	G. ungulata	G. ungulata
KJ633161	Globorotalia ungulata	South Pacific	Undefined	GA2284	48	Ok	Ok	Ok	G. ungulata	G. ungulata	G. ungulata
KJ633162	Globorotalia ungulata	South Pacific	Undefined	GA2285	49	Ok	Ok	Ok	G. ungulata	G. ungulata	G. ungulata
KJ633163	Globorotalia ungulata	South Pacific	Undefined	GA2285	50	Ok	Ok	Ok	G. ungulata	G. ungulata	G. ungulata
KJ633164	Globorotalia ungulata	South Pacific	Undefined	GA2285	55	id	id	Ok	G. ungulata	G. ungulata	G. ungulata
KJ633165	Globorotalia ungulata	South Pacific	Undefined	GA2285	56	id	id	id	G. ungulata	G. ungulata	G. ungulata
KJ633166	Globorotalia ungulata	South Pacific	Undefined	GA2286	61	Ok	Ok	Ok	G. ungulata	G. ungulata	G. ungulata
KJ633167	Globorotalia ungulata	South Pacific	Undefined	GA2286	62	Ok	Ok	Ok	G. ungulata	G. ungulata	G. ungulata
KJ633168	Globorotalia ungulata	South Pacific	Undefined	GA2286	63	id	id	id	G. ungulata	G. ungulata	G. ungulata
KJ633169	Globorotalia ungulata	South Pacific	Undefined	GA2286	64	Ok	Ok	Ok	G. ungulata	G. ungulata	G. ungulata
KJ633170	Globorotalia ungulata	South Pacific	Undefined	GA2287	69	id	id	Ok	G. ungulata	G. ungulata	G. ungulata
KJ633171	Globorotalia ungulata	South Pacific	Undefined	GA2287	70	Ok	Ok	Ok	G. ungulata	G. ungulata	G. ungulata
KJ633172	Globorotalia ungulata	South Pacific	Undefined	GA2287	72	Ok	Ok	Ok	G. ungulata	G. ungulata	G. ungulata
KJ633173	Globorotalia ungulata	South Pacific	Undefined	GA2214	31	Ok	Ok	Ok	G. ungulata	G. ungulata	G. ungulata
KJ633174	Globorotalia ungulata	South Pacific	Undefined	GA2215	37	Ok	Ok	Ok	G. ungulata	G. ungulata	G. ungulata
KJ633175	Globorotalia ungulata	South Pacific	Undefined	GA2215	38	Ok	Ok	Ok	G. ungulata	G. ungulata	G. ungulata
KJ633176	Globorotalia ungulata	South Pacific	Undefined	GA2215	39	Ok	Ok	Ok	G. ungulata	G. ungulata	G. ungulata
KJ633177	Globorotalia ungulata	South Pacific	Undefined	GA2215	40	Ok	Ok	Ok	G. ungulata	G. ungulata	G. ungulata
KJ633178	Globorotalia ungulata	South Pacific	Undefined	GA2287	71	id	id	Ok	G. ungulata	G. ungulata	G. ungulata
KJ633179	Sphaeroidinella dehiscens	South Pacific	Undefined	GA 2905	Direct sequencing	id	id	id	n.a	S. dehiscens	S. dehiscens
KJ633180	Sphaeroidinella dehiscens	South Pacific	Undefined	GA 2865	Direct sequencing	id	id	id	n.a	S. dehiscens	S. dehiscens
KJ633181	Sphaeroidinella dehiscens	South Pacific	Undefined	GA 3014	Direct sequencing	id	id	id	n.a	S. dehiscens	S. dehiscens
KJ633182	Sphaeroidinella dehiscens	South Pacific	Undefined	GA 3212	Direct sequencing	id	id	Ok	n.a	S. dehiscens	S. dehiscens
KJ633183	Globigerina bulloides	North Atlantic: Gulf of Biscay	Undefined	FC89	Direct sequencing	S	S	id	n.a (IIb-d-f ?)	inconclusive	inconclusive
KJ633184	Globigerina bulloides	North Atlantic: Gulf of Biscay	Undefined	FC91	Direct sequencing	S	S	Ok	n.a (IIa ?)	inconclusive	inconclusive
KJ633185	Globigerina bulloides	North Atlantic: Gulf of Biscay	Undefined	FC232	Direct sequencing	S	S	id	n.a (IIa ?)	inconclusive	inconclusive
KJ633186	Globigerina bulloides	North Atlantic: Gulf of Biscay	Undefined	FC284	Direct sequencing	S	S	id	n.a (IIa ?)	inconclusive	inconclusive
KJ633187	Globigerina bulloides	North Atlantic: Gulf of Biscay	Undefined	FC378	Direct sequencing	S	S	Ok	n.a (IIb-d-f ?)	inconclusive	inconclusive
KJ633188	Globigerina bulloides	North Atlantic: Gulf of Biscay	Undefined	FC551	Direct sequencing	S	S	id	n.a (IIa ?)	inconclusive	inconclusive
KJ633189	Globigerina bulloides	North Atlantic: Gulf of Biscay	Undefined	FC552	Direct sequencing	S	S	Ok	n.a (IIa ?)	inconclusive	inconclusive
KJ633190	Globigerina bulloides	North Atlantic: Gulf of Biscay	Undefined	FC667	Direct sequencing	S	S	id	n.a (IIa ?)	inconclusive	inconclusive
KJ633191	Globigerina bulloides	North Atlantic: Gulf of Biscay	Undefined	FC800	Direct sequencing	S	S	id	n.a (IIb-d-f ?)	inconclusive	inconclusive
KJ633192	Globigerina bulloides	North Atlantic: Gulf of Biscay	Undefined	FC858	Direct sequencing	S	S	id	n.a (IIa ?)	inconclusive	inconclusive
KJ633193	Globigerina bulloides	North Atlantic: Gulf of Biscay	Undefined	FC1867	Direct sequencing	S	S	id	n.a (IIa ?)	inconclusive	inconclusive
KJ633194	Globigerina bulloides	North Atlantic: Gulf of Biscay	Undefined	FC2077	Direct sequencing	S	S	id	n.a (IIa ?)	inconclusive	inconclusive
KJ633195	Globigerina bulloides	North Atlantic: Gulf of Biscay	Undefined	FC2409	Direct sequencing	S	S	id	n.a (IIb-d-f ?)	inconclusive	inconclusive
KJ633196	Globigerina bulloides	North Atlantic: Gulf of Biscay	Undefined	FC2544	Direct sequencing	S	S	id	n.a (IIb-d-f ?)	inconclusive	inconclusive
KJ633197	Globigerina bulloides	North Atlantic: Gulf of Biscay	Undefined	FC2680	Direct sequencing	S	S	id	n.a (IIb-d-f ?)	inconclusive	inconclusive
KJ633198	Globigerina bulloides	North Atlantic: Gulf of Biscay	Undefined	FC2681	Direct sequencing	S	S	id	n.a (IIa ?)	inconclusive	inconclusive
KJ633199	Globigerina bulloides	North Atlantic: Gulf of Biscay	Undefined	FC3075	Direct sequencing	S	S	id	n.a (IIa ?)	inconclusive	inconclusive
KJ633200	Globigerina bulloides	North Atlantic: Gulf of Biscay	Undefined	FC3137	Direct sequencing	S	S	id	n.a (IIb-d-f ?)	inconclusive	inconclusive
KJ633201	Globigerina bulloides	North Atlantic: Gulf of Biscay	Undefined	FC3176	Direct sequencing	S	S	id	n.a (IIb-d-f ?)	inconclusive	inconclusive
KJ633202	Globigerina bulloides	North Atlantic: Gulf of Biscay	Undefined	FC3426	Direct sequencing	S	S	id	n.a (IIa ?)	inconclusive	inconclusive
KJ633203	Globigerina bulloides	North Atlantic: Gulf of Biscay	Undefined	FC3494	Direct sequencing	S	S	id	n.a (IIb-d-f ?)	inconclusive	inconclusive
KJ633204	Globigerinella siphonifera	Indian Ocean	Undefined	Oi101	Direct sequencing	S	S	Ok	n.a	II	II
KJ633205	Globigerinella siphonifera	Indian Ocean	Undefined	Oi98	Direct sequencing	S	S	Ok	n.a	II	II
KJ633206	Globigerinita uvula	Indian Ocean	Undefined	Oi248	Direct sequencing	S	S	Ok	n.a (II ?)	inconclusive	inconclusive
KJ633207	Globigerinoides sacculifer	North Atlantic	Undefined	CM1185	Direct sequencing	S	S	id	n.a	G. sacculifer	G. sacculifer
KJ633208	Globigerinoides sacculifer	North Atlantic	Undefined	CM1608	Direct sequencing	S	S	id	n.a	G. sacculifer	G. sacculifer
KJ633209	Globigerinoides sacculifer	North Atlantic	Undefined	CM522	Direct sequencing	S	S	id	n.a	G. sacculifer	G. sacculifer
KJ633210	Globigerinoides sacculifer	North Atlantic	Undefined	CM955	Direct sequencing	S	S	id	n.a	G. sacculifer	G. sacculifer
KJ633211	Orbulina universa	North Atlantic	Undefined	CM1418	Direct sequencing	S	S	id	n.a	I	I
KJ633212	Candeina nitida	North Atlantic	Undefined	CM1204	c	Ok	Ok	Ok	inconclusive	inconclusive	C. nitida
KJ633213	Orbulina universa	North Atlantic	Undefined	CM934	Direct sequencing	S	S	id	n.a	I	I
KJ633214	Orbulina universa	North Atlantic	Undefined	CM980	Direct sequencing	S	S	id	n.a	I	I
KJ633215	Orbulina universa	North Atlantic	Undefined	CM981	Direct sequencing	S	S	id	n.a	I	I
KJ633216	Globorotalia tumida	North Atlantic	Undefined	Z388	10	id	id	Ok	G. tumida	G. tumida	G. tumida
KJ633217	Globorotalia tumida	North Atlantic	Undefined	Z388	11	Ok	Ok	Ok	G. tumida	G. tumida	G. tumida
KJ633218	Globorotalia tumida	North Atlantic	Undefined	Z388	12	Ok	Ok	Ok	G. tumida	G. tumida	G. tumida
KJ633219	Globorotalia tumida	North Atlantic	Undefined	Z388	13	Ok	Ok	Ok	G. tumida	G. tumida	G. tumida
KJ633220	Globorotalia tumida	North Atlantic	Undefined	Z388	9	id	id	Ok	G. tumida	G. tumida	G. tumida
KJ633221	Globorotalia tumida	North Atlantic	Undefined	Z389	10	Ok	Ok	Ok	G. tumida	G. tumida	G. tumida
KJ633222	Globorotalia tumida	North Atlantic	Undefined	Z389	11	Ok	Ok	Ok	G. tumida	G. tumida	G. tumida
KJ633223	Globorotalia tumida	North Atlantic	Undefined	Z389	9	Ok	Ok	Ok	G. tumida	G. tumida	G. tumida
KJ633224	Globorotalia tumida	North Atlantic	Undefined	Z563	17	id	id	Ok	G. tumida	G. tumida	G. tumida
KJ633225	Globorotalia tumida	North Atlantic	Undefined	Z563	18	id	id	id	G. tumida	G. tumida	G. tumida
KJ633226	Globorotalia tumida	North Atlantic	Undefined	Z563	19	id	id	Ok	G. tumida	G. tumida	G. tumida
KJ633227	Globorotalia tumida	North Atlantic	Undefined	Z564	17	Ok	Ok	id	G. tumida	G. tumida	G. tumida
KJ633228	Globorotalia tumida	North Atlantic	Undefined	Z564	18	id	id	id	G. tumida	G. tumida	G. tumida
KJ633229	Globorotalia tumida	North Atlantic	Undefined	Z564	19	Ok	Ok	Ok	G. tumida	G. tumida	G. tumida
KJ633230	Globorotalia tumida	North Atlantic	Undefined	Z564	20	Ok	Ok	Ok	G. tumida	G. tumida	G. tumida
KJ633231	Globorotalia inflata	North Pacific	Undefined	Y1094	25	Ok	Ok	Ok	I	I	I
KJ633232	Globorotalia inflata	North Pacific	Undefined	Y1094	26	Ok	Ok	Ok	I	I	I
KJ633233	Globorotalia inflata	North Pacific	Undefined	Y1094	27	Ok	Ok	Ok	I	I	I
KJ633234	Globorotalia inflata	North Pacific	Undefined	Y1094	28	Ok	Ok	Ok	I	I	I
KJ633235	Globorotalia inflata	North Pacific	Undefined	Y1094	29	Ok	Ok	Ok	I	I	I
KJ633236	Globorotalia inflata	North Pacific	Undefined	Y1094	33	Ok	Ok	Ok	I	I	I
KJ633237	Globorotalia inflata	North Pacific	Undefined	Y1096	34	Ok	Ok	Ok	I	I	I
KJ633238	Globorotalia inflata	North Pacific	Undefined	Y1096	35	Ok	Ok	Ok	I	I	I
KJ633239	Globorotalia inflata	North Pacific	Undefined	Y1096	36	Ok	Ok	Ok	I	I	I
KJ633240	Globorotalia inflata	North Pacific	Undefined	Y1096	37	id	id	id	I	I	I
KJ633241	Globorotalia menardii	North Pacific	Undefined	Y1097	18	Ok	Ok	Ok	G. menardii	G. menardii	G. menardii
KJ633242	Globorotalia menardii	North Pacific	Undefined	Y1097	19	Ok	Ok	Ok	G. menardii	G. menardii	G. menardii
KJ633243	Globorotalia menardii	North Pacific	Undefined	Y1097	20	Ok	Ok	Ok	G. menardii	G. menardii	G. menardii
KJ633244	Globorotalia menardii	North Pacific	Undefined	Y1106	1	id	id	Ok	G. menardii	G. menardii	G. menardii
KJ633245	Globorotalia menardii	North Pacific	Undefined	Y1106	2	Ok	Ok	Ok	G. menardii	G. menardii	G. menardii
KJ633246	Globorotalia menardii	North Pacific	Undefined	Y1106	3	Ok	Ok	Ok	G. menardii	G. menardii	G. menardii
KJ633247	Globorotalia menardii	North Pacific	Undefined	Y1106	4	id	id	Ok	G. menardii	G. menardii	G. menardii
KJ633248	Globorotalia menardii	North Pacific	Undefined	Y1106	5	Ok	Ok	Ok	G. menardii	G. menardii	G. menardii
KJ633249	Truncorotalia truncatulinoides	North Pacific	Undefined	Y1075	1	name	Ok	Ok	V	V	V
KJ633250	Truncorotalia truncatulinoides	North Pacific	Undefined	Y1075	2	name	id	Ok	V	V	V
KJ633251	Truncorotalia truncatulinoides	North Pacific	Undefined	Y1075	3	name	Ok	Ok	V	V	V
KJ633252	Truncorotalia truncatulinoides	North Pacific	Undefined	Y1075	4	name	Ok	Ok	V	V	V
KJ633253	Truncorotalia truncatulinoides	North Pacific	Undefined	Y1086	17	name	Ok	Ok	V	V	V
KJ633254	Truncorotalia truncatulinoides	North Pacific	Undefined	Y1086	18	name	Ok	Ok	V	V	V
KJ633255	Truncorotalia truncatulinoides	North Pacific	Undefined	Y1086	19	name	Ok	Ok	V	V	V
KJ633256	Truncorotalia truncatulinoides	North Pacific	Undefined	Y1086	20	name	Ok	Ok	V	V	V
KJ633257	Truncorotalia truncatulinoides	North Pacific	Undefined	Y1317	10	name	Ok	Ok	V	V	V
KJ633258	Truncorotalia truncatulinoides	North Pacific	Undefined	Y1317	11	name	Ok	Ok	V	V	V
KJ633259	Truncorotalia truncatulinoides	North Pacific	Undefined	Y1317	12	name	Ok	Ok	V	V	V
KJ633260	Truncorotalia truncatulinoides	North Pacific	Undefined	Y1317	9	name	Ok	Ok	V	V	V
U65631	Globigerinella siphonifera	Carribean Sea	I	NA	NA	Ok	OK	id	I	I	I
U65632	Orbulina universa	Curacao, Dutch Antilles	I	NA	NA	Ok	Ok	Ok	I	I	I
U65633	Globigerinoides sacculifer	Curacao: Dutch Antilles	I	NA	NA	id	id	id	G. sacculifer	G. sacculifer	G. sacculifer
U65634	Globigerinoides ruber	Caribbean Sea	Undefined	NA	NA	id	id	id	pink	pink	pink
U65635	Neogloboquadrina dutertrei	Curacao, Dutch Antilles	Undefined	NA	NA	Ok	Ok	Ok	N. dutertrei	Type I	N. dutertrei
U80787	Globigerinella siphonifera	Curacao, Dutch Antilles	II	NA	NA	Ok	Ok	Ok	II	II	II
U80788	Globigerinella siphonifera	Curacao, Dutch Antilles	II	NA	NA	Ok	Ok	Ok	II	II	II
U80789	Globigerinoides ruber	Caribbean Sea	Undefined	NA	NA	id	id	id	Ia	Ia	Ia
U80790	Globigerinoides conglobatus	Great barrier reef: Australia	undefined	NA	NA	Ok	Ok	Ok	G. conglobatus	G. conglobatus	G. conglobatus
U80791	Orbulina universa	Great barrier reef	I	NA	NA	id	id	id	I	I	I
U80792	Globigerinoides sacculifer	Great barrier reef: Australia	I	NA	NA	Ok	Ok	id	G. sacculifer	G. sacculifer	G. sacculifer
U80794	Globorotalia menardii	Curacao, Dutch Antilles	Undefined	NA	NA	Ok	Ok	Ok	G. menardii	G. menardii	G. menardii
Z69599	Globigerinoides ruber	Caribbean Sea	Undefined	NA	NA	id	id	id	Ib	Ib	Ib
Z69601	Orbulina universa	Carribean Sea	I	NA	NA	id	id	id	I	I	I
Z69602	Globigerinella siphonifera	Carribean Sea	Undefined	NA	NA	Ok	OK	Ok	I	I	I
Z83957	Globigerina bulloides	Puerto Rico	Undefined	PR6	35	Ok	Ok	Ok	Ib-c-e	inconclusive	Ib-c-e
Z83958	Hastigerina pelagica	Carribean Sea	Undefined	PR6	35	S	S	na	n.a (I ?)	n.a	inconclusive
Z83959	Globigerinella siphonifera	Carribean Sea	Undefined	PR18	12	id	id	Ok	I	I	I
Z83961	Orbulina universa	Carribean Sea	III	V13	1	Ok	Ok	Ok	III	III	III
Z83962	Orbulina universa	Carribean Sea	I	PR2	PR2001	Ok	Ok	Ok	I	I	I
Z83963	Globigerinoides sacculifer	Puerto Rico	I	V64	12	Ok	Ok	Ok	G. sacculifer	G. sacculifer	G. sacculifer
Z83964	Globigerinoides sacculifer	Puerto Rico	I	PR26	PR26001	Ok	Ok	Ok	G. sacculifer	G. sacculifer	G. sacculifer
Z83965	Globigerinoides ruber	Caribbean Sea	Undefined	PR22	PR22001	Ok	Ok	Ok	Ib	Ib	Ib
Z83966	Globigerinoides ruber	Caribbean Sea	Undefined	B242	B2424	Ok	Ok	Ok	pink	pink	pink
Z83967	Globigerinoides conglobatus	Puerto Rico	undefined	PR11	PR11001	Ok	Ok	Ok	G. conglobatus	G. conglobatus	G. conglobatus
Z83968	Truncorotalia truncatulinoides	Mediterranean Sea : Villefranche sur Mer	II	V81	22	id	id	Ok	I-II	II	II or I-II
Z83969	Truncorotalia truncatulinoides	Mediterranean Sea : Villefranche sur Mer	II	B53	1	name	Ok	Ok	I-II	II	II or I-II
Z83970	Globorotalia menardii	Carribean Sea	Undefined	PR3	5	Ok	Ok	Ok	G. menardii	G. menardii	G. menardii
Z83971	Globorotalia inflata	Villefranche-sur-mer	Undefined	VB11	1	Ok	Ok	id	I	I	I
Z83972	Neogloboquadrina dutertrei	Carribean Sea	Undefined	B47	1	Ok	Ok	Ok	N. dutertrei	Type I	N. dutertrei
Z83973	Globorotalia hirsuta	Carribean Sea	Undefined	B8	7a	id	id	Ok	G. hirsuta	G. hirsuta	G. hirsuta
Z83974	Globigerinita glutinata	Carribean Sea	Undefined	B180	30	id	id	Ok	III	inconclusive	III

## Sheet: Sheet 2 cruises
Cruise	Station	Latitude	Longitude	Candeina nitida	Globigerina bulloides	Globigerinella digitata	Globigerinella siphonifera	Globigerinita glutinata	Globigerinita uvula	Globoquadrina conglomerata	Globorotalia inflata	Globorotalia menardii	Globorotalia tumida	Globorotalia ungulata	Neogloboquadrina incompta	Orbulina universa	Sphaeroidinella dehiscens	Truncorotalia truncatulinoides
GYRAFOR A	T	-17.93	162.66	0	0	0	0	0	0	0	0	0	0	0	0	0	1	0
GYRAFOR A	E	-14.83	162.6	0	0	0	0	0	0	0	0	0	0	0	0	2	0	0
GYRAFOR A	J	0	162.5	0	0	0	0	0	0	0	0	0	0	12	0	0	0	0
GYRAFOR A	C	-20.01	162.5	0	0	0	0	0	0	0	0	0	0	0	0	9	0	0
GYRAFOR A	S	-16.25	161.88	0	0	0	0	0	0	0	0	0	0	0	0	1	2	0
GYRAFOR A	N	-4.5	161.11	0	0	0	0	0	0	0	0	0	0	24	0	0	0	0
GYRAFOR A	R	-10.96	159.8	0	0	0	0	0	0	0	0	0	0	0	0	0	1	0
Kt-06	E	34	140	0	0	0	0	0	0	0	10	8	0	0	0	0	0	12
GYRAFOR-B	A	-7.22	100.4	0	0	0	0	0	0	0	0	0	0	0	0	0	2	0
GYRAFOR-B	C	-9.3	92.25	0	0	0	0	0	0	0	0	0	3	0	0	0	0	0
OISO-19	10	-50.7	68.4	0	0	0	0	1	0	0	0	0	0	0	1	0	0	0
OISO-19	3	-35	53.5	0	0	0	3	0	0	0	0	0	0	0	0	0	0	0
OISO-19	5	-42.55	52.5	0	0	0	0	0	1	0	0	0	0	0	0	0	0	0
FORCLIM7	XV	45.57	-5.38	0	1	0	0	0	0	0	0	0	0	0	0	0	0	0
FORCLIM7	XXVII	46.32	-5.48	0	3	0	0	0	0	0	0	0	0	0	0	0	0	0
FORCLIM7	XXXII	45.56	-6.15	0	5	0	0	0	0	0	0	0	0	0	0	0	0	0
FORCLIM7	V	45.35	-7.33	0	4	0	0	0	0	0	0	0	0	0	0	0	0	0
FORCLIM7	VIII	45.37	-7.36	0	3	0	0	0	0	0	0	0	0	0	0	0	0	0
FORCLIM7	II	44.19	-8.45	0	1	0	0	0	0	0	0	0	0	0	0	0	0	0
FORCLIM7	XXXV	42.32	-9.13	0	2	0	0	0	0	0	0	0	0	0	0	0	0	0
FORCLIM7	I	42.37	-10	0	2	0	0	0	0	0	0	0	0	0	0	0	0	0
CMARZ	4	19.82	-54.73	0	0	0	0	0	0	0	0	0	0	0	0	3	0	0
CMARZ	5	14.02	-54.92	1	0	0	0	0	0	0	0	0	0	0	0	1	0	0
CMARZ	1	33.54	-69.94	0	0	0	0	0	0	0	0	0	15	0	0	0	0	0
REVELLE	2	-27.99	-113.085	0	0	2	0	0	0	0	0	0	0	0	0	0	0	0
REVELLE	6	-32.04	-130.98	0	0	1	0	0	0	0	0	0	0	0	0	0	0	0
REVELLE	14	-38.52	-161.23	0	0	1	0	0	0	0	0	0	0	0	0	0	0	0
Melville	19	15.6	86.8	0	0	0	0	0	0	8	0	0	0	0	0	0	0	0
