# Supplementary material for: SSU rDNA Divergence in Planktonic Foraminifera: Molecular Taxonomy and Biogeographic Implications
Source: PLoS One. 2014 Aug 13;9(8):e104641. doi: 10.1371/journal.pone.0104641 (PMC4131912; doi:10.1371/journal.pone.0104641)
Supplement: File S1 — Sequence alignments, PhyML trees used for patristic distance calculation, BEAST ultrametric trees and patristic distance matrices. (ZIP) [file pone.0104641.s004.zip]

Archive with 91 entries (91 files):
- File S2/aligments patristic and ABGD/Bdigitata_patristique_mafft.txt
- File S2/aligments patristic and ABGD/Cnitida_patristique_mafft
- File S2/aligments patristic and ABGD/Gbulloides_patristique_mafft.txt
- File S2/aligments patristic and ABGD/Gbulloides_patristique_mafft_corrige
- File S2/aligments patristic and ABGD/Gconglobatus_patristique_mafft.txt
- File S2/aligments patristic and ABGD/Gconglomerata_patristique_mafft.txt
- File S2/aligments patristic and ABGD/Gfalconensis_patristique_mafft
- File S2/aligments patristic and ABGD/Gglutinata_patristique_mafft
- File S2/aligments patristic and ABGD/Ginflata_patristique_mafft.txt
- File S2/aligments patristic and ABGD/Gruberconglobatus_patristique_mafft.txt
- File S2/aligments patristic and ABGD/Gsacculifer_patristique_mafft.txt
- File S2/aligments patristic and ABGD/Gsiphonifera_patristique_mafft
- File S2/aligments patristic and ABGD/Gtumida_patristique_mafft.txt
- File S2/aligments patristic and ABGD/Gungulata_patristique_mafft.txt
- File S2/aligments patristic and ABGD/Guvula_patristique_mafft
- File S2/aligments patristic and ABGD/Hhirsuta_patristique_mafft.txt
- File S2/aligments patristic and ABGD/Hpelagica_patristique_mafft.txt
- File S2/aligments patristic and ABGD/Mmenardii_patristique_mafft.txt
- File S2/aligments patristic and ABGD/Ndutertrei_patristique_mafft.txt
- File S2/aligments patristic and ABGD/Nincompta_patristique_mafft.txt
- File S2/aligments patristic and ABGD/Npachyderma_patristique_mafft.txt
- File S2/aligments patristic and ABGD/Ouniversa_patristique_mafft.txt
- File S2/aligments patristic and ABGD/Pobliquiloculata_patristique_mafft.txt
- File S2/aligments patristic and ABGD/Sdehiscens_patristique_mafft.txt
- File S2/aligments patristic and ABGD/Tquiqueloba_patristique_mafft.txt
- File S2/aligments patristic and ABGD/Ttruncatulinoides_patristique_mafft.txt
- File S2/alignements GMYC/Macro_A.nex
- File S2/alignements GMYC/macro_A1.nex
- File S2/alignements GMYC/Macro_A2.nex
- File S2/alignements GMYC/Macro_B.nex
- File S2/alignements GMYC/micro.nex
- File S2/alignements GMYC/spinose_A.nex
- File S2/alignements GMYC/Spinose_A1.nex
- File S2/alignements GMYC/Spinose_A2.nex
- File S2/alignements GMYC/Spinose_B.nex
- File S2/patristic matrix/Bdigitata_matrice.xlsx
- File S2/patristic matrix/Cnitida_matrice.xlsx
- File S2/patristic matrix/Gbulloides_matrice.xlsx
- File S2/patristic matrix/Gbulloides_matrice_corrigΘe.xlsx
- File S2/patristic matrix/Gconglomerata_matrice.xlsx
- File S2/patristic matrix/Gglutinata_matrice.xlsx
- File S2/patristic matrix/Ginflata_matrice.xlsx
- File S2/patristic matrix/Gruberconglobatus_matrice.xlsx
- File S2/patristic matrix/Gsacculifer_matrice.xlsx
- File S2/patristic matrix/Gsiphonifera_matrice.xlsx
- File S2/patristic matrix/Gtumida_matrice.xlsx
- File S2/patristic matrix/Gungulata_matrice.xlsx
- File S2/patristic matrix/Guvula_matrice.xlsx
- File S2/patristic matrix/Hhirsuta_matrice.xlsx
- File S2/patristic matrix/Hpelagica_matrice.xlsx
- File S2/patristic matrix/Mmenardii_matrice.xlsx
- File S2/patristic matrix/Ndutertrei_matrice.xlsx
- File S2/patristic matrix/Nincompta_matrice.xlsx
- File S2/patristic matrix/Npachyderma_matrice.xlsx
- File S2/patristic matrix/Ouniversa_matrice.xlsx
- File S2/patristic matrix/Pobliquiloculata_matrice.xlsx
- File S2/patristic matrix/Tquinqueloba_matrice.xlsx
- File S2/patristic matrix/Ttruncatulinoides_matrice.xlsx
- File S2/trees/GMYC/macro_A.dendro
- File S2/trees/GMYC/macro_A1.dendro
- File S2/trees/GMYC/macro_A2.dendro
- File S2/trees/GMYC/macro_B.dendro
- File S2/trees/GMYC/micro.dendro
- File S2/trees/GMYC/spinose_A.dendro
- File S2/trees/GMYC/spinose_A1.dendro
- File S2/trees/GMYC/spinose_A2.dendro
- File S2/trees/GMYC/spinose_B.dendro
- File S2/trees/patristic/Bdigitata_patristique_arbre
- File S2/trees/patristic/Cnitida_patristique_arbre
- File S2/trees/patristic/Gbulloides_patristique_arbre
- File S2/trees/patristic/Gconglomerata_patristique_arbre
- File S2/trees/patristic/Gglutinata_patristique_arbre
- File S2/trees/patristic/Ginflata_patristique_arbre
- File S2/trees/patristic/Gruberconglobatus_patristique_arbre
- File S2/trees/patristic/Gsacculifer_patristique_arbre
- File S2/trees/patristic/Gsiphonifera_patristique_arbre
- File S2/trees/patristic/Gtumida_patristique_arbre
- File S2/trees/patristic/Gungulata_patristique_arbre
- File S2/trees/patristic/Guvula_patristique_arbre
- File S2/trees/patristic/Hhirsuta_patristique_arbre
- File S2/trees/patristic/Hpelagica_patristique_arbre
- File S2/trees/patristic/Mmenardii_patristique_arbre
- File S2/trees/patristic/modeltest.xls
- File S2/trees/patristic/Ndutertrei_patristique_arbre
- File S2/trees/patristic/Nincompta_patristique_arbre
- File S2/trees/patristic/Npachyderma_patristique_arbre
- File S2/trees/patristic/Ouniversa_patristique_arbre
- File S2/trees/patristic/Pobliquiloculata_patristique_arbre
- File S2/trees/patristic/Sdehiscens_patristique_arbre
- File S2/trees/patristic/Tquinqueloba_patristique_arbre
- File S2/trees/patristic/Ttruncatulinoides_patristique_arbre
