# Supplementary material for: SSU rDNA Divergence in Planktonic Foraminifera: Molecular Taxonomy and Biogeographic Implications
Source: PLoS One. 2014 Aug 13;9(8):e104641. doi: 10.1371/journal.pone.0104641 (PMC4131912; doi:10.1371/journal.pone.0104641)
Supplement: File S1 — Sequence alignments, PhyML trees used for patristic distance calculation, BEAST ultrametric trees and patristic distance matrices. (ZIP) [file pone.0104641.s004.zip › File S2/aligments patristic and ABGD/Bdigitata_patristique_mafft.txt]

>Gdigitata_U_Re113_DS 4396 bp 691 bp
agttcgtggagtgatctgtctgcttaattgcgtttcaacatatttattcatgtttgtaca
ccgatactattttgactgttgaacgcaacggtctagtattttagttgtactttcatattt
gaacgcaacggacgtgattgcaaccccttgttgaattggcatgtactgcaattcattttc
attggtcctttattgaacctttgggaaaactcgggggaccgctgaacgattttcctttaa
accagaggaagattgcggcaataacaggtctgtgatgcccttagatgtcccgggccgcac
acgtgctacactgattgcgccagtacgtgtcccattcgcttagaaccattggttttggta
gttatactgatggattgtngtngcttgctcgttccaagcaattatcgtcaaacctgattt
-tagctccacccaatatcgtctagtctgagaaggctgggtaatctatttgaagtggtgat
ttttcctcgttgcgagcattttaataaatggtttcgtactgtccctgcagtacaattttt
agttcctgcagtgcgacaactatgatattggctgccacccatgttcctatttattcccag
tggggacaggcatttggcaattctgtgtctcgttcttaactaggaatgccttgtacgggt
ctttggttcaacagaccacccggaatacgtc
>Gdigitata_U_Re121_DS 4396 bp 691 bp
agttcgtggagtgatctgtctgcttaattgcgtttcaacatatttattcatgtttgtaca
ccgatactattttgactgttgaacgcaacggtctagtattttagttgtactttcatattt
gaacgcaacggacgtgattgcaaccccttgttgaattggcatgtactgcaattcattttc
attggtcctttattgaacctttgggaaaactcgggggaccgctgaacgattttcctttaa
accagaggaagattgcggcaataacangtntgtgatgcccttagatgtcccgggccgcac
acgtgctacactgattgcgccagtacgtgtcccattcgcttagaaccattggttttggta
gttatactgatggattgtcgtagcttgc-----------------cttcaaaccggattt
-tggctccacccaatatcgtctagtctgagaaggctgggtaatctatttgaagtggtgat
ttttcctcgttgcgagcattttaataaatggtttcgtactgtccctgcagtacaattttt
agttcctgcagtgcgacaactatgatattggctgccacccatgttcctatttattcccag
tggggacaggcatttggcaattctgtgtctcgttcttaactaggaatgccttgtacgggt
ctttggttcaacagaccacccggaatacgtc
>Gdigitata_U_Re550_DS 4396 bp 691 bp
agttcgtggagtgatctgtctgcttaattgcgtttcaacatatttatttatgtttgtaca
ccgatactatttgatcattta-----gttggtctagtattttagttgtgctttcatattt
gaacgcaacggacgtgattgcaaccccttgttgaattggcacttactgcaattcactttc
attggtcctttattgaacctttgggaaaactcgggggaccgctgaacgattttcctttaa
accagaggaagattgcggcaataacaggtctgtgatgcccttagatgtcccgggccgcac
acgtgctacactgattgcgccagtacgtgtcccattcgcttagaaccattggttttggta
gttatactgatggattgttgtagcttgcta---------------cttcaaacctgattt
atggctccacccaatatcgtctagtctgagaaggctgggtaatctatttgaagtggtgat
ttttcctcgttgcgagcattttaataaatggtttcgtactgtccctgcagtacaattttt
agtac--gcggtgcgacaactatgatattgcctgccacacatgttcctatttattcccag
tggggacaggcatttggcaattctgtgtctcgttcttaactaggaatgccttgtacgggt
ctttggttcaacagaccacccggaatacgtc
>Gdigitata_U_Re1659_DS 4396 bp 691 bp
agttcgtggagtgatctgtctgcttaattgcgtttcaacatatttatttatgtttgtaca
ccgatactatttgatcattta-----gttggtctagtattttagttgtgctttcatattt
gaacgcaacggacgtgattgcaaccccttgttgaattggcacttactgcaattcactttc
attggtcctttattgaacctttgggaaaactcgggggaccgctgaacgattttcctttaa
accagaggaagattgcggcaataacaggtctgtgatgcccttagatgtcccgggccgcac
acgtgctacactgattgcgccagtacgtgtcccattcgcttagaaccattggttttggta
gttatactgatggattgttgtagcttgcta---------------cttcaaacctgattt
atggctccacccaatatcgtctagtctgagaaggctgggtaatctatttgaagtggtgat
ttttcctcgttgcgagcattttaataaatggtttcgtactgtccctgcagtacaattttt
agtac--gcggtgcgacaactatgatattgcctgccacacatgttcctatttattcccag
tggggacaggcatttggcaattctgtgtctcgttcttaactaggaatgccttgtacgggt
ctttggttcaacagaccacccggaatacgtc
