# Supplementary material for: SSU rDNA Divergence in Planktonic Foraminifera: Molecular Taxonomy and Biogeographic Implications
Source: PLoS One. 2014 Aug 13;9(8):e104641. doi: 10.1371/journal.pone.0104641 (PMC4131912; doi:10.1371/journal.pone.0104641)
Supplement: File S1 — Sequence alignments, PhyML trees used for patristic distance calculation, BEAST ultrametric trees and patristic distance matrices. (ZIP) [file pone.0104641.s004.zip › File S2/aligments patristic and ABGD/Cnitida_patristique_mafft]

>Cnitida_U_GUA-1_2_AB468834
agttcgtggagtgatctgtctgcttaattgcgttccactata-----aggatctatat--
tctttacag-tgt-gcagt--------gcattgaccccttcttcgg--------------
aagcgtgtg-----tcttt-acgctc----------------acac------ttcattag
gtcctgaaagcaacgaacgtgaccgcaacctcttgttgcctctgtgctcctacacgctca
a----tgcgctaaacactggttttcttcggaagcttagtgcgttggttgag---gctttc
ttaaactagagggaccgctgtcaa-cttcttaaaccagaggaaggttgcggcaataacag
gtctgtgatg-cccttagatgttccgggctgcacacgtgctacaatgattgttgcagtga
gcatctcaa---------ttctttacc---acaccgcacacgtgagt--ctttaacgttt
tg-ttga--tgcactttacgcagcggtaacgcctgcttcgagagcaagtgggtaatcaat
tagaagtaacgatttc-ccaagttagcacacttatatacggcgtttatgcccgggtttca
cttcgttgattcctttgtgcgcgtagatg--------------------------gattc
ttccgtatgtgcaattgtcaattcatggtggggacagaccattgttaattgttggtctcg
gtcttaactaggaatgccttgtacgggtctttggttcaacaaaccacccggagtacgtc
>Cnitida_U_GUA-1_1_AB263435
agttcgtggagtgatctgtctgcttaattgcgttccactata-----aggatctatat--
tctttacag-tgt-gcagt--------gcattgaccccttcttcgg--------------
aagcgtgtg-----tcttt-acgctc----------------acac------ttcattag
gtcctgaaagcaacgaacgtgaccgcaacctcttgttgcctctgtgctcctacacgctca
a----tgcgctaaacactggttttcttcggaagcttagtgcgttggttgag---gctttc
ttaaactagagggaccgctgtcaa-cttcttaaaccagaggaaggttgcggcaataacag
gtctgtgatg-cccttagatgttccgggctgcacacgtgctacaatgattgttgcagtga
gcatctcaa---------ttctttacc---acaccgcacacgtgagt--ctttaacgttt
tg-ttga--tgcactttacgcagcggtaacgcctgcttcgagagcaagtgggtaatcaat
tagaagtaacgatttc-ccaagttagcacacttatatacggcgtttatgcccgggtttca
cttcgttgattcctttgtgcgcgtagatg--------------------------gattc
ttccgtatgtgcaattgtcaattcatggtggggacagaccattgttaattgttggtctcg
gtcttaactaggaatgccttgtacgggtctttggttcaacaaaccacccggagtacgtc
>Cnitida_U_GUA-2_4_AB468837
agttcgtggagtgatctgtctgcttaattgcgtttcactata-----aggatctatat--
tctttacag-tgt-gcagt--------gcattgaccccttcttcgg--------------
aagcgtgtg-----tcttt-acgctc----------------acac------ttcattag
gtcctgaaagcaacgaacgtgaccgcaacctcttgttgcctctgtgctcctacacgctca
a----tgcgctaaacactggttttct-----agcttagtgcgttggttgag---gctttc
ttaaactagagggaccgctgtcaa-cttcttaaaccagaggaaggttgcggcaataacag
gtctgtgatg-cccttagatgttccgggctgcacacgtgctacaatgattgttgcagtga
gcatctcaa---------ttccttacc---acaccgcacacgtgagt--ctttaacgttt
tg-ttaa--tgcactttacgcagcggtaacgcctgcttcgagagcaagtgggtaatcaat
tagaagtaacgatttc-ccaagttagcacacttatatacggcgtttatgcccgggtttca
c-tcgttgattcctttgtgcgcgtagatg--------------------------gattc
ttccgtatgtgcaattgtcaattcatggtggggacagaccattgttaattgttggtctcg
gtcttaactaggaatgccttgtacgggtctttggttcaacaaaccacccggaatacgtc
>Cnitida_U_GUA-2_3_AB468836
agttcgtggagtgatctgtctgcttaattgcgtttcactata-----aggatctatat--
tctttacag-tgt-gcagt--------gcattgaccccttcttcgg--------------
aagcgtgtg-----tcttt-acgctc----------------acac------ttcattag
gtcctgaaagcaacgaacgtgaccgcaacctcttgttgcctctgtgctcctacacgctca
a----tgcgctaaacactggttttct-----agcttagtgcgttggttgag---gctttc
ttaaactagagggaccgctgtcaa-cttcttaaaccagaggaaggttgcggcaacaacgg
gtctgtgatg-cccttagatgttccgggctgcacacgtgctacaatgattgttgcagtga
gcatctcaa---------ttctttacc---acaccgcacacgtgagt--ctttaacgttt
tg-ttaa--tgcactttacgcagcggtaacgcctgcttcgagagcaagtgggtaatcaat
tagaagtaacgatttc-ccaagttagcacacttatatacggcgtttatgcccgggtttca
c-tcgttgattcctttgtgcgcgtagatg--------------------------gattc
ttccgtatgtgcaattgtcaattcatggtggggacagaccattgttaattgttggtctcg
gtcttaactaggaatgccttgtacgggtctttggttcaacaaaccacccggaatacgtc
>Cnitida_U_GUA-2_2_AB468835
agttcgtggagtgatctgtctgcttaattgcgtttcactata-----aggatctatat--
tctttacag-tgt-gcagt--------gcattgaccccttcttcgg--------------
aagcgtgtg-----tcttt-acgctc----------------gcac------ttcattag
gtcctgaaagcaacgaacgtgaccgcaacctcttgttgcctctgtgctcctacacgctca
a----tgcgctaaacactggttttct-----agcttagtgcgttggttgag---gctttc
ttaaactagagggaccgctgtcaa-cttcttaaaccagaggaaggttgcggcaataacag
gtctgtgatg-cccttagatgttccgggctgcacacgtgctacaatgattgttgcagtga
gcatctcaa---------ttctttacc---acaccgcacacgtgagt--ctttaacgttt
tg-ttaa--tgcactttacgcagcggtaacgcctgcttcgagagcaagtgggtaatcaat
tagaagtaacgatttc-ccaagttagcacacttatatacggcgtttatgcccgggtttca
c-tcgttgattcctttgtgcgcgtagatg--------------------------gattc
ttccgtatgtgcaattgtcaattcatggtggggacagaccattgttaattgttggtctcg
gtcttaactaggaatgccttgtacgggtctttggttcaacaaaccacccggaatacgtc
>Cnitida_U_GUA-2_1_AB263436
agttcgtggagtgatctgtctgcttaattgcgtttcactata-----aggatctatat--
tctttacag-tgt-gcagt--------gcattgaccccttcttcgg--------------
aagcgtgtg-----tcttt-acgctc----------------gcac------ttcattag
gtcctgaaagcaacgaacgtgaccgcaacctcttgttgcctctgtgctcctacacgctca
a----tgcgctaaacactggttttct-----agcttagtgcgttggttgag---gctttc
ttaaactagagggaccgctgtcaa-cttcttaaaccagaggaaggttgcggcaataacag
gtctgtgatg-cccttagatgttccgggctgcacacgtgctacaatgattgttgcagtga
gcatctcaa---------ttctttacc---acaccgcacacgtgagt--ctttaacgttt
tg-ttaa--tgcactttacgcagcggtaacgcctgcttcgagagcaagtgggtaatcaat
tagaagtaacgatttc-ccaagttagcacacttatatacggcgtttatgcccgggtttca
c-tcgttgattcctttgtgcgcgtagatg--------------------------gattc
ttccgtatgtgcaattgtcaattcatggtggggacagaccattgttaattgttggtctcg
gtcttaactaggaatgccttgtacgggtctttggttcaacaaaccacccggaatacgtc
>Cnitida_U_CM1204_NA
agttcgtggagtgatctgtctgcttaattgcgtttcactata-----aggatctatat--
tctttacag-tgt-gcagt--------gcattgaccccttcttcgg--------------
aagcgtgtg-----tcttt-acgctc----------------acac------ttcattag
gtcctgaaagcaacgaacgtgaccgcaacctcttgttgcctctgtgctcctacacgctca
a----tgcgctaaacactggttttcttcggaagcttagtgcgttggttgag---gctttc
ttaaactagagggaccgctgtcaa-cttcttaaaccagaggaaggttgcggcaataacag
gtttgtgatg-cccttagatgttccgggctgcacacgtgctacaatgattgttgcagtga
gcatctcaa---------ttctttacc---acaccgcacacgtgagt--ctttaacgttt
tg-ttaa--tgcactttacgcagcggtaacgcctgcttcgagagcaagtgggtaatcaat
tagaagtaacgatgtc-ccaagttagcacacttatatacggcgtttatgcccgggtttca
c-tcgttgattcctttgtgcgcgtagatg--------------------------gattc
ttccgtatgtgcaattgtcaattcatggtggggacagaccattgttaattgttggtctcg
gtcttaactaggaatgccttgtacgggtctttggttcaacaaaccacccggaatacgtc
