# Supplementary material for: SSU rDNA Divergence in Planktonic Foraminifera: Molecular Taxonomy and Biogeographic Implications
Source: PLoS One. 2014 Aug 13;9(8):e104641. doi: 10.1371/journal.pone.0104641 (PMC4131912; doi:10.1371/journal.pone.0104641)
Supplement: File S1 — Sequence alignments, PhyML trees used for patristic distance calculation, BEAST ultrametric trees and patristic distance matrices. (ZIP) [file pone.0104641.s004.zip › File S2/aligments patristic and ABGD/Gbulloides_patristique_mafft_corrige]

>Gbulloides_IIa_SB6BUL2a_DS_AY241712 4396 bp 701 bp
agttcgtgtagtgatatgtctgcctaatcgcgtcacgataacctattggtcgacaaccca
attatcacaactgcagcataactccccttgggtgggcgaggctctgtgtaggatagacct
ctgaacagtacgcaacgaacgcgatcgtaatcccttgttgagt-ggccatcctgtaagct
------gctggattaggaacccagtggtattatctcagccacagattttctggttgtaat
gggccagtt-ttgaaactcggggaacatctgtgactttctttcttaacgcagaggaaggt
tatggcaataac-aggtctgtgatgcccttagatgtccagggctgcacacgtact-acat
tgatcaactcag-taggcg-tcgtgtt--ttctcc-aataacgtatctagtggacttggt
gtcgggtgcgtggcctc-ggtcgtgtactttgattactg-tcactttaaacactggtcgt
tagactc---gtgcaatccaatagaagaggtgactaagtttccc---agtaccgtgttcg
cctcccgtgtcagtagggcccctcgca-tataccagtcgaagtgggc-cctttgtgcttt
tttcaaatcttagtggggacagacatctgttaactttttgtctcggtcccaaccaggaat
gcctcgtacaggttggttcaccataccacctggaattagtc
>Gbulloides_IIa_AA9BUL_DS_AF250108 4396 bp 701 bp
agttcgtgtagtgatatgtctgcctaatcgcgtcacgataacctattggtcgacaaccca
attatcacaactgcagcataactccccttgggtgggcgaggctctgtgtaggatagacct
ctgaacagtacgcaacgaacgcgatcgtaatcccttgttgagt-ggccatcctgtaagct
------gctggattaggaacccagtggtattatctcagccacagattttctggttgtaat
gggccagtt-ttgaaactcggggaacatctgtgactttctttcttaacgcagaggaaggt
tatggcaataac-aggtctgtgatgcccttagatgtccagggctgcacacgtact-acat
tgatcaactcag-taggcg-tcgtgtt--ttctcc-aataacgtatctagtggacttggt
gtcgggtgcgtggcctc-ggtcgtgtactttgattactg-tcactttaaacactggtcgt
tagactc---gtgcaatccaatagaagaggtgactaagtttccc---agtaccgtgttcg
cctcccgtgtcagtagggcccctcgca-tataccagtcgaagtgggc-cctttgtgcttt
tttcaaatcttagtggggacagacatctgttaactttttgtctcggtcccaaccaggaat
gcctcgtacaggttggttcaccataccacctggaattagtc
>Gbulloides_IIa_DSBulI_DS_AF250107 4396 bp 701 bp
agttcgtgtagtgatatgtctgcctaatcgcgtcacgataacctattggtcgacaaccca
attatcacaactgcagcataactccccttgggtgggcgaggctctgtgtaggatagacct
ctgaacagtacgcaacgaacgcgatcgtaatcccttgttgagt-ggccatcctgtaagct
------gctggattaggaacccagtggtattatctcagccacagattttctggttgtaat
gggccagtt-ttgaaactcggggaacatctgtgactttctttcttaacgcagaggaaggt
tatggcaataac-aggtctgtgatgcccttagatgtccagggctgcacacgtact-acat
tgatcaactcag-taggcg-tcgtgtt--ttctcc-aataacgtatctagtggacttggt
gtcgggtgcgtggcctc-ggtcgtgtactttgattactg-tcactttaaacactggtcgt
tagactc---gtgcaatccaatagaagaggtgactaagtttccc---agtaccgtgttcg
cctcccgtgtcagtagggcccctcgca-tataccagtcgaagtgggc-cctttgtgcttt
tttcaaatcttagtggggacagacatctgttaactttttgtctcggtcccaaccaggaat
gcctcgtacaggttggttcaccataccacctggaattagtc
>Gbulloides_IIa_327_DS_GU060422 4396 bp 701 bp
agttcgtgtagtgatatgtctgcctaatcgcgtcacgataacctattggtcgacaaccca
attatcacaactgcagcataactccccttgggtgggcgaggctctgtgtaggatagacct
ctgaacagtacgcaacgaacgcgatcgtaatcccttgttgagt-ggccatcctgtaagct
------gctggattaggaacccagtgatattatctcagccacagattttctggttgtaat
gggccaggt-ttgaaactcggggaacatctgtgactttctttcttaacgcagaggaaggt
tatggcaataacaaggtctgtgatgcccttagatgtccagggctgcacacgtact-acat
tgatcaactcag-taggcg-tcgtgtt--ttctcc-aataacgtatctagtggacttggt
gtcgggtgcgtggcctc-ggtcgtgtactttgattactg-tcactttaaacactggtcgt
tagactc---gtgcaatccaatagaagaggtgactaagtttccc---agtaccgtgttcg
cctcccgtgtcagtagggcccctcgca-tataccagtcgaagtgggc-cctttgtgcttt
tttcaaatcttagtggggacagacatctgttaactttttgtctcggtcccaaccaggaat
gcctcgtacaggttggttcaccataccacctggaattagtc
>Gbulloides_IIc_AA4BUL_DS_AF250111 4396 bp 701 bp
agttcgtgtagtgatatgtctgcctaatcgcgtcacgataacctattggtcgacaaccca
attatcacaactgcagcataactccccttgggtgggcgaggctctgtgtaggatagacct
ctgaacagtacgcaacgaacgcgatcgtaatcccttgttgagt-ggccatcctgtaagct
------gctggatttgaaacccagtggtattatctcagccacagattttctggttgtaat
gggccagtt-ttgaaactcggggaacatctgtgactttctttcttaacgcagaggaaggt
tatggcaataac-aggtctgtgatgcccttagatgtctagggctgcacacgtact-acat
tgatcaactcag-taggcg-tcgtgct--ttctcc-aataacgtatctagtggacttggt
gtcgggtgcgtggcctc-ggtcgtgtactttgattactg-tcactttaaacactggtcgt
tagactc---gtgcaatccaatagaagaggtgactcagtatccc---agtaccgtgttag
tctcccgtgttcgtagtggccccgcgc-attgccagtcgtagtgggt-cctttgtgcttt
tttcaaatcttagtggggacagacatctgttaactttttgtctcggtcccaaccaggaat
gcctcgtacaggttggttcaccataccacctggaattagtc
>Gbulloides_IIb_353_DS_GU060424 4396 bp 701 bp
agttcgtgtagtgatatgtctgcctaatcgcgtcacgataacctattggtcgacaaccca
attatcacaactgcagcataactccccttgggtgggcgaggctctgtgtaggatagacct
ctgaacagtacgcaacgaacgcgatcgtaatcccttgttgagt-ggccatcctgtaagct
------gctggattaggaacccagtggtattatctcagccacagattttctggttgtagt
gggccagtt-ttgaaactcggggaacatctgtgactttctttcttaacgcagaggaaggt
tatggcaataac-aggtctgtgatgcccttagatgtccagggctgcacacgtact-acat
tgatcaactcag-taggcg-tcgtgttagttctcc-aataacgtatctagtggacttggt
gtcgggtatgtggcctc-ggtcatgtactttgattactg-tcactttaaacactggtcgt
tagactc---gtgcaatccaatagaagaggtgaataagtttccc-aaagtaccgtgttta
gctcccgtgttcgtagcgacccctcgcaaatgccagtcgatgtgggt-cctttgtgcttt
tttcaattcttagtggggacagacatctgttaactttttgtctcggtcccaaccaggaat
gcctcgtacaggttggttcaccataccacctggaattagtc
>Gbulloides_IIb_DSBUL_cons_DS_AF250109 Gbulloides_IIb_DSBUL.cons_DS_AF250109 4396 bp 701 bp
agttcgtgtagtgatatgtctgcctaatcgcgtcacgataacctattggtcgacaaccca
attatcacaactgcagcataactccccttgggtgggcgaggctctgtgtaggatagacct
ctgaacagtacgcaacgaacgcgatcgtaatcccttgttgagt-ggccatcctgtaagct
------gctggattaggaacccagtggtattatctcagccacagattttctggttgtagt
gggccagtt-ttgaaactcggggaacatctgtgactttctttcttaacgcagaggaaggt
tatggcaataac-aggtctgtgatgcccttagatgtccagggctgcacacgtact-acat
tgatcaactcag-taggcg-tcgtgttagttctcc-aataacgtatctagtggacttggt
gtcgggtatgtggcctc-ggtcatgtactttgattactg-tcactttaaacactggtcgt
tagactc---gtgcaatccaatagaagaggtgaataagtttccc-aaagtaccgtgttta
gctcccgtgttcgtagcgacccctcgcaaatgccagtcgatgtgggt-cctttgtgcttt
tttcaattcttagtggggacagacatctgttaactttttgtctcggtcccaaccaggaat
gcctcgtacaggttggttcaccataccacctggaattagtc
>Gbulloides_IIb_AABul_DS_AF250110 4396 bp 701 bp
agttcgtgtagtgatatgtctgcctaatcgcgtcacgataacctattggtcgacaaccca
attatcacaactgcagcataactccccttgggtgggcgaggctctgtgtaggatagacct
ctgaacagtacgcaacgaacgcgatcgtaatcccttgttgagt-ggccatcctgtaagct
------gctggattaggaacccagtggtattatctcagccacagattttctggttgtagt
gggccagtt-ttgaaactcggggaacatctgtgactttctttcttaacgcagaggaaggt
tatggcaataac-aggtctgtgatgcccttagatgtccagggctgcacacgtact-acat
tgatcaactcag-taggcg-tcgtgttagttctcc-aataacgtatctagtggacttggt
gtcgggtatgtggcctc-ggtcatgtactttgattactg-tcactttaaacactggtcgt
tagactc---gtgcaatccaatagaagaggtgaataagtttccc-aaagtaccgtgttta
gctcccgtgttcgtagcgacccctcgcaaatgccagtcgatgtgggt-cctttgtgcttt
tttcaattcttagtggggacagacatctgttaactttttgtctcggtcccaaccaggaat
gcctcgtacaggttggttcaccataccacctggaattagtc
>Gbulloides_IId_SB2BUL2d_DS_AY241713 4396 bp 701 bp
agttcgtgtagtgatatgtctgcctaatcgcgtcacgataacctattggtcgacaaccca
attatcacaactgcagcataactccccttgggtgggcgaggctctgtgtaggatagacct
ctgaacagtacgcaacgaacgcgatcgtaatcccttgttgagt-ggccatcctgtaagct
------gctggattaggaacccagtggtattatctcagccacagattttctggttgtagt
gggccagtt-ttgaaactcggggaacatctgtgactttctttcttaacgcagaggaaggt
tatggcaataac-aggtctgtgatgcccttagatgtccagggctgcacacgtact-acat
tgatcaactcag-taggcg-tcgtgttagttctcc-aataacgtatctagtggacttggt
gtcgggtgtgtggcctctggtcatgcgctttgattactg-tcactttaaacactggtcgt
tagactc---gtgcaatccaatagaagaggtgaataagtttccc-aaagtaccgtgttta
gctcccgtgttcgtagagacccctcgc-attgccagtcgatgtgggt-cctttgtgcttt
tttcaaatcttagtggggacagacatctgttaactttttgtctcggtcccaaccaggaat
gcctcgtacaggttggttcaccataccacctggaattagtc
>Gbulloides_IId_CA-G_bul6A_DS_AF250106 Gbulloides_IIc_CA-G.bul6A_DS_AF250106 4396 bp 701 bp
agttcgtgtagtgatatgtctgcctaatcgcgtcacgataacctattggtcgacaaccca
attatcacaactgcagcataactccccttgggtgggcgaggctctgtgtaggatagacct
ctgaacagtacgcaacgaacgcgatcgtaatcccttgttgagt-ggccatcctgtaagct
------gctggattaggaacccagtggtattatctcagccacagattttctggttgtagt
gggccagtt-ttgaaactcggggaacatctgtgactttctttcttaacgcagaggaaggt
tatggcaataac-aggtctgtgatgcccttagatgtccagggctgcacacgtact-acat
tgatcaactcag-taggcg-tcgtgttagttctcc-aataacgtatctagtggacttggt
gtcgggtgtgtggcctctggtcatgcgctttgattactg-tcactttaaacactggtcgt
tagactc---gtgcaatccaatagaagaggtgaataagtttccc-aaagtaccgtgttta
gctcccgtgttcgtagagacccctcgc-attgccagtcgatgtgggt-cctttgtgcttt
tttcaaatcttagtggggacagacatctgttaactttttgtctcggtcccaaccaggaat
gcctcgtacaggttggttcaccataccacctggaattagtc
>Gbulloides_IIf_32-2_NA_GQ293069 4396 bp 701 bp
agttcgtgtagtgatatgtctgcctaatcgcgtcacgataacctattggtcgacaaccca
attatcacaactgcagcataactccccttgggtgggcgaggctctgtgtaggatagacct
ctgaacagtacgcaacgaacgtgatcgtaaacccttgttgagt-ggccatcctgtaagct
------gctggattaggaacccagtggtattatctcagccacaga-tttctgggtgtaat
gg--ccagt-ttgaaactc-gggcacatctgtgac-ttctttcttaacgcagaggaaggt
tatggcaataac-aggtctgtgatgcccttagatgtccagggctgcacacgtact-acat
tgatcaactcag-taggcg-tcgtgttagttctcc-aataacgtatctagtggacttggt
gtcgggtatgtggcctctggtcatgtactttgattactg-tcactttaaacactggtcgt
tagactc---gtgcaatccaatagaagaggtgactaagtttccctaaagtaccgtgttta
gctcccgtgttcgtagagacccctcgc-attgccagtcgatgtgggt-cctttgtgcttt
tttcaaatcttagtggggacagacatctgttaactttttgtctcggtcccaaccaggaat
gcctcgtacaggttggttcaccataccacctggaattagtc
>Gbulloides_IIe_97-1_NA_GQ293071 4396 bp 701 bp
agttcgtgtagtgatatgtctgcctaatcgcgtcacgataacctattggtcgacaaccca
attatcacaactgcagcataactccccttggatgggcgaggctctgtgtaggatagacct
ctgaacagtacgcaacgaacgcgatcgtaatcccttgttgagt-ggccatcctgtaagcc
------ctggagtc----gtccagtggtattatctcagccacagatcttctggttgtagt
ggtccagttgttgaaactcggggaacatctgtgactttctttcttaacgcagaggaaggt
tatggcaataac-aggtctgtgatgcccttagatgtccagggctgcacacgtact-acat
tgattaactcag-taggcg-tcgtgtt--ttctcc-aataacgtatctagtggacttggt
gtcgggtgc-tgacctctggtctggtactttgattactg-tcactttaaacactggtcgt
tagactc---gtgcaatccatttgaagaggtgactcgtgtttt--gtagtaccgtgttga
tctcccgttgtagtagagacccctcgc-attaccagtcgatgtgggtctctttgtgcttt
tttcaaatcttagtggggacagacaattgttaactttttgtctcggtcctaaccaggaat
gcctcgtacaggttggttcaccacaccacctggaattagtc
>Gbulloides_IIe_NP19_DS_HM641800 4396 bp 701 bp
agttcgtgtagtgatatgtctgcctaatcgcgtcacgataacctattggtcgacaaccca
attatcacaactgcagcataactccccttggatgggcgaggctctgtgtaggatagacct
ctgaacagtacgcaacgaacgcgatcgtaatcccttgttgagt-ggccatcctgtaagcc
------ctggagtc----gtccagtggtattatctcagccacagatcttctggttgtagt
ggtccagttgttgaaactcggggaacatctgtgactttctttcttaacgcagaggaaggt
tatggcaataac-aggtctgtgatgcccttagatgtccagggctgcacacgtact-acat
tgattaactcag-taggcg-tcgtgtt--ttctcc-aataacgtatctagtggacttggt
gtcgggtgc-tgacctctggtctggtactttgattactg-tcactttaaacactggtcgt
tagactc---gtgcaatccatttgaagaggtgactcgtgtttt--gtagtaccgtgttga
tctcccgttgtagtagagacccctcgc-attaccagtcgatgtgggtctctttgtgcttt
tttcaaatcttagtggggacagacaattgttaactttttgtctcggtcctaaccaggaat
gcctcgtacaggttggttcaccacaccacctggaattagtc
>Gbulloides_IIe_347_DS_GU060425 4396 bp 701 bp
agttcgtgtagtgatatgtctgcctaatcgcgtcacgataacctattggtcgacaaccca
attatcacaactgcagcataactccccttggatgggcgaggctctgtgtaggatagacct
ctgaacagtacgcaacgaacgcgatcgtaattccttgttgagt-ggccatcctgtaagcc
------ctggagtc----gtccagtggtattatctcagccacagatcttctggttgtagt
ggtccagttgttgaaactcggggaacatctgtgactttctttcttaacgcagaggaaggt
tatggcaataac-aggtctgtgatgcccttagatgtccagggctgcacacgtact-acat
tgattaactcag-taggcg-tcgtgtt--ttctcc-aataacgtatctagtggacttggt
gtcgggtgc-tgacctctggtctggtactttgattactg-tcactttaaacactggtcgt
tagactc---gtgcaatccatttgaagaggtgactcgtgtttt--gtagtaccgtgttga
tctcccgttgtagtagagacccctcgc-attaccagtcgatgtgggtatctttgtgcttt
tttcaaatcttagtggggacagacaattgttaactttttgtctcggtcctaatcaggaat
gcctcgtacaggttggttcaccacaccacctggaattagtc
>Gbulloides_Ia_397_DS_GU060423 4396 bp 701 bp
agttcgtgtagtgatacgtctgcctaatcgcgtcacgataacctatttctcgacaatcca
aagatctt------cgtgcagtatctattggtacggtgctcacgttagtaggctagagat
ttgaacagtacgcaacggacgcgatcgtaatctcttgttaagtgggccaycctgkgagcc
-------cctgatttaatggcaggcggtatcatctcagccacatttcctctggtagtagt
gggccagat-ttaaaacwcgagaaacatctgtgactttctttctttacgcagaggaaggt
tatggcaataac-aggtctgtgatgccctcagatgtccagagctgcacacgtact-acag
tgatcgactcac-taagtg-tcgtgtt--ttctccaaataacgwatacagtggacttggt
gtcgggtgc-tggcctctggtcatgtgctttgattactg-tcactttaaacactggtcgt
tagactc---gtgcaagcaattcagagcaacgaattgcaaacactctttgggcactgttt
actcccgtttacagaggagagatagac--taaccacctattctcgactcgcccgcccatc
tttcaattcttggtggggacagtaggttgttaactttcttactcggtcctaaccaggaat
gcctcgtacaggttggttcaccataccacctggaattagtc
>Gbulloides_Ia_27-3_DS_GQ293068 4396 bp 701 bp
agttcgcgtagtgatacgtctgcctaatcgcgtcacgataacctatttctcgacaatcca
aagatctt------cgtgcagtatctattggtacggtgctcacgttagtaggctagagat
ttgaacagtacgcaacggacgcgatcgtaatctcttgttaagt-ggccatcctgtgagcc
-------cctgatttaatggcaggcggtatcatctcagccacatttcctctggtagtagt
gggccagat-ttaaaactcgagaaacatctgtgactttctttctttacgcagaggaaggt
tatggcaataac-aggtctgtgatgccctcagatgtccagagctgcacacgtact-acag
tgatcgactcac-taagtg-tcgtgtt--ttctccaaataacgtatacagtggacttggt
gtcgggtgc-tggcctctggtcatgtgctttgattactg-tcactttaaacactggtcgt
tagactc---gtgcaagcaattcagagcaacgaattgcaaacactctttgggcactgttt
actcccgtttacagaggagagatagac--taaccacctattctcgactcgcccgcccatc
tttcaattcttggtggggacagtaggttgttaactttcttactcggtcctaaccaggaat
gcctcgtacaggttggttcaccataccacctggaattagtc
>Gbulloides_Ie_337_DS_GU060421 4396 bp 701 bp
agttcgtgtagtgatacgtctgcctaatcgcgtcacgataagctatttctcgacaatcca
aaaatcacggcgggagg-----ttctatcggtacgggttcccaaagtgtaggctagagac
ttgaacagtacgcaacggacgtgatcgtaatctcttgttaaat-ggttatcctgtgagcc
aaccgtgactgattacagcacacctggtatcatccagaccattgtggtttagtgggt--c
gggctagattttgaaactcgggaaacatctgtgactttctttctttacgcagaggaaggt
tatggcaataac-aggtctgtgatgccctcagatgtccaaagctgcacacgtact-acag
tgatcgtaacac-ttggcgttgttgtt--agctcc-attaacgtattgagtggacttggt
gtcgggtgc-tggcctctggtcatgtgctttgattactgaacactttaaacactggtcgt
tagacttttagtgcaatccatttgcagtatcgaatcgcga-----aaatgagcattgttt
gcacccgttctagagcagtggttattc--taaccatatt-tccactgctcgcctctcaac
tgtcaattcttggtggggacagtcagttgttaactttctgactc-gtctgaaccaggaat
gcctcgtacaggttggttcaccataccacctggaattagtc
>Gbulloides_Ib_PR6_35_Z83957 4396 bp 701 bp
agttcgtgtagtgatacgtctgcctaatcgcgtcacgataagctatttctcgacaatcca
aaaatcacggcgggagg-----ttctactggtacgggttcccaaagtgtaggctagagac
ttgaacagtacgcaacggacgtgatcgtaatctcttgttaaat-ggttatcctgtgagcc
aaccgtgactgattacagcacacctggtatcatccagaccatattggtttagtgggt--c
gggctagatgtcgaaactcgggaaacatctgtgactttctttctttacgcagaggaaggt
tatggcaataac-aggtctgtgatgccctcagatgtccaaagctgcacacgtact-acag
tgatcgtaacac-tt-gcgttgttgtt--agctcc-attaacgtattgagtggacttggt
gtcgggt-c-tggcctctggtcatgtgctttgattactgaacactttaaacactggtcgt
tagacttttagtgcaatccatttgcagcatcgaatcgcga-----aaatgagcattgttt
acacccgttctagagcagtggttattc--taaccatatt-tccactgctcgcctctcaac
tgtcaattcttggtggggacagtcagttgttaactttctgactc-gtctgaaccaggaat
gcctcgtacaggttggttcaccataccacctggaat-agtc
>Gbulloides_Ic_121-1_DS_GQ293072 4396 bp 701 bp
agttcgtgtagtgatacgtctgcctaatcgcgtcacgataagctatttctcgacaatcca
aaaatcacggcgggagg-----ttctactggtacgggttcccaaagtgtaggctagagac
ttgaacagtacgcaacggacgtgatcgtaatctcttgttaaat-ggttatcctgtgagcc
aaccgtgactgattacagcacacctggtatcatccagaccattggggtttagt-agt--c
gggctagatatcgaaactcgggaaacatctgtgactttctttctttacgcagaggaaggt
tatggcaataac-aggtctgtgatgccctcagatgtccaaagctgcacacgtactaacag
tgatcgtaacaccttggcgttgttgtt--agctcc-attaacgtat--ggtggacttggt
gtcgggtgc-tggcctctggtcatgtgctttgattactgaacaccttaaacactggtcgg
tagacttttagtgcaatccgtttgcagcatcgaatcgcga-----aaatgagcattgttt
acacccgttctagagcagtggttatcc--taaccatatt-tccactgctcgcctctcaac
tgtcaattcttggtggggacagtcagttgttaactttctgactc-gtctgaaccaggaat
gcctcgtacaggttggttcaccataccacctggaattagtc
>Gbulloides_Id_52-3_NA_GQ293070 4396 bp 701 bp
agttcgtgtagtgatacgtctgcctaatcgcgtcacgataagctattactcgacaatcca
aaaatcacggcgggagg-----ttctattggtacgggctcccaaagtgtaggctagagtt
ctgaacagtacgcaacggacgtgatcgtaatctcttgttaaat-ggttatcctgtgagcc
aaccgtgaccgcttccagcacacctggtatcattcagaccat--tggtttagt-agt--c
gggctagatatcgaaactcgggaaacatctgtgactttctttctttacgcagaggaaggt
tatggcaataac-aggtctgtgatgccctcagatgtccaaagctgcacacgtact-acag
tgatcgtaacac-ttggcg-tgttgtt--agctcc-attaacgtat--ggtggacttggt
gtcgggtgc-tggcctctggtcatgtgctttgattactgaacaccttaaacactggtcga
taga-ttttagtgggatccatttgcagcatcgaatcgcga-----aaatgagcattgttt
gcacccgttccagagcagtggttttgc--taaccatattatccgctgctcgcctctcaac
tgtcaattcttggtggggacagtcagttgttaactttctgactc-gtctgaaccaggaat
gcctcgtacaggttggttcaccataccacctggaattagtc
