# Supplementary material for: SSU rDNA Divergence in Planktonic Foraminifera: Molecular Taxonomy and Biogeographic Implications
Source: PLoS One. 2014 Aug 13;9(8):e104641. doi: 10.1371/journal.pone.0104641 (PMC4131912; doi:10.1371/journal.pone.0104641)
Supplement: File S1 — Sequence alignments, PhyML trees used for patristic distance calculation, BEAST ultrametric trees and patristic distance matrices. (ZIP) [file pone.0104641.s004.zip › File S2/aligments patristic and ABGD/Gconglobatus_patristique_mafft.txt]

>Gconglobatus_U_OKI-1_1_AB263465 4396 bp 734 bp
agttcgtggagtgatctgtctgcttaattgcgtttcaaaatatgaatttgagtaccaggt
tccaagtgtttcaagtaaatctgtctctgagtgtgaactgtatctcttcggatatgcgac
tatcactcttaggcaattatgatttgcttgtagcccctggtactcttttgaacgcaacgg
acgtgattgcaaccccttgttgagtttgcttctcttaagaactctacgtctactgatcca
cctaccttagcgggtaggtggtgaggtggataaactcgggggactgctgactataaccat
ttctcaaaacagaagaaggttgcggcaataacaggtctgtgatgccctcagatgtcccgg
gctgcacacgtgctacaatgagtagcgcagtgtgcacattttgaagagtgataggtgctg
gggttgtacattttaaagggctcgtcctagtaaccaaccgcccccaagcatctatcaacc
ttccctttacagggtgggtaacctcttcgaagtgctggtttgatttccctagtgtttgtc
ataataatcctcgtcgcacctactctaggacatagtgaacattgtagactttgtcataat
gattcccgtcttaggtttgcgacgcatgcttttcctggttgactcatcgtgggaactgat
tcttgtaattatttgtcacggctcaaccaggaatgccttgtactggcggctcattaaacc
gctcggtatacgtc
>Gconglobatus_U_OKI-1_2_AB468887 4396 bp 734 bp
agttcgtggagtgatctgtctgcttaattgcgtttcaaaatatgaatttgagtaccaggt
tccaagtgtttcaagtaaatctgtctctgagtgtgaactgtatctcttcggatatgcgac
tatcactcttaggcaattatgatttgcttgtagcccctggtactcttttgaacgcaacgg
acgtgattgcaaccccttgttgagtttgcttctcttaagaactctacgtctactgatcca
cctaccttagcgggtaggtggtgaggtggataaactcgggggactgctgactataaccat
ttctcaaaacagaagaaggttgcggcaataacaggtctgtgatgccctcagatgtcccgg
gctgcacacgtgctacaatgagtagcgcagtgtgcacattttgaagagtgataggtgctg
gggttgtacattttaaagggctcgtcctagtaaccaaccgcccccaagcatctatcaacc
ttccctttacagggtgggtaacctcttcgaagtgctggtttgatttccctagtgtttgtc
ataataatcctcgtcgcacctactctaggacatagtgaacattgtagactttgtcataat
gattcccgtcttaggtttgcgacgcatgcttttcctggttgactcatcgtgggaactgat
tcttgtaattatttgtcacggctcaaccaggaatgccttgtactggcggctcattaaacc
gctcggtatacgtc
>Gconglobatus_U_OKI-2_1_AB263466 4396 bp 734 bp
agttcgtggagtgatctgtctgcttaattgcgtttcaaaatatgaatttgagtaccaggt
cccaagtgtttcaagtaaatctgtctctgagtgtgaactgtatctcttcggatatgcgac
tatcactcttaggcaattatgatttgcttgtagcccctggtactcttttgaacgcaacgg
acgtgattgcaaccccttgttgagtttgcttctcttaggaactctacgtctactgatcca
cctaccttagcaggtaggtggtgaggtggataaactcgggggactgctgactataaccat
ttctcaaaacagaggaaggttgcggcaataacaggtctgtgatgccctcagatgtcccgg
gctgcacacgtgctacaatgagtagcgcagtgtgtacattttgaagagtgataggtgctg
gggttgtacattttaaagggctcgtcctagtaaccaaccgcccccaagcatctatcaacc
ttccctttacagggtgggtaacctcttcgaagtgctggtttgatttccctagtgtttgtc
ataataatcctcgtcgcacctactctaggacatagtgaacattgtagactttgtcataat
gattcccgtcttaggtttgcgacgcatgcttttcctggttgactcatcgtgggaactgat
tcttgtaattatttgtcacggttcaaccaggaatgccttgtactggcggctcattaaacc
gctcggtatacgtc
>Gconglobatus_U_OKI-2_2_AB468888 4396 bp 734 bp
agttcgtggagtgatctgtctgcttaattgcgtttcaaaatatgaatttgagtaccaggt
cccaagtgtttcaagtaaatctgtctctgagtgtgaactgtatctcttcggatatgcgac
tatcactcttaggcaattatgatttgcttgtagcccctggtactcttttgaacgcaacgg
acgtgattgcaaccccttgttgagtttgcttctcttaggaactctacgtctactgatcca
cctaccttagcaggtaggtggtgaggtggataaactcgggggactgctgactataaccat
ttctcaaaacagaggaaggttgcggcaataacaggtctgtgatgccctcagatgtcccgg
gctgcacacgtgctacaatgagtagcgcagtgtgtacattttgaagagtgataggtgctg
gggttgtacattttaaagggctcgtcctagtaaccaaccgcccccaagcatctatcaacc
ttccctttacagggtgggtaacctcttcgaagtgctggtttgatttccctagtgtttgtc
ataataatcctcgtcgcacctactctaggacatagtgaacattgtagactttgtcataat
gattcccgtcttaggtttgcgacgcatgcttttcctggttgactcatcgtgggaactgat
tcttgtaattatttgtcacggttcaaccaggaatgccttgtactggcggctcattaaacc
gctcggtatacgtc
>Gconglobatus_U_NA_NA_U80790 4396 bp 734 bp
agttcgtggagtgatctgtctgcttaattgcgtttc-aaatatgaatttgagtaccaggt
cccaagtgtttcaagtaaatctgtctctgagtgtgaactgtatctcttcggatatgcgac
tatcactcttaggcaactatgatctgcttgtagcccctggtactcttttgaacgcaacgg
acgtgattgcaaccccttgttgagtttgcttctcttaggaactctacgtctactgatcca
cctaccttagcgggtaggtggtgaggtggataaactcgggggactgctgactataaccat
ttctcaaaacaaaggaaggttgcggcaataacaggtctgtgatgccctcagatgtcccgg
gctgcacacgtgctacaatgagtagcgcagtgtgcacattttgaagagtgataggtgctg
gggttgtacattttaaagggctcgtcctagtaaccaaccgcccccaagcatctatcaacc
ttccctttacagggtgggtaacctcttcgaagtgctggtttgatttccctagtgtttgtc
ataataatcctcgtcgcacctactctaggacatagtgaacattgtagactttgtcataat
gattcccgtcttaggtttgcgacgcatgcttttcctggttgactcatcgtgggaactgat
tcttgtaattatttgtcacggttcaaccaggaatgccttgtactggcggctcattaaacc
gctcggtatacgtc
>Gconglobatus_U_PR11_PR11001_Z83967 4396 bp 734 bp
agttcgtggagtgatctgtctgcttaattgcgtttcaaaatatgaatttgagtaccaggt
cccaagtgtttcaagtaaatctgtctctgagtgtgaactgtatctcttcggatatgcgac
tatcactcttaggcaattatgatttgcttgtagcccctggtactcttttgaacgcaacgg
acgtgattgcaaccccttgttgagtttgcttctcttaggaactctacgtctactgatcca
cctaccttagcgggtaggtggtgaggtggataaactcgggggactgctgactataaccat
ttctcaaaacagaggaaggttgcggcaataacaggtctgtgatgccctcagatgtcccgg
gctgcacgcgtgctacaatgagtagcgcagtgtgcacattttgaagagtgaataaggtgc
tgggtgtacattttaaagggctcgtcctagtaaccaaccgcccccaagcatctatcaacc
tt-cctttacagggtgggtaacctcttcgaagtgctggtttgatttccctagtgtttgtc
ataataatcctcgtcgcacctactctaggacatagtgaacattgtagactttgtcataat
gattcccgtcttaggtttgcgacgcatgcttttcctggttgactcatcgtgggaactgat
tcttgtaattatttgtcacggttcaaccaggaatgccttgtactggcggctcattaaacc
gctcggtatacgtc
