# Supplementary material for: SSU rDNA Divergence in Planktonic Foraminifera: Molecular Taxonomy and Biogeographic Implications
Source: PLoS One. 2014 Aug 13;9(8):e104641. doi: 10.1371/journal.pone.0104641 (PMC4131912; doi:10.1371/journal.pone.0104641)
Supplement: File S1 — Sequence alignments, PhyML trees used for patristic distance calculation, BEAST ultrametric trees and patristic distance matrices. (ZIP) [file pone.0104641.s004.zip › File S2/aligments patristic and ABGD/Gconglomerata_patristique_mafft.txt]

>poss-Gconglomerata_U_Me869_22 4396 bp 670 bp
agttcgtggagtgatctgtctgcttaattgcgtttcactaagggctcataattaattgta
tgtttcatttgcactctttgaccccttcttcacggaagcgtgtgtcttagaaattgcagt
gagcgtacttttgggtcctgaaagcaacgaacgtgaccgcaacctcttgttgcctttatt
accaaacgcattttccactttttgtgtgaatttgcaaaaaaaggctttctaaactagagg
gaccgctgttactttcttaaaccagaggaaggttgcggcaataacaggtctgtgatgccc
ttagatgttccgggctgcacacgtgctacaatgatcagtacagtgagcatctcatttttt
acacaccgcatgcgcgagtccatttattcatcttcggatgctttaaatgtgcatctctgc
gcgcggtaaagcctgcttcgaaagtaagtgggtagtcaattagaagtaatgatttccttt
tttagcacacatatatacggcatttatgcccgggctgccttgttgtagcttttgtgcgca
taagtgttttttccgtatgtgcgattgtcaattcatggtgggga-cagaccattgttaat
tgttggtctcggtcttaactaggaatgccttgtacgggtctttggttcaacaaaccaccc
ggaatacgtc
>poss-Gconglomerata_U_Me868_13 4396 bp 670 bp
agttcgtggagtgatctgtctgcttaattgcgtttcactaagggctcataattaattgta
tgtttcatttgcactctttgaccccttcttcacggaagcgtgtgtcttagaaattgcagt
gagcgtacttttgggtcctgaaagcaacgaacgtgaccgcaacctcttgttgcctttatt
accaaacgcattttccactttttgtgtgaatttgcaaaaaaaggctttctaaactagagg
gaccgctgttactttcttaaaccagaggaaggttgcggcaataacaggtctgtgatgccc
ttagatgttccgggctgcacacgtgctacaatgatcagtacagtgagcatctcatttttt
acacaccgcatgcgcgagtccatttattcatcttcggatgctttaaatgtgcatctctgc
gcgcggtaaagcctgcttcgaaagtaagtgggtaatcaattagaagtaatgatttccttt
tttagcacacatatatacggcatttatgcccgggctgccttgttgtagcttttgtgcgca
taagtgttttttccgtatgtgcgattgtcaattcatggtgggga-cagaccattgttaat
tgttggtctcggtcttaactaggaatgccttgtacgggtctttggttcaacaaaccaccc
ggaatacgtc
>poss-Gconglomerata_U_Me868_14 4396 bp 670 bp
agttcgtggagtgatctgtctgcttaattgcgtttcactaagggctcataattaattgta
tgtttcatttgcactctttgaccccttcttcacggaagcgtgtgtcttagaaattgcagt
gagcgtacttttgggtcctgaaagcaacgaacgtgaccgcaacctcttgttgcctttatt
accaaacgcattttccactttttgtgtgaatttgcaaaaaaaggctttctaaactagagg
gaccgctgttactttcttaaaccagaggaaggttgcggcaataacaggtctgtgatgccc
ttagatgttccgggctgcacacgtgctacaatgatcagtacagtgagcatctcatttttt
acacaccgcatgcgcgagtccatttattcatcttcggatgctttaaatgtgcatctctgc
gcgcggtaaagcctgcttcgaaagtaagtgggtaatcaattagaagtaatgatttccttt
tttagcacacatatatacggcatttatgcccgggctgccttgttgtagcttttgtgcgca
taagtgttttttccgtatgtgcgattgtcaattcatggtgggga-cagaccattgttaat
tgttggtctcggtcttaactaggaatgccttgtacgggtctttggttcaacaaaccaccc
ggaatacgtc
>poss-Gconglomerata_U_Me869_23 4396 bp 670 bp
agttcgtggagtgatctgtctgcttaattgcgtttcactaagggctcataattaattgta
tgtttcatttgcactctttgaccccttcttcacggaagcgtgtgtcttagaaattgcagt
gagcgtacttttgggtcctgaaagcaacgaacgtgaccgcaacctcttgttgcctttatt
accaaacgcattttccactttttgtgtgaatttgcaaaaaaaggctttctaaactagagg
gaccgctgttactttcttaaaccagaggaaggttgcggcaataacaggtctgtgatgccc
ttagatgttccgggctgcacacgtgctacaatgatcagtacagtgagcatctcatttttt
acacaccgcatgcgcgagtccatttattcatcttcggatgctttaaatgtgcatctctgc
gcgcggtaaagcctgcttcgaaagtaagtgggtaatcaattagaagtaatgatttccttt
tttagcacacatatatacggcatttatgcccgggctgccttgttgtagcttttgtgcgca
taagtgttttttccgtatgtgcgattgtcaattcatggtgggga-cagaccattgttaat
tgttggtctcggtcttaactaggaatgccttgtacgggtctttggttcaacaaaccaccc
ggaatacgtc
>poss-Gconglomerata_U_Me869_24 4396 bp 670 bp
agttcgtggagtgatctgtctgcttaattgcgtttcactaagggctcataattaattgta
tgtttcatttgcactctttgaccccttcttcacggaagcgtgtgtcttagaaattgcagt
gagcgtacttttgggtcctgaaagcaacgaacgtgaccgcaacctcttgttgcctttatt
accaaacgcattttccactttttgtgtgaatttgcaaaaaaaggctttctaaactagagg
gaccgctgttactttcctaaaccagaggaaggttgcggcaataacaggtctgtgatgccc
ttagatgttccgggctgcacacgtgctacaatgatcagtacagtgagcatctcatttttt
acacaccgcatgcgcgagtccatttattcatcttcggatgctttaaatgtgcatctctgc
gcgcggtaaagcctgcttcgaaagtaagtgggtaatcaattagaagtaatgatttccttt
tttagcacacatatatacggcatttatgcccgggctgccttgttgtagcttttgtgcgca
taagtgttttttccgtatgtgcgattgtcaattcatggtgggga-cagaccattgttaat
tgttggtctcggtcttaactaggaatgccttgtacgggtctttggttcaacaaaccaccc
ggaatacgtc
>poss-Gconglomerata_U_Me869_21 4396 bp 670 bp
agttcgtggagtgatctgtctgcttaattgcgtttcactaagggctcataattaattgta
tgtttcatttgcactctttgaccccttcttcacggaagcgtgtgtcttagaaattgcagt
gagcgtacttttgggtcctgaaagcaacgaacgtgaccgcaacctcttgttgcctttatt
accaaacgcattttccactctttgtgtgaatttgcaaaaaaaggctttctaaactagagg
gaccgctgttactttcttaaaccagaggaaggttgcggcaataacaggtctgtgatgccc
ttagatgttccgggctgcacacgtgctacaatgatcagtacagtgagcatctcatttttt
acacaccgcatgcgcgagtccatttattcatcttcggatgctttaaatgtgcatctctgc
gcgcggtaaagcctgcttcgaaagtaagtgggtaatcaattagaagtaatgatttccttt
tttagcacacatatatacggcatttatgccccggctgccttgttgtagcttttgtgcgca
taagtgttttttccgtatgtgcgattgtcaattcatggtgggga-cagaccattgttaat
tgttggtctcggtcttaactaggaatgccttgtacgggtctttggttcaacaaaccaccc
ggaatacgtc
>poss-Gconglomerata_U_Me868_16 4396 bp 670 bp
agttcgtgaagcgatctgtctgcttaattgcgtttcactaagggctcataattaattgta
tgtttcatttgcactctttgaccccttcttcacggaagcgtgtgtcttagaaattgcagt
gagcgtacttttgggtcctgaaagcaacgaacgtgaccgcaacctcttgttgcctttatt
accaaacgcattttccactttttgtgtggatttgcaaaaaaaggctttctaaactagagg
gaccgctgttactttcttaaaccagaggaaggttgcggcaataacaggtctgtgatgccc
ttagatgttccgggctgcacacgtgctacaatgatcagtacagtgagcatctcattcttt
acacaccgcatgcgcgagtccatttattcatcttcggatgctttaaatgtgcatctctgc
gcgcggtaaagcctgcttcgaaagtaagtgggtaatcaattagaagtaatgatttccttt
tttagcacacatatatacggcatttatgcccgggctgccttgttgtagcttttgtgcgca
taagtgttttttccgtatgtgcgattgtcaattcatggtgggga-cggaccattgttaat
tgttggtctcggtcttaactaggaatgccttgtacgggtctttggttcaacaaaccaccc
ggaatacgtc
>poss-Gconglomerata_U_Me868_15 4396 bp 670 bp
agttcgtggagtgatctgtctgcttaattgcgtttcactaagggctcataattaattgta
tgtttcatttgcactctttgaccccttcttcacggaagcgtgtgtcttagaaattgcagt
gagcgtacttttgggtcctgaaagcaacgaacgtgaccgcaacctcttgttgcctttatt
accaaacgcattttccactttttgtgtgaatttgcaaaaaaaggctttctaaactagagg
gaccgctgttactttcttaaaccagaggaaggttgcggcaataacaggtctgtgatgccc
ttagatgttccgggctgcacacgtgctacaatgatcagtacagtgagcatctcatttttt
acacaccgcatgcgcgagtccatttattcatcttcggatgctttaaatgtgcatctctgc
gcgcggtaaagcctgcttcgaaagtaagtgggtaatcaattagaagtaatgatttccttt
tttagcacacatatatacggcatttatgcccgggctgccttgttgtagcttttgtgcgca
taagtg-tttttccgtatgtgcgattgtcaattcatggtggggaccagaccattgttaat
tgttggtctcggtcttaactaggaangccttgtacgggtctttggttcaacaaaccaccc
ggaatacgtc
