# Supplementary material for: SSU rDNA Divergence in Planktonic Foraminifera: Molecular Taxonomy and Biogeographic Implications
Source: PLoS One. 2014 Aug 13;9(8):e104641. doi: 10.1371/journal.pone.0104641 (PMC4131912; doi:10.1371/journal.pone.0104641)
Supplement: File S1 — Sequence alignments, PhyML trees used for patristic distance calculation, BEAST ultrametric trees and patristic distance matrices. (ZIP) [file pone.0104641.s004.zip › File S2/aligments patristic and ABGD/Gfalconensis_patristique_mafft]

>Gfalconensis_U_R053_25_FJ643417 999 bp
AGTTCGTGGAGTGATCTGTCTGCCCAATCGCGTTTCATAAATCTTAAGCTCAAAAGGCAG
TCTTACCTTCGGGTTGAGTTTTGCTGGGAGACTTTTGTGTGAACGCAACGGACGTGATTG
CAACCCCTTGTTGATTGGCCATCACGTAAGCTCACTTGTAATTTATTACAGTGTGGTATT
ATCTTAGCCATTCCCTTTTAGTTGTGGAGTGATTAACCACTCTAAATTGTAACTCGGGGG
ACCGCTGTGATTTTTCTTCAAACCGGAGGAAGGTTGCGGCAATAACAGGTCTGTGATGCC
CTCAGATGTCCTGGGCTGCACACGTGCTACACTGATCCCGGCAGTTGGCATGTGATTTTC
TCCAATGACGAACCTAGTGGACTTGGCGTCTGTGCGCATTCGTGTGCTAATGACTGCCGT
CACTTTAAACACTGGTCGTTAGACTCGTGCGATCCCTCGGAAAACGTGATTTCTGTTCCC
AAACAAAGCACTTTCGTACCCTCGCTCAAACAAACGTGATTCCAAATCCCTTACGATTGC
TACATCCTTTCTCGTAACGTCTCGCCTAGCGGAGCTTTCAACTTTTCGTCGCAACTCTCA
ATTCACAGTGGGGACAGTCGTTTGTCAACTTTTCGTCTCGGTCCCAACTAGGAATGCCTC
GTACGAGTTGGTTCATCAGACCACTCGGAATACGTC
>Gfalconensis_U_R053_18_FJ643416 999 bp
AGTTCGTGGAGTGATCTGTCTGCCCAATCGCGTTTCATAAATCTTAAGCTCAAAAGGCAG
TCTTACCTTCGGGTTGAGTTTTGCTGGGAGACTTTTGTGTGAACGCAACGGACGTGATTG
CAACCCCTTGTTGATTGGCCATCACGTAAGCTCACTTGTAATTTATTACAGTGTGGTATT
ATCTTAGCCATTCCCTTTTAGTTGTGGAGTGATTAACCACTCTAAATTGTAACTCGGGGG
ACCGCTGTGATTTTTCTTCAAACCGGAGGAAGGTTGCGGCAATAACAGGTCTGTGATGCC
CTCAGATGTCCTGGGCTGCACACGTGCTACACTGATCCCGGCAGTTGGCATGTGATTTTC
TCCAATGACGAACCTAGTGGACTTGGCGTCTGTGCGCATTCGTGTGCTAATGACTGCCGT
CACTTTAAACACTGGTCGTTAGACTCGTGCGATCCCTCGGAAAACGTGATTTCTGTTCCC
AAACAAAGCACTTTCGTACCCTCGCTCAAACAAACGTGATTCCAAATCCCTTACGATTGC
TACATCCTTTCTCGTAACGTCTCGCCTAGCGGAGCTTTCAACTTTTCGTCGCAACTCTCA
ATTCACAGTGGGGACAGTCGTTTGTCAACTTTTCGTCTCGGTCCCAACTAGGAATGCCTC
GTACGAGTTGGTTCATCAGACCACTCGGAATACGTC
>Gfalconensis_U_LP73_DS_AF387172 999 bp
AGTTCGTGGAGTGATCTGTCTGCCCAATCGCGTTTCATAAATCTTAAGCTCAAAAGGCAG
TCTTACCTTCGGGTTGAGTTTTGCTGGGAGACTTTTGTGTGAACGCAACGGACGTGATTG
CAACCCCTTGTTGATTGGCCATCACGTAAGCTCACTTGTAATTTATTACAGTGTGGTATT
ATCTTAGCCATTCCCTTTTAGTTGTGGAGTGATTAACCACTCTAAATTGTAACTCGGGGG
ACCGCTGTGATTTTTCTTCAAACCGGAGGAAGGTTGCGGCAATAACAGGTCTGTGATGCC
CTCAGATGTCCTGGGCTGCACACGTGCTACACTGATCCCGGCAGTTGGCATGTGATTTTC
TCCAATGACGAACCTAGTGGACTTGGCGTCTGTGCGCATTCGTGTGCTAATGACTGCCGT
CACTTTAAACACTGGTCGTTAGACTCGTGCGATCCCTCGGAAAACGTGATTTCTGTTCCC
AAACAAAGCACTTTCGTACCCTCGCTCAAACAAACGTGATTCCAAATCCCTTACGATTGC
TACATCCTTTCTCGTAACGTCTCGCCTAGCGGAGCTTTCAACTTTTCGTCGCAACTCTCA
ATTCACAGTGGGGACAGTCGTTTGTCAACTTTTCGTCTCGGTCCCAACTAGGAATGCCTC
GTACGAGTTGGTTCATCAGACCACTCGGAATACGTC
