# Supplementary material for: SSU rDNA Divergence in Planktonic Foraminifera: Molecular Taxonomy and Biogeographic Implications
Source: PLoS One. 2014 Aug 13;9(8):e104641. doi: 10.1371/journal.pone.0104641 (PMC4131912; doi:10.1371/journal.pone.0104641)
Supplement: File S1 — Sequence alignments, PhyML trees used for patristic distance calculation, BEAST ultrametric trees and patristic distance matrices. (ZIP) [file pone.0104641.s004.zip › File S2/aligments patristic and ABGD/Gglutinata_patristique_mafft]

>Gglutinata_U_P148_05_FJ643277
agttcgtggagtgatctgtctgcttaattgcgtttcagataaggatctatattctttaca
agtgtcgcagt-------gtaattgacccctctttcacgagagtgtgtgtctttttt-gc
gctcgcac----tttacattaggtcctgaaagcaacgaacgtgaccgcaacctcttgttg
cctcatctcccaa----cattct----ttcctt-----cgggtta-----gatatttcca
ttgaggctttccaaaactagagggaccgctgtcaa-cttcttaaaccagaggaaggttgc
ggcaataacaggtctgtgatg-cccttagatgttccgggctgcacacgtgctacaatgat
tgttgcagtgagcatctcaattttttacc-taacaccgcacacgtgagtttgcatacttg
tatg-t--tactttacgcagcggtaaagcctgcttcgagagcaagtgggtaatcaattag
aagtaacgatttcccaaattagcacacttatatacggcgtttgtgcccgggtttcacttg
ttggaacttttgtgcgcgcagatg--ttttttccgtatgtgcaattgtcaattcatggtg
gggacagaccattgttaattgttggtctcggtcttaactaggaatgccttgtacgggtct
ttggttcaacaaaccacccggaatacgtc
>Gglutinata_U_P148_20_FJ643282
agttcgtggagtgatctgtctgcttaattgcgtttcagataaggatctatattctttaca
agtgtcgcagt-------gtaattgacccctctttcacgagagtgtgtgtctttttt-gc
gctcgcac----tttacattaggtcctgaaagcaacgaacgtgaccgcaacctcttgttg
cctcatctcccaa----cattct----ttcctt-----cgggtta-----gatatttcca
ttgaggctttccaaaactagagggaccgctgtcaa-cttcttaaaccagaggaaggttgc
ggcaataacaggtctgtgatg-cccttagatgttccgggctgcacacgtgctacaatgat
tgttgcagtgagcatctcaattttttacc-taacaccgcacacgtgagtttgcatacttg
tatg-t--tactttacgcagcggtaaagcctgcttcgagagcaagtgggtaatcaattag
aagtaacgatttcccaaattagcacacttatatacggcgtttgtgcccgggtttcacttg
ttggaacttttgtgcgcgcagatg--ttttttccgtatgtgcaattgtcaattcatggtg
gggacagaccattgttaattgttggtctcggtcttaactaggaatgccttgtacgggtct
ttggttcaacaaaccacccggaatacgtc
>Gglutinata_U_P148_26_FJ643284
agttcgtggagtgatctgtctgcttaattgcgtttcagataaggatctatattctttaca
agtgtcgcagt-------gtaattgacccctctttcacgagagtgcgtgtctttttt-gc
gctcgcac----tttacattaggtcctgaaagcaacgaacgtgaccgcaacctcttgttg
cctcatctcccaa----cattct----ttcctt-----cgggtta-----gatatttcca
ttgaggctttccaaaactagagggaccgctgtcaa-cttcttaaaccagaggaaggttgc
ggcaataacaggtctgtgatg-cccttagatgttccgggctgcacacgtgctacaatgat
tgttgcagtgagcatctcaattttttacc-taacaccgcacacgtgagtttgcatacttg
tatg-ctatactttacgcagcggtaaagcctgcttcgagagcaagtgggtaatcaattag
aagtaacgatttcccaaattagcacacttatatacggcgtttgtgcccgggtttcacttg
ttggaacttttgtgcgcgcagatg-tttttttccgtatgtgcaattgtcaattcatggtg
gggacagaccattgttaattgttggtctcggtcttaactaggaatgccttgtacgggtct
ttggttcaacaaaccacccggaatacgtc
>Gglutinata_U_P148_17_FJ643281
agttcgtggagtgatctgtctgcttaattgcgtttcagataaggatctatattctttaca
agtgtcgcagt-------gtaattgacccctctttcacgagagtgcgtgtctttttt-gc
gctcgcac----tttacattaggtcctgaaagcaacgaacgtgaccgcaacctcttgttg
cctcatctcccaa----cattct----ttcctt-----cgggtta-----gatatttcca
ttgaggctttccaaaactagagggaccgctgtcaa-cttcttaaaccagaggaaggttgc
ggcaataacaggtctgtgatg-cccttagatgttccgggctgcacacgtgctacaatgat
tgttgcagtgagcatctcaattttttacc-taacaccgcacacgtgagtttgcatacttg
tatg-ctatactttacgcagcggtaaagcctgcttcgagagcaagtgggtaatcaattag
aagtaacgatttcccaaattagcacacttatatacggcgtttgtgcccgggtttcacttg
ttggaacttttgtgcgcgcagatg-tttttttccgtatgtgcaattgtcaattcatggtg
gggacagaccattgttaattgttggtctcggtcttaactaggaatgccttgtacgggtct
ttggttcaacaaaccacccggaatacgtc
>Gglutinata_U_P148_15_FJ643280
agttcgtggagtgatctgtctgcttaattgcgtttcagataaggatctatattctttaca
agtgtcgcagt-------gtaattgacccctctttcacgagagtgcgtgtctttttt-gc
gctcgcac----tttacattaggtcctgaaagcaacgaacgtgaccgcaacctcttgttg
cctcatctcccaa----cattct----ttcctt-----cgggtta-----gatatttcca
ttgaggctttccaaaactagagggaccgctgtcaa-cttcttaaaccagaggaaggttgc
ggcaataacaggtctgtgatg-cccttagatgttccgggctgcacacgtgctacaatgat
tgttgcagtgagcatctcaattttttacc-taacaccgcacacgtgagtttgcatacttg
tatg-ctatactttacgcagcggtaaagcctgcttcgagagcaagtgggtaatcaattag
aagtaacgatttcccaaattagcacacttatatacggcgtttgtgcccgggtttcacttg
ttggaacttttgtgcgcgcagatg-tttttttccgtatgtgcaattgtcaattcatggtg
gggacagaccattgttaattgttggtctcggtcttaactaggaatgccttgtacgggtct
ttggttcaacaaaccacccggaatacgtc
>Gglutinata_U_P148_13_FJ643279
agttcgtggagtgatctgtctgcttaattgcgtttcagataaggatctatattctttaca
agtgtcgcagt-------gtaattgacccctctttcacgagagtgcgtgtctttttt-gc
gctcgcac----tttacattaggtcctgaaagcaacgaacgtgaccgcaacctcttgttg
cctcatctcccaa----cattct----ttcctt-----cgggtta-----gatatttcca
ttgaggctttccaaaactagagggaccgctgtcaa-cttcttaaaccagaggaaggttgc
ggcaataacaggtctgtgatg-cccttagatgttccgggctgcacacgtgctacaatgat
tgttgcagtgagcatctcaattttttacc-taacaccgcacacgtgagtttgcatacttg
tatg-ctatactttacgcagcggtaaagcctgcttcgagagcaagtgggtaatcaattag
aagtaacgatttcccaaattagcacacttatatacggcgtttgtgcccgggtttcacttg
ttggaacttttgtgcgcgcagatg-tttttttccgtatgtgcaattgtcaattcatggtg
gggacagaccattgttaattgttggtctcggtcttaactaggaatgccttgtacgggtct
ttggttcaacaaaccacccggaatacgtc
>Gglutinata_U_P148_07_FJ643278
agttcgtggagtgatctgtctgcttaattgcgtttcagataaggatctatattctttaca
agtgtcgcagt-------gtaattgacccctctttcacgagagtgcgtgtctttttt-gc
gctcgcac----tttacattaggtcctgaaagcaacgaacgtgaccgcaacctcttgttg
cctcatctcccaa----cattct----ttcctt-----cgggtta-----gatatttcca
ttgaggctttccaaaactagagggaccgctgtcaa-cttcttaaaccagaggaaggttgc
ggcaataacaggtctgtgatg-cccttagatgttccgggctgcacacgtgctacaatgat
tgttgcagtgagcatctcaattttttacc-taacaccgcacacgtgagtttgcatacttg
tatg-ctatactttacgcagcggtaaagcctgcttcgagagcaagtgggtaatcaattag
aagtaacgatttcccaaattagcacacttatatacggcgtttgtgcccgggtttcacttg
ttggaacttttgtgcgcgcagatg-tttttttccgtatgtgcaattgtcaattcatggtg
gggacagaccattgttaattgttggtctcggtcttaactaggaatgccttgtacgggtct
ttggttcaacaaaccacccggaatacgtc
>Gglutinata_U_P151_08_FJ643293
agttcgtggagtgatctgtctgcttaattgcgtttcagataaggatctatattctttaca
agtgtcgcagt-------gtaattgacccctctttcacgagagtgcgtgtctttttt-gc
gctcgcac----tttacattaggtcctgaaagcaacgaacgtgaccgcaacctcttgttg
cctcatctcccaa----cattct----ttcctt-----cgggtta-----gatatttcca
ttgaggctttccaaaactagagggaccgctgtcaa-cttcttaaaccagaggaaggttgc
ggcaataacaggtctgtgatg-cccttagatgttccgggctgcacacgtgctacaatgat
tgttgcagtgagcatctcaattttttacc-taacaccgcacacgtgagtttgcatacttg
tatg-ctatactttacgcagcggtaaagcctgcttcgagagcaagtgggtaatcaattag
aagtaacgatttcccaaattagcacacttatatacggcgtttgtgcccgggtttcacttg
ttggaacttttgtgcgcgcagatg-tttttttccgtatgtgcaattgtcaattcatggtg
gggacagaccattgttaattgttggtctcggtcttaactaggaatgccttgtacgggtct
ttggttcaacaaaccacccggaatacgtc
>Gglutinata_U_P151_06_FJ643292
agttcgtggagtgatctgtctgcttaattgcgtttcagataaggatctatattctttaca
agtgtcgcagt-------gtaattgacccctctttcacgagagtgcgtgtctttttt-gc
gctcgcac----tttacattaggtcctgaaagcaacgaacgtgaccgcaacctcttgttg
cctcatctcccaa----cattct----ttcctt-----cgggtta-----gatatttcca
ttgaggctttccaaaactagagggaccgctgtcaa-cttcttaaaccagaggaaggttgc
ggcaataacaggtctgtgatg-cccttagatgttccgggctgcacacgtgctacaatgat
tgttgcagtgagcatctcaattttttacc-taacaccgcacacgtgagtttgcatacttg
tatg-ctatactttacgcagcggtaaagcctgcttcgagagcaagtgggtaatcaattag
aagtaacgatttcccaaattagcacacttatatacggcgtttgtgcccgggtttcacttg
ttggaacttttgtgcgcgcagatg-tttttttccgtatgtgcaattgtcaattcatggtg
gggacagaccattgttaattgttggtctcggtcttaactaggaatgccttgtacgggtct
ttggttcaacaaaccacccggaatacgtc
>Gglutinata_U_P148_21_FJ643283
agttcgtggagtgatctgtctgcttaattgcgtttcagataaggatctatattctttaca
agtgtcgcagt-------gtaattgacccctctttcacgagagtgtgtgtctttttt-gc
gctcgcac----tttacattaggtcctgaaagcaacgaacgtgaccgcaacctcttgttg
cctcatctcccaa----cattct----ttcctt-----cgggtta-----gatatttcca
ttgaggctttccaaaactagagggaccgctgtcaa-cttcttaaaccagaggaaggttgc
ggcaataacaggtctgtgatg-cccttagatgttccgggctgcacacgtgctacaatgat
tgttgcagtgagcatctcaattttttacc-taacaccgcacacgtgagtttgcatacttg
tatg-ctatactttacgcagcggtaaagcctgcttcgagagcaagtgggtaatcaattag
aagtaacgatttcccaaattagcacacttatatacggcgtttgtgcccgggtttcacttg
ttggaacttttgtgcgcgcagatg-tttttttccgtatgtgcaattgtcaattcatggtg
gggacagaccattgttaattgttggtctcggtcttaactaggaatgccttgtacgggtct
ttggttcaacaaaccacccggaatacgtc
>Gglutinata_U_R019_10_FJ643296
agttcgtggagtgatctgtctgcttaattgcgtttcagataaggatctatattctttaca
agtgtcgcagt-------gtaattgacccctctttcacgagagtgtgtgtctttttt-gc
gctcgcac----tttacattaggtcctgaaagcaacgaacgtgaccgcaacctcttgttg
cctcatctcccaa----cattct----ttcctt-----cgggtta-----gatatttcca
ttgaggctttccaaaactagagggaccgctgtcaa-cttcttaaaccagaggaaggttgc
ggcaataacaggtctgtgatg-cccttagatgttccgggctgcacacgtgctacaatgat
tgttgcagtgagcatctcaattttttacc-taacaccgcacacgtgagt--gcatacttg
tatg-t--tactttacgcagcggtaaagcctgcttcgagagcaagtgggtaatcaattag
aagtaacgatttcccaaattagcacacttatatacggcgtttgtgcccgggtttcacttg
ttggaacttttgtgcgcgcagatg--ttttttccgtatgtgcaattgtcaattcatggtg
gggacagaccattgttaattgttggtctcggtcttaactaggaatgccttgtacgggtct
ttggttcaacaaaccacccggaatacgtc
>Gglutinata_U_R019_19_FJ643297
agttcgtggagtgatctgtctgcttaattgcgtttcagataaggatctatattctttaca
agtgtcgcagt-------gtaattgacccctctttcacgagagtgtgtgtctttttt-gc
gctcgcac----tttacattaggtcctgaaagcaacgaacgtgaccgcaacctcttgttg
cctcatctcccaa----cattct----ttcctt-----cgggtta-----gatatttcca
ttgaggctttccaaaactagagggaccgctgtcaa-cttcttaaaccagaggaaggttgc
ggcaataacaggtctgtgatg-cccttagatgttccgggctgcacacgtgctacaatgat
tgttgcagtgagcatctcaattttttacc-taacaccgcacacgtgagt--gcatacttg
tatg-t--tactttacgcagcggtaaagcctgcttcgagagcaagtgggtaatcaattag
aagtaacgatttcccaaattagcacacttatatacggcgtttgtgcccgggtttcacttg
ttggaacttttgtgcgcgcagatg--ttttttccgtatgtgcaattgtcaattcatggtg
gggacagaccattgttaattgttggtctcggtcttaactaggaatgccttgtacgggtct
ttggttcaacaaaccacccggaatacgtc
>Gglutinata_U_457_10_AY453136
agttcgtggagtgatctgtctgcttaattgcgtttcagataaggatctatattctttaca
agtgtcgcagt-------gtaattgacccctctttcacgagagtgtgtgtctttttt-gc
gctcgcac----tttacattaggtcctgaaagcaacgaacgtgaccgcaacctcttgttg
cctcatctcccaa----cattct----ttcctt-----cgggtta-----gatatttcca
ttgaggctttccaaaactagagggaccgctgtcaa-cttcttaaaccagaggaaggttgc
ggcaataacaggtctgtgatgccccttagatgtcccgggctgcacacgtgctacaatgat
tgttgcagtgagcatctcaattttttacc-taacaccgcacacgtgagt--gcatacttg
tatg-t--tactttacgcagcggtaaagcctgcttcgagagcaagtgggtaatcaattag
aagtaacgatttcccaaattagcacacttatatacggcgtttgtgcccgggtttcacttg
ttggaacttttgtgcgcgcagatg-tttttttccgtatgtgcaattgtcaattcatggtg
gggacagaccattgttaattgttggtcccggtcttaactaggaatgccttgtacgggtct
ttggttcaacaaaccacccggaatacgtc
>Gglutinata_U_B180_30_Z83974
agttcgtggagtgatctgtctgcttaattgcgtttcagataaggatctatattctttaca
agtgtcgcagt-------gtaattgacccctctttcacgagagtgtgtgtctttttt-gc
gctcgcac----tttacattaggtcctgaaagcaacgaacgtgaccgcaacctcttgttg
cctcatctcccaa----cattct----ttcctt-----cgggtta-----gatatttcca
ttgaggctttccaaaactagagggaccgctgtcaa-cttcttaaaccagaggaaggttgc
ggcaataacaggtctgtgatg-cccttagatgttccgggctgcacacgtgctacaatgat
tgttgcagtgagcatctcaattttttacc-taacaccgcacacgtgagt--gcatacttg
tatg-t--tactttacgcagcggtaaagcctgcttcgagagcaagtgggtaatcaattag
aagtaacgatttcccaaattagcacacttatatacggcgtttgtgcccgggtttcacttg
ttggaacttttgtgcgcgcagatg-tttttttccgtatgtgcaattgtcaattcatggtg
gggacagaccattgttaattgttggtctcggtcttaactaggaatgccttgtacgggtct
ttggttcaacaaaccacccggaatacgtc
>Gglutinata_U_P149_22_FJ643289
agttcgtggagtgatctgtctgcttaattgcgtttcagataaggatctatattctttacg
------tgagtg------attgcagacccctttctcacgagagtgtgtgtc----tc-gc
atgatctc----tctacattaggtcctgaaagcaacgaacgtgaccgcaacctcttgttg
cctcatctccccat---cactag----gtagtt-----tcggcta---cttaacgtatca
ttgaggctttccaaaactagagggaccgctgtcaa-cttcttaaaccagaggaaggttgc
ggcaataacaggtctgtgatg-cccttagatgttccgggctgcacacgtgctacaatgat
tgttgcagtgagcatctcaattttttaccttaacaccgcacacgtgagt--gcatacttg
tatg-t--tactttacgcagcggtaaagcctgcttcgagagcaagtgggtaatcaattag
aagtaacgatttcccaaattagcacacttatatacggcgtttgtgcccgggtttcacttg
ttggaacttttgtgcgtgcagatg---tttttccgtatgtgcaattgtcaattcatggtg
gggacagaccattgttaattgttggtctcggtcttaactaggaatgccttgtacgggtct
ttggttcaacaaaccacccggaatacgtc
>Gglutinata_U_P149_30_FJ643291
agttcgtggagtgatctgtctgcttaattgcgtttcagataaggatctatattctttacg
------tgagtg------attgcagacccctttctcacgagagtgtgtgtc----tc-gc
atgatctc----tctacattaggtcctgaaagcaacgaacgtgaccgcaacctcttgttg
cctcatctccccat---cactag----gtagtt-----tcggcta---cttaacgtatca
ttgaggctttccaaaactagagggaccgctgtcaa-cttcttaaaccagaggaaggttgc
ggcaataacaggtctgtgatg-cccttagatgttccgggctgcacacgtgctacaatgat
tgttgcagtgagcatctcaattttttacc-taacaccgcacacgtgagtacgcatacttg
tatg-t--tactttacgcagcggtaaagcctgcttcgagagcaagtgggtaatcaattag
aagtaacgatttcccaaattagcacacttatatacggcgtttgtgcccgggtttcacttg
ttggaacttttgtgcgtgcagatg---tttttccgtatgtgcaattgtcaattcatggtg
gggacagaccattgttaattgttggtctcggtcttaactaggaatgccttgtacgggtct
ttggttcaacaaaccacccggaatacgtc
>Gglutinata_U_P149_07_FJ643287
agttcgtggagtgatctgtctgcttaattgcgtttcagataaggatctatattctttacg
------tgagtg------attgcagacccctttctcacgagagtgtgtgtc----tc-gc
atgatctc----tctacattaggtcctgaaagcaacgaacgtgaccgcaacctcttgttg
cctcatctccccat---cactag----gtagtt-----tcggcta---cttaacgtatca
ttgaggctttccaaaactagagggaccgctgtcaa-cttcttaaaccagaggaaggttgc
ggcaataacaggtctgtgatg-cccttagatgttccgggctgcacacgtgctacaatgat
tgttgcagtgagcatctcaattttttacc-taacaccgcacacgtgagtacgcatacttg
tatg-t--tactttacgcagcggtaaagcctgcttcgagagcaagtgggtaatcaattag
aagtaacgatttcccaaattagcacacttatatacggcgtttgtgcccgggtttcacttg
ttggaacttttgtgcgcgcagatg---tttttccgtatgtgcaattgtcaattcatggtg
gggacagaccattgttaattgttggtctcggtcttaactaggaatgccttgtacgggtct
ttggttcaacaaaccacccggaatacgtc
>Gglutinata_U_P152_03_FJ643294
agttcgtggagtgatctgtctgcttaattgcgtttcagataaggatctatattctttacg
------tgagtg------attgcagacccctttctcacgagagtgtgtgtc----tc-gc
atgatctc----tctacattaggtcctgaaagcaacgaacgtgaccgcaacctcttgttg
cctcatctccccatatcaactag----gtagtt-----tcggcta---cttaacgtatca
ttgaggctttccaaaactagagggaccgctgtcaa-cttcttaaaccagaggaaggttgc
ggcaataacaggtctgtgatg-cccttagatgttccgggctgcacacgtgctacaatgat
tgttgcagtgagcatctcaattttttacc-taacaccgcacacgtgagt--gcatacttg
tatg-c--tactttacgcagcggtaaagcctgcttcgagagcaagtgggtaatcaattag
aagtaacgatttcccaaattagcacacttatatacggcgtttgtgcccgggtttcacttg
ttggaacttttgtgcgtgcagatg---tttttccgtatgtgcaattgtcaattcatggtg
gggacagaccattgttaattgttggtctcggtcttaactaggaatgccttgtacgggtct
ttggttcaacaaaccacccggaatacgtc
>Gglutinata_U_P152_28_FJ643295
agttcgaggagtgatctgtctgcttaattgcgtttcaaataaggatctatattctttaca
gtgct-gcagtc------gtaattgacccctttctcacgagagtgtgtgtc-ttttt-gc
gctcacac----tttacattaggtcctgaaagcaacgaacgtgaccgcaacctcttgttg
cctcatctccccat---cactag----gtagtt-----tcggcta---cttaacgtatca
ttgaggctttccaaaactagagggaccgctgtcaa-cttcttaaaccagaggaaggttgc
ggcaataacaggtctgtgatg-cccttagatgttccgggctgcacacgtgctacaatgat
tgttgcagtgagcatctcaattttttacc-taacaccgcacacgtgagt--gcatacttg
tatg-t--tactttacgcagcggtaaagcctgcttcgagagcaagtgggtaatcaattag
aagtaacgatttcccaaattagcacacttatatacggcgtttgtgcccgggtttcacttg
ttggaacttttgtgcgcgcagatg---tttttccgtatgtgcaattgtcaattcatggtg
gggacagaccattgttaattgttggtctcggtcttaactaggaatgccttgtacgggtct
ttggttcaacaaaccacccggaatacgtc
>Gglutinata_U_P149_18_FJ643288
agttcgtggagtgatctgtctgcttaattgcgtttcagataaggatctatattctttaca
gtgct-gcagtc------gtaattgacccctttctcacgagagtgtgtgtc-ttttt-gc
gctcacac----tttacattaggtcctgaaagcaacgaacgtgaccgcaacctcttgttg
cctcatctccccat---cactag----gtagtt-----tcggcta---cttaacgtatca
ttgaggctttccaaaactagagggaccgctgtcaa-cttcttaaaccagaggaaggttgc
ggcaataacaggtctgtgatg-cccttagatgttccgggctgcacacgtgctacaatgat
tgttgcagtgagcatctcaattttttaccttaacaccgcacacgtgagt--gcatacttg
tatg-t--tactttacgcagcggtaaagcctgcttcgagagcaagtgggtaatcaattag
aagtaacgatttcccaaattagcacacttatatacggcgtttgtgcccgggtttcacttg
ttggaacttttgtgcgtgcagatg---tttttccgtatgtgcaattgtcaattcatggtg
gggacagaccattgttaattgttggtctcggtcttaactaggaatgccttgtacgggtct
ttggttcaacaaaccacccggaatacgtc
>Gglutinata_U_P149_04_FJ643286
agttcgtggagtgatctgtctgcttaattgcgtttcagataaggatctatattctttaca
gtgct-gcagtc------gtaattgacccctttctcacgagagtgtgtgtc-ttttt-gc
gctcacac----tttacattaggtcctgaaagcaacgaacgtgaccgcaacctcttgttg
cctcatctccccat---cactag----gtagtt-----tcggcta---cttaacgtatca
ttgaggctttccaaaactagagggaccgctgtcaa-cttcttaaaccagaggaaggttgc
ggcaataacaggtctgtgatg-cccttagatgttccgggctgcacacgtgctacaatgat
tgttgcagtgagcatctcaattttttaccttaacaccgcacacgtgagt--gcatacttg
tatg-t--tactttacgcagcggtaaagcctgcttcgagagcaagtgggtaatcaattag
aagtaacgatttcccaaattagcacacttatatacggcgtttgtgcccgggtttcacttg
ttggaacttttgtgcgcgcagatg---tttttccgtatgtgcaattgtcaattcatggtg
gggacagaccattgttaattgttggtctcggtcttaactaggaatgccttgtacgggtct
ttggttcaacaaaccacccggaatacgtc
>Gglutinata_U_P149_28_FJ643290
agttcgtggagtgatctgtctgcttaattgcgtttcagataaggatctatattctttaca
gtgct-gcagtc------gtaattgacccctttctcacgagagtgtgtgtc-ttttt-gc
gctcacac----tttacattaggtcctgaaagcaacgaacgtgaccgcaacctcttgttg
cctcatctccccat---cactag----gtagtt-----tcggcta---cttaacgtatca
ttgaggctttccaaaactagagggaccgctgtcaa-cttcttaaaccagaggaaggttgc
ggcaataacaggtctgtgatg-cccttagatgttccgggctgcacacgtgctacaatgat
tgttgcagtgagcatctcaattttttacc-taacaccgcacacgtgagt--gcatacttg
tatg-t--tactttacgcagcggtaaagcctgcttcgagagcaagtgggtaatcaattag
aagtaacgatttcccaaattagcacacttatatacggcgtttgtgcccgggtttcacttg
ttggaacttttgtgcgtgcagatg---tttttccgtatgtgcaattgtcaattcatggtg
gggacagaccattgttaattgttggtctcggtcttaactaggaatgccttgtacgggtct
ttggttcaacaaaccacccggaatacgtc
>Gglutinata_U_OKI_3-1_AB468829
agttcgtggagtgatctgtctgcttaattgcgtttcagataaggatctatattctttaca
gaagt-gttgcgttgtgcgcatttgacccctcgttcgcgagtgcgtgtc---ttttcggt
gctcgcacgctttttacattaggtcctgaaagcaacgaacgtgaccgcaacctcttgttg
cctcatctcccta----cttttt--t-agcact-----tcggtgt---tgaataatttca
ttgaggctttccaaaactagagggaccgctgtcaa-cttcttaaaccagaggaaggttgc
ggcaataacaggtctgtgatg-cccttagatgttccgggctgcacacgtgctacaatgat
tgttgcggtgagcatctcaattttttacc-taacaccgcacacgtgagt--gcatacttg
tatg-t--tactttacgcagcggtaaagcctgcttcgagagcaagtgggtaatcaattag
aagtaacgatttcccaaattagcacacttatatgcggcgtttgcgcccgggtaccacttg
ttggtacttctgtgcgtgcagatg-tttttttccgcatgtgcaattgtcaattcatggtg
gggacagaccattgttaattgttggtctcggtcttaactaggaatgccttgtacgggtct
ttggttcaacaaaccacccggaatacgtc
>Gglutinata_U_OKI_1-2_AB468826
agttcgtggagtgatctgtctgcttaattgcgtttcagataaggatctatattctttaca
gaagt-gttgcgttgtgcgcatttgacccctcgttcgcgagtgcgtgtc---ttttcggt
gctcgcacgctttttacattaggtcctgaaagcaacgaacgtgaccgcaacctcttgttg
cctcatctcccta----cttttt--t-agcact-----tcggtgt---tgaataatttca
ttgaggctttccaaaactagagggaccgctgtcaa-cttcttaaaccagaggaaggttgc
ggcaataacaggtctgtgatg-cccttagatgttccgggctgcacacgtgctacaatgat
tgttgcagtgagcatctcaattttttacc-taacaccgcacacgtgagt--gcatacttg
tatg-t--tactttacgcagcggtaaagcctgcttcgagagcaagtgggtaatcaattag
aagtaacgatttcccaaattagcacacttatatgcggcgtttgcgcccgggtaccacttg
ttggtacttctgtgcgtgcagatg-tttttttccgcatgtgcaattgtcaattcatggtg
gggacagaccattgttaattgttggtctcggtcttaactaggaatgccttgtacgggtct
ttggttcaacaaaccacccggaatacgtc
>Gglutinata_U_OKI_4-2_AB468833
agttcgtggagtgatctgtctgcttaattgcgtttcagataaggatctatattctttaca
gaagt-gttgcgttgtgcgcatttgacccctcgttcgcgagtgcgtgtc---ttttc-gc
gctcgcacgctttttacattaggtcctgaaagcaacgaacgtgaccgcaacctcttgttg
cttcatctcccta----cttttt--t-agcact-----tcggtgt---tgaataatttca
ttgaggctttccaaaactagagggaccgctgtcaa-cttcttaaaccagaggaaggttgc
ggcaataacaggtctgtgatg-cccttagatgttccgggctgcgcacgtgctacaatgat
tgttgcagtgagcatctcaattttttacc-taacaccgcacacgtgagt--gcatacttg
tatg-t--tactttacgcagcggtaaagcctgcttcgagagcaagtgggtaatcaattag
aagtaacgatttcccaaattagcacacttatatgcggcgtttgcgcccgggtgccacttg
ttggtacttctgtgcgtgcagatg-tttttttccgcatgtgcaattgtcaattcatggtg
gggacagaccattgttaattgttggtctcggtcttaactaggaatgccttgtacgggtct
ttggttcaacaaaccacccggaatacgtc
>Gglutinata_U_OKI_4-1_AB468832
agttcgtggagtgatctgtctgcttaattgcgtttcagataaggatctatattctttaca
gaagt-gttgcgttgtgcgcatttgacccctcgttcgcgagtgcgtgtc---ttttc-gc
gctcgcacgctttttacattaggtcctgaaagcaacgaacgtgaccgcaacctcttgttg
cctcatctcccta----cttttt--t-agcact-----tcggtgt---tgaataatttca
ttgaggctttccaaaactagagggaccgctgtcaa-cttcttaaaccagaggaaggttgc
ggcaataacaggtctgtgatg-cccttagatgttccgggctgcacacgtgctacaatgat
tgttgcagtgagcatctcaattttttacc-taacaccgcacacgtgagt--acatacttg
tatgtt--tactttacgcagcggtaaagcctgcttcgagagcaagtgggtaatcaattag
aagtaacgatttcccaaattagcacacttatatgcggcgtttgcgcccgggtgccacttg
ttggtacttctgtgcgtgcagatgttttttttccgcatgtgcaattgtcaattcatggtg
gggacagaccattgttaattgttggtctcggtcttaactaggaatgccttgtacgggtct
ttggttcaacaaaccacccggaatacgtc
>Gglutinata_U_A-G.glu_U_AF250105
agttcgtggagtgatctgtctgcttaattgcgtttcagataaggatctatattctttaca
gaagt-gttgcgtagt--gcatatgacccctcgttcgcgagtgcgtgtc---ttttc-gc
gctcgcacgctttttacattaggtcctgaaagcaacgaacgtgaccgcaacctcttgttg
cctcatctcccta----cttttt--tgagcact-----tcggtgt---tgaataatttca
ttgaggctttccaaaactagagggaccgctgtcaa-cttcttaaaccagaggaaggttgc
ggcaataacaggtctgtgatg-cccttagatgttccgggctgcacacgtgctacaatgat
tgttgcagtgagcatctcaattttttacc-taacaccgcacacgtgagt--gcatacttg
tatg-t--tactttacgcagcggtaaagcctgcttcgagagcaagtgggtaatcaattag
aagtaacgatttcccaaattagcacacttatatgcggcgtttgcgcccgggtaccacttg
ttggtacttctgtgcgtgcagatg--ttttttccgcatgtgcaattgtcaattcatggtg
gggacagaccattgttaattgttggtctcggtcttaactaggaatgccttgtacgggtct
ttggttcaacaaaccacccggaatacgtc
>Gglutinata_U_OKI_3-3_AB468831
agttcgtggagtgatctgtctgcttaattgcgtttcagataaggatctatattctttaca
gaagt-gttgcgttgt--gcatttgacccctcgttcgcgagtgcgtgtc---ttttc-gc
gctcgcacgctttttacattaggtcctgaaagtaacgaacgtgaccgcaacctcttgttg
cctcatctcccta----ctttttagcgtgcact-----tcggtgtgcgttaataatttca
ttgaggctttccaaaactagagggaccgctgtcaa-cttcttaaaccagaggaaggttgc
ggcaataacaggtctgtgatg-cccttagatgttccgggctgcacacgtgctacaatgat
tgttgcagtgagcatctcaattttttacc-taacaccgcacacgtgagt--gcatacttg
tatg-t--tactttacgcagcggtaaagcctgcttcgagagcaagtgggtaatcaattag
aagtaacgatttcccaaattagcacacttatatgcggcgtttgcgcccgggtaccacttg
ttggtacttctgtgcgtgcagatg-tttttttccgcatgtgcaattgtcaattcatggtg
gggacagaccattgttaattgttggtcttggtcttaactaggaatgccttgtacgggtct
ttggttcaacaaaccacccggaatacgtc
>Gglutinata_U_OKI_2-1_AB263434
agttcgtggagtgatctgtctgcttaattgcgtttcagataaggatctatattctttaca
gaagt-gttgcgttgt--gcatttgacccctcgttcgcgagtgcgtgtc---ttttc-gc
gctcgcacgctttttacattaggtcctgaaagtaacgaacgtgaccgcaacctcttgttg
cctcatctcccta----ctttttagcgtgcact-----tcggtgtgcgttaataatttca
ttgaggctttccaaaactagagggaccgctgtcaa-cttcttaaaccagaggaaggttgc
ggcaataacaggtctgtgatg-cccttagatgttccgggctgcacacgtgctacaatgat
tgttgcagtgagcatctcaattttttacc-taacaccgcacacgtgagt--gcatacttg
tatg-t--tactttacgcagcggtaaagcctgcttcgagagcaagtgggtaatcaattag
aagtaacgatttcccaaattagcacacttatatgcggcgtttgcgcccgggtaccacttg
ttggtacttctgtgcgtgcagatg-tttttttccgcatgtgcaattgtcaattcatggtg
gggacagaccattgttaattgttggtcttggtcttaactaggaatgccttgtacgggtct
ttggttcaacaaaccacccggaatacgtc
>Gglutinata_U_OKI_3-2_AB468830
agttcgtggagtgatctgtctgcttaattgcgtttcagataaggatctatattctttaca
gaagt-gttgcgttgt--gcatttgacccctcgttcgcgagtgcgtgtc---ttttc-gc
gctcgcacgctttttacattaggtcctgaaagcaacgaacgtgaccgcaacctcttgttg
cctcatctcccta----ctttttagcgtgcact-----tcggtgtgcgttaataatttca
ttgaggctttccaaaactagagggaccgctgtcaa-cttcttaaaccagaggaaggttgc
ggcaataacaggtctgtgatg-cccttagatgttccgggctgcacacgtgctacaatgat
tgttgcagtgagcatctcaattttttacc-taacaccgcacacgtgagt--gcatacttg
tatg-t--tactttacgcagcggtaaagcctgcttcgagagcaagtgggtaatcaattag
aagtaacgatttcccaaattagcacacttatatgcggcgtttgcgcccgggtaccacttg
ttggtacttctgtgcgtgcagatg-tttttttccgcatgtgcaattgtcaattcatggtg
gggacagaccattgttaattgttggtctcggtcttaactaggaatgccttgtacgggtct
ttggttcaacaaaccacccggaatacgtc
>Gglutinata_U_OKI_1-3_AB468827
agttcgtggagtgatctgtctgcttaattgcgtttcagataaggatctatattctttaca
gaagt-gttgcgttgtgcgcatctgacccctcgttcgcgagtgcgtgtc---ttttc-gc
gctcgcacgctttttacattaggtcctgaaagcaacgaacgtgaccgcaacctcttgttg
cctcatctcccta----ctttttagcgtgcact-----tcggtgtgcgttaataatttca
ttgaggctttccaaaactagagggaccgctgtcaa-cttcttaaaccagaggaaggttgc
ggcaataacaggtctgtgatg-cccttagatgttccgggctgcacacgtgctacaatgat
tgttgcagtgagcatctcaattttttacc-taacaccgcacacgtgagt--gcatacttg
tatg-t--tactttacgcagcggtaaagcctgcttcgagagcaagtgggtaatcaattag
aagtaacgatttcccaaattagcacacttatatgcggcgtttgcgcccgggtaccacttg
ttggtacttctgtgcgtgcagatg-tttttttccgcatgtgcaattgtcaattcatggtg
gggacagaccattgttaattgttggtctcggtcttaactaggaatgccttgtacgggtct
ttggttcaacaaaccacccggaatacgtc
>Gglutinata_U_OKI_2-2_AB468828
agttcgtggagtgatctgtctgcttagttgcgtttcagataaggatctatattctttaca
gaagt-gttgcgttgt--gcatttgacccctcgttcgcgagtgcgtgtc---ttttc-gc
gctcgcacgctttttacattaggtcctgaaagcaacgaacgtgaccgcaacctcttgttg
cctcatctcccta----ctttttagcgagcact-----tcggtgtgcgttaataatttca
ttgaggctttccaaaactagagggaccgctgtcaa-cttcttgaaccggaggaaggttgc
ggcaataacaggtctgtgatg-cccttagatgttccgggctgcacacgtgctacaatgat
tgttgcagtgagcatctcaattttttacc-taacaccgcacacgtgagt--gcatacttg
tatg-t--tactttacgcagcggtaaagcctgcttcgagagcaagtgggtaatcaattag
aagtaacgatttcccaaattagcacacttatatgcggcgtttgcgcccgggtatcacttg
ttggtacttctgtgcgtgcagatg-tttttttccgcatgtgcaattgtcaattcatggtg
gggacagaccattgttaattgttggtctcggtcttaactaggaatgccttgtacgggtct
ttggttcaacaaaccacccggaatacgtc
>Gglutinata_U_OKI_1-1_AB263433
agttcgtggagtgatctgtctgcttagttgcgtttcagataaggatctatattctttaca
gaagt-gttgcgttgt--gcatttgacccctcgttcgcgagtgcgtgtc---ttttc-gc
gctcgcacgctttttacattaggtcctgaaagcaacgaacgtgaccgcaacctcttgttg
cctcatctcccta----ctttttagcgagcact-----tcggtgtgcgttaataatttca
ttgaggctttccaaaactagagggaccgctgtcaa-cttcttgaaccggaggaaggttgc
ggcaataacaggtctgtgatg-cccttagatgttccgggctgcacacgtgctacaatgat
tgttgcagtgagcatctcaattttttacc-taacaccgcacacgtgagt--gcatacttg
tatg-t--tactttacgcagcggtaaagcctgcttcgagagcaagtgggtaatcaattag
aagtaacgatttcccaaattagcacacttatatgcggcgtttgcgcccgggtatcacttg
ttggtacttctgtgcgtgcagatg-tttttttccgcatgtgcaattgtcaattcatggtg
gggacagaccattgttaattgttggtctcggtcttaactaggaatgccttgtacgggtct
ttggttcaacaaaccacccggaatacgtc
>Gglutinata_Ia3_Gglu1a3-AS265_NA_JQ799900
agttcgtggagtgatctgtctgcttaattgcgtttcagataaggatctatattctttaca
gtgtc-gtagtgtt----ttaattgacccctctttcgagagtgtgtgtctttttttt-gc
gctcgcac----tttacattaggtcctgaaagcaacgaacgtgaccgcaacctcttgttg
cctcatctcccaa----cattct----tttttccttcacgggtta----aagatatttca
ttgaggctttccaaaactagagggaccgctgtcaa-cttcttaaaccagaggaaggttgc
ggcaataacaggtctgtgatg-cccttagatgttccgggctgcacacgtgctacaatgat
tgttgcagtgagcatctcaattttttaccttaacaccgcacacgtgagtacatacytttg
tatg-t--cactttacgcagcggtaaagcctgcttcgagagcaagtgggtaatcaattag
aagtaacgatttcccaaattagcacacttatttacggcgtttgtgcccgggtttcacttg
ttggaacttttgtgcgtgcagatgttttttttccgtaagtgcaattgtcaattcatggtg
gggacagaccattgttaattgttggtctcggtcttaactaggaatgccttgtacgggtct
ttggttcaacaaaccacccggaatacgtc
