# Supplementary material for: SSU rDNA Divergence in Planktonic Foraminifera: Molecular Taxonomy and Biogeographic Implications
Source: PLoS One. 2014 Aug 13;9(8):e104641. doi: 10.1371/journal.pone.0104641 (PMC4131912; doi:10.1371/journal.pone.0104641)
Supplement: File S1 — Sequence alignments, PhyML trees used for patristic distance calculation, BEAST ultrametric trees and patristic distance matrices. (ZIP) [file pone.0104641.s004.zip › File S2/aligments patristic and ABGD/Ginflata_patristique_mafft.txt]

>Ginflata_U_VB11_2_EU199447 4396 bp 714 bp
agttcgtggagtgatctgtctgcttaattgcgtttcactaaggg-ccataaattcaaggt
atgttagcaaatgctgctctattgacccctaataggcttaactgtctttagcgcgtgtct
c-acgagttctttaaagcactgcgcatgctgttgggtcctgaaagcaacgaacgtgaccg
caacgtcttgttgcctctctataataccttc---ttatttttaataagagtatttacctg
aggctattttaaaactagacggaccgctgtttctttcttaaaccagaggaaggttgcggc
aataacaggtctgtgatgcccttagatgttccgggctgcacacgtgctacaatgatcagt
acagtgagcatctcaattttataacaccgtattaagcgcttgggtcgtaattgttaggcc
ttttaggttttttcaattgcgtttctccaatgcgcacggtaaagcctgcttcgagagtaa
gtgggtaatccattggaagtaatgatttccttatttttataaacagcacaccaatatacg
gcattcattcccgagacggcttagttccgactttgtgcgaatgtaatgtattcttatccg
tatgtgcgattgtcaattcatggt-gggacagaccattgttaattgttggtctcggtctt
aactaggaatgccttgtacgggtctttggttcaacaaaccacccggaatacgtc
>Ginflata_U_VB11_1_Z83971 4396 bp 714 bp
agttcgtggagtgatctgtctgcttaattgcgtttcactaaggg-ccataaattcaaggt
atgttagcaaatgctgctctattgacccctaataggcttaactgtctttagcgcgtgtct
c-acgagttctttaaagcactgcgcatgctgttgggtcctgaaagcaacgaacgtgaccg
caacgtcttgttgcctctctataataccttc---ttatttttaataagagtatttacctg
aggctattttaaaactagacggaccgctgtttctttcttaaaccagaggaaggttgcggc
aataacaggtctgtgatgcccttagatgttccgggctgcacacgtgctacaatgatcagt
acagtgagcatctcaattttataacaccgtattaagcgcttgggtcgtaattgttaggcc
ttttaggttttttcaattgcgtttctccaatgcgcacggtaaagcctgcttcgagagtaa
gtgggtaatccattggaagtaatgatttccttatttttataaacagcacaccaatatacg
gcattcattcccgagacggcttagttccgactttgtgcgaatgtaatgtattcttatccg
tatgtgcgattgtcaattcatggt-gggacagaccattgttaattgttggtctcggtctt
aactaggaatgccttgtacgggtctttggttcaacaaaccacccggaatacgtc
>Ginflata_U_P138_14_FJ643318 4396 bp 714 bp
agttcgtggagtgatctgtctgcttaattgcgtttcactaagggcccataaattcaaggt
atgttagcaaatgctgctctattgacccctaataggcttaactgtctttagcgcgtgtct
ctacgagttctttaaagcactgcgcatgctgttgggtcctgaaagcaacgaacgtgaccg
caacgtcttgttgcctctctataataccttc---ttatttttaataagagtatttacctg
aggctattttaaaactagacggaccgctgtttctttcttaaaccagaggaaggttgcggc
aataacaggtctgtgatgcccttagatgttccgggctgcacacgtgctacaatgatcagt
acagtgagcatctcaattttataacaccgtattaagcgcttgggtcgtaattgttaggcc
ttttaggttttttcaattgcgtttctccaatgcgcacggtaaagcctgcttcgagagtaa
gtgggtaatccattggaagtaatgatttccttatttttataaacagcacaccaatatacg
gcattcattcccgagacggcttagttccgactttgtgcgaatgtaatgtattcttatccg
tatgtgcgattgtcaattcatggtggggacagaccattgttaattgttggtctcggtctt
aactaggaatgccttgtacgggtctttggttcaacaaaccacccggaatacgtc
>Ginflata_U_R023_08_FJ643320 4396 bp 714 bp
agttcgtggagtgatctgtctgcttaattgcgtttcactaagggcccataaattcaaggt
atgttagcaaatgctgctctattgacccctaataggcttaactgtctttagcgcgtgtct
ctacgagttctttaaagcactgcgcatgctgttgggtcctgaaagcaacgaacgtgaccg
caacgtcttgttgcctctctataataccttc---ttatttttaataagagtatttacctg
aggctattttaaaactagacnnnnnnnnnnnnnnnnnnnnnnnnnnnnnnnnnnnnnnnn
nnnnnnnnnnnnnnnnnnnnnnnnnnnnnnnnnnnctgcacacgtgctacaatgatcagt
acagtgagcatctcaattttataacaccgtattaagcgcttgggtcgtaattgttaggcc
ttttaggttttttcaattgcgtttctccaatgcgcacggtaaagcctgcttcgagagtaa
gtgggtaatccattggaagtaatgatttccttatttttataaacagcacaccaatatacg
gcattcattcccgagacggcttagttccgactttgtgcgaatgtaatgtattcttatccg
tatgtgcgattgtcaattcatggtggggacagaccattgttaattgttggtctcggtctt
aactaggaatgccttgtacgggtctttggttcaacaaaccacccggaatacgtc
>Ginflata_U_P137_70_FJ643316 4396 bp 714 bp
agttcgtggagtgatctgtctgcttaattgcgtttcactaagggcccataaattcaaggt
atgttagcaaatgctgctctattgacccctaataggcttaaccgtctttagcgcgtgtct
ctacgagttctttaaagcactgcgcatgctgttgggtcctgaaagcaacgaacgtgaccg
caacgtcttgttgcctctctataataccttc---ttatttttaataagagtatttacctg
aggctattttaaaactagacggaccgctgtttctttcttaaaccagaggaaggttgcggc
aataacaggtctgtgatgcccttagatgttccgggctgcacacgtgctacaatgatcagt
acagtgagcatctcaattttataacaccgtattaagcgcttgggtcgtaattgttaggcc
ttttgggttttttcaattgcgtttctccaatgcgcacggtaaagcctgcttcgagagtaa
gtgggtaatccattggaagtaatgatttccttatttttataaacagcacaccaatatacg
gcattcattcccgagacggcttagttccgactttgtgcgaatgtaatgtattcttatccg
tatgtgcgattgtcaattcatggtggggacagaccattgttaattgttggtctcggtctt
aactaggaatgccttgtacgggtctttggttcaacaaaccacccggaatacgtc
>Ginflata_U_P137_47_FJ643315 4396 bp 714 bp
agttcgtggagtgatctgtctgcttaattgcgtttcactaagggcccataaattcaaggt
atgttagcaaatgctgctctattgacccctaataggcttaactgtctttagcgcgtgtct
ctacgagttctttaaagcactgcgcatgctgttgggtcctgaaagcaacgaacgtgaccg
caacgtcttgttgcctctctataataccttc---ttatttttaataagagtatttacctg
aggctattttaaaactagacggaccgctgtttctttcttaaaccagaggaaggttgcggc
aataacaggtctgtgatgcccttagatgttccgggctgcacacgtgctacaatgatcagt
acagtgagcatctcaattttataacaccgtattaagcgcttgggtcgtaattgttaggcc
ttttgggttttttcaattgcgtttctccaatgcgcacggtaaagcctgcttcgagagtaa
gtgggtaatccattggaagtaatgatttccttatttttataaacagcacaccaatatacg
gcattcattcccgagacggcttagttccgactttgtgcgaatgtaatgtattcttatccg
tatgtgcgattgtcaattcatggtggggacagaccattgttaattgttggtctcggtctt
aactaggaatgccttgtacgggtctttggttcaacaaaccacccggaatacgtc
>Ginflata_U_P121_05_FJ643314 4396 bp 714 bp
agttcgtggagtgatctgtctgcttaattgcgtttcactaagggcccataaattcaaggt
atgttagcaaatgctgctctattgacccctaataggcttaactgtctttagcgcgtgtct
ctacgagttctttaaagcactgcgcatgctgttgggtcctgaaagcaacgaacgtgaccg
caacgtcttgttgcctctctataataccttc---ttatttttaataagagtatttacctg
aggctattttaaaactagacggaccgctgtttctttcttaaaccagaggaaggttgcggc
aataacaggtctgtgatgcccttagatgttccgggctgcacacgtgctacaatgatcagt
acagtgagcatctcaattttataacaccgtattaagcgcttgggtcgtaattgttaggcc
ttttgggttttttcaattgcgtttctccaatgcgcacggtaaagcctgcttcgagagtaa
gtgggtaatccattggaagtaatgatttccttatttttataaacagcacaccaatatacg
gcattcattcccgagacggcttagttccgactttgtgcgaatgtaatgtattcttatccg
tatgtgcgattgtcaattcatggtggggacagaccattgttaattgttggtctcggtctt
aactaggaatgccttgtacgggtctttggttcaacaaaccacccggaatacgtc
>Ginflata_U_P138_01_FJ643317 4396 bp 714 bp
agttcgtggagtgatctgtctgcttaattgcgtttcactaagggcccataaattcaaggt
atgttagcaaatgctgctctattgacccctaataggcttaaccgtctttagcgcgtgtct
ctacgagttctttaaagcactgcgcatgctgttgggtcctgaaagcaacgaacgtgaccg
caacgtcttgttgcctctctataatatcttc---ttatttttaataagagtatttacctg
aggctattttaaaactagacggaccgctgtttctttcttaaaccagaggaaggttgcggc
aataacaggtctgtgatgcccttagatgttccgggctgcacacgtgctacaatgatcagt
acagtgagcatctcaattttataacaccgtattaagcgcttgggtcgtaattgttaggcc
ttttaggttttttcaattgcgtttctccaatgcgcacggtaaagcctgcttcgagagtaa
gtgggtaatccattggaagtaatgatttccttatttttataaacagcacaccaatatacg
gcattcattcccgagacggcttagttccgactttgtgcgaatgtaatgtattcttatccg
tatgtgcgattgtcaattcatggtggggacagaccattgttaattgttggtctcggtctt
aactaggaatgccttgtacgggtctttggttcaacaaaccacccggaatacgtc
>Ginflata_U_Y1096_34 4396 bp 714 bp
agttcgtggagtgatctgtctgcttaattgcgtttcactaagggcccataaattcaaggt
atgttagcaaatgctgctctattgacccctaataggcttaaccgtctttagcgcgtgtct
ctacgagttctttaaagcactgcgcatgctgttgggtcctgaaagcaacgaacgtgaccg
caacgtcttgttgcctctctataatatcttc---ttatttttaataagagtatttacctg
aggctattttaaaactagacggaccgctgtttctttcttaaaccagaggaaggttgcggc
aataacaggtctgtgatgcccttagatgttccgggctgcacacgtgctacaatgatcagt
acagtgagcatctcaattttataacaccgtattaagcgcttgggtcgtaattgttaggcc
ttttaggttttttcaattgcgtttctccaatgcgcacggtaaagcctgcttcgagagtaa
gtgggtaatccattggaagtaatgatttccttatttttataaacagcacgccaatatacg
gcattcattcccgagacggcttagttccgactttgtgcgaatgtaatgtattcttatccg
tatgtgcgattgtcaattcatggtggggacagaccattgttaattgttggtctcggtctt
aactaggaatgccttgtacgggtctttggttcaacaaaccacccggaatacgtc
>Ginflata_U_Y1096_37 4396 bp 714 bp
agttcgtggagtgatctgtctgcttaattgcgtttcactaagggcccataaattcaaggt
atgttagcaaatgctgctctattgacccctaataggcttaaccgtctttagcgcgtgtct
ctacgagttctttaaagcactgcgcatgctgttgggtcctgaaagcaacgaacgtgaccg
caacgtcttgttgcctctctataatatcttc---ttatttttaataagagtatttacctg
aggctattttaaaactagacggaccgctgtttctttcttaaaccagaggaaggttgcggc
aataacaggtctgtgatgcccttagatgttccgggctgcacacgtgctacaatgatcagt
acagtgagcatctcaattttataacaccgtattaagcgcttgggtcgtaattgttaggcc
ttttaggttttttcaattgcgtttctccaatgcgcacggtaaagcctgcttcgagagtaa
gtgggtaatccattggaagtaatgatttccttatttttataaacagcacgccaatatacg
gcattcattcccgagacggcttagttccgactttgtgcgaatgtaatgtattcttatccg
tatgtgcgattgtcaattcatggtggggacagaccattgttaattgttggtctcggtctt
aactaggaatgccttgtacgggtctttggttcaacaaaccacccggaatacgtc
>Ginflata_U_Y1094_26 4396 bp 714 bp
agttcgtggagtgatctgtctgcttaattgcgtttcactaagggcccataaattcaaggt
atgttagcaaatgctgctctattgacccctaataggcttaactgtctttagcgcgtgtct
ctacgagttctttaaagcactgcgcatgctgttgggtcctgaaagcaacgaacgtgaccg
caacgtcttgttgcctctctataatatcttc---ttatttttaataagagtatttacctg
aggctattttaaaactagacggaccgctgtttctttcttaaaccagaggaaggttgcggc
aataacaggtctgtgatgcccttagatgttccgggctgcacacgtgctacaatgatcagt
acagtgagcatctcaattttataacaccgtattaagcgcttgggtcgtaattgttaggcc
ttttaggttttttcaattgcgtttctccaatgcgcacggtaaagcctgcttcgagagtaa
gtgggtaatccattggaagtaatgatttccttatttttataaacagcacaccaatatacg
gcattcattcccgagacggcttagttccgactttgtgcgaatgtaatgtattcttatccg
tatgtgcgattgtcaattcatggtggggacagaccattgttaattgttggtctcggtctt
aactaggaatgccttgtacgggtctttggttcaacaaaccacccggaatacgtc
>Ginflata_U_Y1094_27 4396 bp 714 bp
agttcgtggagtgatctgtctgcttaattgcgtttcactaagggcccataaattcaaggt
atgttagcaaatgctgctctattgacccctaataggcttaactgtctttagcgcgtgtct
ctacgagttctttaaagcactgcgcatgctgttgggtcctgaaagcaacgaacgtgaccg
caacgtcttgttgcctctctataatatcttc---ttattttcaataagagtatttacctg
aggctattttaaaactagacggaccgctgtttctttcttaaaccagaggaaggttgcggc
aataacaggtctgtgatgcccttagatgttccgggctgcacacgtgctacaatgatcagt
acagtgagcatctcaattttataacaccgtattaagcgcttgggtcgtaattgttaggcc
ttttaggttttttcaattgcgtttctccaatgcgcacggtaaagcctgcttcgagagtaa
gtgggtaatccattggaagtaatgatttccttatttttataaacagcacaccaatatacg
gcattcattcccgagacggcttagttccgactttgtgcgaatgtaatgtattcttatccg
tatgtgcgattgtcaattcatggtggggacagaccattgttaattgttggtctcggtctt
aactaggaatgccttgtacgggtctttggttcaacaaaccacccggaatacgtc
>Ginflata_U_Y1096_33 4396 bp 714 bp
agttcgtggagtgatctgtctgcttaattgcgtttcactaagggcccataaattcaaggt
atgttagcaaatgctgctctattgacccctaataggcttaactgtctttagcgcgtgtct
ctacgagttctttaaagcactgcacatgctgttgggtcctgaaagcaacgaacgtgaccg
caacgtcttgttgcctctctataatatcttc---ttatttttaataagagtatttacctg
aggctattttaaaactagacggaccgctgtttctttcttaaaccagaggaaggttgcggc
aataacaggtctgtgatgcccttagatgttccgggctgcacacgtgctacaatgatcggt
acagtgagcatctcaattttataacaccgtattaagcgcttgggtcgtaattgttaggcc
ttttaggttttttcaattgcgtttctccaatgcgcacggtaaagcctgcttcgagagtaa
gtgggtaatccattggaagtaatgatttccttatttttataaacagcacaccaatatacg
gcattcattcccgagacggcttagttccgactttgtgcgaatgtaatgtattcttatccg
tatgtgcgattgtcaattcatggtggggacagaccattgttaattgttggtctcggtctt
aactaggaatgccttgtacgggtctttggttcaacaaaccacccggaatacgtc
>Ginflata_U_R023_01_FJ643319 4396 bp 714 bp
agttcgtggagtgatctgtctgcttaattgcgtttcactaagggcccataaattcaaggt
atgttagcaaatgctgctctattgacccctaataggcttaattgtctttagcgcgtgtct
ctacgagttctttaaagcactgcgcatgctgttgggtcctgaaagcaacgaacgtgaccg
caacgtcttgttgcctctctataatatcttc---ttatttttaataagagtannnnnnnn
nnnnnnnnnnnnnnnnnnnnnnnnnnnnnnnnnnnnnnnnnnnnnnnnnnnnnnnnnnnn
nnnnnnnnnnnnnnnnnnnnnnnnnnnnnnnnnnnctgcacacgtgctacaatgatcagt
acagtgagcatctcaattttataacaccgtattaagcgcttgggtcgtaattgttaggcc
ttttgggttttttcaattgcgtttctccaatgcgcacggtaaagcctgcttcgagagtaa
gtgggtaatccattggaagtaatgatttccttatttttataaacagcacaccaatatacg
gcattcattcccgagacggcttagttccgactttgtgcgaatgtaatgtattcttatccg
tatgtgcgattgtcaattcatggtggggacagaccattgttaattgttggtctcggtctt
aactaggaatgccttgtacgggtctttggttcaacaaaccacccggaatacgtc
>Ginflata_U_Y1094_29 4396 bp 714 bp
agttcgtggagtgatctgtctgcttaattgcgtttcactaagggcccataaattcaaggt
atgttagcaaatgctgctctattgacccctaataggcttaaccgtctttagcgcgtgtct
ctacgagttctttaaagcactgcgcatgctgttgggtcctgaaagcaacgaacgtgaccg
caacgtcttgttgcctctctataatatcttc---ttattttcaataagagtatttacctg
aggctattttaaaactagacggaccgctgtttctttcttaaaccagaggaaggttgcggc
aataacaggtctgtgatgcccttagatgttccgggctgcacacgtgctacaatgatcagt
acagtgagcatctcaattttataacaccgtattaagcgcttgggtcgtaattgttaggcc
ttttgggttttttcaattgcgtttctccaatgcgcacggtaaagcctgcttcgagagtaa
gtgggtaatccattggaagtaataatttccttatttttataaacagcacaccaatatacg
gcattcattcccgagacggcttagttccgactttgtgcgaatgtaatgtattcttatccg
tatgtgcgattgtcaattcatggtggggacagaccattgttaattgttggtctcggtctt
aactaggaatgccttgtacgggtctttggttcaacaaaccacccggaatacgtc
>Ginflata_U_Y1096_35 4396 bp 714 bp
agttcgtggagtgatctgtctgcttaattgcgtttcactaagggcccataaattcaaggt
atgttagcaaatgctgctctattgacccctaataggcttaactgtctttagcgcgtgtct
ctacgagttctttaaagcactgcgcatgctgttgggtcctgaaagcaacgaacgtgaccg
caacgtcttgttgcctctctataatatcttc---ttatttctaataagagtatttacctg
aggctattttaaaactagacggaccgctgtttctttcttaaaccagaggaaggttgcggc
aataacgggtctgtgatgcccttagatgttccgggctgcacacgtgctacaatgatcagt
acagtgagcatctcaattttataacaccgtattaagcgcttgggtcgtaattgttaggcc
ttttaggttttttcaattgcgtttctccaatgcgcacggtaaagcctgcttcgagagtaa
gtgggtaatccattggaagtaatgatttccttatttttataaacagcacaccaatatacg
gcattcattcccgagacggcttagttccgactttgtgcgaatgtaatgtattcttatccg
tatgtgcgattgtcaattcatggtggggacagaccattgttaattgttggtctcggtctt
aactaggaatgccttgcacgggtctttggttcaacaaaccacccggaatacgtc
>Ginflata_U_Y1096_36 4396 bp 714 bp
agttcgtggagtgatctgtctgcttaattgcgtttcactaagggcccataaattcaaggt
atgttagcaaatgctgctctattgacccctaataggcttaactgtctttagcgcgtgtct
ctacgagttctttaaagcactgcgcatgctgttgggtcctgaaagcaacgaacgtgaccg
caacgtcttgttgcctctctataataccttc---ttatttttaataagagtatttacctg
aggctattttaaaactagacggaccgctgtttctttcttaaaccagaggaaggttgcggc
aataacaggtctgtgatgcccttagatgttccgggctgcacacgtgctacaatgatcagt
acagtgagcatctcaattttataacaccgtattaagcgcttgggtcgtaattgttaggcc
ctttaggttttttcaattgcgtttcaccaatgcgcacggtaaagcctgcttcgagagtaa
gtgggtaatccattggaagtaatgatttccttatttttataaacagcacaccaatatacg
gcattcattcccgagacggcttagttccgactttgtgcgaatgtaatgtattcttatccg
tatgtgcgattgtcaattcatggtggggacagaccattgttaattgttggtctcggtctt
aactaggaatgccttgtacgggtctttggttcaacaaaccacccggaatacgtc
>Ginflata_U_Y1094_25 4396 bp 714 bp
agttcgtggagtgatctgtctgcttaattgcgtttcactaagggcccataaattcaaggt
atgttagcaaatgctgctctattgacccctaataggcttaactgtctttagcgcgtgtct
ctacgagttctttaaagcactgcgcatgctgttgggtcctgaaagcaacgaacgtgaccg
caacgtcttgttgcctctctataatatcttcttattatttttaataagagtatttacctg
aggctattttaaaactagacggaccgctgtttctttcttaaaccagaggaaggttgcggc
aataacaggtctgtgatgcccttagatgttccgggctgcacacgtgctacaatgatcagt
acagtgagcatctcaattttataacaccgtattaagcgcttgggtcgtaattgttaggcc
ttttaggttttttcaattgcgtttctccaatgcgcacggtaaagcctgcttcgagagtaa
gtgggtaatccattggaagtaatgatttccttatttttataaacagcacaccaatatacg
gcattcattcccgagacggcttagttccgactttgtgcgaatgtaatgtattcttatccg
tatgtgcgattgtcaattcatggtggggacagaccattgttaattgttggtttcggtctt
aactaggaatgccttgtacgggtctttggttcaacaaaccacccggaatacgtc
>Ginflata_U_Y1094_28 4396 bp 714 bp
agttcgtggagtgatctgtctgcttaattgcgtttcactaagggcccataaattcaaggt
atgttagcaaatgctgctctattgacccctaataggcttaactgtctttagcgcgtgtct
ctacgagttctttaaagcactgcgcatgctgttgggtcctgaaagcaacgaacgtgaccg
caacgtcttgttgcctctctataatatcttcctattatttttaataagagtatttacctg
aggctattttaaaactagacggaccgctgtttctttcttaaaccagaggaaggttgcggc
aataacaggtctgtgatgcccttagatgttccgggctgcacacgtgctacaatgatcagt
acagtgagcatctcaattttataacaccgtattaagcgcttgggtcgtaattgttaggcc
ttttaggttttttcaattgcgtttctccaatgcgcacggtaaagcctgcctcgagagtaa
gtgggtaatccattggaagtaatgatttccttatttttataaacagcacaccaatatacg
gcattcattcccgagacggcttagttccgactttgtgcgaatgtaatgtattcttatccg
tatgtgcgattgtcaattcatggtggggacagaccattgttaattgttggtctcggtctt
aactaggaatgccttgtacgggtctttggttcaacaaaccacccggaatacgtc
