# Supplementary material for: SSU rDNA Divergence in Planktonic Foraminifera: Molecular Taxonomy and Biogeographic Implications
Source: PLoS One. 2014 Aug 13;9(8):e104641. doi: 10.1371/journal.pone.0104641 (PMC4131912; doi:10.1371/journal.pone.0104641)
Supplement: File S1 — Sequence alignments, PhyML trees used for patristic distance calculation, BEAST ultrametric trees and patristic distance matrices. (ZIP) [file pone.0104641.s004.zip › File S2/aligments patristic and ABGD/Gruberconglobatus_patristique_mafft.txt]

>Gruber_pink_0008_DS_FM865980 4396 bp 740 bp 763 bp
agttcgtggagtgatctgtctgcttaattgcgtttc-aaatttttatttgaggaccaggt
tt-tggtttgggtagtggtccta-cgatgactgtgaactgtcatgtcttcggatgtgcga
ctatcggtc-taggatcgcat-ctca-------gcccctgggactcttttgaacgcaacg
gacgtgattgcaaccccttgttgagattagagg------agtctcgatattcattggcca
aacttaccgcttcgagcttgctcgtgcagttttgttagccggtggataaactcgggggac
tgctgactataaccatttctcaaaacagaggaaggttgcggcaataacaggtctgtgatg
cccttagatgtccc-gggctgcacacgtgctacaatgag-tggcgcaatgtgtgcaattt
tgtaagggataa------------------------------------------------
---cacacgattatcagcctttccttaacagggcgggtaaccttttcaaaataccagttt
gatttt-----------------aaagctttgggtca----attagggtgatggttcgat
agaaccaatatcac-------------------ccagctgctactcgtgcgcgcgtgtta
ttcctgg-tgactcatggtggggaccgacatttgtaattgtctgtcgcgtgttaaccggg
aatgccttgtactgtcgattcactaagttatggggaatacgtc
>Gruber_pink_0021_DS_FM865987 4396 bp 740 bp 763 bp
agttcgtggagtgatctgtctgcttaattgcgtttc-aaatttttatttgaggaccaggt
tt-tggtttgggtagtggtccta-cgatgactgtgaactgtcatgtcttcggatgtgcga
ctatcggtc-taggatcgcat-ctca-------gcccctgggactcttttgaacgcaacg
gacgtgattgcaaccccttgttgagattagagg------agtctcgatattcattggcca
aacttaccgcttcgagcttgctcgtgcagttttgttagccggtggataaactcgggggac
tgctgactataaccatttctcaaaacagaggaaggttgcggcaataacaggtctgtgatg
cccttagatgtccc-gggctgcacacgtgctacaatgag-tggcgcaatgtgtgcaattt
tgtaagggataag-agtgtggtcagtatgccgtcggggattccccctgacgtc----tcc
tagcacacgattatcagcctttccttaacagggcgggtaaccttttcaaaataccagttt
gatttt-----------------aaagctttgggtca----attagggtgatggttcgat
agaaccaatatcac-------------------ccagctgctactcgtgcgcgcgtgtta
ttcctgg-tgactcatggtggggaccgacatttgtaattgtctgtcgcgtgttaaccggg
aatgccttgtactgtcgattcactaagttatggggaatacgtc
>Gruber_pink_0013_DS_FM865983 4396 bp 740 bp 763 bp
agttcgtggagtgatctgtctgcttaattgcgtttc-aaatttttatttgaggaccaggt
tt-tggtttgggtagtggtccta-cgatgactgtgaactgtcatgtcttcggatgtgcga
ctatcggtc-taggatcgcat-ctca-------gcccctgggactcttttgaacgcaacg
gacgtgattgcaaccccttgttgagattagagg------agtctcgatattcattggcca
aacttaccgcttcgagcttgctcgtgcagttttgttagccggtggataaactcgggggac
tgctgactataaccatttctcaaaacagaggaaggttgcggcaataacaggtctgtgatg
cccttagatgtccc-gggctgcacacgtgctacaatgag-tggcgcaatgtgtgcaattt
tgtaagggataag-agtgtggtcagtatgccgtcggggattccccctgacgtc----tcc
tagcacacgattatcagcctttccttaacagggcgggtaaccttttcaaaataccagttt
gatttt-----------------aaagctttgggtca----attagggtgatggttcgat
agaaccaatatcac-------------------ccagctgctactcgtgcgcgcgtgtta
ttcctgg-tgactcatggtggggaccgacatttgtaattgtctgtcgcgtgttaaccggg
aatgccttgtactgtcgattcactaagttatggggaatacgtc
>Gruber_pink_0012_DS_FM865982 4396 bp 740 bp 763 bp
agttcgtggagtgatctgtctgcttaattgcgtttc-aaatttttatttgaggaccaggt
tt-tggtttgggtagtggtccta-cgatgactgtgaactgtcatgtcttcggatgtgcga
ctatcggtc-taggatcgcat-ctca-------gcccctgggactcttttgaacgcaacg
gacgtgattgcaaccccttgttgagattagagg------agtctcgatattcattggcca
aacttaccgcttcgagcttgctcgtgcagttttgttagccggtggataaactcgggggac
tgctgactataaccatttctcaaaacagaggaaggttgcggcaataacaggtctgtgatg
cccttagatgtccc-gggctgcacacgtgctacaatgag-tggcgcaatgtgtgcaattt
tgtaagggataag-agtgtggtcagtatgccgtcggggattccccctgacgtc----tcc
tagcacacgattatcagcctttccttaacagggcgggtaaccttttcaaaataccagttt
gatttt-----------------aaagctttgggtca----attagggtgatggttcgat
agaaccaatatcac-------------------ccagctgctactcgtgcgcgcgtgtta
ttcctgg-tgactcatggtggggaccgacatttgtaattgtctgtcgcgtgttaaccggg
aatgccttgtactgtcgattcactaagttatggggaatacgtc
>Gruber_pink_0020_DS_FM865986 4396 bp 740 bp 763 bp
agttcgtggagtgatctgtctgcttaattgcgtttc-aaatttttatttgaggaccaggt
tt-tggtttgggtagtggtccta-cgatgactgtgaactgtcatgtcttcggatgtgcga
ctatcggtc-taggatcgcat-ctca-------gcccctgggactcttttgaacgcaacg
gacgtgattgcaaccccttgttgagattagagg------agtctcgatattcattggcca
aacttaccgcttcgagcttgctcgtgcagttttgttagccggtggataaactcgggggac
tgctgactataaccatttctcaaaacagaggaaggttgcggcaataacaggtctgtgatg
cccttagatgtccc-gggctgcacacgtgctacaatgag-tggcgcaatgtgtgcaattt
tgtaagggataag-agtgtggtcagtatgccgtcggggattccccctgacgtc----tcc
tagcacacgattatcagcctttccttaacagggcgggtaaccttttcaaaataccagttt
gatttt-----------------aaagctttgggtca----attagggtgatggttcgat
agaaccaatatcac-------------------ccagctgctactcgtgcgcgcgtgtta
ttcctgg-tgactcatggtggggaccgacatttgtaattgtctgtcgcgtgttaaccggg
aatgccttgtactgtcgattcactaagttatggggaatacgtc
>Gruber_pink_0017_DS_FM865984 4396 bp 740 bp 763 bp
agttcgtggagtgatctgtctgcttaattgcgtttc-aaatttttatttgaggaccaggt
tt-tggtttgggtagtggtccta-cgatgactgtgaactgtcatgtcttcggatgtgcga
ctatcggtc-taggatcgcat-ctca-------gcccctgggactcttttgaacgcaacg
gacgtgattgcaaccccttgttgagattagagg------agtctcgatattcattggcca
aacttaccgcttcgagcttgctcgtgcagttttgttagccggtggataaactcgggggac
tgctgactataaccatttctcaaaacagaggaaggttgcggcaataacaggtctgtgatg
cccttagatgtccc-gggctgcacacgtgctacaatgag-tggcgcaatgtgtgcaattt
tgtaagggataag-agtgtggtcagtatgccgtcggggattccccctgacgtc----tcc
tagcacacgattatcagcctttccttaacagggcgggtaaccttttcaaaataccagttt
gatttt-----------------aaagctttgggtca----attagggtgatggttcgat
agaaccaatatcac-------------------ccagctgctactcgtgcgcgcgtgtta
ttcctgg-tgactcatggtggggaccgacatttgtaattgtctgtcgcgtgttaaccggg
aatgccttgtactgtcgattcactaagttatggggaatacgtc
>Gruber_pink_NA_NA_U65634 4396 bp 740 bp 763 bp
agttcgtggagtgatctgtctgcttaattgcgtttc-aaatttttatttgaggaccaggt
tt-tggtttgggtagtggtccta-cgatgactgtgaactgtcatgtcttcggatgtgcga
ctatcggtc-taggatcgcat-ctca-------gcccctgggactcttttgaacgcaacg
gacgtgattgcaaccccttgttgagattagagg------agtctcgatattcattggcca
aacttaccgcttcgagcttgctcgtgcagttttgttagccggtggataaactcgggggac
tgctgactataaccatttctcaaaacagaggaaggttgcggcaataacaggtctgtgatg
cccttagatgtccc-gggctgcacacgtgctacaatgag-tggcgcaatgtgtgcaattt
tgtaagggataag-agtgtggtcagtatgccgtcggggattccccctgacgtc----tcc
tagcacacgattatcagcctttccttaacagggcgggtaaccttttcaaaataccagttt
gatttt-----------------aaagctttgggtca----attagggtgatggttcgat
agaaccaatatcac-------------------ccagctgctactcgtgcgcgcgtgtta
ttcctgg-tgactcatggtggggaccgacatttgtaattgtctgtcgcgtgttaaccggg
aatgccttgtactgtcgattcactaagttatggggaatacgtc
>Gruber_pink_0407_DS_FM865992 4396 bp 740 bp 763 bp
agttcgtggagtgatctgtctgcttaattgcgtttc-aaatttttatttgaggaccaggt
tt-tggtttgggtagtggtccta-cgatgactgtgaactgtcatgtcttcggatgtgcga
ctatcggtc-taggatcgcat-ctca-------gcccctgggactcttttgaacgcaacg
gacgtgattgcaaccccttgttgagattagagg------agtctcgatattcattggcca
aacttaccgcttcgagcttgctcgtgcagttttgttagccggtggataaactcgggggac
tgctgactataaccatttctcaaaacagaggaaggttgcggcaataacaggtctgtgatg
cccttagatgtccc-gggctgcacacgtgctacaatgag-tggcgcaatgtgtgcaattt
tgtaagggataag-agtgtggtcagtatgccgtcggggattccccctgacgtc----tcc
tagcacacgattatcagcctttccttaacagggcgggtaaccttttcaaaataccagttt
gatttt-----------------aaagctttgggtca----attagggtgatggttcgat
agaaccaatatcac-------------------ccagctgctactcgtgcgcgcgtgtta
ttcctgg-tgactcatggtggggaccgacatttgtaattgtctgtcgcgtgttaaccggg
aatgccttgtactgtcgattcactaagttatggggaatacgtc
>Gruber_pink_0597_DS_FM865993 4396 bp 740 bp 763 bp
agttcgtggagtgatctgtctgcttaattgcgtttc-aaatttttatttgaggaccaggt
tt-tggtttgggtagtggtccta-cgatgactgtgaactgtcatgtcttcggatgtgcga
ctatcggtc-taggatcgcat-ctca-------gcccctgggactcttttgaacgcaacg
gacgtgattgcaaccccttgttgagattagagg------agtctcgatattcattggcca
aacttaccgcttcgagcttgctcgtgcagttttgttagccggtggataaactcgggggac
tgctgactataaccatttctcaaaacagaggaaggttgcggcaataacaggtctgtgatg
cccttagatgtccc-gggctgcacacgtgctacaatgag-tggcgcaatgtgtgcaattt
tgtaagggataag-agtgtggtcagtatgccgtcggggattccccctgacgtc----tcc
tagcacacgattatcagcctttccttaacagggcgggtaaccttttcaaaataccagttt
gatttt-----------------aaagctttgggtca----attagggtgatggttcgat
agaaccaatatcac-------------------ccagctgctactcgtgcgcgcgtgtta
ttcctgg-tgactcatggtggggaccgacatttgtaattgtctgtcgcgtgttaaccggg
aatgccttgtactgtcgattcactaagttatggggaatacgtc
>Gruber_pink_0011_DS_FM865981 4396 bp 740 bp 763 bp
agttcgtggagtgatctgtctgcttaattgcgtttc-aaatttttatttgaggaccaggt
tt-tggtttgggtagtggtccta-cgatgactgtgaactgtcatgtcttcggatgtgcga
ctatcggtc-taggatcgcat-ctca-------gcccctgggactcttttgaacgcaacg
gacgtgattgcaaccccttgttgagattagagg------agtctcgatattcattggcca
aacttaccgcttcgagcttgctcgtgcagttttgttagccggtggataaactcgggggac
tgctgactataaccatttctcaaaacagaggaaggttgcggcaataacaggtctgtgatg
cccttagatgtccc-gggctgcacacgtgctacaatgag-tggcgcaatgtgtgcaattt
tgtaagggataag-agtgtggtcagtatgccgtcggggattc------------------
---------attatcagcctttccttaacagggcgggtaaccttttcaaaataccagttt
gatttt-----------------aaagctttgggtca----attagggtgatggttcgat
agaaccaatatcac-------------------ccagctgctactcgtgcgcgcgtgtta
ttcctgg-tgactcatggtggggaccgacatttgtaattgtctgtcgcgtgttaaccggg
aatgccttgtactgtcgattcactaagttatggggaatacgtc
>Gruber_pink_B242_B242-4_Z83966 4396 bp 740 bp 763 bp
AGTTCGTGGAGTGATCTGTCTGCTTAATTGCGTTTC-AAATTTTTATTTGAGGACCAGGT
TT-TGGTTTGGGTAGTGGTCCTA-CGATGACTGTGAACAGTCATGTCTTCGGATGTGCGA
CTATCGGTC-TAGGATCGCAT-CTCA-------GCCCCTGGGACTCTTTTGAACGCAACG
GACGTGATTGCAACCCCTTGTTGAGATTAGAGG------AGTCTCGATATTCATTGGCCA
AACTTACCGCTTCGAGCTTGCTCGTGCAGTTTTGTTAGCCGGTGGATAAACTCGGGGGAC
TGCTGACTATAACCATTTCTCAAAACAGAGGAAGGTTGCGGCAATAACAGGTCTGTGATG
CCCTTAGATGTCCC-GGGCTGCACACGTGCTACAATGAG-TGGCGCAATGTGTGCAA-TT
TGTAAGGGATAAG-AGTGTGGTCAGTATGCCGTC-GGGATTCCCCCTGACGTC----TCC
-AGCACACGATTATCAGCCTT--CCTAACAGGGCGGGTAACCTTTTCAAAATACCAGTTT
GATTT-------------------AAAGCTTGGGTCA----ATTAGGGTGATGGTTCGAT
AGAACCAATATCAC-------------------CCAGCTGCTACTCGNNNNNGCGTGTTA
TTCCTGG-TGACTCATGGTGGGGACCGACATTTG-AATTGTCTGTCGCGTGTTAACCGGG
AACGCCTTGTACTGTCGATTCACTAAGTTATGGGAA-TACGTC
>Gruber_Ib2_Grub1b2-AS128_DS_JQ799893 4396 bp 740 bp 763 bp
agttcgtggagtgatctgtctgcttaattgcgtttc-aaatttttaaccgaggaccgggt
tt-tggtttggctagtggtccta-cgatgactgtgaactgtcatgtcttcggatgtacga
ctatcggtc-taggatcacatgactt-------gcccctgggactcttttgaacgcaacg
gacgtgattgcaaccccttgttgagattagagat-----agtctcgatattcactggcca
aactggctgct----------ttatgcagtcttgttgaatggtggataaactcgggggac
tgctgactataaccatttctcaaaacagaggaaggttgcggcaataacaggtctgtgatg
ccctcagatgtccc-gggctgcacacgtgctacaatgag-tggcgcaatgtgc-taatgt
tttaagggataag-cgtgcggccagtagaacgtc-ggcaattgccctggcgtc----ttc
taccgcacgattatcagccttcccttaacagggcgggcaaccttttcaaaataccggttt
gatgtt-----------------aaagtatagagtcgttttttttggatggtggttta--
cgaaccaataccat-------------------cc-gcaactgctcgcgagtttgtg---
gttctgg-tgactcatggtggggaccgatgtttgtaattgtttgtcgcgtgtcaactagg
aatgccttgtactgtcgattcactaagttattgggaatacgtc
>Gruber_U_OKI-1_1_AB263463 4396 bp 740 bp 763 bp
AGTTCGTGGAGTGATCTGTCTGCTTAATTGCGTTTC-AAATTTTTAACCGAGGACCGGGT
TT-TGGTTTGGCTAGTGGTCCTA-CGATGACTGTGAACTGTCATGTCTTCGGATGTACGA
CTATCGGTC-TAGGATCACATGACTT-------GCCCCTGGGACTCTTTTGAACGCAACG
GACGTGATTGCAACCCCTTGTTGAGATTAGAGAT-----AGTCTCGATATTCACTGGCCA
AACTGGCTGCT----------TTATGCAGTCTTGTTGAATGGTGGATAAACTCGGGGGAC
TGCTGACTATAACCATTTCTCAAAACAGAGGAAGGTTGCGGCAATAACAGGTCTGTGATG
CCCTCAGATGTCCC-GGGCTGCACACGTGCTACAATGAG-TGGCGCAATGTGC-TAATGT
TTTAAGGGATAAG-CGTGCGGCCAGTAGAACGTC-GGCAATTGCCCTGGCGTC----TTC
TACCGCACGATTATCAGCCTTCCCTTAACAGGGCGGGCAACCTTTTCAAAATACCGGTTT
GATGTT-----------------AAAGTATAGAGTCGTTTTTTTTGGATGGTGGTTTA--
CGAACCAATACCAT-------------------CC-GCAACTGCTCGCGAGTTTGTG---
GTTCTGG-TGACTCATGGTGGGGACCGATGTTTGTAATTGTTTGTCGCGTGTCAACTAGG
AATGCCTTGTACTGTCGATTCACTAAGTTATTGGGAATACGTC
>Gruber_Ib2_13_5_EU012459 4396 bp 740 bp 763 bp
AGTTCGTGGAGTGATCTGTCTGCTTAATTGCGTTTC-AAATTTTTAACCGAGGACCGGGT
TT-TGGTTTGGCTAGTGGTCCTA-CGATGACTGTGAACTGTCATGTCTTCGGATGTACGA
CTATCGGTC-TAGGATCACATGACTT-------GCCCCTGGGACTCTTTTGAACGCAACG
GACGTGATTGCAACCCCTTGTTGAGATTAGAGAT-----AGTCTCGATATTCACTGGCCA
AACTGGCTGCT----------TTATGCAGTCTTGTTGAATGGTGGATAAACTCGGGGGAC
TGCTGACTATAACCATTTCTCAAAACAGAGGAAGGTTGCGGCAATAACAGGTCTGTGATG
CCCTCAGATGTCCC-GGGCTGCACACGTGCTACAATGAG-TGGCGCAATGTGC-TAATGT
TTTAAGGGATAAG-CGTGCGGCCAGTAGAACGTC-GGCAATTGCCCTGGCGTC----TTC
TACCGCACGATTATCAGCCTTCCCTTAACAGGGCGGGCAACCTTTTCAAAATACCGGTTT
GATGTT-----------------AAAGTATAGAGTCGTTTTTTTTGGATGGTGGTTTA--
CGAACCAATACCAT-------------------CC-GCAACTGCTCGCGAGTTTGTG---
GTTCTGG-TGACTCATGGTGGGGACCGATGTTTGTAATTGTTTGTCGCGTGTCAACTAGG
AATGCCTTGTACTGTCGATTCACTAAGTTATTGGGAATACGTC
>Gruber_Ib2_13_8_EU012462 4396 bp 740 bp 763 bp
AGTTCGTGGAGTGATCTGTCTGCTTAATTGCGTTTC-AAATTTTTAACCGAGGACCGGGT
TT-TGGTTTGGCTAGTGGTCCTA-CGATGACTGTGAACTGTCATGTCTTCGGATGTACGA
CTATCGGTC-TAGGATCACATGACTT-------GCCCCTGGGACTCTTTTGAACGCAACG
GACGTGATTGCAACCCCTTGTTGAGATTAGAGAT-----AGTCTCGATATTCACTGGCCA
AACTGGCTGCT----------TTATGCAGTCTTGTTGAATGGTGGATAAACTCGGGGGAC
TGCTGACTATAACCATTTCTCAAAACAGAGGAAGGTTGCGGCAATAACAGGTCTGTGATG
CCCTCAGATGTCCC-GGGCTGCACACGTGCTACAATGAG-TGGCGCAATGTGC-TAATGT
TTTAAGGGATAAG-CGTGCGGCCAGTAGAACGTC-GGCAATTGCCCTGGCGTC----TTC
TACCGCACGATTATCAGCCTTCCCTTAACAGGGCGGGCAACCTTTTCAAAATACCGGTTT
GATGTT-----------------AAAGTATAGAGTCGTTTTTTTTGGATGGTGGTTTA--
CGAACCAATACCAT-------------------CC-GCAACTGCTCGCGAGTTTGTG---
GTTCTGG-TGACTCATGGTGGGGACCGATGTTTGTAATTGTTTGTCGCGTGTCAACTAGG
AATGCCTTGTACTGTCGATTCACTAAGTTATTGGGAATACGTC
>Gruber_Ib2_13_6_EU012460 4396 bp 740 bp 763 bp
AGTTCGTGGAGTGATCTGTCTGCTTAATTGCGTTTC-AAATTTTTAACCGAGGACCGGGT
TT-TGGTTTGGCTAGTGGTCCTA-CGATGACTGTGAACTGTCATGTCTTCGGATGTACGA
CTATCGGTC-TAGGATCACATGACTT-------GCCCCTGGGACTCTTTTGAACGCAACG
GACGTGATTGCAACCCCTTGTTGAGATTAGAGAT-----AGTCTCGATATTCACTGGCCA
AACTGGCTGCT----------TTATGCAGTCTTGTTGAATGGTGGATAAACTCGGGGGAC
TGCTGACTATAACCATTTCTCAAAACAGAGGAAGGTTGCGGCAATAACAGGTCTGTGATG
CCCTCAGATGTCCC-GGGCTGCACACGTGCTACAATGAG-TGGCGCAATGTGC-TAATGT
TTTAAGGGATAAG-CGTGCGGCCAGTAGAACGTC-GGCAATTGCCCTGGCGTC----TTC
TACCGCACGATTATCAGCCTTCCCTTAACAGGGCGGGCAACCTTTTCAAAATACCGGTTT
GATGTT-----------------AAAGTATAGAGTCGTTTTTTTTGGATGGTGGTTTA--
CGAACCAATACCAT-------------------CC-GCAACTGCTCGCGAGTTTGTG---
GTTCTGG-TGACTCATGGTGGGGACCGATGTTTGTAATTGTTTGTCGCGTGTCAACTAGG
AATGCCTTGTACTGTCGATTCACTAAGTTATTGGGAATACGTC
>Gruber_U_OKI-1_2_AB468882 4396 bp 740 bp 763 bp
AGTTCGTGGAGTGATCTGTCTGCTTAATTGCGTTTC-AAATTTTTAACCGAGGACCGGGT
TT-TGGTTTGGCTAGTGGTCTTA-CGATGACTGTGAACTGTCATGTCTTCGGATGTACGA
CTATCGGTC-TAGGATCACATGACTT-------GCCCCTGGGACTCTTTTGAACGCAACG
GACGTGATTGCAACCCCTTGTTGAGATTAGAGAT-----AGTCTCGATATTCACTGGCCA
AACTGGCTGCT----------TTATGCAGTCTTGTTGAATGGTGGATAAACTCGGGGGAC
TGCTGACTATAACCATTTCTCAAAACAGAGGAAGGTTGCGGCAATAACAGGTCTGTGATG
CCCTCAGATGTCCC-GGGCTGCACACGTGCTACAATGAG-TGGCGCAATGTGC-TAATGT
TTTAAGGGATAAG-CGTGCGGCCAGTAGAACGTC-GGCAATTGCCCTGGCGTC----TTC
TACCGCACGATTATCAGCCTTCCCTTAACAGGGCGGGCAACCTTTTCAAAATACCGGTTT
GATGTT-----------------AAAGTATAGAGTCGTTTTTTTTGGATGGTGGTTTA--
CGAACCAATACCAT-------------------CC-GCAACTGCTCGCGAGTTTGTG---
GTTCTGG-TGACTCATGGTGGGGACCGATGTTTGTAATTGTTTGTCGCGTGTCAACTAGG
AATGCCTTGTACTGTCGATTCACTAAGTTATTGGGAATACGTC
>Gruber_U_OKI-1_4_AB468884 4396 bp 740 bp 763 bp
AGTTCGTGGAGTGATCTGTCTGCTTAATTGCGTTTC-AAATTTTTAACCGAGGACCGGGT
TT-TGGTTTGGCTAGTGGTCCTA-CGATGACTGTGAACTGTCATGTCTTCGGATGTACGA
CTATCGGTC-TAGGATCACATGACTT-------GCCCCTGGGACTCTTTTGAACGCAACG
GACGTGATTGCAACCCCTTGTTGAGATTAGAGAT-----AGTCTCGATATTCACTGGCCA
AACTGGCTGCT----------TTATGCAGTCTTGTTGAATGGTGGATAAACTCGGGGGAC
TGCTGACTATAACCATTTCTCAAAACAGAAGAAGGTTGCGGCAATAACAGGTCTGTGATG
CCCTCAGATGTCCC-GGGCTGCACACGTGCTACAATGAG-TGGCGCAATGTGC-TAATGT
TTTAAGGGATAAG-CGTGCGGCCAGTAGAACGTC-GGCAATTGCCCTGGCGTC----TTC
TACCGCACGATTATCAACCTTCCCTTAACAGGGCGGGCAACCTTTTCAAAATACCGGTTT
GATGTT-----------------AAAGTATAGAGTCGTTTTTTTTGGATGGTGGTTTA--
CGAACCAATACCAT-------------------CC-GCAACTGCTCGCGAGTTTGTG---
GTTCTGG-TGACTCATGGTGGGGACCGATGTTTGTAATTGTTTGTCGCGTGTCAACTAGG
AATGCCTTGTACTGTCGATTCACTAAGTTATTGGGAATACGTC
>Gruber_Ib2_13_7_EU012461 4396 bp 740 bp 763 bp
AGTTCGTGGAGTGATCTGTCTGCTTAATTGCGTTTC-AAATTTTTAACCGAGGACCGGGT
TT-TGGTTTGGCTAGTGGTCCTA-CGATGACTGTGAACTGTCATGTCTTCGGATGTGCGA
CTATCGGTC-TAGGATCACATGACTT-------GCCCCTGGGACTCTTTTGAACGCAACG
GACGTGATTGCAACCCCTTGTTGAGATTAGAGAT-----AGTCTCGATATTCACTGGCCA
AACTGGCTGCT----------TTATGCAGTCTTGTTGAATGGTGGATAAACTCGGGGGAC
TGCTGACTATGACCATTTCTCAAAACAGAGGAAGGTTGCGGCAATAACAGGTCTGTGATG
CCCTCAGATGTCCC-GGACTGCACACGTGCTACAATGAG-TGGCGCAATGTGC-TAATGT
TTTAAGGGATAAG-CGTGCGGCCAGTAGAACGTC-GGCAATTGCCCTGGCGTC----TTC
TACCGCACGATTATCAGCCTTCCCTTAACAGGGCGGGCAACCTTTTCAAAATACCGGTTT
GATGTT-----------------AAAGTATAGAGTCGTTTTTTTTGGATGGTGGTTTA--
CGAACCAATACCAT-------------------CC-GCAACTGCTCGCGAGTTTGTG---
GTTCTGG-TGACTCATGGTGGGGACCGATGTTTGTAATTGTTTGTCGCGTGTCAACTAGG
AATGCCTTGTACTGTCGATTCACTAAGTTATTGGGAATACGTC
>Gruber_Ib2_27_6_EU012469 4396 bp 740 bp 763 bp
AGTTCGTGGAGTGATCTGTCTGCTTAATTGCGTTTC-AAATTTTTAACCGAGGACCGGGT
TT-TGGTTTGGCTAGTGGTCCTA-CGATGACTGTGAACTGTCATGTCTTCGGATGTACGA
CTATCGGTC-TAGGATCACATGACTT-------GCCCCTGGGACTCTTTTGAACGCAACG
GACGTGATTGCAACCCCTTGTTGAGACTAGAGAT-----AGTCTCGATATTCACTGGCCA
AACTGGCTGCT----------TTATGCAGTCTTGTTGAATGGCGGATAAACTCGGGGGAC
TGCTGACTATAACCATTTCTCAAAACAGAGGAAGGTTGCGGCAATAACAGGTCTGTGATG
CCCTCAGATGTCCC-GGGCTGCACACGTGCTACAATGAG-TGGCGCAATGTGC-TAATGT
TTTAAGGGATAAG-CGTGCGGCCAGTAGAACGTC-GGCAATTGCCCTGGCGTC----TTC
TACCGCACGATTATCAGCCTTCCCTTAACAGGGCGGGCAACCTTTTCAAAATACCGGTTT
GATAGT-----------------AAAGTATAGAGTCGTTTTTTTTGGATGGTGGTTTA--
CGAACCAATACCAT-------------------CC-GCAACTGCTCGCGAGTTTGTG---
GTTCTGG-TGACTCATGGTGGGGACCGATGTTTGTAATTGTTTGTCGCGTGTCAACTAGG
AATGCCTTGTACTGTCGATTCACTAAGTTATTGGGAATACGTC
>Gruber_U_OKI-1_3_AB468883 4396 bp 740 bp 763 bp
AGTTCGTGGAGTGATCTGTCTGCTTAATTGCGTTTC-AAATTTTTAACCGAGGACCGGGT
TT-TGGTTTGGCTAGTGGTCCTA-CGATGACTGTGAACTGTCATGTCTTCGGATGTACGA
CTATCGGTC-TAGGATCACATGACTT-------GCCCCTGGGACTCTTTTGAACGCAACG
GACGTGATTGCAACCCCTTGTTGAGGTTAGAGAT-----AGTCTCGATATTCACTGGCCA
AACTGGCTGCT----------TTATGCAGTCTTGTTGAATGGTGGATAAACTCGGGGGAC
TGCTGACTATAACCATTTCTCAAAACAGAGGAAGGTTGCGGCAATAACAGGTCTGTGATG
CCCTCAGATGTCCC-GGGCTGCACACGTGCTACAATGAG-TGGCGCAATGTGC-TAATGT
TTTAAGGGATAAT-CGTGCGGCCAGTAAAACGTC-GGCAATTGCCCTGGCGTC----TTC
TACCGCACGATTATCAGCCTTCCCTTAACAGGGCGGGCAACCTTTTCAAAATACCGGTTT
GATGTT-----------------AAAGTATAGAGTCGTTTTTTTTGGATGGTGGTTTA--
CGAACCAATACCAT-------------------CC-GCAACTGCTCGCGAGTTTGTG---
GTTCTGG-TGACTCATGGTGGAGACCGATGTTTGTAATTGTTTGTCGCGTGTCAACTAGG
AATGCCTTGTACTGTCGATTCACTAAGTTATTGGGAATACGTC
>Gruber_Ib2_31_10_EU012470 4396 bp 740 bp 763 bp
AGTTCGTGGAGTGATCTGTCTGCTTAATTGCGTTTC-AAATTTTTAACCGAGGACCGGGT
TT-TGGTTTGGCTAGTGGTCCTA-CGATGACTGTGAACTGTCATGTCTTCGGATGTACGA
CTATCGGTC-TAGGATCACATGACTT-------GCCCCTGGGACTCTTTTGAACGCAACG
GACGTGATTGCAACCCCTTGTTGAGATTAGTGAT-----AGTCTCGATATTCACTGGCCA
AACTGGCTGCT----------TTATGCAGTCTTGTTGAATGGTGGATAAACTCGGGGGAC
TGCTGACTATAACCATTTCTCAAAACAGAGGAAGGTTGCGGCAATAACAGGTCTGTGATG
CCCTCAGATGTCCC-GGGCTGCACACGTGCTACAATGAG-TGGCGCAATGTGC-TAATGT
TTTAAGGGATAAG-CGTGCGGCCAGTAGAACGTC-GGCAATTGCCCTGGCGTC----CAC
TACCGCACGATTATCAGCCTT-CCTTAACAGGGCGGGCAACCTTTTCAAAATACCGGTTT
GATGTT-----------------AAAGTATAGAGTCGTTTTTTTTGGATGGTGGTTTA--
CGAACCAATACCAT-------------------CC-GCAACTGCTCGCGAGTTTGTG---
GTTCTGG-TGACTCATGGTGGGGACCGATGTTTGTAATTGTTTGTCGCGTGTCAACTAGG
AATGCCTTGTACTGTCGATTCACTAAGTTATTGGGAATACGTC
>Gruber_Ib2_27_5_EU012468 4396 bp 740 bp 763 bp
AGTTCGTGGAGTGATCTGTCTGCTTAATTGCGTTTC-AAATTTTTAACCGAGGACCGGGT
TT-TGGTTTGGCTAGTGGTCCTA-CGATGACTGTGAACTGTCATGTCTTCGGATGTACGA
CTATCGGTC-TAGGATCACATGACTT-------GCCCCTGGGACTCTTTTGAACGCAACG
GACGTGATTGCAACCCCTTGTTGAGATTAGAGAT-----AGTCTCGATATTCACTGGCCA
AACTGGCTGCT----------TTATGCAGTCTTGTTGAATGGTGGATAAACTCGGGGGAC
TGCTGACTATAACCATTTCTCAAAACAGAGGAAGGTTGCGGCAATAACAGGTCTGTGATG
CCCTCAGATGTCCC-GGGCTGCACACGTGCTACAATGAG-TGGCGCAATGTGC-TAATGT
TTTAAGGGATAAG-CGTGCGGCCAGTAGAACGTC-GGCAATTGCCCTGGCGTC----TTC
TACCGCACGATTATCAGCCTT-CCTTAACAGGGCGGGCAACCTTTTCAAAATACCGGTTT
GATGTT-----------------AAAGTATAGAGTCGTTTTTTTTGGATGGTGGTTTA--
CGAACCAATACCAT-------------------CC-GCAACTGCTCGCGAGTTTGTG---
GTTCTGG-TGACTCATGGTGGGGACCGATGTTTGTAATTGTTTGTCGCGTGTCAACTAGG
AATGCCTTGTACTGTCGATTCACTAAGTTATTGGGAATACGTC
>Gruber_Ib2_31_12_EU012471 4396 bp 740 bp 763 bp
AGTTCGTGGAGTGATCTGTCTGCTTAATTGCGTTTC-AAATTTTTAACCGAGGACCGGGT
TT-TGGTTTGGCTAGTGGTCCTA-CGATGACTGTGAACTGTCATGTCTTCGGATGTACGA
CTATCGGTC-TAGGATCACATGACTT-------GCCCCTGGGACTCTTTTGAACGCAACG
GACGTGATTGCAACCCCTTGTTGAGATTAGAGAT-----AGTCTCGATATTCACTGGCCA
AACTGGCTGCT----------TTATGCAGTCTTGTTGAATGGTGGATAAACTCGGGGGAC
TGCTGACTATAACCATTTCTCAAAACAGAGGAAGGTTGCGGCAATAACAGGTCTGTGATG
CCCTCAGATGTCCC-GGGCTGCACACGTGCTACAATGAG-TGGCGCAATGTGC-CAATGT
TTTAAGGGATAAG-CGTGCGGCCAGTAGAACGTC-GGCAATTGCCCTGGCGTC----TTC
TACCGCACGATTATCAGCCTTCCCTTAACAGGGCGGGCAACCTTTTCAAAATACCGGTTT
GATGTT------------------AAGTATAGAGTCGTTTTTTTTGGATGGTGGTTTA--
CGAACCAATACCAT-------------------CC-GCAACTGCTCGCGAGTTTGTG---
GTTCTGG-TGACTCATGGTGGGGACCGATGTTTGTAATTGTTTGTCGCGTGTCAACTAGG
AATGCCTTGTACTGTCGATTCACTAAGTTATTGGGAATACGTC
>Gruber_Ib1_NA_NA_Z69599 4396 bp 740 bp 763 bp
AGTTCGTGGAGTGATCTGTCTGCTTAATTGCGTTTC-AAAATTTAACTTGAGGACCGGGT
TT-TGGTTTGGCTAGTGGTCCTA-CGATGACTGTGAACTGTCATGTCTTCGGATGTACGA
CTATCGGTC-TAGGATCACATGACTT-------GCCCCTGGGACTCTTTTGAACGCAACG
GACGTGATTGCAACCCCTTGTTGAGATTAGAGAT-----AGTCTCGATATTCACTGGCCA
AACTGGCTGCT----------TTATGCAGTCTTGTTGAATGGTGGATAAACTCGGGGGAC
TGCTGACTATAACCATTTCTCAAAACAGAGGAAGGTTGCGGCAATAACAGGTCTGTGATG
CCCTCAGATGTCCC-GGGCTGCACACGTGCTACAATGAGTTGGCGCAATGTGC-TAATGT
TTTAAGGGATAAG-CGTGCGGCCAGTAGAACGTC-GGGAAATTCCCCTGCGTC----GCC
TG-CGCACGATTATCAGCCTTCCCTTAACAGGGCGGGCAACCTTTTCAAAATACCGGTTT
GATATT-----------------AAAGTATAGAGTCGTTTTTTTTGGATGGTGGTTTA--
CGAACCAATACCAT-------------------CC-GCAACTGCTCGCGAGTTTGTG---
GTTCTGG-TGACTCATGGTGGGGACCGATGTTTGTAATTGTTTGTCGCGTGTCAACTAGG
AATGCCTTGTACTGTCGATTCACTAAGTTATTGGGAATACGTC
>Gruber_Ib1_PR22_NA_Z83965
AGTTCGTGGAGTGATCTGTCTGCTTAATTGCGTTTC-AAAATTTAACTTGAGGACCGGGT
TT-TGGTTTGGCTAGTGGTCCTA-CGATGACTGTGAACTGTCATGTCTTCGGATGTACGA
CTATCGGTC-TAGGATCACATGACTT-------GCCCCTGGGACTCTTTTGAACGCAACG
GACGTGATTGCAACCCCTTGTTGAGATTAGAGAT-----AGTCTCGATATTCACTGGCCA
AACTGGCTGCT----------TTATGCAGTCTTGTTGAATGGTGGATAAACTCGGGGGAC
TGCTGACTATAACCATTTCTCAAAACAGAGGAAGGTTGCGGCAATAACAGGTCTGTGATG
CCCTCAGATGTCCC-GGGCTGCACACGTGCTACAATGAG-TGGCGCAATGTGC-TAATGT
TTTAAGGGATAAG-CGTGCGGCCAGTAGAACGTC-GG-AAATTCCCCTGCGTC----GCC
TG-CGCACGATTATCAGCCTTCCCTTAACAGGGCGGGCAACCTTTTCAAAATACCGGTTT
GATATT-----------------AAAGTATAGAGTCGTTTTTTTTGGATGGTGGTTTA--
CGAACCAATACCAT-------------------CC-GCAACTGCTCGCGAGTTTGTG---
GTTCTGG-TGACTCATGGTGGGGACCGATGTTTGTAATTGTTTGTCGCGTGTCAACTAGG
AATGCCTTGTACTGTCGATTCACTAAGTTATTGGGAATACGTC
>Gruber_Ia_0157_DS_FM866126 4396 bp 740 bp 763 bp
agttcgtggagtgatctgtctgcttaattgcgtttc-aaaatttaacttgaggaccgggt
tt-tggtttggctagtggttcta-cgatgactgtgaactgtcatgtcttcggatgtgcga
ctattggtc-taggatcacatgactt-------gcccctgggactcttttgaacgcaacg
gacgtgattgcaaccccttgttgagattagagat-----agtctcgatattcactggaca
aactggctgct----------ttatgcagtcttgttgaatggtggataaactcgggggac
tgctgactataaccatttctcaaaacagaggaagg-tgcggcaataacaggtctgtgatg
ccctcagatgtccc-gggctgcacacgtgctacaatgag-tggcgcaatgtgc-taatg-
tttaagggataag-agtgtggtcagtagaacgtc-gggatttcccctgacgtc----tcc
cc-cgcacgattatcagccttcccttaacagggcgggcaaccttttcaaaatactggttt
gatgtt-----------------aaagt-ttgagtcgttttttttggatggtggtttg--
ttaaccaataccat-------------------ccggcaactgctcgcgagtttgtg---
gttctgg-cgactcatggtggggaccgacgtttgtaattttttgtcgcgtgt--actagg
aatgccttgtactgtcgattcactaagttactgggaatacgtc
>Gruber_Ia_NA_NA_U80789 4396 bp 740 bp 763 bp
AGTTCGTGGAGTGATCTGTCTGCTTAATTGCGTTTC-AAAATTTAACTTGAGGACCGGGT
TT-TGGTTTGGCTAGTGGTTCTA-CGATGACTGTGAACTGTCATGTCTTCGGATGTGCGA
CTATTGGTC-TAGGATCACATGACTT-------GCCCCTGGGACTCTTTTGAACGCAACG
GACGTGATTGCAACCCCTTGTTGAGATTAGAGAT-----AGTCTCGATATTCACTGGACA
AACTGGCTGCT----------TTATGCAGTCTTGTTGAATGGTGGATAAACTCGGGGGAC
TGCTGACTATAACCATTTCTCAAAACAGAGGAAGGTTGCGGCAATAACAGGTCTGTGATG
CCCTCAGATGTCCC-GGGCTGCACACGTGCTACAATGAG-TGGCGCAATGTGC-TAATG-
TTTAAGGGATAAG-AGTGTGGTCAGTAGAACGTC-GGGATTTCCCCTGACGTC----TCC
CC-CGCACGATTATCAGCCTTCCCTTAACAGGGCGGGCAACCTTTTCAAAATACTGGTTT
GATGTT-----------------AAAGTATTGAGTCGTTTTTTTTGGATGGTGGTTTG--
TTAACCAATACCAT-------------------CCGGCAACTGCTCGCGAGTTTGTG---
GTTCTGG-CGACTCATGGTGGGGACCGACGTTTGTAATTTTTTGTCGCGTGTTAACTAGG
AATGCCTTGTACTGTCGATTCACTAAGTTACTGGGAATACGTC
>Gruber_Ia_OKI-2_3_AB468886 4396 bp 740 bp 763 bp
AGTTCGTGGAGTGATCTGTCTGCTTAATTGCGTTTC-AAAATTTAACTTGAGGACCGGGT
TT-TGGTTTGGCTAGTGGTTCTA-CGATGACTGTGAACTGTCATGTCTTCGGATGTGCGA
CTATTGGTC-TAGGATCACATGACTT-------GCCCCTGGGACTCTTTTGAACGCAACG
GACGTGATTGCAACCCCTTGTTGAGATTAGAGAT-----AGTCTCGATATTCACTGGACA
AACTGGCTGCT----------TTATGCAGTCTTGTTGAATGGTGGATAAACTCGGGGGAC
TGCTGACTATAACCATTTCTCAAAACAGAGGAAGGTTGCGGCAATAACAGGTCTGTGATG
CCCTCAGATGTCCC-GGGCTGCACACGTGCTACAATGAG-TGGCGCAATGTGC-TAATG-
TTTAAGGGATAAG-AGTGTGGTCAGTAGAACGTC-GGGATTTCCCCTGACGTC----TCC
CC-CGCACGATTATCAGCCTTCCCTTAACAGGGCGGGCAACCTTTTCAAAATACTGGTTT
GATGTT-----------------AAAGTATTGAGTCGTTTTTTTTGGATGGTGGTTTG--
TTAACCAATACCAT-------------------CCGGCAACTGCTCGCGAGTTTGTG---
GTTCTGG-CGACTCATGGTGGGGACCGACGTTTGTAATTTTTTGTCGCGTGTTAACTAGG
AATGCCTTGTACTGTCGATTCACTAAGTTACTGGGAATACGTC
>Gruber_Ia_55_29_EU012485 4396 bp 740 bp 763 bp
AGTTCGTGGAGTGATCTGTCTGCTTAATTGCGTTTC-AAAATTTAACTTGAGGACCGGGT
TT-TGGTTTGGCTAGTGGTTCTA-CGATGACTGTGAACTGTCATGTCTTCGGATGTGCGA
CTATTGGTC-TAGGATCACATGACTT-------GCCCCTGGGACTCTTTTGAACGCAACG
GACGTGATTGCAACCCCTTGTTGAGATTAGAGAT-----AGTCTCGATATTCACTGGACA
AACTGGCTGCT----------TTATGCAGTCTTGTTGAATGGTGGATAAACTCGGGGGAC
TGCTGACTATAACCATTTCTCAAAACAGAGGAAGGTTGCGGCAATAACAGGTCTGTGATG
CCCTCAGATGTCCC-GGGCTGCACACGTGCTACAATGAG-TGGCGCAATGTGC-TAATG-
TTTAAGGGATAAG-AGTGTGGTCAGTAGAACGTC-GGGATTTCCCCTGACGTC----TCC
CC-CGCACGATTATCAGCCTTCCCTTAACAGGGCGGGCAACCTTTTCAAAATACTGGTTT
GATGTT-----------------AAAGTATTGAGTCGTTTTTTTTGGATGGTGGTTTG--
TTAACCAATACCAT-------------------CCGGCAACTGCTCGCGAGTTTGTG---
GTTCTGG-CGACTCATGGTGGGGACCGACGTTTGTAATTTTTTGTCGCGTGTTAACTAGG
AATGCCTTGTACTGTCGATTCACTAAGTTACTGGGAATACGTC
>Gruber_Ia_56_30_EU012486 4396 bp 740 bp 763 bp
AGTTCGTGGAGTGATCTGTCTGCTTAATTGCGTTTC-AAAATTTAACTTGAGGACCGGGT
TT-TGGTTTGGCTAGTGGTTCTA-CGATGACTGTGAACTGTCATGTCTTCGGATGTGCGA
CTATTGGTC-TAGGATCACATGACTT-------GCCCCTGGGACTCTTTTGAACGCAACG
GACGTGATTGCAACCCCTTGTTGAGATTAGAGAT-----AGTCTCGATATTCACTGGACA
AACTGGCTGCT----------TTATGCAGTCTTGTTGAATGGTGGATAAACTCGGGGGAC
TGCTGACTATAACCATTTCTCAAAACAGAGGAAGGTTGCGGCAATAACAGGTCTGTGATG
CCCTCAGATGTCCC-GGGCTGCACACGTGCTACAATGAG-TGGCGCAATGTGC-TAATG-
TTTAAGGGATAAG-AGTGTGGTCAGTAGAACGTC-GGGATTTCCCCTGACGTC----TCC
CC-CGCACGATTATCAGCCTTCCCTTAACAGGGCGGGCAACCTTTTCAAAATACTGGTTT
GATGTT-----------------AAAGTATTGAGTCGTTTTTTTTGGATGGTGGTTTG--
TTAACCAATACCAT-------------------CCGGCAACTGCTCGCGAGTTTGTG---
GTTCTGG-CGACTCATGGTGGGGACCGACGTTTGTAATTTTTTGTCGCGTGTTAACTAGG
AATGCCTTGTACTGTCGATTCACTAAGTTACTGGGAATACGTC
>Gruber_Ia_10_2_EU012456 4396 bp 740 bp 763 bp
AGTTCGTGGAGTGATCTGTCTGCTTAATTGCGTTTC-AAAATTTAACTTGAGGACCGGGT
TT-TGGTTTGGCTAGTGGTTCTA-CGATGACTGTGAACTGTCATGTCTTCGGATGTGCGA
CTATTGGTC-TAGGATCACATGACTT-------GCCCCTGGGACTCTTTTGAACGCAACG
GACGTGATTGCAACCCCTTGTTGAGATTAGAGAT-----AGTCTCGATATTCACTGGACA
AACTGGCTGCT----------TTATGCAGTCTTGTTGAATGGTGGATAAACTCGGGGGAC
TGCTGACTATAACCATTTCTCAAAACAGAGGAAGGTTGCGGCAATAACAGGTCTGTGATG
CCCTCAGATGTCCC-GGGCTGCACACGTGCTACAATGAG-TGGCGCAATGTGC-TAATG-
TTTAAGGGATAAG-AGTGTGGTCAGTAGAACGTC-GGGATTTCCCCTGACGTC----TCC
CC-CGCACGATTATCAGCCTTCCCTTAACAGGGCGGGCAACCTTTTCAAAATACTGGTTT
GATGTT-----------------AAAGTATTGAGTCGTTTTTTTTGGATGGTGGTTTG--
TTAACCAATACCAT-------------------CCGGCAACTGCTCGCGAGTTTGTG---
GTTCTGG-CGACTCATGGTGGGGACCGACGTTTGTAATTTTTTGTCGCGTGTTAACTAGG
AATGCCTTGTACTGTCGATTCACTAAGTTACTGGGAATACGTC
>Gruber_Ia_56_31_EU012487 4396 bp 740 bp 763 bp
AGTTCGTGGAGTGATCTGTCTGCTTAATTGCGTTTC-AAAATTTAACTTGAGGACCGGGT
TT-TGGTTTGGCTAGTGGTTCTA-CGATGACTGTGAACTGTCATGTCTTCGGATGTGCGA
CTATTGGTC-TAGGATCACATGACTT-------GCCCCTGGGACTCTTTTGAACGCAACG
GACGTGATTGCAACCCCTTGTTGAGATTAGAGAT-----AGTCTCGATATTCACTGGACA
AACTGGCTGCT----------TTATGCAGTCTTGTTGAATGGTGGATAAACTCGGGGGAC
TGCTGACTATAACCATTTCTCAAAACAGAGGAAGGTTGCGGCAATAACAGGTCTGTGATG
CCCTCAGATGTCCC-GGGCTGCACACGTGCTACAATGAG-TGGTGCAATGTGC-TAATG-
TTTAAGGGATAAG-AGTGTGGTCAGTAGAACGTC-GGGATTTCCCCTGACGTC----TCC
CC-CGCACGATTATCAGCCTTCCCTTAACAGGGCGGGCAACCTTTTCAAAATACTGGTTT
GATGTT-----------------AAAGTATTGAGTCGTTTTTTTTGGATGGTGGTTTG--
TTAACCAATACCAT-------------------CCGGCAACTGCTCGCGAGTTTGTG---
GTTCTGG-CGACTCATGGTGGGGACCGACGTTTGTAATTTTTTGTCGCGTGTTAACTAGG
AATGCCTTGTACTGTCGATTCACTAAGTTACTGGGAATACGTC
>Gruber_Ia_10_4_EU012458 4396 bp 740 bp 763 bp
AGTTCGTGGAGTGATCTGTCTGCTTAATTGCGTTTC-AAAATTTAACTTGAGGACCGGGT
TT-TGGTTTGGCTAGTGGTTCTA-CGATGACTGTGAACTGTCATGTCTTCGGATGTGCGA
CTATTGGTC-TAGGATCACATGACTT-------GCCCCTGGGACTCTTTTGAACGCAACG
GACGTGATTGCAACCCCTTGTTGAGATTAGAGAT-----AGTCTCGATATTCACTGGACA
AACTGGCTGCT----------TTATGCAGTCTTGTTGAATGGTGGATAAACTCGGGGGAC
TGCTGACTATAACCATTTCTCAAAACAGAGGAAGGTTGCGGCAATAACAGGTCTGTGATG
CCCTCAGATGTCCC-GGGCTGCACACGTGCTACAATGAG-TGGCGCAATGTGC-TAATG-
TTTAAGGGACAAG-AGTGTGGTCAGTAGAACGTC-GGGATTTCCCCTGACGTC----TCC
CC-CGCACGATTATCAGCCTTCCCTTAACAGGGCGGGCAACCTTTTCAAAATACTGGTTT
GATGTT-----------------AAAGTATTGAGTCGTTTTTTTTGGATGGTGGTTTG--
TTAACCAATACCAT-------------------CCGGCAACTGCTCGCGAGTTTGTG---
GTTCTGG-CGACTCATGGTGGGGACCGACGTTTGTAATTTTTTGTCGCGTGTTAACTAGG
AATGCCTTGTACTGTCGATTCACTAAGTTACTGGGAATACGTC
>Gruber_Ia_10_3_EU012457 4396 bp 740 bp 763 bp
AGTTCGTGGAGTGATCTGTCTGCTTAATTGCGTTTC-AAAATTTAACTTGAGGACCGGGT
TT-TGGTTTGGCTAGTGGTTCTA-CGATGACTGTGAACTGTCATGTCTTCGGATGTGCGA
CTATTGGTC-TAGGATCACATGACTT-------GCCCCTGGGACTCTTTTGAACGCAACG
GACGTGATTGCAACCCCTTGTTGAGATTAGAGAT-----AGTCTCGATATTCACTGGACA
AACTGGCTGCT----------TTATGCAGTCTTGTTGAATGGTGGATAAACTCGGGGGAC
TGCTGACTATAACCATTTCTCAAAACAGAGGAAGGTTGCGGCAATAACAGGTCTGTGATG
CCCTCAGATGTCCC-GGGCTGCACACGTGCTACAATGAG-TGGCGCAATGTGC-TAATG-
TTTAAGGGATAAG-AGTGTGGTCAGTAGAACGTC-GGGATTTCCCCTGACGTC----TCC
CC-CGCACGATTATCAGCCTTCCCTTAACAGGGCGGGCAACCTTTTCAAAATACTGGTTT
GATGTT-----------------AAAGTATTGAGTCGTTTCTTTTGGATGGTGGTTTG--
TTAACCAATACCAT-------------------CCGGCAACTGCTCGCGAGTTTGTG---
GTTCTGG-CGACTCATGGTGGGGACCGACGTTTGTAATTTTTTGTCGCGTGTTAACTAGG
AATGCCTTGTACTGTCGATTCACTAAGTTACTGGGAATACGTC
>Gruber_Ia_OKI-2_2_AB468885 4396 bp 740 bp 763 bp
AGTTCGTGGAGTGATCTGTCTGCTTAATTGCGTTTC-AAAATTTAACTTGAGGACCGGGT
TT-TGGTTTGGCTAGTGGTTCTA-CGATGACTGTGAACTGTCATGTCTTCGGATGTGCGA
CTATTGGTC-TAGGATCACATGACTT-------GCCCCTGGGACTCTTTTGAACGCAACG
GACGTGATTGCAACCCCTTGTTGAGATTAGAGAT-----AGTCTCGATATTCACTGGACA
AACTGGCTGCT----------TTATGCTGTCTTGTTGAATGGTGGATAAACTCGGGGGAC
TGCTGACTATAACCATTTCTCAAAACAGAGGAAGGTTGCGGCAATAACAGGTCTGTGATG
CCCTCAGATGTCCC-GGGCTGCACACGTGCTACAATGAG-TGGCGCAATGTGC-TAATG-
TTTAAGGGATAAG-AGTGTGGTCAGTAGAACGTC-GGGATTTCCCCTGACGTC----TCC
CC-CGCACGATTATCAGCCTTCCCTTAACAGGGCGGGCAACTTTTTCAAAATACTGGTTT
GATGTT-----------------AAAGTATTGAGTCGTTTTTTTTGGATGGTGGTTTG--
TTAACCAATACTAT-------------------CCGGCAACTGCTCGCGAGTTTGTG---
GTTCTGG-CGACTCATGGTGGGGACCGACGTTTGTAATTTTTTGTCGCGTGTTAACTAGG
AATGCCTTGTACTGTCGATTCACTAAGTTACTGGGAATACGTC
>Gruber_Ia_OKI-2_1_AB263464 4396 bp 740 bp 763 bp
AGTTCGTGGAGTGATCTGTCTGCTTAATTGCGTTTC-AAAATTTAACTTGAGGACCGGGT
TT-TGGTTTGGCTAGTGGTTCTA-CGATGACTGTGAACTGTCATGTCTTCGGATGTGCGA
CTATTGGTC-TAGGATCACATGACTT-------GCCCCTGGGACTCTTTTGAACGCAACG
GACGTGATTGCAACCCCTTGTTGAGATTAGAGAT-----AGTCTCGATATTCACTGGACA
AACTGGCTGCT----------TTATGCTGTCTTGTTGAATGGTGGATAAACTCGGGGGAC
TGCTGACTATAACCATTTCTCAAAACAGAGGAAGGTTGCGGCAATAACAGGTCTGTGATG
CCCTCAGATGTCCC-GGGCTGCACACGTGCTACAATGAG-TGGCGCAATGTGC-TAATG-
TTTAAGGGATAAG-AGTGTGGTCAGTAGAACGTC-GGGATTTCCCCTGACGTC----TCC
CC-CGCACGATTATCAGCCTTCCCTTAACAGGGCGGGCAACTTTTTCAAAATACTGGTTT
GATGTT-----------------AAAGTATTGAGTCGTTTTTTTTGGATGGTGGTTTG--
TTAACCAATACTAT-------------------CCGGCAACTGCTCGCGAGTTTGTG---
GTTCTGG-CGACTCATGGTGGGGACCGACGTTTGTAATTTTTTGTCGCGTGTTAACTAGG
AATGCCTTGTACTGTCGATTCACTAAGTTACTGGGAATACGTC
>Gruber_Ia_466_8_EU012455 4396 bp 740 bp 763 bp
GGTTCGTGGAGTGATCTGTCTGCTTAATTGCGTTTC-AAAATTTAACTTGAGGACCGGGT
TT-TGGTTTGGCTAGTGGTTCTA-CGATGACTGTGAACTGTCATGTCTTCGGATGTGCGA
CTATTGGTC-TAGGATCACATGACTT-------GCCCCTGGGACTCTTTTGAACGCAACG
GACGTGATTGCAACCCCTTGTTGAGATTAGAGAT-----AGTCTCGATATTCACTGGACA
AACTGGCTGCT----------TTATGCAGTCTTGTTGAATGGTGGATAAACTCGGGGGAC
TGCTGACTATAACCATTTCTCAAAACAGAGGAAGGTTGCGGCAATAACAGGTCTGTGATG
CCCTCAGATGTCCCGGGGCTGCACACGTGCTACAATGAG-TGGCGCAATGTGC-TAATG-
TTTAAGGGATAAG-AGTGTGGTCAGTAGAACGTC-GGGATTTCCCCTGACGTC----TCC
CC-CGCACGATTATCAGCCTT-CCTTAACAGGGCGGGCAACCTTTTCAAAATACTGGTTT
GATGTT-----------------AAAGTATTGAGTCGTTTTTTTTGGATGGTGGTTTG--
TTAACCAATACCAT-------------------CCGGCAACTGCTCGCGAGTTTGTG---
GTTCTGG-CGACTCATGGTGGGGACCGACGTTTGTAATTTTTTGTCGCGTGTTAACTAGG
AATGCCTTGTACTGTCGATTCACTAAGTTACTGGGAATACGTC
>Gruber_IIa1_0264_DS_FM866182 4396 bp 740 bp 763 bp
agttcgtggagtgatctgtctgcttaattgcgtttcaaaatttaaacctgagcgaca---
---aggtgctgctatcgaaactgtctttgagtgtgaactat-aagtcttttgacttatga
ccatcactc-tagacgtttatgttttggtgttggcccttgatgctcatttgaacgcaacg
gacgtgattgcaaccccttgttgagatttatcc------gatctctacgttcactg----
aaccacactct----------ttagcgagagcagtggggatgtggataaactcgggggac
tgctgactataaacttttctcaaaccagaggaaggttgcggcaataacaggtctgtgatg
ccctcagatgttcc-gggctgcacacgtgctacatttag-tagcgcagtgtgcaca-tta
atagagtgataggttccgtggtttgtacatttta-agggctcgtcctagtaaccaa-agc
tccacgggacatatcaaccttccccttacagggcgggtaacctcttcgaagtgctggcat
gatttccctagt-tttggcatttgaatccttgtcgcagcagccctgagacgtagt-----
-----gaacgctgcaa----------agtgattccagtcttaggtttgcgacacatgcaa
ttcctggttgactcatcgtggggactgattcttgtaattatttttcacggttcaaccagg
aatgccttgtaccggcggctcattaaaccgctgggaatacgtc
>Gruber_IIa1_0250_DS_FM866180 4396 bp 740 bp 763 bp
agttcgtggagtgatctgtctgcttaattgcgtttcaaaatttaaacctgagcgaca---
---aggtgctgctatcgaaactgtctttgagtgtgaactat-aagtcttttgacttatga
ccatcactc-tagacgtttatgttttggtgttggcccttgatgctcatttgaacgcaacg
gacgtgattgcaaccccttgttgagatttatcc------gatctctacgttcactg----
aaccacactct----------ttagcgagagcagtggggatgtggataaactcgggggac
tgctgactataaacttttctcaaaccagaggaaggttgcggcaataacaggtctgtgatg
ccctcagatgttcc-gggctgcacacgtgctacatttag-tagcgcagtgtgcaca-tta
atagagtgataggttccgtggtttgtacatttta-agggctcgtcctagtaaccaa-agc
tccacgggacatatcaaccttccccttacagggcgggtaacctcttcgaagtgctggcat
gatttccctagt-tttggcatttgaatccttgtcgcagcagccctgagacgtagt-----
-----gaacgctgcaa----------agtgattccagtcttaggtttgcgacacatgcaa
ttcctggttgactcatcgtggggactgattcttgtaattatttttcacggttcaaccagg
aatgccttgtaccggcggctcattaaaccgctgggaatacgtc
>Gruber_IIa1_0169_DS_FM866162 4396 bp 740 bp 763 bp
agttcgtggagtgatctgtctgcttaattgcgtttcaaaatttaaacctgagcgaca---
---aggtgctgctatcgaaactgtctttgagtgtgaactat-aagtcttttgacttatga
ccatcactc-tagacgtttatgttttggtgttggcccttgatgctcatttgaacgcaacg
gacgtgattgcaaccccttgttgagatttatcc------gatctctacgttcactg----
aaccacactct----------ttagcgagagcagtggggatgtggataaactcgggggac
tgctgactataaacttttctcaaaccagaggaaggttgcggcaataacaggtctgtgatg
ccctcagatgttcc-gggctgcacacgtgctacatttag-tagcgcagtgtgcaca-tta
atagagtgataggttccgtggtttgtacatttta-agggctcgtcctagtaaccaa-agc
tccacgggacatatcaaccttccccttacagggcgggtaacctcttcgaagtgctggcat
gatttccctagt-tttggcatttgaatccttgtcgcagcagccctgagacgtagt-----
-----gaacgctgcaa----------agtgattccagtcttaggtttgcgacacatgcaa
ttcctggttgactcatcgtggggactgattcttgtaattatttttcacggttcaaccagg
aatgccttgtaccggcggctcattaaaccgctgggaatacgtc
>Gruber_IIa1_0217_DS_FM866174 4396 bp 740 bp 763 bp
agttcgtggagtgatctgtctgcttaattgcgtttcaaaatttaaacctgagcgaca---
---aggtgctgctatcgaaactgtctttgagtgtgaactat-aagtcttttgacttatga
ccatcactc-tagacgtttatgttttggtgttggcccttgatgctcatttgaacgcaacg
gacgtgattgcaaccccttgttgagatttatcc------gatctctacgttcactg----
aaccacactct----------ttagcgagagcagtggggatgtggataaactcgggggac
tgctgactataaacttttctcaaaccagaggaaggttgcggcaataacaggtctgtgatg
ccctcagatgttcc-gggctgcacacgtgctacatttag-tagcgcagtgtgcaca-tta
atagagtgataggttccgtggtttgtacatttta-agggctcgtcctagtaaccaa-agc
tccacgggacatatcaaccttccccttacagggcgggtaacctcttcgaagtgctggcat
gatttccctagt-tttggcatttgaatccttgtcgcagcagccctgagacgtagt-----
-----gaacgctgcaa----------agtgattccagtcttaggtttgcgacacatgcaa
ttcctggttgactcatcgtggggactgattcttgtaattatttttcacggttcaaccagg
aatgccttgtaccggcggctcattaaaccgctgggaatacgtc
>Gruber_IIa1_0050_DS_FM866158 4396 bp 740 bp 763 bp
agttcgtggagtgatctgtctgcttaattgcgtttcaaaatttaaacctgagcgaca---
---aggtgctgctatcgaaactgtctttgagtgtgaactat-aagtcttttgacttatga
ccatcactc-tagacgtttatgttttggtgttggcccttgatgctcatttgaacgcaacg
gacgtgattgcaaccccttgttgagatttatcc------gatctctacgttcactg----
aaccacactct----------ttagcgagagcagtggggatgtggataaactcgggggac
tgctgactataaacttttctcaaaccagaggaaggttgcggcaataacaggtctgtgatg
ccctcagatgttcc-gggctgcacacgtgctacatttag-tagcgcagtgtgcaca-tta
atagagtgataggttccgtggtttgtacatttta-agggctcgtcctagtaaccaa-agc
tccacgggacatatcaaccttccccttacagggcgggtaacctcttcgaagtgctggcat
gatttccctagt-tttggcatttgaatccttgtcgcagcagccctgagacgtagt-----
-----gaacgctgcaa----------agtgattccagtcttaggtttgcgacacatgcaa
ttcctggttgactcatcgtggggactgattcttgtaattatttttcacggttcaaccagg
aatgccttgtaccggcggctcattaaaccgctgggaatacgtc
>Gruber_IIa1_0211_DS_FM866169 4396 bp 740 bp 763 bp
agttcgtggagtgatctgtctgcttaattgcgtttcaaaatttaaacctgagcgaca---
---aggtgctgctatcgaaactgtctttgagtgtgaactat-aagtcttttgacttatga
ccatcactc-tagacgtttatgttttggtgttggcccttgatgctcatttgaacgcaacg
gacgtgattgcaaccccttgttgagatttatcc------gatctctacgttcactg----
aaccacactct----------ttagcgagagcagtggggatgtggataaactcgggggac
tgctgactataaacttttctcaaaccagaggaaggttgcggcaataacaggtctgtgatg
ccctcagatgttcc-gggctgcacacgtgctacatttag-tagcgcagtgtgcaca-tta
atagagtgataggttccgtggtttgtacatttta-agggctcgtcctagtaaccaa-agc
tccacgggacatatcaaccttccccttacagggcgggtaacctcttcgaagtgctggcat
gatttccctagt-tttggcatttgaatccttgtcgcagcagccctgagacgtagt-----
-----gaacgctgcaa----------agtgattccagtcttaggtttgcgacacatgcaa
ttcctggttgactcatcgtggggactgattcttgtaattatttttcacggttcaaccagg
aatgccttgtaccggcggctcattaaaccgctgggaatacgtc
>Gruber_IIa1_0180_DS_FM866165 4396 bp 740 bp 763 bp
agttcgtggagtgatctgtctgcttaattgcgtttcaaaatttaaacctgagcgaca---
---aggtgctgctatcgaaactgtctttgagtgtgaactat-aagtcttttgacttatga
ccatcactc-tagacgtttatgttttggtgttggcccttgatgctcatttgaacgcaacg
gacgtgattgcaaccccttgttgagatttatcc------gatctctacgttcactg----
aaccacactct----------ttagcgagagcagtggggatgtggataaactcgggggac
tgctgactataaacttttctcaaaccagaggaaggttgcggcaataacaggtctgtgatg
ccctcagatgttcc-gggctgcacacgtgctacatttag-tagcgcagtgtgcaca-tta
atagagtgataggttccgtggtttgtacatttta-agggctcgtcctagtaaccaa-agc
tccacgggacatatcaaccttccccttacagggcgggtaacctcttcgaagtgctggcat
gatttccctagt-tttggcatttgaatccttgtcgcagcagccctgagacgtagt-----
-----gaacgctgcaa----------agtgattccagtcttaggtttgcgacacatgcaa
ttcctggttgactcatcgtggggactgattcttgtaattatttttcacggttcaaccagg
aatgccttgtaccggcggctcattaaaccgctgggaatacgtc
>Gruber_IIa1_0218_DS_FM866175 4396 bp 740 bp 763 bp
agttcgtggagtgatctgtctgcttaattgcgtttcaaaatttaaacctgagcgaca---
---aggtgctgctatcgaaactgtctttgagtgtgaactat-aagtcttttgacttatga
ccatcactc-tagacgtttatgttttggtgttggcccttgatgctcatttgaacgcaacg
gacgtgattgcaaccccttgttgagatttatcc------gatctctacgttcactg----
aaccacactct----------ttagcgagagcagtggggatgtggataaactcgggggac
tgctgactataaacttttctcaaaccagaggaaggttgcggcaataacaggtctgtgatg
ccctcagatgttcc-gggctgcacacgtgctacatttag-tagcgcagtgtgcaca-tta
atagagtgataggttccgtggtttgtacatttta-agggctcgtcctagtaaccaa-agc
tccacgggacatatcaaccttccccttacagggcgggtaacctcttcgaagtgctggcat
gatttccctagt-tttggcatttgaatccttgtcgcagcagccctgagacgtagt-----
-----gaacgctgcaa----------agtgattccagtcttaggtttgcgacacatgcaa
ttcctggttgactcatcgtggggactgattcttgtaattatttttcacggttcaaccagg
aatgccttgtaccggcggctcattaaaccgctgggaatacgtc
>Gruber_IIa1_0185_DS_FM866167 4396 bp 740 bp 763 bp
agttcgtggagtgatctgtctgcttaattgcgtttcaaaatttaaacctgagcgaca---
---aggtgctgctatcgaaactgtctttgagtgtgaactat-aagtcttttgacttatga
ccatcactc-tagacgtttatgttttggtgttggcccttgatgctcatttgaacgcaacg
gacgtgattgcaaccccttgttgagatttatcc------gatctctacgttcactg----
aaccacactct----------ttagcgagagcagtggggatgtggataaactcgggggac
tgctgactataaacttttctcaaaccagaggaaggttgcggcaataacaggtctgtgatg
ccctcagatgttcc-gggctgcacacgtgctacatttag-tagcgcagtgtgcaca-tta
atagagtgataggttccgtggtttgtacatttta-agggctcgtcctagtaaccaa-agc
tccacgggacatatcaaccttccccttacagggcgggtaacctcttcgaagtgctggcat
gatttccctagt-tttggcatttgaatccttgtcgcagcagccctgagacgtagt-----
-----gaacgctgcaa----------agtgattccagtcttaggtttgcgacacatgcaa
ttcctggttgactcatcgtggggactgattcttgtaattatttttcacggttcaaccagg
aatgccttgtaccggcggctcattaaaccgctgggaatacgtc
>Gruber_IIa1_0238_DS_FM866178 4396 bp 740 bp 763 bp
agttcgtggagtgatctgtctgcttaattgcgtttcaaaatttaaacctgagcgaca---
---aggtgctgctatcgaaactgtctttgagtgtgaactat-aagtcttttgacttatga
ccatcactc-tagacgtttatgttttggtgttggcccttgatgctcatttgaacgcaacg
gacgtgattgcaaccccttgttgagatttatcc------gatctctacgttcactg----
aaccacactct----------ttagcgagagcagtggggatgtggataaactcgggggac
tgctgactataaacttttctcaaaccagaggaaggttgcggcaataacaggtctgtgatg
ccctcagatgttcc-gggctgcacacgtgctacatttag-tagcgcagtgtgcaca-tta
atagagtgataggttccgtggtttgtacatttta-agggctcgtcctagtaaccaa-agc
tccacgggacatatcaaccttccccttacagggcgggtaacctcttcgaagtgctggcat
gatttccctagt-tttggcatttgaatccttgtcgcagcagccctgagacgtagt-----
-----gaacgctgcaa----------agtgattccagtcttaggtttgcgacacatgcaa
ttcctggttgactcatcgtggggactgattcttgtaattatttttcacggttcaaccagg
aatgccttgtaccggcggctcattaaaccgctgggaatacgtc
>Gruber_IIa1_0215_DS_FM866172 4396 bp 740 bp 763 bp
agttcgtggagtgatctgtctgcttaattgcgtttcaaaatttaaacctgagcgaca---
---aggtgctgctatcgaaactgtctttgagtgtgaactat-aagtcttttgacttatga
ccatcactc-tagacgtttatgttttggtgttggcccttgatgctcatttgaacgcaacg
gacgtgattgcaaccccttgttgagatttatcc------gatctctacgttcactg----
aaccacactct----------ttagcgagagcagtggggatgtggataaactcgggggac
tgctgactataaacttttctcaaaccagaggaaggttgcggcaataacaggtctgtgatg
ccctcagatgttcc-gggctgcacacgtgctacatttag-tagcgcagtgtgcaca-tta
atagagtgataggttccgtggtttgtacatttta-agggctcgtcctagtaaccaa-agc
tccacgggacatatcaaccttccccttacagggcgggtaacctcttcgaagtgctggcat
gatttccctagt-tttggcatttgaatccttgtcgcagcagccctgagacgtagt-----
-----gaacgctgcaa----------agtgattccagtcttaggtttgcgacacatgcaa
ttcctggttgactcatcgtggggactgattcttgtaattatttttcacggttcaaccagg
aatgccttgtaccggcggctcattaaaccgctgggaatacgtc
>Gruber_IIa1_0236_DS_FM866177 4396 bp 740 bp 763 bp
agttcgtggagtgatctgtctgcttaattgcgtttcaaaatttaaacctgagcgaca---
---aggtgctgctatcgaaactgtctttgagtgtgaactat-aagtcttttgacttatga
ccatcactc-tagacgtttatgttttggtgttggcccttgatgctcatttgaacgcaacg
gacgtgattgcaaccccttgttgagatttatcc------gatctctacgttcactg----
aaccacactct----------ttagcgagagcagtggggatgtggataaactcgggggac
tgctgactataaacttttctcaaaccagaggaaggttgcggcaataacaggtctgtgatg
ccctcagatgttcc-gggctgcacacgtgctacatttag-tagcgcagtgtgcaca-tta
atagagtgataggttccgtggtttgtacatttta-agggctcgtcctagtaaccaa-agc
tccacgggacatatcaaccttccccttacagggcgggtaacctcttcgaagtgctggcat
gatttccctagt-tttggcatttgaatccttgtcgcagcagccctgagacgtagt-----
-----gaacgctgcaa----------agtgattccagtcttaggtttgcgacacatgcaa
ttcctggttgactcatcgtggggactgattcttgtaattatttttcacggttcaaccagg
aatgccttgtaccggcggctcattaaaccgctgggaatacgtc
>Gruber_IIa1_0213_DS_FM866171 4396 bp 740 bp 763 bp
agttcgtggagtgatctgtctgcttaattgcgtttcaaaatttaaacctgagcgaca---
---aggtgctgctatcgaaactgtctttgagtgtgaactat-aagtcttttgacttatga
ccatcactc-tagacgtttatgttttggtgttggcccttgatgctcatttgaacgcaacg
gacgtgattgcaaccccttgttgagatttatcc------gatctctacgttcactg----
aaccacactct----------ttagcgagagcagtggggatgtggataaactcgggggac
tgctgactataaacttttctcaaaccagaggaaggttgcggcaataacaggtctgtgatg
ccctcagatgttcc-gggctgcacacgtgctacatttag-tagcgcagtgtgcaca-tta
atagagtgataggttccgtggtttgtacatttta-agggctcgtcctagtaaccaa-agc
tccacgggacatatcaaccttccccttacagggcgggtaacctcttcgaagtgctggcat
gatttccctagt-tttggcatttgaatccttgtcgcagcagccctgagacgtagt-----
-----gaacgctgcaa----------agtgattccagtcttaggtttgcgacacatgcaa
ttcctggttgactcatcgtggggactgattcttgtaattatttttcacggttcaaccagg
aatgccttgtaccggcggctcattaaaccgctgggaatacgtc
>Gruber_IIa1_0023_DS_FM866155 4396 bp 740 bp 763 bp
agttcgtggagtgatctgtctgcttaattgcgtttcaaaatttaaacctgagcgaca---
---aggtgctgctatcgaaactgtctttgagtgtgaactat-aagtcttttgacttatga
ccatcactc-tagacgtttatgttttggtgttggcccttgatgctcatttgaacgcaacg
gacgtgattgcaaccccttgttgagatttatcc------gatctctacgttcactg----
aaccacactct----------ttagcgagagcagtggggatgtggataaactcgggggac
tgctgactataaacttttctcaaaccagaggaaggttgcggcaataacaggtctgtgatg
ccctcagatgttcc-gggctgcacacgtgctacatttag-tagcgcagtgtgcaca-tta
atagagtgataggttccgtggtttgtacatttta-agggctcgtcctagtaaccaa-agc
tccacgggacatatcaaccttccccttacagggcgggtaacctcttcgaagtgctggcat
gatttccctagt-tttggcatttgaatccttgtcgcagcagccctgagacgtagt-----
-----gaacgctgcaa----------agtgattccagtcttaggtttgcgacacatgcaa
ttcctggttgactcatcgtggggactgattcttgtaattatttttcacggttcaaccagg
aatgccttgtaccggcggctcattaaaccgctgggaatacgtc
>Gruber_IIa2_0168_DS_FM866161 4396 bp 740 bp 763 bp
agttcgtggagtgatctgtctgcttaattgcgtttcaaaatttaaacctgagcgaca---
---aggtgctactatcgaaactgtctttgagtgtgaactat-aagtcttttgacttatga
ccatcactc-tagacgtttatgttttggtgttggcccttgatgctcatttgaacgcaacg
gacgtgattgcaaccccttgttgagatttatcc------gatctctacgttcactg----
aaccacactct----------ttagcgagagcagtggggatgtggataaactcgggggac
tgctgactataaacttttctcaaaccagaggaaggttgcggcaataacaggtctgtgatg
ccctcagatgttcc-gggctgcacacgtgctacatttag-tagcgcagtgtgcaca-tta
atagagtgataggttccgtggtttgtacatttta-agggctcgtcctagtaaccaa-agc
tccacgggacatatcaaccttccccttacagggcgggtaacctcttcgaagtgctggcat
gatttccctagt-tttggcatttgaatccttgtcgcagcagccctgagacgtagt-----
-----gaacgctgcaa----------agtgattccagtcttaggtttgcgacacatgcaa
ttcctggttgactcatcgtggggactgattcttgtaattatttttcacggttcaaccagg
aatgccttgtaccggcggctcattaaaccgctgggaatacgtc
>Gruber_IIa2_0019_DS_FM866154 4396 bp 740 bp 763 bp
agttcgtggagtgatctgtctgcttaattgcgtttcaaaatttaaacctgagcgaca---
---aggtgctactatcgaaactgtctttgagtgtgaactat-aagtcttttgacttatga
ccatcactc-tagacgtttatgttttggtgttggcccttgatgctcatttgaacgcaacg
gacgtgattgcaaccccttgttgagatttatcc------gatctctacgttcactg----
aaccacactct----------ttagcgagagcagtggggatgtggataaactcgggggac
tgctgactataaacttttctcaaaccagaggaaggttgcggcaataacaggtctgtgatg
ccctcagatgttcc-gggctgcacacgtgctacatttag-tagcgcagtgtgcaca-tta
atagagtgataggttccgtggtttgtacatttta-agggctcgtcctagtaaccaa-agc
tccacgggacatatcaaccttccccttacagggcgggtaacctcttcgaagtgctggcat
gatttccctagt-tttggcatttgaatccttgtcgcagcagccctgagacgtagt-----
-----gaacgctgcaa----------agtgattccagtcttaggtttgcgacacatgcaa
ttcctggttgactcatcgtggggactgattcttgtaattatttttcacggttcaaccagg
aatgccttgtaccggcggctcattaaaccgctgggaatacgtc
>Gruber_IIa2_0251_DS_FM866181 4396 bp 740 bp 763 bp
agttcgtggagtgatctgtctgcttaattgcgtttcaaaatttaaacctgagcgaca---
---aggtgctactatcgaaactgtctttgagtgtgaactat-aagtcttttgacttatga
ccatcactc-tagacgtttatgttttggtgttggcccttgatgctcatttgaacgcaacg
gacgtgattgcaaccccttgttgagatttatcc------gatctctacgttcactg----
aaccacactct----------ttagcgagagcagtggggatgtggataaactcgggggac
tgctgactataaacttttctcaaaccagaggaaggttgcggcaataacaggtctgtgatg
ccctcagatgttcc-gggctgcacacgtgctacatttag-tagcgcagtgtgcaca-tta
atagagtgataggttccgtggtttgtacatttta-agggctcgtcctagtaaccaa-agc
tccacgggacatatcaaccttccccttacagggcgggtaacctcttcgaagtgctggcat
gatttccctagt-tttggcatttgaatccttgtcgcagcagccctgagacgtagt-----
-----gaacgctgcaa----------agtgattccagtcttaggtttgcgacacatgcaa
ttcctggttgactcatcgtggggactgattcttgtaattatttttcacggttcaaccagg
aatgccttgtaccggcggctcattaaaccgctgggaatacgtc
>Gruber_IIa2_0186_DS_FM866168 4396 bp 740 bp 763 bp
agttcgtggagtgatctgtctgcttaattgcgtttcaaaatttaaacctgagcgaca---
---aggtgctactatcgaaactgtctttgagtgtgaactat-aagtcttttgacttatga
ccatcactc-tagacgtttatgttttggtgttggcccttgatgctcatttgaacgcaacg
gacgtgattgcaaccccttgttgagatttatcc------gatctctacgttcactg----
aaccacactct----------ttagcgagagcagtggggatgtggataaactcgggggac
tgctgactataaacttttctcaaaccagaggaaggttgcggcaataacaggtctgtgatg
ccctcagatgttcc-gggctgcacacgtgctacatttag-tagcgcagtgtgcaca-tta
atagagtgataggttccgtggtttgtacatttta-agggctcgtcctagtaaccaa-agc
tccacgggacatatcaaccttccccttacagggcgggtaacctcttcgaagtgctggcat
gatttccctagt-tttggcatttgaatccttgtcgcagcagccctgagacgtagt-----
-----gaacgctgcaa----------agtgattccagtcttaggtttgcgacacatgcaa
ttcctggttgactcatcgtggggactgattcttgtaattatttttcacggttcaaccagg
aatgccttgtaccggcggctcattaaaccgctgggaatacgtc
>Gruber_IIa2_0167_DS_FM866160 4396 bp 740 bp 763 bp
agttcgtggagtgatctgtctgcttaattgcgtttcaaaatttaaacctgagcgaca---
---aggtgctactatcgaaactgtctttgagtgtgaactat-aagtcttttgacttatga
ccatcactc-tagacgtttatgttttggtgttggcccttgatgctcatttgaacgcaacg
gacgtgattgcaaccccttgttgagatttatcc------gatctctacgttcactg----
aaccacactct----------ttagcgagagcagtggggatgtggataaactcgggggac
tgctgactataaacttttctcaaaccagaggaaggttgcggcaataacaggtctgtgatg
ccctcagatgttcc-gggctgcacacgtgctacatttag-tagcgcagtgtgcaca-tta
atagagtgataggttccgtggtttgtacatttta-agggctcgtcctagtaaccaa-agc
tccacgggacatatcaaccttccccttacagggcgggtaacctcttcgaagtgctggcat
gatttccctagt-tttggcatttgaatccttgtcgcagcagccctgagacgtagt-----
-----gaacgctgcaa----------agtgattccagtcttaggtttgcgacacatgcaa
ttcctggttgactcatcgtggggactgattcttgtaattatttttcacggttcaaccagg
aatgccttgtaccggcggctcattaaaccgctgggaatacgtc
>Gruber_IIa1_0216_DS_FM866173 4396 bp 740 bp 763 bp
agttcgtggagtgatctgtctgcttaattgcgtttcaaaatttaaacctgagcgaca---
---aggtgctactatcgaaactgtctttgagtgtgaactat-aagtcttttgacttatga
ccatcactc-tagacgtttatgttttggtgttggcccttgatgctcatttgaacgcaacg
gacgtgattgcaaccccttgttgagatttatcc------gatctctacgttcactg----
aaccacactct----------ttagcgagagcagtggggatgtggataaactcgggggac
tgctgactataaacttttctcaaaccagaggaaggttgcggcaataacaggtctgtgatg
ccctcagatgttcc-gggctgcacacgtgctacatttag-tagcgcagtgtgcaca-tta
atagagtgataggttccgtggtttgtacatttta-agggctcgtcctagtaaccaa-agc
tccacgggacatatcaaccttccccttacagggcgggtaacctcttcgaagtgctggcat
gatttccctagt-tttggcatttgaatccttgtcgcagcagccctgagacgtagt-----
-----gaacgctgcaa----------agtgattccagtcttaggtttgcgacacatgcaa
ttcctggttgactcatcgtggggactgattcttgtaattatttttcacggttcaaccagg
aatgccttgtaccggcggctcattaaaccgctgggaatacgtc
>Gruber_IIa_55_27_EU012483 4396 bp 740 bp 763 bp
AGTTCGTGGAGTGATCTGTCTGCTTAATTGCGTTTCAAAATCTAAACCTGAGCGACA---
---AGGTGCTGCTATCGAAACTGTCTTTGAGTGTGAACTAT-AAGTCTTTTGACTTATGA
CCATCACTC-TAGACGTTTATGTTTTGGTGTTGGCCCTTGATGCTCATTTGAACGCAACG
GACGTGATTGCAACCCCTTGTTGAGATTTATCC------GATCTCTACGTTCACTG----
AACCACACTCT----------TTAGCGAGAGCAGTGGGGATGTGGATAAACTCGGGGGAC
TGCTGACTATAAACTTTTCTCAAACCAGAGGAAGGTTGCGGCAATAACAGGTCTGTGATG
CCCTCAGATGTTCC-GGGCTGCACACGTGCTACATTTAG-TAGCGCAGTGTGCACA-TTA
ATAGAGTGATAGGTTCCGTGGTTTGTACATTTTA-AGGGCTCGTCCTAGTAACCAA-AGC
TCCACGGGACATATCAACCTTCCCCTTACAGGGCGGGTAACCTCTTCGAAGTGCTGGCAT
GATTTCCCTAGT-TTTGGCATTTGAATCCTTGTCGCAGCAGCCCTGAGACGTAGT-----
-----GAACGCTGCAA----------AGTGATTCCAGTCTTAGGTTTGCGACACATGCAA
TTCCTGGTTGACTCATCGTGGGGACTGATTCTTGTAATTATTTTTCACGGTTCAACCAGG
AATGCCTTGTACCGGCGGCTCATTAAACCGCTGGGAATACGTC
>Gruber_IIa_55_26_EU012482 4396 bp 740 bp 763 bp
AGTTCGTGGAGTGATCTGTCTGCTTAATTGCGTTTCAAAATCTAAACCTGAGCGACA---
---AGGTGCTGCTATCGAAACTGTCTTTGAGTGTGAACTAT-AAGTCTTTTGACTTATGA
CCATCACTC-TAGACGTTTATGTTTTGGTGTTGGCCCTTGATGCTCATTTGAACGCAACG
GACGTGATTGCAACCCCTTGTTGAGATTTATCC------GATCTCTACGTTCACTG----
AACCACACTCT----------TTAGCGAGAGCAGTGGGGATGTGGATAAACTCGGGGGAC
TGCTGACTATAAACTTTTCTCAAACCAGAGGAAGGTTGCGGCAATAACAGGTCTGTGATG
CCCTCAGATGTTCC-GGGCTGCACACGTGCTACATTTAG-TAGCGCAGTGTGCACA-TTA
ATAGAGTGATAGGTTCCGTGGTTTGTACATTTTA-AGGGCTCGTCCTAGTAACCAA-AGC
TCCACGGGACATATCAACCTTCCCCTTACAGGGCGGGTAACCTCTTCGAAGTGCTGGCAT
GATTTCCCTAGT-TTTGGCATTTGAATCCTTGTCGCAGCAGCCCTGAGACGTAGT-----
-----GAACGCTGCAA----------AGTGATTCCAGTCTTAGGTTTGCGACACATGCAA
TTCCTGGTTGACTCATCGTGGGGACTGATTCTTGTAATTATTTTTCACGGTTCAACCAGG
AATGCCTTGTACCGGCGGCTCATTAAACCGCTGGGAATACGTC
>Gruber_IIa_23_10_EU012464 4396 bp 740 bp 763 bp
AGTTCGTGGAGTGATCTGTCTGCTTAATTGCGTTTCAAAATCTAAACCTGAGCGACA---
---AGGTGCTGCTATCGAAACTGTCTTTGAGTGTGAACTAT-AAGTCTTTTGACTTATGA
CCATCACTC-TAGACGTTTATGTTTTGGTGTTGGCCCTTGATGCTCATTTGAACGCAACG
GACGTGATTGCAACCCCTTGTTGAGATTTATCC------GATCTCTACGTTCACTG----
AACCACACTCT----------TTAGCGAGAGCAGTGGGGATGTGGATAAACTCGGGGGAC
TGCTGACTATAAACTTTTCTCAAACCAGAGGAAGGTTGCGGCAATAACAGGTCTGTGATG
CCCTCAGATGTTCC-GGGCTGCACACGTGCTACATTTAG-TAGCGCAGTGTGCACA-TTA
ATAGAGTGATAGGTTCCGTGGTTTGTACATTTTA-AGGGCTCGTCCTAGTAACCAA-AGC
TCCACGGGACATATCAACCTTCCCCTTACAGGGCGGGTAACCTCTTCGAAGTGCTGGCAT
GATTTCCCTAGT-TTTGGCATTTGAATCCTTGTCGCAGCAGCCCTGAGACGTAGT-----
-----GAACGCTGCAA----------AGTGATTCCAGTCTTAGGTTTGCGACACATGCAA
TTCCTGGTTGACTCATCGTGGGGACTGATTCTTGTAATTATTTTTCACGGTTCAACCAGG
AATGCCTTGTACCGGCGGCTCATTAAACCGCTGGGAATACGTC
>Gruber_IIa_33_14_EU012473 4396 bp 740 bp 763 bp
AGTTCGTGGAGTGATCTGTCTGCTTAATTGCGTTTCAAAATCTAAACCTGAGCGACA---
---AGGTGCTGCTATCGAAACTGTCTTTGAGTGTGAACTAT-AAGTCTTTTGACTTATGA
CCATCACTC-TAGACGTTTATGTTTTGGTGTTGGCCCTTGATGCTCATTTGAACGCAACG
GACGTGATTGCAACCCCTTGTTGAGATTTATCC------GATCTCTACGTTCACTG----
AACCACACTCT----------TTAGCGAGAGCAGTGGGGATGTGGATAAACTCGGGGGAC
TGCTGACTATAAACTTTTCTCAAACCAGAGGAAGGTTGCGGCAATAACAGGTCTGTGATG
CCCTCAGATGTTCC-GGGCTGCACACGTGCTACATTTAG-TAGCGCAGTGTGCACA-TTA
ATAGAGTGATAGGTTCCGTGGTTTGTACATTTTA-AGGGCTCGTCCTAGTAACCAA-AGC
TCCACGGGACATATCAACCTTCCCCTTACAGGGCGGGTAACCTCTTCGAAGTGCTGGCAT
GATTTCCCTAGT-TTTGGCATTTGAATCCTTGTCGCAGCAGCCCTGAGACGTAGT-----
-----GAACGCTGCAA----------AGTGATTCCAGTCTTAGGTTTGCGACACATGCAA
TTCCTGGTTGACTCATCGTGGGGACTGATTCTTGTAATTATTTTTCACGGTTCAACCAGG
AATGCCTTGTACCGGCGGCTCATTAAACCGCTGGGAATACGTC
>Gruber_IIa_23_11_EU012465 4396 bp 740 bp 763 bp
AGTTCGTGGAGTGATCTGTCTGCTTAATTGCGTTTCAAAATCTAAACCTGAGCGACA---
---AGGTGCTGCTATCGAAACTGTCTTTGAGTGTGAACTAT-AAGTCTTTTGACTTATGA
CCATCACTC-TAGACGTTTATGTTTTGGTGTTGGCCCTTGATGCTCATTTGAACGCAACG
GACGTGATTGCAACCCCTTGTTGAGATTTATCC------GATCTCTACGTTCACTG----
AACCACACTCT----------TTAGCGAGAGCAGTGGGGATGTGGATAAACTCGGGGGAC
TGCTGACTATAAACTTTTCTCAAACCAGAGGAAGGTTGCGGCAATAACAGGTCTGTGATG
CCCTCAGATGTTCC-GGGCTGCACACGTGCTACATTTAG-TAGCGCAGTGTGCACA-TTA
ATAGAGTGATAGGTTCCGTGGTTTGTACATTTTA-AGGGCTCGTCCTAGTAACCAA-AGC
TCCACGGGACATATCAACCTTCCCCTTACAGGGCGGGTAACCTCTTCGAAGTGCTGGCAT
GATTTCCCTAGT-TTTGGCATTTGAATCCTTGTCGCAGCAGCCCTGAGACGTAGT-----
-----GAACGCTGCAA----------AGTGATTCCAGTCTTAGGTTTGCGACACATGCAA
TTCCTGGTTGACTCATCGTGGGGACTGATTCTTGTAATTATTTTTCACGGTTCAACCAGG
AATGCCTTGTACCGGCGGCTCATTAAACCGCTGGGAATACGTC
>Gruber_IIa_37_19_EU012477 4396 bp 740 bp 763 bp
AGTTCGTGGAGTGATCTGTCTGCTTAATTGCGTTTCAAAATCTAAACCTGAGCGACA---
---AGGTGCTGCTATCGAAACTGTCTTTGAGTGTGAACTAT-AAGTCTTTTGACTTATGA
CCATCACTC-TAGACGTTTATGTTTTGGTGTTGGCCCTTGATGCTCATTTGAACGCAACG
GACGTGATTGCAACCCCTTGTTGAGATTTATCC------GATCTCTACGTTCACTG----
AACCACACTCT----------TTAGCGAGAGCAGTGGGGATGTGGATAAACTCGGGGGAC
TGCTGACTATAAACTTTTCTCAAACCAGAGGAAGGTTGCGGCAATAACAGGTCTGTGATG
CCCTCAGATGTTCC-GGGCTGCACACGTGCTACATTTAG-TAGCGCAGTGTGCACA-TTA
ATAGAGTGATAGGTTCCGTGGTTTGTACATTTTA-AGGGCTCGTCCTAGTAACCAA-AGC
TCCACGGGACATATCAACCTTCCCCTTACAGGGCGGGTAACCTCTTCGAAGTGCTGGCAT
GATTTCCCTAGT-TTTGGCATTTGAATCCTTGTCGCAGCAGCCCTGAGACGTAGT-----
-----GAACGCTGCAA----------AGTGATTCCAGTCTTAGGTTTGCGACACATGCAA
TTCCTGGTTGACTCATCGTGGGGACTGATTCTTGTAATTATTTTTCACGGTTCAACCAGG
AATGCCTTGTACCGGCGGCTCATTAAACCGCTGGGAATACGTC
>Gruber_IIa_55_28_EU012484 4396 bp 740 bp 763 bp
AGTTCGTGGAGTGATCTGTCTGCTTAATTGCGTTTCAAAATCTAAACCTGAGCGACA---
---AGGTGCTGCTATCGAAACTGTCTTTGAGTGTGAACTAT-AAGTCTTTTGACTTATGA
CCATCACTC-TAGACGTTTATGTTTTGGTGTTGGCCCTTGATGCTCATTTGAACGCAACG
GACGTGATTGCAACCCCTTGTTGAGATTTATCC------GATCTCTACGTTCACTG----
AACCACACTCT----------TTAGCGAGAGCAGTGGGGATGTGGATAAACTCGGGGGAC
TGCTGACTATAAACTTTTCTCAAACCAGAGGAAGGTTGCGGCAATAACAGGTCTGTGATG
CCCTCAGATGTTCC-GGGCTGCACACGTGCTACATTTAG-TAGCGCAGTGTGCACA-TTA
ATAGAGTGATAGGTTCCGTGGTTTGTACATTTTA-AGGGCTCGTCCTAGTAACCAA-AGC
TCCACGGGACATATCAACCTTCCCCTTACAGGGCGGGTAACCTCTTCGAAGTGCTGGCAT
GATTTCCCTAGT-TTTGGCATTTGAATCCTTGTCGCAGCAGCCCTGAGACGTAGT-----
-----GAACGCTGCAA----------AGTGATTCCAGTCTTAGGTTTGCGACACATGCAA
TTCCTGGTTGACTCATCGTGGGGACTGATTCTTGTAATTATTTTTCACGGTTCAACCAGG
AATGCCTTGTACCGGCGGCTCATTAAACCGCTGGGAATACGTC
>Gruber_IIa_CA-G_rub3B_NA_AF102230 Gruber_U_CA-G.rub3B_NA_AF102230 4396 bp 740 bp 763 bp
AGTTCGTGGAGTGATCTGTCTGCTTAATTGCGTTTCAAAATCTAAACCTGAGCGACA---
---AGGTGCTGCTATCGAAACTGTCTTTGAGTGTGAACTAT-AAGTCTTTTGACTTATGA
CCATCACTC-TAGACGTTTATGTTTTGGTGTTGGCCCTTGATGCTCATTTGAACGCAACG
GACGTGATTGCAACCCCTTGTTGAGATTTATCC------GATCTCTACGTTCACTG----
AACCACACTCT----------TTAGCGAGAGCAGTGGGGATGTGGATAAACTCGGGGGAC
TGCTGACTATAAACTTTTCTCAAACCAGAGGAAGGTTGCGGCAATAACAGGTCTGTGATG
CCCTCAGATGTTCC-GGGCTGCACACGTGCTACATTTAG-TAGCGCAGTGTGCACA-TTA
ATAGAGTGATAGGTTCCGTGGTTTGTACATTTTA-AGGGCTCGTCCTAGTAACCAA-AGC
TCCACGGGACATATCAACCTTCCCCTTACAGGGCGGGTAACCTCTTCGAAGTGCTGGCAT
GATTTCCCTAGT-TTTGGCATTTGAATCCTTGTCGCAGCAGCCCTGAGACGTAGT-----
-----GAACGCTGCAA----------AGTGATTCCAGTCTTAGGTTTGCGACACATGCAA
TTCCTGGTTGACTCATCGTGGGGACTGATTCTTGTAATTATTTTTCACGGTTCAACCAGG
AATGCCTTGTACCGGCGGCTCATTAAACCGCTGGGAATACGTC
>Gruber_IIa_46_24_EU012481 4396 bp 740 bp 763 bp
AGTTCGTGGAGTGATCTGTCTGCTTAATTGCGTTTCAAAATCTAAACCTGAGCGACA---
---AGGTGCTGCTATCGAAACTGTCTTTGAGTGTGAACTAT-AAGTCTTTTGACTTATGA
CCATCACTC-TAGACGTTTATGTTTTGGTGTTGGCCCTTGATGCTCATTTGAACGCAACG
GACGTGATTGCAACCCCTTGTTGAGATTTATCC------GATCTCTACGTTCACTG----
AACCACACTCT----------TTAGCGAGAGCAGTGGGGATGTGGATAAACTCGGGGGAC
TGCTGACTATAAACTTTTCTCAAACCAGAGGAAGGTTGCGGCAATAACAGGTCTGTGATG
CCCTCAGATGTTCC-GGGCTGCACACGTGCTACATTTAG-TAGCGCAGTGTGCACA-TTA
ATAGAGTGATAGGTTCCGTGGTTTGTACATTTTA-AGGGCTCGTCCTAGTAACCAA-AGC
TCCACGGGACATATCAACCTTCCCCTTACGGGGCGGGTAACCTCTTCGAAGTGCTGGCAT
GATTTCCCTAGT-TTTGGCATTTGAATCCTTGTCGCAGCAGCCCTGAGACGTAGT-----
-----GAACGCTGCAA----------AGTGATTCCAGTCTTAGGTTTGCGACACATGCAA
TTCCTGGTTGACTCATCGTGGGGACTGATTCTTGTAATTATTTTTCACGGTTCAACCAGG
AATGCCTTGTACCGGCGGCTCATTAAACCGCTGGGAATACGTC
>Gruber_IIa_33_13_EU012472 4396 bp 740 bp 763 bp
AGTTCGTGGAGTGATCTGTCTGCTTAATTGCGTTTCAAAATCTAAACCTGAGCGACA---
---AGGTGCTGCTATCGAAACTGTCTTTGAGTGTGAACTAT-AAGTCTTTTGACTTATGA
CCATCACTC-TAGACGTTTATGTTTTGGTGTTGGCCCTTGATGCTCATTTGAACGCAACG
GACGTGATTGCAACCCCTTGTTGAGATTTATCC------GATCTCTACGTTCACTG----
AACCACACTCT----------TTAGCGAGAGCAGTGGGGATGTGGATAAACTCGGGGGAC
TGCTGACTATAAACTTTTCTCAAACCAGAGGAAGGTTGCGGCAATAACAGGTCTGTGATG
CCCTCAGATGTTCC-GGGCTGCACACGTGCTACATTTAG-TAGCGCAGTGTGCACA-TTA
ATAGAGTGATAGGTTCCGTGGTTTGTACATTTTA-AGGGCTCGTCCTAGTAACCAA-AGC
TCCACGGGACATATCAACCTTCCCCTTACAGGGCGGGTAACCTCTTCGAAGTGCTGGCAT
GATTTCCCTAGT-TTTGGCATTTGAATCCTTGTCGCAGCAGCCCTGAGACGTAGT-----
-----GAACGCTGCAA----------AGTGATTCCAGTCTTAGGTTTGCGACACATGCAA
TTCCTGGTTGACTCATCGTGGGGACTGATTCTTGTAATTACTTTTCACGGTTCAACCAGG
AATGCCTTGTACCGGCGGCTCATTAAACCGCTGGGAATACGTC
>Gruber_IIa_46_22_EU012480 4396 bp 740 bp 763 bp
AGTTCGTGGAGTGATCTGTCTGCTTAATTGCGTTTCAAAATCTAAACCTGAGCGACA---
---AGGTGCTGCTATCGAAACTGTCTTTGAGTGTGAACTAT-AAGTCTTTTGACTTATGA
CCATCACTC-TAGACGTTTATGTTTTGGTGTTGGCCCTTGATGCTCATTTGAACGCAACG
GACGTGATTGCAACCCCTTGTTGAGATTTATCC------GATCTCTACGTTCACTG----
AACCACACTCT----------TTAGCGAGAGCAGTGGGGATGTGGATAAACTTGGGGGAC
TGCTGACTATAAACTTTTCTCAAACCAGAGGAAGGTTGCGGCAATAACAGGTCTGTGATG
CCCTCAGATGTTCC-GGGCTGCACACGTGCTACATTTAG-TAGCGCAGTGTGCACA-TTA
ATAGAGTGATAGGTTCCGTGGTTTGTACATTTTA-AGGGCTCGTCCTAGTAACCAA-AGC
TCCACGGGACATATCAACCTTCCCCTTACAGGGCGGGTAACCTCTTCGAAGTGCTGGCAT
GATTTCCCTAGT-TTTGGCATTTGAATCCTTGTCGCAGCAGCCCTGAGACGTAGT-----
-----GAACGCTGCAA----------AGTGATTCCAGTCTTAGGTTTGCGACACATGCAA
TTCCTGGTTGACTCATCGTGGGGACTGATTCTTGTAATTATTTTTCACGGTTCAACCAGG
AATGCCTTGTACCGGCGGCTCATTAAACCGCTGGGAATACGTC
>Gruber_IIa_37_20_EU012478 4396 bp 740 bp 763 bp
AGTTCGTGGAGTGATCTGTCTGCTTAATTGCGTTTCAAAATCTAAACCTGAGCGACA---
---AGGTGCTGCTATCGAAACTGTCTTTGAGTGTGAACTAT-AAGTCTTTTGACTTATGA
CCATCACTC-TAGACGTTTATGTTTTGGTGTTGGCCCTTGATGCTCATTTGAACGCAACG
GACGTGATTGTAACCCCTTGTTGAGATTTATCC------GATCTCTACGTCCACTG----
AACCACACTCT----------TTAGCGAGAGCAGTGGGGATGTGGATAAACTCGGGGGAC
TGCTGACTATAAACTTTTCTCAAACCAGAGGAAGGTTGCGGCAATAACAGGTCTGTGATG
CCCTCAGATGTTCC-GGGCTGCACACGTGCTACATTTAG-TAGCGCAGTGTGCACA-TTA
ATAGAGTGATAGGTTCCGTGGTTTGTACATTTTA-AGGGCTCGTCCTAGTAACCAA-AGC
TCCACGGGACATATCAACCTTCCCCTTACAGGGCGGGTAACCTCTTCGAAGTGCTGGCAT
GATTTCCCTAGT-TTTGGCATTTGAATCCTTGTCGCAGCAGCCCTGAGACGTAGT-----
-----GAACGCTGCAA----------AGTGATTCCAGTCTTAGGTTTGCGACACATGCAA
TTCCTGGTTGACTCATCGTGGGGACTGATTCTTGTAATTATTTTTCACGGTTCAACCAGG
AATGCCTTGTACCGGCGGCTCATTAAACCGCTGGGAATACGTC
>Gruber_IIa_34_14_EU012475 4396 bp 740 bp 763 bp
AGTTCGTGGAGTGATCTGTCTGCTTAATTGCGTTTCAAAATCTAAACCTGAGCGACA---
---AGGTGCTGCTATCGAAACTGTCTTTGAGTGTGAACTAT-AAGTCTTTTGACTTATGA
CCATCACTC-TAGACGTTTATGTTTTGGTGTTGGCCCTTGATGCTCATTTGAACGCAACG
GACGTGATTGCAACCCCTTGTTGAGATTTATCC------GATCTCTACGTTCACTG----
AACCACACTCT----------TTAGCGAGAGCAGTGGGGATGTGGATAAACTCGGGGGAC
TGCCGACTATAAACTTTTCTCAAACCAGAGGAAGGTTGCGGCAATAACAGGTCTGTGATG
CCCTCAGATGTTCC-GGGCTGCACACGTGCTACATTTAG-TAGCGCAGTGTGCACA-TTA
ATAGAGTGATAGGTTCCGTGGTTTGTACATTTTA-AGGGCTCGTCCTAGTAACCAA-AGC
TCCACGGGACATATCAACCTTCCCCTTACAGGGCGGGTAACCTCTTCGAAGTGCTGGCAT
GATTTCCCTAGT-TTTGGCATTCGAATCCTTGTCGCAGCAGCCCTGAGACGTAGT-----
-----GAACGCTGCAA----------AGTGATTCCAGTCTTAGGTTTGCGACACATGCAA
TTCCTGGTTGACTCATCGTGGGGACTGATTCTTGTAATTATTTTTCACGGTTCAACCAGG
AATGCCTTGTACCGGCGGCTCATTAAACCGCTGGGAATACGTC
>Gruber_IIa_37_18_EU012476 4396 bp 740 bp 763 bp
AGTTCGTGGAGTGATCTGTCTGCTTAATTGCGTTTCAAAATCTAAACCTGAGCGACA---
---AGGTGCTGCTATCGAAACTGTCTTTGAGTGTGAACTAT-AAGTCTTTTGACCTATGA
CCATCACTC-TAGACGTTTATGTTTTGGTGTTGGCCCTTGATGCTCATTTGAACGCAACG
GACGTGATTGCAACCCCTTGTTGAGATTTATCC------GATCTCTACGTTCACTG----
AACCACACTCT----------TTAGCGAGAGCAGTGGGGATGTGGATAAACTCGGGGGAC
TGCTGACTATAAACTTTTCTCAAACCAGAGGAAGGTTGCGGCAATAACAGGTCTGTGATG
CCCTCAGATGTTCC-GGGCTGCACACGTGCTACATTTAG-TAGCGCAGTGTGCACA-TTA
ATAGAGTGATAGGTTCCGTGGTTTGTACATTTTA-AGGGCTCGTCCTAGTAACCAA-AGC
TCCACGGGACATATCAACCTTCCCCTTACAGGGCGGGTAACCTCTTCGAAGTGCTGGCAT
GATTTCCCTAGT-TTTGGCATTTGAATCCTTGCCGCAGCAGCCCTGAGACGTAGT-----
-----GAACGCTGCAA----------AGTGATTCCAGTCTTAGGTTTGCGACACATGCAA
TTCCTGGTTGACTCATCGTGGGGACTGATTCTTGTAATTATTTTTCACGGTTCAACCAGG
AATGCCTTGTACCGGCGGCTCACTAAACCGCTGGGAATACGTC
>Gruber_IIa_24_2_EU012467 4396 bp 740 bp 763 bp
AGTTCGTGGAGTGATCTGTCTGCTTAATTGCGTTTCAAAATCTAAACCTGAGCGACA---
---AGGTGCTGCTATCGAAACTGTCTTTGAGTGTGAACTAT-AAGTCTTTTGACTTATGA
CCATCACTC-TAGACGTTTATGTTTTGGTGTTGGCCCTTGATGCTCATCTGAACGCAGCG
GACGTGATTGCAACCCCTTGTTGAGATTTATCC------GATCTCTACGTTCACTG----
AACCACACTCT----------TTAGCGAGAGCAATGGGGATGTGGATAAACTCGGGGGAC
TGCTGACTATAAACTTTTCTCAAACCAGAGGAAGGTTGCGGCAATAACAGGTCTGTGATG
CCCTCAGATGTTCC-GGGCTGCACACGTGCTACATTTAG-TAGCGCAGTGTGCACA-TTA
ATAGAGTGATAGGTTCCGTGGTTTGTACATTTTA-AGGGCTCGTCCTAGTAACCAA-AGC
TCCACGGGACATATCAACCTTCCCCTTACAGGGCGGGTAACCTCTTCGAAGTGCTGGCAT
GATTTCCCTAGT-TTTGGCATTTGAATCCTTGTCGCAGCAGCCCTGAAACGTAGT-----
-----GAACGCTGCAA----------AGTGATTCCAGTCTTAGGTTTGCGACACATGCAA
TTCCTGGTTGACTCATCGTGGGGACTGATTCTTGTAATTATTTTTCACGGTTCAACCAGG
AATGCCTTGTACCGGCGGCTCATTAAACCGCTGGGAATACGTC
>Gruber_IIa_46_21_EU012479 4396 bp 740 bp 763 bp
AGTTCGTGGAGTGATCTGTCTGCCTAATTGCGTTTCAAAATCTAAACCTGAGCGACA---
---AGGTGCTGCTATCGAAACTGTCTTTGAGTGCGAACTAT-AAGTCTTTTGACTTATGA
CCATCACTC-TAGACGTTTATGTTTTGGTGTTGGCCCTTGATGCTCATTTGAACGCAACG
GACGTGATTGCAACCCCTTGTTGAGATTTATCC------GATCTCTACGTTCACTG----
AACCACACTCT----------TTAGCGAGAGCAGTGGGGATGTGGATAAACTCGGGGGAC
TGCTGACTATAAACTTTTCTCAAACCAGAGGAAGGTTGCGGCAATAACAGGTCTGTGATG
CCCTCAGATGTTCC-GGGCTGCACACGTGCTACATTTAG-TAGCGCAGTGTGCACA-TTA
ATAGAGTGATAGGTTCCGTGGTTTGTACATTCTA-AGGGCTCGTCCTAGTAACCAA-AGC
TCCACGGGACATATCAACCTTCCCCTTACAGGGCGGGTAACCTCTTCGAAGTGCTGGCAT
GATTTCCCTAGT-TTTGGCATTTGAATCCTTGTCGCAGCAGCCCTGAGACGTAGT-----
-----GAACGCTGCAA----------AGTGATTCCAGTCTTAGGTTTGCGACACATGCAA
TTCCTGGTTGACTCATCGTGGGGACTGATTCTTGTAATTATTTTTCACGGTTCAACCAGG
AATGCCTTGTACCGGCGGCTCAGTAAACCGCTGGGAATACGTC
>Gruber_IIa_23_9_EU012463 4396 bp 740 bp 763 bp
AGTTCGTGGAGTGATCTGTCTGCTTAATTGCGTTTCAAAATCTAAACCTGAGCGACA---
---AGGTGCTGCTATCGAAACTGTCTTTGAGTGTGAACTAT-AAGTCTTTTGACTTACAA
CCATCACTC-TAGACGTTTATGTTTTGGTGTTGGCCCTTGATGCTCATTTGAACGCAACG
GACGTGATTGCAACCCCTTGTTGAGATTTATCC------GATCTCTACGTTCACTG----
AACCACACTCT----------TTAGCGAGAGCAGTGGGGATGTGGATAAACTCGGGGGAC
TGCTGACTATAAACTTTTCTCAAACCAGAGGAAGGTTGCGGCAATAACAGGTCTGTGATG
CCCTCAGATGTTCC-GGGCTGCACACGTGCTACATTTAG-TAGCGCAGTGTGCACA-TTA
ATAGAGTGATAGGTTCCGTGGTTTGTACATTTTA-AGGGCTCGTCCTAGTAACCAA-AGC
TCCACGGGACATATCAACCTTCCCCTTACAGGGCGGGTAACCTCTTCGAAGTGCTGGCAT
GATTTCCCTAGT-TTTGGCATTTGAATCCTTGTCGCAGCAGCCCTGAGACGTAGT-----
-----GAACGCTGCAA----------AGTGATTCCAGTCTTAGGCTTGCGACACATGCAA
TTCCTGGTTGACTCATCGTGGGGACTGATTCTTGTAATTATTTTTCACGGTTCAACCAGG
AATGCCTTGTACCGGCGGCTCATTAAACCGCGGGGAATACGTC
>Gruber_IIa_24_1_EU012466 4396 bp 740 bp 763 bp
AGTTCGTGGAGTGATCTGTCTGCTTAATTGCGTTTC-AAATCTAAACCTGAGCGACA---
---AGGTGCTGCTATCGAAACTGTCTTTGAGTGTGAACTAT-AAGTCTTTTGACTTATGA
CCATCACTC-TAGACGTTTATGTTTTGGTGTTGGCCCTTGATGCTCATTTGAACGCAACG
GACGTGATTGCAACCCCTTGTTGAGATTTATCC------GATCTCTACGTTCACTG----
AACCACACTCT----------TTAGCGAGAGCAGTGGGGATGTGGATAAACTCGGGGGAC
TGCTGACTATAAACTTTTCTCAAACCAGAGGAAGGTTGCGGCAATAACAGGTCTGTGATG
CCCTCAGATGTTCC-GGGCTGCACACGTGCTACATTTAG-TAGCGCAGTGTGCACA-TTA
ATAGAGTGATAGGTTCCGTGGTTTGTACATTTTA-AGGGCTCGTCCTAGTAACCAA-AGC
TCCACGGGACATATCAACCTTCCCCTTACAGGGCGGGTAACCTCTTCGAAGTGCTGGCAT
GATTTCCCTAGT-TTTGGCATTTGAATCCTTGTCGCAGCAGCCCTGAGACGTAGT-----
-----GAACGCTGCAA----------AGTGATTCCAGTCTTAGGTTTGCGACACATGCAA
TTCCTGGTTGACTCATCGTGGGGACTGATTCTTGTAATTATTTTTCACGGTTCAACCAGG
AATGCCTTGTACCGGCGGCTCATTAAACCGCTGGGAATACGTC
>Gruber_IIa_34_13_EU012474 4396 bp 740 bp 763 bp
AGTTCGTGGAGTGATCTGTCTGCTTAATTGCGTTTCAAAATCTAAACCTGAGCGACA---
---AGGTGCTGCTATCGAAACTGTCTTTGAGTGTGAACTAT-AAGTCTTTTGACTTATGA
CCATCACTC-TAGACGTTTATGTTTTGGTGTTGGCCCTTGATGCTCATTTGAACGCAACG
GACGTGATTGCAACCCCTTGTTGAGATTTATCC------GATCTCTACGTTCACTG----
AACCACACTCT----------TTAGCGAGAGCAGTGGGGATGTGGACAAACTCGGGGGAC
TGCTGACTATAAACTTTTCTCAAACCAGAGGAAGGTTGCGGCAATAACAGGTCTGTGATG
CCCTCGGATGTTCC-GGGCTGCACACGTGCTACATTTAG-TAGCGCAGTGTGCACA-TTA
ATAGAGTGATAGGTTCCGTGGTTTGTACATTTTA-AGGGCTCGTCCTAGTAACCAA-AGC
TCCACGGGACATATCAACCTT-CCCTTACAGGGCGGGTAACCTCTTCGAAGTGCTGGCAT
GATTTCCCTAGT-TTTGGCATTTGAATCCTTGTCGCAGCAGCCCTGAGACGTAGT-----
-----GAACGCTGCAA----------AGTGATTCCAGTCTTAGGTTTGCGACACATGCAA
TTCCTGGTTGACTCATCGTGGGGACTGATTCTTGTAATTATTTTTCACGGTTCAACCAGG
AATGCCTTGTACCGGCGGCTCATTAAACCGCTGGGAATACGTC
>Gruber_IIa2_454_9_EU012453 4396 bp 740 bp 763 bp
AGTTCGTGGAGTGATCTGTCTGCTTAATTGCGTTTCAAAATTTAAACCTGAGCGACA---
---GGGTGCTACTATCGAAACTGTCTTTGAGTGTGAACTAT-AAGTCTTTTGACTTATGA
CCATCACTC-TAGACGTTTATGTTTTGGTGTTGGTCCTTGATGCTCATTTGAACGCAACG
GACGTGATTGCAACCCCTTGTTGAGATTTATCC------GATCCCTACGTTCACTG----
AACCACACTCT----------TTAGCGAGAGCAGTGGGGATGTGGATAAACTCGGGGGAC
TGCTGACTATAAACTTTTCTCAAACCAGAGGAAGGTTGCGGCAATAACAGGTCTGTGATG
CCCTCAGATGTTCC-GGGCTGCACACGTGCTACATTTAG-TAGCGCAGTGTGCACA-TTA
ATAGAGTGATAGGTTCCGTGGTTTGTACATTTTA-AGGGCTCGTCCTAGTAACCAA-AGC
TCCACGGGACATATCAACCTT-CCCTTACAGGGCGGGTAACCTCTTCGAAGTGCTGGCAT
GATTTCCCTAGT-TTTGGCATTTGAATCCTTGTCGCAGCAGCCCTGAGACGTAGT-----
-----GAACGCTGCAA----------AGTGATTCCAGTCTTAGGTTTGCGACACATGCAA
TTCCTGGTTGACTCATCGTGGGGACTGATTCTTGTAATTATTTTTCACGGTTCAACCAGG
AATGCCTTGTACCGGCGGCTCATTAAACCGCTGGGAATACGTC
>Gruber_IIa2_454_10_EU012454 4396 bp 740 bp 763 bp
AGTTCGTGGAGTGATCTGTCTGCTTAATTGCGTTTCAAAATTTAAACCTGAGCGACA---
---AGGTGCTACTATCGAAACTGTCTTTGAGTGTGAACTAT-AAGTCTTTTGACTTATGA
CCATCACTC-TAGACGTTTATGTTTTGGTGTTGGCCCTTGATGCTCATTTGAACGCAACG
GACGTGATTGCAACCCCTTGTTGAGATTTATCC------GATCTCTACGTTCACTG----
AACCACACTCT----------TTAGCGAGAGCAGTGGGGATGTGGATAAACTCGGGGGAC
TGCTGACTATAAACTTTTCTCAAACCAGAGGAAGGTTGCGGCAATAACAGGTCTGTGATG
CCCTCAGATGTTCC-GGGCTGCACACGTGCTACATTTAG-TAGCGCAGTGTGCACA-TTA
ATAGAGTGATAGGTTCCGTGGTTTGTACATTTTA-AGGGCTCGTCCTAGTAACCAA-AGC
TCCACGGGACATATCAACCTT-CCCTTACAGGGCGGGTAACCTCTTCGAAGTGCTGGCAT
GATTTCCCTAGT-TTTGGCATTTGAATCCTTGTCGCAGCAGCCCTGAGACGTAGT-----
-----GAACGCTGCAA----------AGTGATTCCAGTCTTAGGTTTGCGACACATGCAA
TTCCTGGTTGACTCATCGTGGGGACTGATTCTTGTAATTATTTTTCACGGTTCAACCAGG
AATGCCTTGTACCGGCGGCTCATTAAACCGCTGGGAATACGTC
>Gruber_IIa2_454_3_EU012452 4396 bp 740 bp 763 bp
AGTTCGTGGAGTGATCTGTCTGCTTAATTGCGTTTCAAAATTTAAACCTGGGCGACA---
---AGGTGCTACTATCGAAACTGTCTTTGAGTGTGAACTAT-AAGTCTTTTGACTTATGA
CCATCACTC-TAGACGTTTATGTTTTGGTGTTGGCCCTTGATGCTCATTTGAACGCAACG
GACGTGATTGCAACCCCTTGTTGAGATTTATCC------GATCTCTACGTTCACTG----
AACCACACTCT----------TTAGCGAGA-CAGTGGGGATGTGGATAAACTCCGGGGAC
TGCTGACTATAAACTTTTCTCAAACCAGAGGAAGGTTGCGGCAATAACAGGTCTGTGATG
CCCTCAGATGTTCC-GGGCTGCACACGTGCTACATTTAG-TAGCGCAGTGTGCACA-TTA
ATAGAGTGATAGGTTCCGTGGTTTGTACATTTTA-AGGGCTCGTCCTAGTAACCAA-AGC
TCCACGGGACATATCAACCTT-CCCTTACAGGGCGGGTAACCTCTTCGAAGTGCTGGCAT
GATTTCCCTAAT-TTTGGCATTTGAATCCTTGTCGCAGCAGCCCTGAGACGTAGT-----
-----GAACGCTGCAA----------AGTGATTCCAGTCTTAGGTTTGCGACACATGCAA
TTCCTGGTTGACTCATCGTGGGGACTGATTCTTGTAATTATTTTTCACGGTTCAACCAGG
AATGCCTTGTACCGGCGGCTCATTAAACCGCTGGGAATACGTC
>Gconglobatus_U_OKI-1_1_AB263465 4396 bp 734 bp 763 bp
agttcgtggagtgatctgtctgcttaattgcgtttcaaaatatgaatttgagtaccaggt
tccaagtgtttcaagtaaatctgtctctgagtgtgaactgt-atctcttcggatatgcga
ctatcactcttaggcaattatgatttgcttgtagcccctggtactcttttgaacgcaacg
gacgtgattgcaaccccttgttgagtttgcttctcttaagaactctacgtctactg----
atccacctacc----------ttagcgggt-aggtggtgaggtggataaactcgggggac
tgctgactataaccatttctcaaaacagaagaaggttgcggcaataacaggtctgtgatg
ccctcagatgtccc-gggctgcacacgtgctacaatgag-tagcgcagtgtgcacatttt
gaagagtgatagg-tgctggggttgtacattttaaagggctcgtcctagtaaccaaccgc
ccccaagcatctatcaaccttccctttacagggtgggtaacctcttcgaagtgctggttt
gatttccctagtgtttgtcataataatcctcgtcgcacctactctaggacatagt-----
-----gaacattgtagactttgtcataatgattcccgtcttaggtttgcgacgcatgctt
ttcctggttgactcatcgtgggaactgattcttgtaattatttgtcacggctcaaccagg
aatgccttgtactggcggctcattaaaccgctcggtatacgtc
>Gconglobatus_U_OKI-1_2_AB468887 4396 bp 734 bp 763 bp
agttcgtggagtgatctgtctgcttaattgcgtttcaaaatatgaatttgagtaccaggt
tccaagtgtttcaagtaaatctgtctctgagtgtgaactgt-atctcttcggatatgcga
ctatcactcttaggcaattatgatttgcttgtagcccctggtactcttttgaacgcaacg
gacgtgattgcaaccccttgttgagtttgcttctcttaagaactctacgtctactg----
atccacctacc----------ttagcgggt-aggtggtgaggtggataaactcgggggac
tgctgactataaccatttctcaaaacagaagaaggttgcggcaataacaggtctgtgatg
ccctcagatgtccc-gggctgcacacgtgctacaatgag-tagcgcagtgtgcacatttt
gaagagtgatagg-tgctggggttgtacattttaaagggctcgtcctagtaaccaaccgc
ccccaagcatctatcaaccttccctttacagggtgggtaacctcttcgaagtgctggttt
gatttccctagtgtttgtcataataatcctcgtcgcacctactctaggacatagt-----
-----gaacattgtagactttgtcataatgattcccgtcttaggtttgcgacgcatgctt
ttcctggttgactcatcgtgggaactgattcttgtaattatttgtcacggctcaaccagg
aatgccttgtactggcggctcattaaaccgctcggtatacgtc
>Gconglobatus_U_OKI-2_1_AB263466 4396 bp 734 bp 763 bp
agttcgtggagtgatctgtctgcttaattgcgtttcaaaatatgaatttgagtaccaggt
cccaagtgtttcaagtaaatctgtctctgagtgtgaactgt-atctcttcggatatgcga
ctatcactcttaggcaattatgatttgcttgtagcccctggtactcttttgaacgcaacg
gacgtgattgcaaccccttgttgagtttgcttctcttaggaactctacgtctactg----
atccacctacc----------ttagcaggt-aggtggtgaggtggataaactcgggggac
tgctgactataaccatttctcaaaacagaggaaggttgcggcaataacaggtctgtgatg
ccctcagatgtccc-gggctgcacacgtgctacaatgag-tagcgcagtgtgtacatttt
gaagagtgatagg-tgctggggttgtacattttaaagggctcgtcctagtaaccaaccgc
ccccaagcatctatcaaccttccctttacagggtgggtaacctcttcgaagtgctggttt
gatttccctagtgtttgtcataataatcctcgtcgcacctactctaggacatagt-----
-----gaacattgtagactttgtcataatgattcccgtcttaggtttgcgacgcatgctt
ttcctggttgactcatcgtgggaactgattcttgtaattatttgtcacggttcaaccagg
aatgccttgtactggcggctcattaaaccgctcggtatacgtc
>Gconglobatus_U_OKI-2_2_AB468888 4396 bp 734 bp 763 bp
agttcgtggagtgatctgtctgcttaattgcgtttcaaaatatgaatttgagtaccaggt
cccaagtgtttcaagtaaatctgtctctgagtgtgaactgt-atctcttcggatatgcga
ctatcactcttaggcaattatgatttgcttgtagcccctggtactcttttgaacgcaacg
gacgtgattgcaaccccttgttgagtttgcttctcttaggaactctacgtctactg----
atccacctacc----------ttagcaggt-aggtggtgaggtggataaactcgggggac
tgctgactataaccatttctcaaaacagaggaaggttgcggcaataacaggtctgtgatg
ccctcagatgtccc-gggctgcacacgtgctacaatgag-tagcgcagtgtgtacatttt
gaagagtgatagg-tgctggggttgtacattttaaagggctcgtcctagtaaccaaccgc
ccccaagcatctatcaaccttccctttacagggtgggtaacctcttcgaagtgctggttt
gatttccctagtgtttgtcataataatcctcgtcgcacctactctaggacatagt-----
-----gaacattgtagactttgtcataatgattcccgtcttaggtttgcgacgcatgctt
ttcctggttgactcatcgtgggaactgattcttgtaattatttgtcacggttcaaccagg
aatgccttgtactggcggctcattaaaccgctcggtatacgtc
>Gconglobatus_U_NA_NA_U80790 4396 bp 734 bp 763 bp
agttcgtggagtgatctgtctgcttaattgcgtttc-aaatatgaatttgagtaccaggt
cccaagtgtttcaagtaaatctgtctctgagtgtgaactgt-atctcttcggatatgcga
ctatcactcttaggcaactatgatctgcttgtagcccctggtactcttttgaacgcaacg
gacgtgattgcaaccccttgttgagtttgcttctcttaggaactctacgtctactg----
atccacctacc----------ttagcgggt-aggtggtgaggtggataaactcgggggac
tgctgactataaccatttctcaaaacaaaggaaggttgcggcaataacaggtctgtgatg
ccctcagatgtccc-gggctgcacacgtgctacaatgag-tagcgcagtgtgcacatttt
gaagagtgatagg-tgctggggttgtacattttaaagggctcgtcctagtaaccaaccgc
ccccaagcatctatcaaccttccctttacagggtgggtaacctcttcgaagtgctggttt
gatttccctagtgtttgtcataataatcctcgtcgcacctactctaggacatagt-----
-----gaacattgtagactttgtcataatgattcccgtcttaggtttgcgacgcatgctt
ttcctggttgactcatcgtgggaactgattcttgtaattatttgtcacggttcaaccagg
aatgccttgtactggcggctcattaaaccgctcggtatacgtc
>Gconglobatus_U_PR11_PR11001_Z83967 4396 bp 734 bp 763 bp
agttcgtggagtgatctgtctgcttaattgcgtttcaaaatatgaatttgagtaccaggt
cccaagtgtttcaagtaaatctgtctctgagtgtgaactgt-atctcttcggatatgcga
ctatcactcttaggcaattatgatttgcttgtagcccctggtactcttttgaacgcaacg
gacgtgattgcaaccccttgttgagtttgcttctcttaggaactctacgtctactg----
atccacctacc----------ttagcgggt-aggtggtgaggtggataaactcgggggac
tgctgactataaccatttctcaaaacagaggaaggttgcggcaataacaggtctgtgatg
ccctcagatgtccc-gggctgcacgcgtgctacaatgag-tagcgcagtgtgcacatttt
gaagagtgaataaggtgctggg-tgtacattttaaagggctcgtcctagtaaccaaccgc
ccccaagcatctatcaacctt-cctttacagggtgggtaacctcttcgaagtgctggttt
gatttccctagtgtttgtcataataatcctcgtcgcacctactctaggacatagt-----
-----gaacattgtagactttgtcataatgattcccgtcttaggtttgcgacgcatgctt
ttcctggttgactcatcgtgggaactgattcttgtaattatttgtcacggttcaaccagg
aatgccttgtactggcggctcattaaaccgctcggtatacgtc
