# Supplementary material for: SSU rDNA Divergence in Planktonic Foraminifera: Molecular Taxonomy and Biogeographic Implications
Source: PLoS One. 2014 Aug 13;9(8):e104641. doi: 10.1371/journal.pone.0104641 (PMC4131912; doi:10.1371/journal.pone.0104641)
Supplement: File S1 — Sequence alignments, PhyML trees used for patristic distance calculation, BEAST ultrametric trees and patristic distance matrices. (ZIP) [file pone.0104641.s004.zip › File S2/aligments patristic and ABGD/Gsacculifer_patristique_mafft.txt]

>Gsacculifer_I_NA_NA_U80792 4396 bp 722 bp
agttcgtgaagtgattcgttcgcccaatcgcatttccaaacaactaacaactcagaatgc
tgggcaataggacgtttaaagtggctccttacaccttacaaaggaatggctgatgagaaa
caactcgatccgctcagcgttctattggaatgcaacggacgtgattgcaagcttttgttt
tgagttgcggttttactgaaagactctacaatccgcaaacttcaatgatctgaagtagaa
aacctacatgctacagtgagatattgtggataaacttaagcgaccgctccaacattgtgt
ttttttaaaactgatgaaggttgcggcaataacaggtctgtgatgcccttcgatgtcctg
ggctgcacacgtgctacaatggctagcgcagtgagcatatttcaaccgaaacatcggttg
gctgttctgattgaccccttctgggtctctctgtaacactaccgatgatccctcctctga
aaagagagggtaagccgttcgaaattctggtaacgattccccgtagttaagcaaacttaa
accatagtggtgtcaaacgggtccgcttccatcggaaaagattcctccggaaaaaggctt
atgcaggcatttcacgtatgctcctataaattcctggtagggatagtctattgtaactgg
tagacttgtcaactaggaatgccttgtacgggtggggtagcacattccacccgggatacg
tc
>Gsacculifer_I_OKI-3_2_AB468880 4396 bp 722 bp
agttcgtgaagtgattcgttcgcccaatcgcatttccaaacaactaacaactcagaatgc
tgggcaataggacgtttaaagtggctccttacaccttacaaaggaatggctgatgagaaa
caactcgatccgctcagcgttctattggaatgcaacggacgtgattgcaagcttttgttt
tgagttgcggttttactgaaagactctacaatccgcaaacttcaatgatctgaagtagaa
aacctacatgctacagtgagatattgtggataaacttaagcgaccgctccaacattgtgt
ttttttaaaactgatgaaggttgcggcaataacaggtctgtgatgcccttcgatgtcctg
ggctgcacacgtgctacaatggctagcgcagtgagcatatttcaaccgaaacatcggttg
gctgttctgattgaccccttctgggtctctctgtaacactaccgatgatccctcctctga
aaagagagggtaagccgttcgaaattctggtaacgattccccgtagttaagcaaacttaa
accatagtggtgtcaaacgggtccgcttccatcggaaaagattcctccggaaaaaggctt
atgcaggcatttcacgtatgctcctataaattcctggtagggatagtctattgtaactgg
tagacttgtcaactaggaatgccttgtacgggtggggtagcacattccacccgggatacg
tc
>Gsacculifer_I_OKI-2_2_AB468878 4396 bp 722 bp
agttcgtgaagtgattcgttcgcccaatcgcatttccaaacaactaacaactcagaatgc
tgggcaataggacgtttaaagtggctccttacaccttacaaaggaatggctgatgagaaa
caactcgatccgctcagcgttctattggaatgcaacggacgtgattgcaagcttttgttt
tgagttgcggttttactgaaagactctacaatccgcaaacttcaatgatctgaagtagaa
aacctacatgctacagtgagatattgtggataaacttaagcgaccgctccaacattgtgt
ttttttaaaactgatgaaggttgcggcaataacaggtctgtgatgcccttcgatgtcctg
ggctgcacacgtgctacaatggctagcgcagtgagcatatttcaaccgaaacatcggttg
gctgttctgattgaccccttctgggtctctctgtaacactaccgatgatccctcctctga
aaagagagggtaagccgttcgaaattctggtaacgattccccgtagttaagcaaacttaa
accatagtggtgtcaaacgggtccgcttccatcggaaaagattcctccggaaaaaggctt
atgcaggcatttcacgtatgctcctataaattcctggtagggatagtctattgtaactgg
tagacttgtcaactaggaatgccttgtacgggtggggtagcacattccacccgggatacg
tc
>Gsacculifer_I_NA_NA_U65633 4396 bp 722 bp
agttcgtgaagtgattcgttcgcccaatcgcatttccaaacaactaacaactcagaatgc
tgggcaataggacgtttaaagtggctccttacaccttacaaaggaatggctgatgagaaa
caactcgatccgctcagcgttctattggaatgcaacggacgtgattgcaagcttttgttt
tgagttgcggttttactgaaagactctacaatccgcaaacttcaatgatctgaagtagaa
aacctacatgctacagtgagatattgtggataaacttaagcgaccgctccaacattgtgt
ttttttaaaactgatgaaggttgcggcaataacaggtctgtgatgcccttcgatgtcctg
ggctgcacacgtgctacaatggctagcgcagtgagcatatttcaaccgaaacatcggttg
gctgttctgattgaccccttctgggtctctctgtaacactaccgatgatccctcctctga
aaagagagggtaagccgttcgaaattctggtaacgattccccgtagttaagcaaacttaa
accatagtggtgtcaaacgggtccgcttccatcggaaaagattcctccggaaaaaggctt
atgcaggcatttcacgtatgctcctataaattcctggtagggatagtctattgtaactgg
tagacttgtcaactaggaatgccttgtacgggtggggtagcacattccacccgggatacg
tc
>Gsacculifer_I_OKI-4_1_AB263462 4396 bp 722 bp
agttcgtgaagtgattcgttcgcccaatcgcatttccaaacaactaacaactcagaatgc
tgggcaataggacgtttaaagtggctccttacaccttacaaaggaatggctgatgagaaa
caactcgatccgctcagcgttctattggaatgcaacggacgtgattgcaagcttttgttt
tgagttgcggttttactgaaagactctacaatccgcaaacttcaatgatctgaagtagaa
aacctacatgctacagtgagatattgtggataaacttaagcgaccgctccaacattgtgt
ttttttaaaactgatgaaggttgcggcaataacaggtctgtgatgcccttcgatgacctg
ggctgcacacgtgctacaatggctagcgcagtgagcatatttcaaccgaaacatcggttg
gctgttctgattgaccccttctgggtctctctgtaacactaccgatgatccctcctctga
aaagagagggtaagccgttcgaaattctggcaacgattccccgtagttaagcaaacttaa
accatagtggtgtcaaacgggtccgcttccatcggaaaagattcctccggaaaaaggctt
atgcaggcatttcacgtatgctcctataaattcctggtagggatagtctattgtaactgg
tagacttgtcaactaggaatgccttgtacgggtggggtagcacattccacccgggatacg
tc
>Gsacculifer_I_OKI-1_4_AB468877 4396 bp 722 bp
agttcgtgaagtgattcgttcgcccaatcgcatttccaaacaactaacaactcagaatgc
tgggcaataggacgtttaaagtggctccttacaccttacaaaggaatggctgatgagaaa
caactcgatccgctcagcgttctattggaatgcaacggacgtgattgcaagcttttgttt
tgagttgcggttttactgaaagattctacaatccgcaagcttcaatgatctgaagtagaa
aacctacatgctacagtgagatattgtggataaacttaagcgaccgctccaacattgtgt
ttttttaaaactgatgaaggttgcggcaataacaggtctgtgatgcccttcgatgtcctg
ggctgcacacgtgctacaatggctagcgcagtgagcatatttcaaccgaaacatcggttg
gctgttctgattgaccccttctgggtctctctgtaacactaccgatgatccctcctctga
aaagagagggtaagccgttcgaaattctggtaacgattccccgtagttaagcaaacttaa
accatagtggtgtcaaacgggtccgcttccatcggaaaagattcctccggaaaaaggctt
atgcaggcatttcacgtatgctcctataaattcctggtagggatagtctattgtaactgg
cagacttgtcaactaggaatgccttgtacgggtggggtaacacattccacccgggatacg
tc
>Gsacculifer_I_OKI-1_2_AB468875 4396 bp 722 bp
agttcgtgaagtgattcgttcgcccaatcgcatttccaaacaactaacaactcagaatgc
tgggcaataggacgtttaaagtggctccttacaccttacaaaggaatggctgatgagaaa
caactcgatccgctcagcgttctattggaatgcaacggacgtgattgcaagcttttgttt
tgagttgcggttttactgaaagattctacaatccgcaagcttcaatgatctgaagtagaa
aacctacatgctacagtgagatattgtggataaacttaagcgaccgctccaacattgtgt
ttttttaaaactgatgaaggttgcggcaataacaggtctgtgatgcccttcgatgtcctg
ggctgcacacgtgctacaatggctagcgcagtgagcatatttcaaccgaaacatcggttg
gctgttctgattgaccccttctgggtctctctgtaacactaccgatgatccctcctctga
aaagagagggtaagccgttcgaaattctggtaacgattccccgtagttaagcaaacttaa
accatagtggtgtcaaacgggtccgcttccatcggaaaagattcctccggaaaaaggctt
atgcaggcatttcacgtatgctcctataaattcctggtagggatagtctattgtaactgg
cagacttgtcaactaggaatgccttgtacgggtggggtagcacattccacccgggatacg
tc
>Gsacculifer_I_OKI-3_1_AB263461 4396 bp 722 bp
agttcgtgaagtgattcgttcgcccaatcgcatttccaaacaacaaacaactcagaatgc
tgggcaataggacgtttaaagtggctccttacaccttacaaaggaatggctgatgagaaa
caactcgatccgctcagcgttctattggaatgcaacggacgtgattgcaagcttttgttt
tgagttgcggttttactgaaagactctacaatccgcaaacttcaatgatctgaagtagaa
aacctacatgctacagtgagatattgtggataaacttaagcgaccgctccaacattgtgt
ttttttaaaactgatgaaggttgcggcaataacaggtctgtgatgcccttcgatgtcctg
ggctgcacacgtgctacaatggctagcgcagtgagcatatttcaaccgaaacatcggttg
gctgttctgattgaccccttctgggtctctctgtagcactaccgatgatccctcctctga
aaagagagggtaagccgttcgaaattctggtaacgattccccgtagttaagcaaacttaa
accatagtggtgtcaaacgggtccgcttccatcggaaaagattcctccggaaaaaggctt
atgcaggcatttcacgtatgctcctataaattcctggtagggatagtctattgtaactgg
tagacttgtcaactaggaatgccttgtacgggtggggtagcacattccacccgggatacg
tc
>Gsacculifer_I_OKI-2_3_AB468879 4396 bp 722 bp
agttcgtgaagtgattcgttcgcccaatcgcatttccaaacaacaaacaactcagaatgc
tgggcaataggacgtttaaagtggctccttacaccttacaaaggaatggctgatgagaaa
caactcgatccgctcagcgttctattggaatgcaacggacgtgattgcaagcttttgttt
tgagttgcggttttactgaaagactctacaatccgcaaacttcaatgatctgaagtagaa
aacctacatgctacagtgagatattgtggataaacttaagcgaccgctccaacattgtgt
ttttttaaaactgatgaaggttgcggcaataacaggtctgtgatgcccttcgacgtcctg
ggctgcgcacgtgctacaatggctagcgcagtgagcatatttcaaccgaaacatcggttg
gctgttctgattgaccccttctgggtctctctgtaacactaccgatgatccctcctctga
aaagagagggtaagccgttcgaaattctggtaacgattccccgtagttaagcaaacttaa
accatagtggtgtcaaacgggtccgcttccatcggaaaagattcctccggaaaaaggctt
atgcaggcatttcacgtatgctcctataaattcctggtagggatagtctattgtaactgg
tagacttgtcaactaggaatgccttgtacgggtggggtagcacattccacccgggatacg
tc
>Gsacculifer_I_OKI-1_3_AB468876 4396 bp 722 bp
agttcgtgaagtgattcgttcgcccaatcgcatttccaaacaacaaacaactcagaatgc
tgggcaataggacgtttaaagtggctccttacaccttacaaaggaatggctgatgagaaa
caactcgatccgctcagcgttctattggaatgcaacggacgtgattgcaagcttttgttt
tgagttgcggttttactgaaagactctacaatccgcaaacttcaatgatctgaagtagaa
aacctacatgctacagtgagatattgtggataaacttaagctaccgctccaacattgtgt
ttttttaaaactgatgaaggttgcggcaataacaggtctgtgacgcccttcgatgtcctg
ggctgcacacgtgctacaatggctagcgcagtgagcatatttcaaccgaaacatcggttg
gctgttctgattgaccccttctgggtctctctgtaacactaccgatgatccctcctctga
aaagagagggtaagccgttcgaaattctggtaacgattccccgtagttaagcaaacttaa
accatagtggtgtcaaacgggtccgcttccatcggaaaagattcctccggaaaaaggctt
atgcaggcatttcacgtatgctcctataaattcctggtagggatagtccattgtaactgg
tagacttgtcaactaggaatgccttgtacgggtggggtagcacattccacccgggatacg
tc
>Gsacculifer_I_OKI-2_1_AB263460 4396 bp 722 bp
agttcgtgaagtgattcgttcgcccaatcgcatttccaaacaacaaacaactcagaatgc
tgggcaataggacgtttaaagtggctccttacaccttacaaaggaatggctgatgagaaa
caactcgatccgctcagcgttctattggaatgcaacggacgtgattgcaagcttttgttt
tgagttgcggttttactgaaagactctacaatccgcaaacttcaatgatctgaagtagaa
aacctacatgctacagtgagatattgtggataaacttaagctaccgctccaacattgtgt
ttttttaaaactgatgaaggttgcggcaataacaggtctgtgacgcccttcgatgtcctg
ggctgcacacgtgctacaatggctagcgcagtgagcatatttcaaccgaaacatcggttg
gctgttctgattgaccccttctgggtctctctgtaacactaccgatgatccctcctctga
aaagagagggtaagccgttcgaaattctggtaacgattccccgtagttaagcaaacttaa
accatagtggtgtcaaacgggtccgcttccatcggaaaagattcctccggaaaaaggctt
atgcaggcatttcacgtatgctcctataaattcctggtagggatagtccattgtaactgg
tagacttgtcaactaggaatgccttgtacgggtggggtagcacattccacccgggatacg
tc
>Gsacculifer_I_OKI-4_2_AB468881 4396 bp 722 bp
agttcgtgaagtgattcgttcgcccaaacgcatttccaaacaactaacaactcagaatgc
tgggcaataggacgtttaaagtggctccttacaccttacaaaggaatggctgatgagaaa
caactcgatccactcagcgttctattggaatgcaacggacgtgattgcaagcttttgttt
tgagttgcggttttactgaaagactctacaatccgcaaacttcaatgatctgaagtagaa
aacctacatgctacagtgagatattgtggataaacttaagcgaccgctccaacattgtgt
ttttttaaaactgatgaaggttgcggcaataacaggtctgtgttgcccttcgatgtcctg
ggctgcacacgtgctacaatggctagcgcagtgagcatatttcaaccgaaacatcggttg
gctgttctgattgaccccttctgggtctctctgtaacactaccgatgatccctcctctga
aaagagagggtaagccgttcgaaattctggtaacgattccccgtagttaagcaaacttaa
accatagtggtgtcaaacgggtccgcttccatcggaaaagattcctccggaaaaaggctt
atgcaggcatttcacgtatgctcctataaattcctggtagggatagtctattgtaactgg
tagacttgtcaactaggaatgccttgtacgggtggggtagcacattccacccgggatacg
tc
>Gsacculifer_I_OKI-1_1_AB263459 4396 bp 722 bp
agttcgtgaagtgattcgttcgcccaaacgcatttccaaacaactaacaactcagaatgc
tgggcaataggacgtttaaagtggctccttacaccttacaaaggaatggctgatgagaaa
caactcgatccactcagcgttctattggaatgcaacggacgtgattgcaagcttttgttt
tgagttgcggttttactgaaagactctacaatccgcaaacttcaatgatctgaagtagaa
aacctacatgctacagtgagatattgtggataaacttaagcgaccgctccaacattgtgt
ttttttaaaactgatgaaggttgcggcaataacaggtctgtgttgcccttcgatgtcctg
ggctgcacacgtgctacaatggctagcgcagtgagcatatttcaaccgaaacatcggttg
gctgttctgattgaccccttctgggtctctctgtaacactaccgatgatccctcctctga
aaagagagggtaagccgttcgaaattctggtaacgattccccgtagttaagcaaacttaa
accatagtggtgtcaaacgggtccgcttccatcggaaaagattcctccggaaaaaggctt
atgcaggcatttcacgtatgctcctataaattcctggtagggatagtctattgtaactgg
tagacttgtcaactaggaatgccttgtacgggtggggtagcacattccacccgggatacg
tc
>Gsacculifer_I_V64_12_Z83963 4396 bp 722 bp
agttcgtgaagtgattcgttcgcccaatcgcatttccaaacaactaacaactcagaatgc
tgggcaataggacgtttaaagtggctccttacaccttacaaaggaatggctgatgagaaa
caactcgatccgctcagcgttctattggaatgcaacggacgtgattgcaagcttttgttt
tgagttgcggttttactgaaagactctacaatccgcaaacttcaatgatctgaagtagaa
aacctacatgctacagtgagatattgtggataaacttaagcgaccgctccaacattgtgt
ttttttaaaactgatgaaggttgcggcaataacaggtctgtgatgcccttcgatgtcctg
ggctgcacacgtgctacaatggctagcgcagtgagcatatttcaaccgaaacatcggttg
gctgttctgattgaccccttctgggtctctctgtaacactaccgatgatccctcctctga
aaagagagggtaagccgttcgaaattctggtaacgattccccgtagttaagcaagcttaa
accatagtggtgtcaaacgggtccgcggccatcggaaaagattcctccggaaaaaggctt
atgcaggcatttcacgtatgctcctataaattcctggtagggatagtctattgtaactgg
tagacttgtcaactaggaatgccttgtacgggtggggtagcacattccacccgggatacg
tc
>Gsacculifer_I_PR26_PR26001_Z83964 4396 bp 722 bp
agttcgtgaagtgattcgttcgcccaatcgcatctccaaacaactaacaactcagaatgc
tgggcaataggacgtttaaagtggctccttacaccttacaaaggaatggctgatgagaaa
caactcgatccgctcagcgttctattggaatgcaacggacgtgattgcaagcttttgttt
tgagttgcggttttacataaacactctacaatctgcaaacttcaatgatctgaagtagaa
aacctacatgctacagtgagatattgtggataaacttaagcgaccgctccaacattgtgt
ttttttaaaactgatgaaggttgcggcaataacaggtctgtgatgcccttcgatgtcctg
ggctgcacacgtgctacaatggctagcgcagtgagcatatttcaaccgaaacatcggttg
gctgttctgattgaccccttct-ggtctctctgtaacgctaccgatgatccctcctctga
aaagagagggtaagccgttcgaaattctggtaacgattccccgtagttaagcaaacttaa
accatagtggtgtcaaac-ggtccgcttccatcggaaaagattcctccggaaaaaggctt
atgcaggcatttcacgtatgctcctataaattcctggtagggatagtctattgtaactgg
tagacttgtcaactaggaatgccttgtacgggtggggtagcacattccacccgggatacg
tc
