# Supplementary material for: SSU rDNA Divergence in Planktonic Foraminifera: Molecular Taxonomy and Biogeographic Implications
Source: PLoS One. 2014 Aug 13;9(8):e104641. doi: 10.1371/journal.pone.0104641 (PMC4131912; doi:10.1371/journal.pone.0104641)
Supplement: File S1 — Sequence alignments, PhyML trees used for patristic distance calculation, BEAST ultrametric trees and patristic distance matrices. (ZIP) [file pone.0104641.s004.zip › File S2/aligments patristic and ABGD/Gsiphonifera_patristique_mafft]

>Gsiphonifera_TIIa_CA-G_sII2A_NA_AF102227
agttcgtggagtgatctgtctgcttaattgcgtttcaaa---tatattttattatataac
gagtctacaaaggag-------------tggttcatt---aacagacaatcatatc----
--tttgag--------cgtctggaatct-----actctatttggctcaattgaacgcaac
ggacgtgatcgcgagtccttgttgaacttcagtatatattga---ctatccccgtaggaa
gggattggcaataattgaatgttcgctttctattaggtgtgtatatatagtctcaaaatt
acatgtatttgtaatggcgagtaatatat-tactatcctgtaggaaaactcgggcgaccg
ctgtaatatttctct-ttaaaacagaggaagattgcggcaataacaggtctgtgatgccc
tcagatgtcccgggccgcacacgtgctacattgattagcgcagtgcgcatactttcaata
tgatacattagattggattgttctgttgagctccatctaatactatccggcttgagaagg
ctgggtaatcaattgtaagtgctggttcctcctcccgttgagcattttaataatggcctc
tctacatccctag--caatatgcctagtgcgattgtagttgagccttgccatttatgcaa
gtgtcaattctcagtggggacagacatttgataattctttgtctcgttcttaactaggaa
tgccttgtacgggtcttggttcaacagaccacccggaatacgtc
>Gsiphonifera_TII_NA_NA_U80787 764 bp
agttcgtggagtgatctgtctgcttaattgcgtttcaaa---tatattttattatataac
gagtctacaaaggag-------------tggttcatt---aacagacaatcatatc----
--tttgag--------cgtctggaatct-----actctatttggctcaattgaacgcaac
ggacgtgatcgcgagtccttgttgaacttcagtatatattga---ctatccccgtaggaa
gggattggcaataattgaatgttcgctttctattaggtgtgtatatatagtctccaaatt
acatgtatttgtaatggcgagtaatatt--tactatcctgtaggaaaactcgggcgaccg
ctgtaatatttctct-ttaaaacagaggaagattgcggcaataacaggtctgtgatgccc
tcagatgtcccgggccgcacacgtgctacattgattagcgcagtgcgcatactttcaata
tgatacattagattggattgttctgttgagctccatctaatactatccggcttgagaagg
ctgggtaatcaattgtaagtgctggttcctcctcccgttgagcattttaataatggcctc
tctacatccctag--caatatgcctagtgcgattgtagttgagccttgccatttatgcaa
gtgtcaattctcagtggggacagacatttgataattctttgtctcgttcttaactaggaa
tgccttgtacgggtcttggttcaacagaccacccggaatacgtc
>Gsiphonifera_U_OKI-5_2_AB468870 764 bp
AGTTCGTGGAGTGATCTGTCTGCTTAATTGCGTTTCAAA---TATATTTTATTATATAAC
GAGTCTACAAAGGAG-------------TGGTTCATT---AACAGACAATCATATC----
--TTTGAG--------CGTCTGGAATCT-----ACTCTATTTGGCTCAATTGAACGCAAC
GGACGTGATCGCGAGTCCTTGTTGAACTTCAGTATATATTGA---CTATCCCCGTAGGAA
GGGATTGGCAATAATTGAATGTTCGCTTTCTATTAGGTGTGTATATATAGTCTCAAAATT
ACATGTATTTGTAATGGCGAGTAATATTTATACTATCCTGTAGGAAAACTCGGGCGACCG
CTGTAATATTTCTCT-TTAAAACAGAAGAAGATTGCGGCAATAACAGGTCTGTGATGCCC
TCAGATGTCCCGGGCCGCACACGTGCTACATTGATTAGCGCAGTGCGCATACTTTCAATA
TGATACATTAGATTGGATTGTTCTGTTGAGCTCCATCTAATACTATCCGGCTTGAGAAGG
CTGGGTAATCAATTGTAAGTGCTGGTTCCTCCTCCCGTTGAGCATTTTAATAATGGCCTC
TCTACATCCCTAG--CAATATGCCTAGTGCGATTGTAGTTGAGCCTTGCCATTTATGCAA
GTGTCAATTCTCAGTGGGGACAGACATTTGATAATACTTTGTCTCGTTCTTAACTAGGAA
TGCCTTGTACGGGTCTTGGTTCAACAGACCACCCGGAATACGTC
>Gsiphonifera_U_OKI-4_1_AB263454 764 bp
AGTTCGTGGAGTGATCTGTCTGCTTAATTGCGTTTCAAA---TATATTTTATTATATAAC
GAGTCTACAAAGGAG-------------TGGTTCATT---AACAGACAATCATATC----
--TTTGAG--------CGTCTGGAATCT-----ACTCTATTTGGCTCAATTGAACGCAAC
GGACGTGATCGCGAGTCCTTGTTGAACTTCAGTATATATTGA---CTATCCCCGTAGGAA
GGGATTGGCAATAATTGAATGTTCGCTTTCTATTAGGTGTGTATATATAGTCTCAAAATT
ACATGTATTTGTAATGGCGAGTAATATTTATACTATCCTGTAGGAAAACTCGGGCGACCG
CTGTAATATTTCTCT-TTAAAACAGAAGAAGATTGCGGCAATAACAGGTCTGTGATGCCC
TCAGATGTCCCGGGCCGCACACGTGCTACATTGATTAGCGCAGTGCGCATACTTTCAATA
TGATACATTAGATTGGATTGTTCTGTTGAGCTCCATCTAATACTATCCGGCTTGAGAAGG
CTGGGTAATCAATTGTAAGTGCTGGTTCCTCCTCCCGTTGAGCATTTTAATAATGGCCTC
TCTACATCCCTAG--CAATATGCCTAGTGCGATTGTAGTTGAGCCTTGCCATTTATGCAA
GTGTCAATTCTCAGTGGGGACAGACATTTGATAATACTTTGTCTCGTTCTTAACTAGGAA
TGCCTTGTACGGGTCTTGGTTCAACAGACCACCCGGAATACGTC
>Gsiphonifera_U_OKI-4_2AB468869 764 bp
AGTTCGTGGAGTGATCTGTCTGCTTAATTGCGTTTCAAA---TATATTTTATTATATAAC
GAGTCTACAAAGGAG-------------TGGTTCATT---AACAGACAATCATATC----
--TTTGAG--------CGTCTGGAATCT-----ACTCTATTTGGCTCAATTGAACGCAAC
GGACGTGATCGCGAGTCCTTGTTGAACTTCAGTATATATTGA---CTTTCCCCGTAGGAA
GGGATTGGCAATAATTGAATGTTCGCTTTCTA-TAGGTGTGTATGATTAATCTCAAAATT
ACATTTATTTGTAGTGGCGAGTATAACT--TACTATCCTATAGGAAAACTCGGGCGACCG
CTGTAATATTTCTCT-TTAAAACAGAGGAAGATTGCGGCAATAACAGGTCTGTGATGCCC
TCAGATGTCCCGGGCCGCACACGTGCTACATTGATTAGCGCAGTGCGCATACTTTCAATA
TGATACATTAGATTGGATTGTTTTATTAAGCTCCATCTAATACTATCCGGCTTGAGAAGG
CTGGGTAATCAATTGTAAGTGCTGGTTCCTCCTCCCGTTGAGCATTTTAATAATGGCCTC
TCTACATCCCTAG--TAATATGCCTAGTGCGATTGTAGTTGAGCCTTGCCATTTATGCAA
GTGTCAATTCTCAGTGGGGACAGACATTTGATAATTCTTTGTCTCGTTCTTAACTAGGAA
TGCCTTGTACGGGTCTTGGTTCAACAGACCACCCGGAATACGTC
>Gsiphonifera_U_OKI-2_1_AB263453 764 bp
AGTTCGTGGAGTGATCTGTCTGCTTAATTGCGTTTCAAA---TATATTTTATTATATAAC
GAGTCTACAAAGGAG-------------TGGTTCATT---AACAGACAATCATATC----
--TTTGAG--------CGTCTGGAATCT-----ACTCTATTTGGCTCAATTGAACGCAAC
GGACGTGATCGCGAGTCCTTGTTGAACTTCAGTATATATTGA---CTTTCCCCGTAGGAA
GGGATTGGCAATAATTGAATGTTCGCTTTCTA-TAGGTGTGTATGATTAATCTCAAAATT
ACATTTATTTGTAGTGGCGAGTATAACT--TACTATCCTATAGGAAAACTCGGGCGACCG
CTGTAATATTTCTCT-TTAAAACAGAGGAAGATTGCGGCAATAACAGGTCTGTGATGCCC
TCAGATGTCCCGGGCCGCACACGTGCTACATTGATTAGCGCAGTGCGCATACTTTCAATA
TGATACATTAGATTGGATTGTTTTATTAAGCTCCATCTAATACTATCCGGCTTGAGAAGG
CTGGGTAATCAATTGTAAGTGCTGGTTCCTCCTCCCGTTGAGCATTTTAATAATGGCCTC
TCTACATCCCTAG--TAATATGCCTAGTGCGATTGTAGTTGAGCCTTGCCATTTATGCAA
GTGTCAATTCTCAGTGGGGACAGACATTTGATAATTCTTTGTCTCGTTCTTAACTAGGAA
TGCCTTGTACGGGTCTTGGTTCAACAGACCACCCGGAATACGTC
>Gsiphonifera_U_OKI-2_4_AB468867 764 bp
AGTTCGTGGAGTGATCTGTCTGCTTAATTGCGTTTCAAA---TATATTTTATTATATAAC
GAGTCTACAAAGGAG-------------TGGTTCATT---AACAGACAATCATATC----
--TTTGAG--------CGTCTGGAATCT-----ACTCTATTTGGCTCAATTGAACGCAAC
GGACGTGATCGCGAGTCCTTGTTGAACTTCAGTATATATTGA---CTTTCCCCGTAGGAA
GGGATTGGCAATAATTGAATGTTCGCTTTCTA-TAGGTGTGTATGATTAATCTCAAAATT
ACATTTATTTGTAGTGGCGTGTATAACT--TACTATCCTATAGGAAAACTCGGGCGACCG
CTGTAATATTTCTCT-TTAAAACAGANGAAGATTGCGGCAATAACAGGTCTGTGATGCCC
TCANATGTCCCGGGCCGCACACGTGCTACATTGATTAGCGCAGTGCGCATACTTTCAATA
TGATACATTAGATTGGATTGTTTTATTAAGCTCCATCTAATACTATCCGGCTTGAGAAGG
CTGGGTAATCAATTGTAAGTGCTGGTTCCTCCTCCCGTTGAGCATTTTAATAATGGCCTC
TCTACATCCCTAG--TAATATGCCTAGTGCGATTGTAGTTGAGCCTTGCCATTTATGCAA
GTGTCAATTCTCAGTGGGGACAGACATTTGATAATTCTTTGTCTCGTTCTTAACTAGGAA
TGCCTTGTACGGGTCTTGGTTCAACAGACCACCCGGAATACGTC
>Gsiphonifera_U_OKI-2_3_AB468866 764 bp
AGTTCGTGGAGTGATCTGTCTGCTTAATTGCGTTTCAAA---TATATTTTATTATATAAC
GAGTCTACAAAGGAG-------------TGGTTCATT---AACAGACAATCATATC----
--TTTGAG--------CGTCTGGAATCT-----ACTCTATTTGGCTCAATTGAACGCAAC
GGACGTGATCGCGAGTCCTTGTTGAACTTCAGTATATATTGA---CTTTCCCCGTAGGAA
GGGATTGGCAATAATTGAATGTTCGCTTTCTA-TAGGTGTGTATGATTAATCTCAAAATT
ACATTTATTTGTAGTGGCGTGTATAACT--TACTATCCTATAGGAAAACTCGGGCGACCG
CTGTAATATTTCTCT-TTAAAACAGAGGAAGATTGCGGCAATAACAGGTCTGTGATGCCC
TCAGATGTCCCGGGCCGCACACGTGCTACATTGATTAGCGCAGTGCGCATACTTTCAATA
TGATACATTAGATTGGATTGTTTTATTAAGCTCCATCTAATACTATCCGGCTTGAGAAGG
CTGGGTAATCAATTGTAAGTGCTGGTTCCTCCTCCCGTTGAGCATTTTAATAATGGCCTC
TCTACATCCCTAG--TAATATGCCTAGTGCGATTGTAGTTGAGCCTTGCCATTTATGCAA
GTGTCAATTCTCAGTGGGGACAGACATTTGATAATTCTTTGTCTCGTTCTTAACTAGGAA
TGCCTTGTACGGGTCTTGGTTCAACAGACCACCCGGAATACGTC
>Gsiphonifera_U-OKI-5_1_AB263455 764 bp
AGTTCGTGGAGTGATCTGTCTGCTTAATTGCGTTTCAAA---TATATTTTATTATATAAC
GAGTCTACAAAGGAG-------------TGGTTCATT---AACAGACAATCATATC----
--TTTGAG--------CGTCTGGAATCT-----ACTCTATTTGGCTCAATTGAACGCAAC
GGACGTGATCGCGAGTCCTTGTTGAACTTCAGTATATATTGA---CTTTCCCCGTAGGAA
GGGATTGGCAATAATTGAATGTTCGCTTTCTA-TAGGTGTGTATGATTAATCTCAAAATT
ACATTTATTTGTAGTGGCGTGTATAACT--TACTATCCTATAGGAAAACTCGGGCGACCG
CTGTAATATTTCTCT-TTAAAACAGAGGAAGATTGCGGCAATAACAGGTCTGTGATGCCC
TCAGATGTCCCGGGCCGCACACGTGCTACATTGATTAGCGCAGTGCGCATACTTTCAATA
TGATACATTAGATTGGATTGTTTTATTAAGCTCCATCTAATACTATCCGGCTTGAGAAGG
CTGGGTAATCAATTGTAAGTGCTGGTTCCTCCTCCCGTTGAGCATTTTAATAATGGCCTC
TCTACATCCCTAG--TAATATGCCTAGTGCGATTGTAGTTGAGCCTTGCCATTTATGCAA
GTGTCAATTCTCAGTGGGGACAGACATTTGATAATTCTTTGTCTCGTTCTTAACTAGGAA
TGCCTTGTACGGGTCTTGGTTCAACAGACCACCCGGAATACGTC
>Gsiphonifera_U_OKI-2_2_AB468865 764 bp
AGTTCGTGGAGTGATCTGTCTGCTTAATTGCGTTTCAAA---TATATTTTATTATATAAC
GAGTCTACAAAGGAG-------------TGGTTCATT---AACAGACAATCATATC----
--TTTGAG--------CGTCTGGAATCT-----ACTCTATTTGGCTCAATTGAACGCAAC
GGACGTGATCGCGAGTCCTTGTTGAACTTCAGTATATATTGA---CTTTCCCCGTAGGAA
GGGATTGGCAATAATTGAATGTTCGCTTTCTA-TAGGTGTGTATGATTAATCTCAAAATT
ACATTTATTTGTAGTGGCGTGTATAACT--TACTATCCTATAGGAAAACTCGGGCGACCG
CTGTAATATTTCTCT-TTAAAACAGAGGAAGATTGCGGCAATAACAGGTCTGTGATGCCC
TTAGATGTCCCGGGCCGCACACGTGCTACATTGATTAGCGCAGTGCGCATACTTTCAATA
TGATACATTAGATTGGATTGTTTTATTAAGCTCCATCTAATACTATCCGGCTTGAGAAGG
CTGGGTAATCAATTGTAAGTGCTGGTTCCTCCTCCCGTTGAGCATTTTAATAATGGCCTC
TCTACATCCCTAG--TAATATGCCTAGTGCGATTGTAGTTGAGCCTTGCCATTTATGCAA
GTGTCAATTCTCAGTGGGGACAGACATTTGATAATTCTTTGTCTCGTTCTTAACTAGGAA
TGCCTTGTACGGGTCTTGGTTCAACAGACCACCCGGAATACGTC
>Gsiphonifera_U_OKI-3_2_AB468868 764 bp
AGTTCGTGGAGTGATCTGTCTGCTTAATTGCGTTTCAAA---TATATTTTATTATATAAC
GAGTCTACAAAGGAG-------------TGGTTCATT---AACAGACAATCATATC----
--TTTGAG--------CGTCTGGAATCT-----ACTCTATTTGGCTCAATTGAACGCAAC
GGACGTGATCGCGAGTCCTTGTTGAACTTCAGTATATATTGA---CTTTCCCCGTAGGAA
GGGATTGGCAATAATTGAATGTTCGCTTTCTA-TAGGTGTGTATGATTAATCTCAAAATT
ACATGTATTTGTAATGGCGAGTATAATT--TACTATCCTATAGGAAAACTCGGGCGACCG
CTGTAATATTTCTCT-TTAAAACAGAGGAAGATTGCGGCAATAACAGGTCTGTGATGCCC
TCAGATGTCCCGGGCCGCACACGTGCTACATTGATTAGCGCAGTGCGCATACTTTCAATA
TGATACATTAGATTGGATTGTTTTATTAAGCTCCATCTAATACTATCCGGCTTGAGAAGG
CTGGGTAATCAATTGTAAGTGCTGGTTCCTCCTCCCGTTGAGCATTTTAATAATGGCCTC
TCTACATCCCTAG--TAATATGCCTAGTGCGATTGTAGTTGAGCCTTGCCATTCATGCAA
GTGTCAATTCTCAGTGGGGACAGACATTTGATAATTCTTTGTCTCGTTCTTAACTAGGAA
TGCCTTGTACGGGTCTTGGTTCAACAGACCACCCGGAATACGTC
>Gsiphonifera_U_OKI-1_1_AB263452 764 bp
AGTTCGTGGAGTGATCTGTCTGCTTAATTGCGTTTCAAA---TATATTTTATTATATAAC
GAGTCTACAAAGGAG-------------TGGTTCATT---AACAGACAATCATATC----
--TTTGAG--------CGTCTGGAATCT-----ACTCTATTTGGCTCAATTGAACGCAAC
GGACGTGATCGCGAGTCCTTGTTGAACTTCAGTATATATTGA---CTTTCCCCGTAGGAA
GGGATTGGCAATAATTGAATGTTCGCTTTCTA-TAGGTGTGTATGATTAATCTCAAAATT
ACATGTATTTGTAATGGCGAGTATAATT--TACTATCCTATAGGAAAACTCGGGCGACCG
CTGTAATATTTCTCT-TTAAAACAGAGGAAGATTGCGGCAATAACAGGTCTGTGATGCCC
TCAGATGTCCCGGGCCGCACACGTGCTACATTGATTAGCGCAGTGCGCATACTTTCAATA
TGATACATTAGATTGGATTGTTTTATTAAGCTCCATCTAATACTATCCGGCTTGAGAAGG
CTGGGTAATCAATTGTAAGTGCTGGTTCCTCCTCCCGTTGAGCATTTTAATAATGGCCTC
TCTACATCCCTAG--TAATATGCCTAGTGCGATTGTAGTTGAGCCTTGCCATTCATGCAA
GTGTCAATTCTCAGTGGGGACAGACATTTGATAATTCTTTGTCTCGTTCTTAACTAGGAA
TGCCTTGTACGGGTCTTGGTTCAACAGACCACCCGGAATACGTC
>Gsiphonifera_IIa_Gsip2a3-AS273_NA_JQ799892 764 bp
agttcgtggagtgatctgtctgcttaattgcgtttcaaa---tatattttattatataac
gagtctacaaaggag-------------tggttcatt---aacagacaatcatatc----
--tttgag--------cgtctggaatct-----actctatttggctcaattgaacgcaac
ggacgtgatcgcgagtccttgttgaacttcagtatatattga---ctttccccgtaggaa
gggattggcaataattgaatgttcgctttcta-taggtgtgtatgattaatctcaaaatt
acatgtatttgtagtggcgagtataatt--tactatcctataggaaaactcgggcgaccg
ctgtaatatttctct-ttaaaacagaggaagattgcggcaataacaggtctgtgatgccc
tcagatgtcccgggccgcacacgtgctacattgattagcgcagtgcgcatactttcaata
tgatacattagattggattgttttattaagctccatctaatactatccggcttgagaagg
ctgggtaatcaattgtaagtgctggttcctcctcccgttgagcattttaataatggcctc
tctacatccctag--taatatgcctagtgcgattgtagttgagccttgccatttatgcaa
gtgtcaattctcagtggggacagacatttgataattctttgtctcgttcttaactaggaa
tgccttgtacgggtcttggttcaacagaccacccggaatacgtc
>Gsiphonifera_U_OKI-1_2_AB468864 764 bp
AGTTCGTGGAGTGATCTGTCTGCTTAATTGCGTTTCAAA---TATATTTTATTATATAAC
GAGTCTACAAAGGAG-------------TGGTTCATT---AACAGACAATCATATC----
--TTTGAG--------CGTCTGGAATCT-----ACTCTATTTGGCTCAATTGAACGCAAC
GGACGTGATCGCGAGTCCTTGTTGAACTTCAGTATATATTGA---CTTTCCCCGTAGAAA
GGGATTGGCAATAATTGAATGTTCGCTTTCTA-TAGGTGTGTATGATTAATCTCAAAATT
ACATGTATTTGTAGTGGCGAGTATAATTT-TACTATCCTATAGGAAAACTCGGGCGACCG
CTGTAATATTTCTCT-TTAAAACAGAGGAAGATTGCGGCAATAACAGGTCTGTGATGCCC
TCAGATGTCCCGGGCCGCACACGTGCTACATTGATTAGCGCAGTGCGCATACTTTCAATA
TGATACATTAGATTGGATTGTTTTATTAAGCTCCATCTAATACTATCCGGCTTGAGAAGG
CTGGGTAATCAATTGTAAGTGCTGGTTCCTCCTCCCGTTGAGCATTTTAATAATGGCCTC
TCTACATCCCTAG--TAATATGCCTAGTGCGATTGTAGTTGAGCCTTGCCATTTATGCAA
GTGTCAATTCTCAGTGGAGACAGACATTTGATAATTCTTTGTCTCGTTCTTAACTAGGAA
TGCCTTGTACGGGTCTTGGTTCAACAGACCACCCGGAATACGTC
>Gsiphonifera_TII_NA_NA_U80788 764 bp
agttcgtggagtgatctgtctgcttaattgcgtttcaaa---tatattttattatat-ac
gagtctacaaaggag-------------tggttcatt---aacagacaatcatatc----
--tttgag--------cgtctggaatct-----actctatttggctcaattgaacgcaac
ggacgtgatcgcgagtccttgttgaacttcagtatatattga---ctttccccgtaggaa
gggattggcaataattgaatgttcgctttctattaggtttg--tatgtaatctcaaaatt
acatgtatttgtaatggcgagtg-------atcacacctataggaaaactcgggcgaccg
ctgtaatatttctct-ttaaaacagaggaagattgcggcaataacaggtctgtgatgccc
tcagatgtcccgggccgcacacgtgctacattgattagcgcagtgcgcatactttcaata
tgatacattagattggatagct---tttgcttccatctaatactatccggcttgagaagg
ctgggtaatcaattgtaagtgctggttcctcctcccgttgagcattttaataatggcctc
tctacatccctag--taatatgactagtgcgattgtagttgagccttgccatttatgcaa
gtgtcaattctcagtggggacagacatttgataattctttgtctcgttcttaactaggaa
tgccttgtacgggtcttggttcaacagaccacccggaatacgtc
>Gsiphonifera_TIIb_CA-G_sII6B_NA_AF102228 Gsiphonifera_TIIb_CA-G.sII6B_NA_AF102228 764 bp
agttcgtggagtgatctgtctgcttaattgcgtttcaaa---tatacttt-ttttacaac
gagtctacaaaggag-------------tggttcagttacaacagacaattaattcttgt
gttttgaa--------cgtttggaatgt-----actctatttggctcaattgaacgcaac
ggacgtgatcgcaagtccttgttgaacttcagtatatattga---ctttccccgtaggaa
gggattgccaataattgaatgttcgctttctattgg-------tgtgtgatctcaaaatt
gcatgtatttgtgatggcgagtga------tctaatcccttaggaaaacttgggcgaccg
ctgtaatacttctct-ttaaaacagaggcaggttgcggcaataacaggtctgtgatgccc
tcagatgtcccgggccgcacacgtgctacattgattagcgcagtgcgcatactttcaata
tgatacattggattggtggtgaattgttggccccgtctaatactgtcctgtctgagaagg
ctgggtaatcaattgtaagtgctggttcctactcccgttgagcattttaataatggcctc
tctacatccctag--taac---cctagtgcgattgtagttgagccttgccatttatgcaa
gtgtcaattctcagtggggacagacatttgataattctttgtctcgttcttaactaggaa
tgccttgtacgggtcttggttcaacagaccacccggaatacgtc
>Gsiphonifera_TIII_NA_NA_AJ251212 764 bp
agttcgtggagtgatctgtctgcttaattgcgtttcaaa---tatacttt-ttttacaac
gagtctacaaaggag-------------tggttcagttacaacagacaattaattcttgt
gttttgaa--------cgtttggaatgt-----actctatttggctcaattgaacgcaac
ggacgtgatcgcaagtccttgttgaacttcagtatatattga---ctttccccgtaggaa
gggattgccaataattgaatgttcgctttctattgg-------tgtgtgatctcaaaatt
gcatgtatttgtgatggcgagtga------tctaatcccttaggaaaacttgggcgaccg
ctgtaatacttctct-ttaaaacagaggcaggttgcggcaataacaggtctgtgatgccc
tcagatgtcccgggccgcacacgtgctacattgattagcgcagtgcgcatactttcaata
tgatacattggattggtggtgaattgttggccccgtctaatactgtcctgtctgagaagg
ctgggtaatcaattgtaagtgctggttcctactcccgttgagcattttaataatggcctc
tctacatccctag--taac---cctagtgcgattgtagttgagccttgccatttatgcaa
gtgtcaattctcagtggggacagacatttgataattctttgtctcgttcttaactaggaa
tgccttgtacgggtcttggttcaacagaccacccggaatacgtc
>Gsiphonifera_I_NA_NA_U65631 764 bp
agttcgtggagtgatctgtctgcttaattgcgtttcaaattttatatttg-ttaacatgc
gagtcttcaatgacggccgctccaccttatagacatt---atatgatatgcacatt-tgt
gtatttgattataacttgtctggagtctggctcgatttttttgactcaattgaacgcaac
ggacgtgattgcaagtccttgttgaac-aaattatatatata---ctacttcatcattag
tatat-----atagttcgcttctcatgtcgtagcag----------tcaaacgggcgggc
gtcttaattggcgcggtcacgaggcttaatatgctgcggcagggaaaacttgggcgaccg
ctgtaatacttctctcttaaaccagaggaagattgcggcaataacaggtctgtgatgccc
tcagatgtcccgggccgcacacgtgctacattgattagcgcagtgcgcatacttac-ata
tagatcattgatt-ggtt-------atttataaccgtcaatatcgccttgtctgaaagga
ctaggtaatctattgtaagtgctggttcctcctcccgttgagcattttaataatggtctc
tctacatccctagcacatgatgtctagtgcgattgtagttgagtcttgccatttatgcaa
gtgtcaattctcagtggggacagccatttgataattctttggctcggcctcaactaggaa
tgccttgtacgggtcttggttcaacagaccacccggaatacgtc
>Gsiphonifera_I_PR18_12_Z83959 764 bp
agttcgtggagtgatctgtctgcttaattgcgtttcaaattttatatttg-ttaacatgc
gagtcttcaatgacggccgctccaccttatagacatt---atatgatatgcacatt-tgt
gtatttgattataacttgtctggagtctggctcgatttttttgactcaattgaacgcaac
ggacgtgattgcaagtccttgttgaac-aaattatatatata---ctacttcatcattag
tatat-----atagttcgcttctcatgtcgtagcag----------tcaaacgggcgggc
gtcttaattggcgcggtcacgaggcttaatatgctgcggcagggaaaacttgggcgaccg
ctgtaatacttctctcttaaaccagaggaagattgcggcaataacaggtctgtgatgccc
tcagatgtcccgggccgcacacgtgctacattgattagcgcagtgcgcatacttac-ata
tagatcattgatt-ggtt-------atttataaccgtcaatatcgccttgtctgaaagga
ctaggtaatctattgtaagtgctggttcctcctcccgttgagcattttaataatggtctc
tctacatccctagcacatgatgtctagtgcgattgtagttgagtcttgccatttatgcaa
gtgtcaattctcagtggggacagccatttgataattctttggctcggcctcaactaggaa
tgccttgtacgggtcttggttcaacagaccacccggaatacgtc
>Gsiphonifera_Ia1_Gsip1a2_BR-BR14SIPI_NA_JQ743484 Gsiphonifera_Ia1_Gsip1a2.BR-BR14SIPI_NA_JQ743484 764 bp
agttcgtggagtgatctgtctgcttaattgcgtttcaaattttatatttg-ttaacatgc
gagtcttcaatgacggccactccaccttatagacatt---atatgatatgcacatt-tgt
gtatttgattataacttgtctggagtctggctcgatttttttgactcaattgaacgcaac
ggacgtgattgcaagtccttgttgaac-aaattatatatata---ctacttcatcattag
tatat-----atagttcgcttctcatgtcgtagcag----------tcaaacgggcgggc
gtcttaattggcgcggtcacgaggcttaatatgctgcggctgggaaaacttgggcgaccg
ctgtaatacttctctcttaaaccagaggaagattgcggcaataacaggtctgtgatgccc
tcagatgtcccgggccgcacacgtgctacattgattagcgcagtgcgcatacttac-ata
tagatcattgatt-ggtt-------atttataaccgtcaatatcgccttgtctgaaagga
ctaggtaatctattgtaagtgctggttcctcctcccgttgagcattttaataatggtctc
tctacatccctagcacatgatgtctagtgcgattgtagttgagttctgccatttatgcaa
gtgtcaattctcagtggggacagccatttgataattctttggctcggcctcaactaggaa
tgccttgtacgggtcttggttcaacagaccacccggaatacgtc
>Gsiphonifera_U_OKI-3_1_AB263451 764 bp
AGTTCGTGGAGTGATCTGTCTGCTTAATTGCGTTTCAAATTTTATATTTG-TTAACATGC
GAGTCTTCAATGACGGCCACTCCACCTTATAGACATT---ATATGATATGCACATT-TGT
GTATTTGATTATAACTTGTCTGGAGTCTGGCTCGATTTTTTTGACTCAATTGAACGCAAC
GGACGTGATTGCAAGTCCTTGTTGAAC-AAATTATATATATA---CTACTTCATCATTAG
TATAT-----ATAGTTCGCTTCTCATGTCGTAGCAG----------TCAAACGGGCGGGC
GTCTTAATTGGCGCGGTCACGAGGCTTAATATGCTGCGGCTGGGAAAACTTGGGCGACCG
CTGTAATACTTCTCTCTTAAACCAGAGGAAGATTGCGGCAATAACAGGTCTGTGATGCCC
TCAGATGTCCCGGGCCGCACACGTGCTACATTGATTAGCGCAGTGCGCATACTTAC-ATA
TAGATCATTGATT-GGTT-------ATTTATAACCGTCAATATCGCCTTGTCTGAAAGGA
CTAGGTAATCTATTGTAAGTGCTGGTTCCTCCTCCCGTTGAGCATTTTAATAATGGTCTC
TCTACATCCCTAGCACATGATGTCTAGTGCGATTGTAGTTGAGTTCTGCCATTTATGCAA
GTGTCAATTCTCAGTGGGGACAGCCATTTGATAATTCTTTGGCTCGGCCTCAACTAGGAA
TGCCTTGTACGGGTCTTGGTTCAACAGACCACCCGGAATACGTC
>Gsiphonifera_U_NA_NA_Z69602 764 bp
agttcgtggagtgatctgtctgcttaattgcgtttcaaattttatatttg-ttaacatgc
gagtcttcaatgacggccgctccaccttatagacatt---atatgatatgcacatt-tgt
gtatttgattataacttgtctggagtctggctcgatttttttgactcaattgaacg-aac
ggacgtgattgcaagtccttgttcgaa-caaattcatatatatacctacttcatcattag
tatat-----atagttcgcttctcatgtcgtagcag----------tcaaacgggcgggc
gtcttaattggcgcggtcacgaggcttaatatgctgcggcagggaaaacttgggcgaccg
ctgtaatacttctctcttaaaccagaggaagattgcggcaataacaggtctgtgatgccc
tcagatgtcccgggccgcacacgtgctacattgattagcgcagtgcgcatacttac-ata
tagatcattgattgggtt-------atttataaccgtcaatatcgccttgtctgaaagga
ctaggtaatctattgtaagtgctggttcctcctcccgttgagcattttaataatggtctc
tctacatccctagcacatgatgtctagtgcgattgtagttcagtcttgccatttatgcaa
gtgtcaattctcagtggggacagccatttgataattctttggctcggcctcaactaggaa
tgccttgtacgggtcttggttcaacagaccacccggaatacg-c
