# Supplementary material for: SSU rDNA Divergence in Planktonic Foraminifera: Molecular Taxonomy and Biogeographic Implications
Source: PLoS One. 2014 Aug 13;9(8):e104641. doi: 10.1371/journal.pone.0104641 (PMC4131912; doi:10.1371/journal.pone.0104641)
Supplement: File S1 — Sequence alignments, PhyML trees used for patristic distance calculation, BEAST ultrametric trees and patristic distance matrices. (ZIP) [file pone.0104641.s004.zip › File S2/aligments patristic and ABGD/Gtumida_patristique_mafft.txt]

>Gtumida_U_Z388_9 4396 bp 797 bp
agttcgtggagtaatctgtctgcttaattgcgtttcgtacaaagtactcactcaatccta
ggcatagtccaattatatgaggcggcatctaaaacagtttcgtttgtgcgaacctgtgtc
gcctctgggttattgtcatttggagagtacgtgaaggcaacgaacgtgaccgtagtgttt
tagtttggatttcagacaagtgttattaacttgacacggtctgagttggttcatgtgtac
gcgcgcaacacacaggatgtgtccctaacgtcttttgacgtgagtgtactaacatttcca
gtaaccatttcaactatacataccactgcttttttttctctaaccaggggaaggttgcgg
caataacaggtctgtgatgccctcagatgttccgggctgcacacgtgctacaatgatgag
cacagtgtgtgcctttgttgtgtctccatggtggaaatcattttcattcaacgattatcg
aaagaaggaacgtatgacgagagttttacgaaagcctttgttaactttcttattccagtg
aacatgactgattgaatatcttttgatctttgactgttgttggtacacagtttgcgacat
tgcttccctattgatctctggattgtagtgcgtttgtaatgctgatactttaaacgctta
tccttttggttaagcgatcagatatcgcatgtaccattgttaaatccgggtagggacaga
cctttgaaattctcggtctcggtcttaaccaggaatgcctcgtacgagttggttaaacat
accactcggaatatgtc
>Gtumida_U_Z388_10 4396 bp 797 bp
agttcgtggagtaatctgtctgcttaattgcgtttcgtacaaagtactcactcaatccta
ggcatagtccaattatatgaggcggcatctaaaacagtttcgtttgtgcgaacctgtgtc
gcctctgggttattgtcatttggagagtacgtgaaggcaacgaacgtgaccgtagtgttt
tagtttggatttcagacaagtgttattaacttgacacggtctgagttggttcatgtgtac
gcgcgcaacacacaggatgtgtccctaacgtcttttgacgtgagtgtactaacatttcca
gtaaccatttcaactatacataccactgcttttttttctctaaccaggggaaggttgcgg
caataacaggtctgtgatgccctcagatgttccgggctgcacacgtgctacaatgatgag
cacagtgtgtgcctttgttgtgtctccatggtggaaatcattttcattcaacgattatcg
aaagaaggaacgtatgacgagagttttacgaaagcctttgttaactttcttattccagtg
aacatgactgattgaatatcttttgatctttgactgttgttggtacacagtttgcgacat
tgcttccctattgatctctggattgtagtgcgtttgtaatgctgatactttaaacgctta
tccttttggttaagcgatcagatatcgcatgtaccattgttaaatccgggtagggacaga
cctttgaaattctcggtctcggtcttaaccaggaatgcctcgtacgagttggttaaacat
accactcggaatatgtc
>Gtumida_U_Z564_18 4396 bp 797 bp
agttcgtggagtaatctgtctgcttaattgcgtttcgtacaaagtactcactcaatccta
ggcatagtccaattatatgaggcggcatctaaaacagtttcgtttgtgcgaacctgtgtc
gcctctgggttattgtcatttggagagtacgtgaaggcaacgaacgtgaccgtagtgttt
tagtttggatttcagacaagtgttattaacttgacacggtctgagttggttcatgtgtac
gcgcgcaacacacaggatgtgtccctaacgtcttttgacgtgagtgtactaacatttcca
gtaaccatttcaactatacataccactgcttttttttctctaaccaggggaaggttgcgg
caataacaggtctgtgatgccctcagatgttccgggctgcacacgtgctacaatgatgag
cacagtgtgtgcctttgttgtgtctccatggtggaaatcattttcattcaacgattatcg
aaagaaggaacgtatgacgagagttttacgaaagcctttgttaactttcttattccagtg
aacatgactgattgaatatcttttgatctttgactgttgttggtacacagtttgcgacat
tgcttccctattgatctctggattgtagtgcgtttgtaatgctgatactttaaacgctta
tccttttggttaagcgatcagatatcgcatgtaccattgttaaatccgggtagggacaga
cctttgaaattctcggtctcggtcttaaccaggaatgcctcgtacgagttggttaaacat
accactcggaatatgtc
>Gtumida_U_Z563_18 4396 bp 797 bp
agttcgtggagtaatctgtctgcttaattgcgtttcgtacaaagtactcactcaatccta
ggcatagtccaattatatgaggcggcatctaaaacagtttcgtttgtgcgaacctgtgtc
gcctctgggttattgtcatttggagagtacgtgaaggcaacgaacgtgaccgtagtgttt
tagtttggatttcagacaagtgttattaacttgacacggtctgagttggttcatgtgtac
gcgcgcaacacacaggatgtgtccctaacgtcttttgacgtgagtgtactaacatttcca
gtaaccatttcaactatacataccactgcttttttttctctaaccaggggaaggttgcgg
caataacaggtctgtgatgccctcagatgttccgggctgcacacgtgctacaatgatgag
cacagtgtgtgcctttgttgtgtctccatggtggaaatcattttcattcaacgattatcg
aaagaaggaacgtatgacgagagttttacgaaagcctttgttaactttcttattccagtg
aacatgactgattgaatatcttttgatctttgactgttgttggtacacagtttgcgacat
tgcttccctattgatctctggattgtagtgcgtttgtaatgctgatactttaaacgctta
tccttttggttaagcgatcagatatcgcatgtaccattgttaaatccgggtagggacaga
cctttgaaattctcggtctcggtcttaaccaggaatgcctcgtacgagttggttaaacat
accactcggaatatgtc
>Gtumida_U_Z564_17 4396 bp 797 bp
agttcgtggagtaatctgtctgcttaattgcgtttcgtacaaagtactcactcaatccta
ggcatagtccaattatatgaggcggcatctaaaacagtttcgtttgtgcgaacctgtgtc
gcctctgggttattgtcatttggagagtacgtgaaggcaacgaacgtgaccgtagtgttt
tagtttggatttcagacaagtgttattaacttgacacggtctgagttggttcatgtgtac
gcgcgcaacacacaggatgtgtccctaacgtcttttgacgtgagtgtactaacatttcca
gtaaccatttcaactatacataccactgcttttttttctctaaccaggggaaggttgcgg
caataacaggtctgtgatgccctcagatgttccgggctgcacacgtgctacaatgatgag
cacagtgtgtgcctttgttgtgtctccatggtggaaatcattttcattcaacgattatcg
aaagaaggaacgtatgacgagagttttacgaaagcctttgttaactttcttattccagtg
aacatgactgattgaatatcttttgatctttgactgttgttggtacacagtttgcgacat
tgcttccctattgatctctggattgtagtgcgtttgtaatgctgatactttaaacgctta
tccttttggttaagcgatcagatatcgcatgtaccattgttaaatccgggtagggacaga
cctttgaaattctcggtctcggtcttaaccaggaatgcctcgtacgagttggttaaacat
accactcggaatatgtc
>Gtumida_U_Z563_19 4396 bp 797 bp
agttcgtggagtaatctgtctgcttaattgcgtttcgtacaaagtactcactcaatccta
ggcatagtccaattatatgaggcggcatctaaaacagtttcgtttgtgcgaacctgtgtc
gcctctgggttattgtcatttggagagtacgtgaaggcaacgaacgtgaccgtagtgttt
tagtttggatttcagacaagtgttattaacttgacacggtctgagttggttcatgtgtac
gcgcgcaacacacaggatgtgtccctaacgtcttttgacgtgagtgtactaacatttcca
gtaaccatttcaactatacataccactgcttttttttctctaaccaggggaaggttgcgg
caataacaggtctgtgatgccctcagatgttccgggctgcacacgtgctacaatgatgag
cacagtgtgtgcctttgttgtgtctccatggtggaaatcattttcattcaacgattatcg
aaagaaggaacgtatgacgagagttttacgaaagcctttgttaactttcttattccagtg
aacatgactgattgaatatcttttgatctttgactgttgttggtacacagtttgcgacat
tgcttccctattgatctctggattgtagtgcgtttgtaatgctgatactttaaacgctta
tccttttggttaagcgatcagatatcgcatgtaccattgttaaatccgggtagggacaga
cctttgaaattctcggtctcggtcttaaccaggaatgcctcgtacgagttggttaaacat
accactcggaatatgtc
>Gtumida_U_Z563_17 4396 bp 797 bp
agttcgtggagtaatctgtctgcttaattgcgtttcgtacaaagtactcactcaatccta
ggcatagtccaattatatgaggcggcatctaaaacagtttcgtttgtgcgaacctgtgtc
gcctctgggttattgtcatttggagagtacgtgaaggcaacgaacgtgaccgtagtgttt
tagtttggatttcagacaagtgttattaacttgacacggtctgagttggttcatgtgtac
gcgcgcaacacacaggatgtgtccctaacgtcttttgacgtgagtgtactaacatttcca
gtaaccatttcaactatacataccactgcttttttttctctaaccaggggaaggttgcgg
caataacaggtctgtgatgccctcagatgttccgggctgcacacgtgctacaatgatgag
cacagtgtgtgcctttgttgtgtctccatggtggaaatcattttcattcaacgattatcg
aaagaaggaacgtatgacgagagttttacgaaagcctttgttaactttcttattccagtg
aacatgactgattgaatatcttttgatctttgactgttgttggtacacagtttgcgacat
tgcttccctattgatctctggattgtagtgcgtttgtaatgctgatactttaaacgctta
tccttttggttaagcgatcagatatcgcatgtaccattgttaaatccgggtagggacaga
cctttgaaattctcggtctcggtcttaaccaggaatgcctcgtacgagttggttaaacat
accactcggaatatgtc
>Gtumida_U_Z388_11 4396 bp 797 bp
agttcgtggagtaatctgtctgcttaatcgcgtttcgtacaaagtactcactcaatccta
ggcatagtccaattatatgaggcggcatctaaaacagtttcgtttgtgcgaacctgtgtc
gcctctgggttattgtcatttggagagtacgtgaaggcaacgaacgtgaccgtagtgttt
tagtttggatttcagacaagtgttattaacttgacacggtctgagttggttcatgtgtac
gcgcgcaacacacaggatgtgtccctaacgtcttttgacgtgagtgtactaacatttcca
gtaaccatttcaactatacataccactgcttttttttctctaaccaggggaaggttgcgg
caataacaggtctgtgatgccctcagatgttccgggctgcacacgtgctacaatgatgag
cacagtgtgtgcctttgttgtgtctccatggtggaaatcattttcattcaacgattatcg
aaagaaggaacgtatgacgagagttttacgaaagcctttgttaactttcttattccagtg
aacatgactgattgaatatcttttgatctttgactgttgttggtacacagtttgcgacat
tgcttccctattgatctctggattgtagtgcgtttgtaatgctgatactttaaacgctta
tccttttggttaagcgatcagatatcgcatgtaccattgttaaatccgggtagggacaga
cctttgaaattctcggtctcggtcttaaccaggaatgcctcgtacgagttggttaaacat
accactcggaatatgtc
>Gtumida_U_Z564_20 4396 bp 797 bp
agttcgtggagtaatctgtctgcttaattgcgtttcgtacaaagtactcactcaatccta
ggcatagtccaattatatgaggcggcatctaaaacagtttcgtttgtgcgaacctgtgtc
gcctctgggttattgtcatttggagagtacgtgaaggcaacgaacgtgaccgtagtgttt
tagtttggatttcagacaagtgttattaacttgacacggtctgagttggttcatgtgtac
gcgcgcaacacacaggatgtgtccctaacgtcttttgacgtgagtgtactaacatttcca
gtaaccatttcaactatacataccactgcttttttttctctaaccaggggaaggttgcgg
caataacaggtctgtgatgccctcagatgttccgggctgcacacgtgctacaatgatgag
cacagtgtgtgcctttgttgtgtctccatggtggaaatcattttcattcaacgattatcg
aaagaaggaacgtatgacgagagttttacgaaagcctttgttaactttcttattccagtg
aacatgactgattgaatatcttttgatctttgactgttgttggtacacagtttgcgacat
tgcttccctattgatctctggattgtagtgcgtttgtaatgctgatactttaaacgctta
tccttttggttaagcgatcagatatcgcatgtaccattgttaaatccgggtagggacaga
cctttgaaattctcggtctcggtcttaaccaggaatgcctcgtacgagttggttaaacat
accactcggaatatgtt
>Gtumida_U_Z388_12 4396 bp 797 bp
agttcgtggagtaatctgtctgcttaattgcgtttcgtacaaagtactcactcaatccta
ggcatagtccaattatatgaggcggcatctaaaacagtttcgtttgtgcgaacctgtgtc
gcctctgggttattgtcatttggagagtacgtgaaggcaacgaacgtgaccgtagtgttt
tagtttggatttcagacaagtgttattaacttgacacggtctgagttggttcatgtgtac
gcgcgcaacacacaggatgtgtccctaacgtcttttgacgtgagtgtactaacatttcca
gtaaccatttcaactatacataccactgcttttttttctctaaccaggggaaggttgcgg
caataacaggtctgtgatgccctcagatgttccgggctgcacacgtgctacaatgatgag
cacagtgtgtgcctttgttgtgtctccatggtggaaatcattttcattcaacgattatcg
aaagaaggaacgtatgacgagagttttacgaaagcctttgttaactttcttattccagtg
aacatgactgattgaatatcttttgatctttgactgttgttggtacacagtttgcgacat
tgcttccctattgatctctggattgtagtgcgtttgtaatgctgatactttaaacgctta
tccttttggttaagcgatcagatatcgcatgtaccattgttaaatccgggtagggacaga
cctttgaaattctcggtctcggtcttaaccaggaatgcctcgtgcgagttggttaaacat
accactcggaatatgtc
>Gtumida_U_Z564_19 4396 bp 797 bp
agttcgtggagtaatctgtctgcttaattgcgtttcgtacaaagtactcactcaatccta
ggcatagtccaattatatgaggcggcatctaaaacagtttcgtttgtgcgaacctgtgtc
gcctctgggttattgtcatttggagagtacgtgaaggcaacgaacgtgaccgtagtgttt
tagtttggatttcagacaagtgttattaacttgacacggtctgagttggttcatgtgtac
gcgcgcaacacacaggatgtgtccctaacgtcttttgacgtgagtgtactaacatctcca
gtaaccatttcaactatacataccactgcttttttttctctaaccaggggaaggttgcgg
caataacaggtctgtgatgccctcagatgttccgggctgcacacgtgctacaatgatgag
cacagtgtgtgcctttgttgtgtctccatggtggaaatcattttcattcaacgattatcg
aaagaaggaacgtatgacgagagttttacgaaagcctttgttaactttcttattccagtg
aacatgactgattgaatatcttttgatctttgactgttgttggtacacagtttgcgacat
tgcttccctattgatctctggattgtagtgcgtttgtaatgctgatactttaaacgctta
tccttttggttaagcgatcagatatcgcatgtaccattgttaaatccgggtagggacaga
cctttgaaattctcggtctcggtcttaaccaggaatgcctcgtacgagttggttaaacat
accactcggaatatgtc
>Gtumida_U_Z389_9 4396 bp 797 bp
agttcgtggagtaatctgtctgcttaattgcgtttcgtacaaagtactcactcaatccta
ggcatagtccaattatatgaggcggcatctaaaacagtttcgtttgtgcgaacctgtgtc
gcctctgggttattgtcatttggagagtacgtgaaggcaacgaacgtgaccgtagtgttt
tagtttggatttcagacaagtgttattaacttgacacggtctgagttggttcatgtgtac
gcgcgcaacacacaggatgtgtccctaatgtcttttgacgtgagtgtactaacatttcca
gtaaccatttcaactatacataccactgcttttttttctctaaccaggggaaggttgcgg
caataacaggtctgtgatgccctcagatgttccgggctgcacacgtgctacaatgatgag
cacagtgtgtgcctttgttgtgtctccatggtggaaatcattttcattcaacgattatcg
aaagaaggaacgtatgacgagagttttacgaaagcctttgttaactttcttattccagtg
aacatgactgattgaatatcttttgatctttgactgttgttggtacacagtttgcgacat
tgcttccctattgatctctggattgtagtgcgtttgtaatgctgatactttaaacgctta
tccttttggttaagcgatcagatatcgcatgtaccattgttaaatccgggtagggacaga
cctttgaaattctcggtctcggtcttaaccaggaatgcctcgtacgagttggttaaacat
accactcggaatatgtc
>Gtumida_U_Z388_13 4396 bp 797 bp
agttcgtggagtaatctgtctgcttaattgcgtttcgtacaaagtactcactcaatccta
ggcatagcccaattatatgaggcggcatctaaaacagtttcgtttgtgcgaacctgtgtc
gcctctgggttattgtcatttggagagtacgtgaaggcaacgaacgtgaccgtagtgttt
tagtttggatttcagacaagtgttactaacttgacacggtctgagttggttcatgtgtac
gcgcgcaacacacaggatgtgtccctaacgtcttttgacgtgagtgtactaacatttcca
gtaaccatttcaactatacataccactgcttttttttctctaaccaggggaaggttgcgg
caataacaggtctgtgatgccctcagatgttccgggctgcacacgtgctacaatgatgag
cacagtgtgtgcctttgttgtgtctccatggtggaaatcattttcattcaacgattatcg
aaagaaggaacgtatgacgagagttttacgaaagcctttgttaactttcttattccagtg
aacatgactgattgaatatcttttgatctttgactgttgttggtacacagtttgcgacat
tgcttccctattgatctctggattgtagtgcgtttgtaatgctgatactttaaacgctta
tccttttggttaagcgatcagatatcgcatgtaccattgttaaatccgggtagggacaga
cctttgaaattctcggtctcggtcttaaccaggaatgcctcgtacgagttggttaaacat
accactcggaatatgtc
>Gtumida_U_Z389_10 4396 bp 797 bp
agttcgtggagtaatctgtctgcttaattgcgtttcgtacaaagtactcactcaatccta
ggcatagcccaattatatgaggcggcatctaaaacagtttcgtttgtgcgaacctgtgtc
gcctctgggttattgtcatttggagagtacgtgaaggcaacgaacgtgaccgtagtgttt
tagtttggatttcagacaagtgttattaacttgacacggtctgagttggttcatgtgtac
gcgcgcaacacacaggatgtgtccctaacgtcttttgacgtgagtgtactaacatttcca
gtaaccatttcaactatacataccactgcttttttttctctaaccaggggaaggttgcgg
caataacaggtctgtgatgccctcagatgttccgggctgcacacgtgctacaatgatgag
cacagtgtgtgcctttgctgtgtctccatggtggaaatcattttcattcaacgattatcg
aaagaaggaacgtatgacgagagttttacgaaagcctttgttaactttcttattccagtg
aacatgactgattgaatatcttttgatctttgactgttgttggtacacagtttgcgacat
tgctcccctattgatctctggattgtagtgcgtttgtaatgctgatactttaaacgctta
tccttttggttaagcgatcagatatcgcatgtaccattgttaaatccgggtagggacaga
cctttgaaattctcggtctcggtcttaaccaggaatgcctcgtacgagttggttaaacat
accactcggaatatgtc
>Gtumida_U_Z389_11 4396 bp 797 bp
agttcgtggagtaatctgtctgcttaattgcgtttcgtacaaagtactcactcaatccta
ggcatagtccaattatatgaggcggcatctaaaacagtttcgtttgtgcgaacctgtgtc
gcctctgggttattgtcatttggagagtacgtgaaggcaacgaacgtgaccgtagtgttt
tagtttggatttcagacaagtgttattaacttgacacggtctgagttggttcatgtgtac
gcgcgcaacacacaggatgtgtccctaacgtcttttgacgtgagtgtactaacatttcca
gtaaccatttcaactatgcataccactgcttttttttctctaaccaggggaaggttgcgg
caataacaggtctgtgatgccctcagatgttccgggctgcacacgtgctacaatgatgag
cacagtgtgtgcctttgttgtgtctccatggtggaaatcattttcattcaacgattatcg
aaagaaggaacgtatgacgagagttttacgaaagcctttgttaaccttcttattccagtg
aacatgactgattgaatatcttttgatctttgactgttgttggtacacagtttgcgacat
tgcttccctattggtctctggattgtagtgcgtttgtaatgctgatactttaaacgctta
tccttttggttaagcgatcagatatcgcatgtaccattgttaaatccgggtagggacaga
cctttgaaattctcggtctcggtcttaaccaggaatgcctcgtacgagttggttaaacat
accactcggaatatgtc
>Gtumida_U_GB1028_2 4396 bp 797 bp
agttcgtggagtaatctgtctgcttaattgcgtttcgtacaaagtactcactcaatccta
ggcatagtccaattatatgtggcggcatctaaaacagtttcgtttgtgcgaacctgtgtc
gcctctgggttattgtcatttggagagtacgtgaaggcaacgaacgtgaccgtagtgttt
tagtttggatttcagacaagtgttattaacttgacacggtctgagttggttcatgtgtac
gcgcgcaacacacaggatgtgtccctaacgtcttttgacgtgagtgtactaacatttcca
gtaaccatttcaactatacataccactgcttttttttctctaaccaggggaaggttgcgg
caataacaggtctgtgatgccctcagatgttccgggctgcacacgtgctacaatgatgag
cacagtgtgtgcctttgttgtgtctccatggtggaaatcattttcattcaacgattatcg
aaagaaggaacgtatgacgagagttttacgaaagcctttgttaactttcttattccagtg
aacatgactgactgaatatcttttgatcttcgactgttgttggtacacagtttgcgacat
tgcttccctattgatctctggattgtagtgcgtttgtaatgctgatactttaaacgctta
tccttttggttaagcgatcagatatcgcatgtaccattgttaaatccgggtagggacaga
cctttgaaattctcggtctcggtcttaaccaggaatgcctcgtacgagttggttaaacat
accactcggaatatgtc
>Gtumida_U_GB1028_3 4396 bp 797 bp
agttcgtggagtaatctgtctgcttaattgcgtttcgtacaaagtactcactcaatccta
ggcatagtccaattatatgtggcggcatctaaaacagtttcgtttgtgcgaacctgtgtc
gcctctgggttattgtcatttggagagtacgtgaaggcaacgaacgtgaccgtagtgttt
tagtttggatttcagacaagtgttattaacttgacacggtctgagttggttcatgtgtac
gcgcgcaacacacaggatgtgtccctaacgtcttttgacgtgagtgtactaacatttcca
gtaaccatttcaactatacataccactgcttttttttctctaaccaggggaaggttgcgg
caataacaggtctgtgatgccctcagatgttccgggctgcacacgtgctacaatgatgag
cacagtgtgtgcctttgttgtgtctccatggtggaaatcattttcattcaacgattatcg
aaagaaggaacgtatgacgagagttttacgaaagcctttgttaactttcttattccagtg
aacatgactgactgaatatcttttgatcttcgactgttgttggtacacagtttgcgacat
tgcttccctattgatctctggattgtagtgcgtttgtaatgctgatactttaaacgctta
tccttttggttaagcgatcagatatcgcatgtaccattgttaaatccgggtagggacaga
cctttgaaattctcggtctcggtcttaaccaggaatgcctcgtacgagttggttaaacat
accactcggaatatgtc
>Gtumida_U_GB1028_1 4396 bp 797 bp
agttcgtggagtaatctgtctgcttaattgcgtttcgtacaaagtactcactcaatccta
ggcatagtccaattatatgtggcggcatctaaaacagtttcgtttgtgcgaacctgtgtc
gcctctgggttattgtcatttggagagtacgtgaaggcaacgaacgtgaccgtagtgttt
tagtttggatttcagacaagtgttattaacttgacacggtctgagttggttcatgtgtac
gcgcgcaacacacaggatgtgtccctaacgtcttttgacgtgagtgtactaacatttcca
gtaaccatttcaactatacataccactgcctttttttctctaaccaggggaaggttgcgg
caataacaggtctgtgatgccctcagatgttccgggctgcacacgtgctacaatgatgag
cacagtgtgtgcctttgttgtgtctccatggtggaaatcattttcattcaacgattatcg
aaagaatgaacgtatgacgagagttttacgaaagcctttgttaactttcttattccagtg
aacatgactgattgaatatcttttgatctttgactgttgttggtacacagtttgcgacat
tgcttccctattgatctctggattgtagtgcgtttgtaatgctgatactttaaacgctta
tccttttggttaagcgatcagatatcgcatgtaccattgttaaatccgggtagggacaga
cctttgaaattctcggtctcggtcttaaccaggaatgcctcgtacgagttggttaaacat
accactcggaatatgtc
