# Supplementary material for: SSU rDNA Divergence in Planktonic Foraminifera: Molecular Taxonomy and Biogeographic Implications
Source: PLoS One. 2014 Aug 13;9(8):e104641. doi: 10.1371/journal.pone.0104641 (PMC4131912; doi:10.1371/journal.pone.0104641)
Supplement: File S1 — Sequence alignments, PhyML trees used for patristic distance calculation, BEAST ultrametric trees and patristic distance matrices. (ZIP) [file pone.0104641.s004.zip › File S2/aligments patristic and ABGD/Gungulata_patristique_mafft.txt]

>Gungulata_U_Gung-AS224_NA_JQ799897 4396 bp 799 bp
agttcgtggagtaatctgtctgcttaattgcgtttcgtacaaagtactcactcaatccta
ggcatagttcaattatatgtggcggcatctaaaacagtttcgtttgtgcgaacctgtgtc
gcctctgagttattgtcatttggagagtacgtgaaggcaacgaacgtgaccgtagtgttt
tagtttggatttcagacaagtgttattaacttgacacggtctgagttggttcatgtgtac
gcgcgcaacacacaggatgtgtccctaacgtcttttgacgtgagtgtactaacattt-cc
agtaaccatttcaactatacataccactgcttttttttctctaaccaggggaaggttgcg
gcaataacaggtctgtgatgccctcagatgttccgggctgcacacgtgctacaatgatga
gcacagtgtgtgcctttgttgtgtctccatggtggaaatcattttcattcaacgattatc
gaaagaaggaacgtatgacgagagttttacgaaagcctttgttaaatttcttattccagt
gaacatgactgattgaatatcttttgatctttgaatgttgttggtacaca-ttttgcgac
attacttccctattgatctctggattgtagtgcgtttgtaatgctgatactttaaacgcc
tatccttttggttaagcgatcagatatcgcatgtaccattgttaaatccgggtagggaca
gacctttgaaattctcggtctcggtcttaaccaggaatgcctcgtacgagttggttaaac
ataccactcggaatatgtc
>Gungulata_U_GA1875_5 4396 bp 799 bp
agttcgtggagtaatctgtctgcttaattgcgtttcgtacaaagtactcactcaatccta
ggcatagttcaattatatgtggcggcatctaaaacagtttcgtttgtgcgaacctgtgtc
g-ctctgagttattgtcatttggagagtacgtgaaggcaacgaacgtgaccgtagtgttt
tagtttggatttcagacaagtgttattaacttgacgcggtctgagttggttcatgtgtac
gcgcgcaacacacaggatgtgtccctaacgtcttttgacgtgagtgtactaacattt-cc
agtaaccatttcaactatacataccactgcttttttttctctaaccaggggaaggttgcg
gcaataacaggtctgtgatgccctcagatgttccgggctgcacacgtgctacaatgatga
gcacagtgtgtgcctttgttgtgtctccatggtggaaatcattttcattcaacgattatc
gaaagaaggaacgtatgacgagagttttacgaaagcctttgttaaatttcttattccagt
gaacatgactgattgaatatcttttgatctttgaatgttgttggtacaca-ttttgcgac
attacttccctattgatctctggattgtagtgcgtttgtaatgctgatactttaaacgcc
tatccttttggttaagcgatcagatatcgcatgtaccattgttaaatccgggtagggaca
gacctttgaaattctcggtctcggtcttaaccaggaatgcctcgtacgagttggttaaac
ataccactcggaatatgtc
>Gungulata_U_GA1875_6 4396 bp 799 bp
agttcgtggagtaatctgtctgcttaattgcgtttcgtacaaagtactcactcaatccta
ggcatagttcaattatatgtggcggcatctaaaacagtttcgtttgtgcgaacctgtgtc
g-ctctgagttattgtcatttggagagtacgtgaaggcaacgaacgtgaccgtagtgttt
tagtttggatttcagacaagtgttattaacttgacgcggtctgagttggttcatgtgtac
gcgcgcaacacacaggatgtgtccctaacgtcttttgacgtgagtgtactaacattt-cc
agtaaccatttcaactatacataccactgcttttttttctctaaccaggggaaggttgcg
gcaataacaggtctgtgatgccctcagatgttccgggctgcacacgtgctacaatgatga
gcacagtgtgtgcctttgttgtgtctccatggtggaaatcattttcattcaacgattatc
gaaagaaggaacgtatgacgagagttttacgaaagcctttgttaaatttcttattccagt
gaacatgactgattgaatatcttttgatctttgaatgttgttggtacaca-ttttgcgac
attacttccctattgatctctggattgtagtgcgtttgtaatgctgatactttaaacgcc
tatccttttggttaagcgatcagatatcgcatgtaccattgttaaatccgggtagggaca
gacctttgaaattctcggtctcggtcttaaccaggaatgcctcgtacgagttggttaaac
ataccactcggaatatgtc
>Gungulata_U_GA2214_29 4396 bp 799 bp
agttcgtggagtaatctgtctgcttaattgcgtttcgtacaaagtactcactcaatccta
ggcatagttcaattatatgtggcggcatctaaaacagtttcgtttgtgcgaacctgtgtc
g-ctctgagttattgtcatttggagagtacgtgaaggcaacgaacgtgaccgtagtgttt
tagtttggatttcagacaagtgttattaacttgacgcggtctgagttggttcatgtgtac
gcgcgcaacacacaggatgtgtccctaacgtcttttgacgtgagtgtactaacattt-cc
agtaaccatttcaactatacataccactgcttttttttctctaaccaggggaaggttgcg
gcaataacaggtctgtgatgccctcagatgttccgggctgcacacgtgctacaatgatga
gcacagtgtgtgcctttgttgtgtctccatggtggaaatcattttcattcaacgattatc
gaaagaaggaacgtatgacgagagttttacgaaagcctttgttaaatttcttattccagt
gaacatgactgattgaatatcttttgatctttgaatgttgttggtacaca-ttttgcgac
attacttccctattgatctctggattgtagtgcgtttgtaatgctgatactttaaacgcc
tatccttttggttaagcgatcagatatcgcatgtaccattgttaaatccgggtagggaca
gacctttgaaattctcggtctcggtcttaaccaggaatgcctcgtacgagttggttaaac
ataccactcggaatatgtc
>Gungulata_U_GA2214_30 4396 bp 799 bp
agttcgtggagtaatctgtctgcttaattgcgtttcgtacaaagtactcactcaatccta
ggcatagttcaattatatgtggcggcatctaaaacagtttcgtttgtgcgaacctgtgtc
g-ctctgagttattgtcatttggagagtacgtgaaggcaacgaacgtgaccgtagtgttt
tagtttggatttcagacaagtgttattaacttgacgcggtctgagttggttcatgtgtac
gcgcgcaacacacaggatgtgtccctaacgtcttttgacgtgagtgtactaacattt-cc
agtaaccatttcaactatacataccactgcttttttttctctaaccaggggaaggttgcg
gcaataacaggtctgtgatgccctcagatgttccgggctgcacacgtgctacaatgatga
gcacagtgtgtgcctttgttgtgtctccatggtggaaatcattttcattcaacgattatc
gaaagaaggaacgtatgacgagagttttacgaaagcctttgttaaatttcttattccagt
gaacatgactgattgaatatcttttgatctttgaatgttgttggtacaca-ttttgcgac
attacttccctattgatctctggattgtagtgcgtttgtaatgctgatactttaaacgcc
tatccttttggttaagcgatcagatatcgcatgtaccattgttaaatccgggtagggaca
gacctttgaaattctcggtctcggtcttaaccaggaatgcctcgtacgagttggttaaac
ataccactcggaatatgtc
>Gungulata_U_GA2285_56 4396 bp 799 bp
agttcgtggagtaatctgtctgcttaattgcgtttcgtacaaagtactcactcaatccta
ggcatagttcaattatatgtggcggcatctaaaacagtttcgtttgtgcgaacctgtgtc
g-ctctgagttattgtcatttggagagtacgtgaaggcaacgaacgtgaccgtagtgttt
tagtttggatttcagacaagtgttattaacttgacgcggtctgagttggttcatgtgtac
gcgcgcaacacacaggatgtgtccctaacgtcttttgacgtgagtgtactaacattt-cc
agtaaccatttcaactatacataccactgcttttttttctctaaccaggggaaggttgcg
gcaataacaggtctgtgatgccctcagatgttccgggctgcacacgtgctacaatgatga
gcacagtgtgtgcctttgttgtgtctccatggtggaaatcattttcattcaacgattatc
gaaagaaggaacgtatgacgagagttttacgaaagcctttgttaaatttcttattccagt
gaacatgactgattgaatatcttttgatctttgaatgttgttggtacaca-ttttgcgac
attacttccctattgatctctggattgtagtgcgtttgtaatgctgatactttaaacgcc
tatccttttggttaagcgatcagatatcgcatgtaccattgttaaatccgggtagggaca
gacctttgaaattctcggtctcggtcttaaccaggaatgcctcgtacgagttggttaaac
ataccactcggaatatgtc
>Gungulata_U_GA2286_63 4396 bp 799 bp
agttcgtggagtaatctgtctgcttaattgcgtttcgtacaaagtactcactcaatccta
ggcatagttcaattatatgtggcggcatctaaaacagtttcgtttgtgcgaacctgtgtc
g-ctctgagttattgtcatttggagagtacgtgaaggcaacgaacgtgaccgtagtgttt
tagtttggatttcagacaagtgttattaacttgacgcggtctgagttggttcatgtgtac
gcgcgcaacacacaggatgtgtccctaacgtcttttgacgtgagtgtactaacattt-cc
agtaaccatttcaactatacataccactgcttttttttctctaaccaggggaaggttgcg
gcaataacaggtctgtgatgccctcagatgttccgggctgcacacgtgctacaatgatga
gcacagtgtgtgcctttgttgtgtctccatggtggaaatcattttcattcaacgattatc
gaaagaaggaacgtatgacgagagttttacgaaagcctttgttaaatttcttattccagt
gaacatgactgattgaatatcttttgatctttgaatgttgttggtacaca-ttttgcgac
attacttccctattgatctctggattgtagtgcgtttgtaatgctgatactttaaacgcc
tatccttttggttaagcgatcagatatcgcatgtaccattgttaaatccgggtagggaca
gacctttgaaattctcggtctcggtcttaaccaggaatgcctcgtacgagttggttaaac
ataccactcggaatatgtc
>Gungulata_U_GA2284_47 4396 bp 799 bp
agttcgtggagtaatctgtctgcttaattgcgtttcgtacaaagtactcactcaatccta
ggcatagttcaattatatgtggcggcatctaaaacagtttcgtttgtgcgaacctgtgtc
g-ctctgagttattgtcatttggagagtacgtgaaggcaacgaacgtgaccgtagtgttt
tagtttggatttcagacaagtgttattaacttgacgcggtctgagttggttcatgtgtac
gcgcgcaacacacaggatgtgtccctaacgtcttttgacgtgagtgtactaacattt-cc
agtaaccatttcaactatacataccactgcttttttttctctaaccaggggaaggttgcg
gcaataacaggtctgtgatgccctcagatgttccgggctgcacacgtgctacaatgatga
gcacagtgtgtgcctttgttgtgtctccatggtggaaatcattttcattcaacgattatc
gaaagaaggaacgtatgacgagagttttacgaaagcctttgttaaatttcttattccagt
gaacatgactgattgaatatcttttgatctttgaatgttgttggtacaca-ttttgcgac
attacttccctattgatctctggattgtagtgcgtttgtaatgctgatactttaaacgcc
tatccttttggttaagcgatcagatatcgcatgtaccattgttaaatccgggtagggaca
gacctttgaaattctcggtctcggtcttaaccaggaatgcctcgtacgagttggttaaac
ataccactcggaatatgtc
>Gungulata_U_GA1875_8 4396 bp 799 bp
agttcgtggagtaatctgtctgcttaattgcgtttcgtacaaagtactcactcaatccta
ggcatagttcaattatatgtggcggcatctaaaacagtttcgtttgtgcgaacctgtgtc
g-ctctgagttattgtcatttggagagtacgtgaaggcaacgaacgtgaccgtagtgttt
tagtttggatttcagacaagtgttattaacttgacgcggtctgagttggttcatgtgtac
gcgcgcaacacacaggatgtgtccctaacgtcttttgacgtgagtgtactaacattt-cc
agtaaccatttcaactatacataccactgcttttttttctctaaccaggggaaggttgcg
gcaataacaggtctgtgatgccctcagatgttccgggctgcacacgtgctacaatgatga
gcacagtgtgtgcctttgttgtgtctccatggtggaaatcattttcattcaacgattatc
gaaagaaggaacgtatgacgagagttttacgaaagcctttgttaaatttcttattccagt
gaacatgactgattgaatatcttttgatctttgaatgttgttggtacaca-ttttgcgac
attacttccctattgatctctggattgtagtgcgtttgtaatgctgatactttaaacgcc
tatccttttggttaagcgatcagatatcgcatgtaccattgttaaatccgggtagggaca
gacctttgaaattctcggtctcggtcttaaccaggaatgcctcgtacgagttggttaaac
ataccactcggaatatgtc
>Gungulata_U_GA2285_55 4396 bp 799 bp
agttcgtggagtaatctgtctgcttaattgcgtttcgtacaaagtactcactcaatccta
ggcatagttcaattatatgtggcggcatctaaaacagtttcgtttgtgcgaacctgtgtc
g-ctctgagttattgtcatttggagagtacgtgaaggcaacgaacgtgaccgtagtgttt
tagtttggatttcagacaagtgttattaacttgacgcggtctgagttggttcatgtgtac
gcgcgcaacacacaggatgtgtccctaacgtcttttgacgtgagtgtactaacattt-cc
agtaaccatttcaactatacataccactgcttttttttctctaaccaggggaaggttgcg
gcaataacaggtctgtgatgccctcagatgttccgggctgcacacgtgctacaatgatga
gcacagtgtgtgcctttgttgtgtctccatggtggaaatcattttcattcaacgattatc
gaaagaaggaacgtatgacgagagttttacgaaagcctttgttaaatttcttattccagt
gaacatgactgattgaatatcttttgatctttgaatgttgttggtacaca-ttttgcgac
attacttccctattgatctctggattgtagtgcgtttgtaatgctgatactttaaacgcc
tatccttttggttaagcgatcagatatcgcatgtaccattgttaaatccgggtagggaca
gacctttgaaattctcggtctcggtcttaaccaggaatgcctcgtacgagttggttaaac
ataccactcggaatatgtc
>Gungulata_U_GA2287_69 4396 bp 799 bp
agttcgtggagtaatctgtctgcttaattgcgtttcgtacaaagtactcactcaatccta
ggcatagttcaattatatgtggcggcatctaaaacagtttcgtttgtgcgaacctgtgtc
g-ctctgagttattgtcatttggagagtacgtgaaggcaacgaacgtgaccgtagtgttt
tagtttggatttcagacaagtgttattaacttgacgcggtctgagttggttcatgtgtac
gcgcgcaacacacaggatgtgtccctaacgtcttttgacgtgagtgtactaacattt-cc
agtaaccatttcaactatacataccactgcttttttttctctaaccaggggaaggttgcg
gcaataacaggtctgtgatgccctcagatgttccgggctgcacacgtgctacaatgatga
gcacagtgtgtgcctttgttgtgtctccatggtggaaatcattttcattcaacgattatc
gaaagaaggaacgtatgacgagagttttacgaaagcctttgttaaatttcttattccagt
gaacatgactgattgaatatcttttgatctttgaatgttgttggtacaca-ttttgcgac
attacttccctattgatctctggattgtagtgcgtttgtaatgctgatactttaaacgcc
tatccttttggttaagcgatcagatatcgcatgtaccattgttaaatccgggtagggaca
gacctttgaaattctcggtctcggtcttaaccaggaatgcctcgtacgagttggttaaac
ataccactcggaatatgtc
>Gungulata_U_GA1875_7 4396 bp 799 bp
agttcgtggagtaatctgtctgcttaattgcgtttcgtacaaagtactcactcaatccta
ggcatagttcaattatatgtggcggcatctaaaacagtttcgtttgtgcgaacctgtgtc
g-ctctgagttattgtcatttggagagtacgtgaaggcaacgaacgtgaccgtagtgttt
tagtttggatttcagacaagtgttattaacttgacgcggtctgagttggttcatgtgtac
gcgcgcaacacacaggatgtgtccctaacgtcttttgacgtgagtgtactaacattt-cc
agtaaccatttcaactatacataccactgcttttttttctctaaccaggggaaggttgcg
gcaataacaggtctgtgatgccctcagatgttccgggctgcacacgtgctacaatgatga
gcacagtgtgtgcctttgttgtgtctccatggtggaaatcattttcattcaacgattatc
gaaagaaggaacgtatgacgagagttttacgaaagcctttgttaaatttcttattccagt
gaacatgactgattgaatatcttttgatctttgaatgttgttggtacaca-ttttgcgac
attacttccctattgatctctggattgtagtgcgtttgtaatgctgatactttaaacgcc
tatccttttggttaagcgatcagatatcgcatgtaccattgttaaatccgggtagggaca
gacctttgaaattctcggtctcggtcttaaccaggaatgcctcgtacgagttggttaaac
ataccactcggaatatgtc
>Gungulata_U_GA1951_24_ 4396 bp 799 bp
agttcgtggagtaatctgtctgcttaattgcgtttcgtacaaagtactcactcaatccta
ggcatagttcaattatatgtggcggcatctaaaacagtttcgtttgtgcgaacctgtgtc
g-ctctgagttattgtcatttggagagtacgtgaaggcaacgaacgtgaccgtagtgttt
tagtttggatttcagacaagtgttattaacttgacgcggtctgagttggttcatgtgtac
gcgcgcaacacacaggatgtgtccctaacgtcttttgacgtgagtgtactaacattt-cc
agtaaccatttcaactatacataccactgcttttttttctctaaccaggggaaggttgcg
gcaataacaggtctgtgatgccctcagatgttccgggctgcacacgtgctacaatgatga
gcacagtgtgtgcctttgttgtgtctccatggtggaaatcattttcattcaacgattatc
gaaagaaggaacgtatgacgagagttttacgaaagcctttgttaaatttcttattccagt
gaacatgactgattgaatatcttttgatctttgaatgttgttggtacaca-ttttgcgac
attacttccctattgatctctggattgtagtgcgtttgtaatgctgatactttaaacgcc
tatccttttggttaagcgatcagatatcgcatgtaccattgttaaatccgggtagggaca
gacctttgaaattctcggtctcggtcttaaccaggaatgcctcgtacgagttggttaaac
ataccactcggaatatgtc
>Gungulata_U_GA2284_45 4396 bp 799 bp
agttcgtggagtaatctgtctgcttaattgcgtttcgtacaaagtactcactcaatccta
ggcatagttcaattatatgtggcggcatctaaaacagtttcgtttgtgcgaacctgtgtc
g-ctctgagttattgtcatttggagagtacgtgaaggcaacgaacgtgaccgtagtgttt
tagtttggatttcagacaagtgttattaacttgacgcggtctgagttggttcatgtgtac
gcgcgcaacacacaggatgtgtccctaacgtcttttgacgtgagtgtactaacattt-cc
agtaaccatttcaactatacataccactgcttttttttctctaaccaggggaaggttgcg
gcaataacaggtctgtgatgccctcagatgttccgggctgcacacgtgctacaatgatga
gcacagtgtgtgcctttgttgtgtctccatggtggaaatcattttcattcaacgattatc
gaaagaaggaacgtatgacgagagttttacgaaagcctttgttaaatttcttattccagt
gaacatgactgattgaatatcttttgatctttgaatgttgttggtacaca-ttttgcgac
attacttccctattgatctctggattgtagtgcgtttgtaatgctgatactttaaacgcc
tatccttttggttaagcgatcagatatcgcatgtaccattgttaaatccgggtagggaca
gacctttgaaattctcggtctcggtcttaaccaggaatgcctcgtacgagttggttaaac
ataccactcggaatatgtc
>Gungulata_U_GA2287_71 4396 bp 799 bp
agttcgtggagtaatctgtctgcttaattgcgtttcgtacaaagtactcactcantccta
ggcatagttcaattatatgtggcggcatctaaaacagtttcgtttgtgcgaacctgtgtc
g-ctctgagttattgtcatttggagagtacgtgaaggcaacgaacgtgaccgtagtgttt
tagtttggatttcagacaagtgttattaacttgacgcggtctgagttggttcatgtgtac
gcgcgcaacacacaggatgtgtccctaacgtcttttgacgtgagtgtactaacattt-cc
agtaaccatttcaactatacataccactgcttttttttctctaaccaggggaaggttgcg
gcaataacaggtctgtgatgccctcagatgttccgggctgcacacgtgctacaatgatga
gcacagtgtgtgcctttgttgtgtctccatggtggaaatcattttcattcaacgattatc
gaaagaaggaacgtatgacgagagttttacgaaagcctttgttaaatttcttattccagt
gaacatgactgattgaatatcttttgatctttgaatgttgttggtacaca-ttttgcgac
attacttccctattgatctctggattgtagtgcgtttgtaatgctgatactttaaacgcc
tatccttttggttaagcgatcagatatcgcatgtaccattgttaaatccgggtagggaca
gacctttgaaattctcggtctcggtcttaaccaggaatgcctcgtacgagttggttaaac
ataccactcggaatatgtc
>Gungulata_U_GA2286_61 4396 bp 799 bp
agttcgtggagtaatctgtctgcttaattgcgtttcgtacaaagtactcactcaatccta
ggcatagttcaattatatgtggcggcatctaaaacagtttcgtttgtgcgaacctgtgtc
g-ctctgagttattgtcatttggagagtacgtgaaggcaacgaacgtgaccgtagtgttt
tagtttggatttcagacaagtgttattaacttgacgcggtctgagttggttcatgtgtac
gcgcgcaacacacaggatgtgtccctaacgtcttttgacgtgagtgtactaacattt-cc
agtaaccatttcaactatacataccactgcttttttttctctaaccaggggaaggttgcg
gcaataacaggtctgtgatgccctcagatgttccgggctgcacacgtgctacaatgatga
gcacagtgtgtgcctttgttgtgtctccatggtggaaatcatttccattcaacgattatc
gaaagaaggaacgtatgacgagagttttacgaaagcctttgttaaatttcttattccagt
gaacatgactgattgaatatcttttgatctttgaatgttgttggtacaca-ttttgcgac
attacttccctattgatctctggattgtagtgcgtttgtaatgctgatactttaaacgcc
tatccttttggttaagcgatcagatatcgcatgtaccattgttaaatccgggtagggaca
gacctttgaaattctcggtctcggtcttaaccaggaatgcctcgtacgagttggttaaac
ataccactcggaatatgtc
>Gungulata_U_GA2285_50 4396 bp 799 bp
agttcgtggagtaatctgtctgcttaattgcgtttcgtacaaagtactcactcaatccta
ggcatagttcaattatatgtggcggcatctaaaacagtttcgtttgtgcgaacctgtgtc
g-ctctgagttattgtcatttggagagtacgtgaaggcaacgaacgtgaccgtagtgttt
tagtttggatttcagacaagtgttattaacttgacgcggtctgagttggttcatgtgtac
gcgcgcaacacacaggatgtgtccctaacgtcttttgacgtgagtgtactaacattt-cc
agtaaccatttcaactatacataccactgcttttttttctctaaccaggggaaggttgcg
gcaataacaggcctgtgatgccctcagatgttccgggctgcacacgtgctacaatgatga
gcacagtgtgtgcctttgttgtgtctccatggtggaaatcattttcattcaacgattatc
gaaagaaggaacgtatgacgagagttttacgaaagcctttgttaaatttcttattccagt
gaacatgactgattgaatatcttttgatctttgaatgttgttggtacaca-ttttgcgac
attacttccctattgatctctggattgtagtgcgtttgtaatgctgatactttaaacgcc
tatccttttggttaagcgatcagatatcgcatgtaccattgttaaatccgggtagggaca
gacctttgaaattctcggtctcggtcttaaccaggaatgcctcgtacgagttggttaaac
ataccactcggaatatgtc
>Gungulata_U_GA2287_72 4396 bp 799 bp
agttcgtggagtaacctgtctgcttaattgcgtttcgtacaaagtactcactcaatccta
ggcatagttcaattatatgtggcggcatctaaaacagtttcgtttgtgcgaacctgtgtc
g-ctctgagttattgtcatttggagagtacgtgaaggcaacgaacgtgaccgtagtgttt
tagtttggatttcagacaagtgttattaacttgacgcggtctgagttggttcatgtgtac
gcgcgcaacacacaggatgtgtccctaacgtcttttgacgtgagtgtactaacattt-cc
agtaaccatttcaactatacataccactgcttttttttctctaaccaggggaaggttgcg
gcaataacaggtctgtgatgccctcagatgttccgggctgcacacgtgctacaatgatga
gcacagtgtgtgcctttgttgtgtctccatggtggaaatcattttcattcaacgattatc
gaaagaaggaacgtatgacgagagttttacgaaagcctttgttaaatttcttattccagt
gaacatgactgattgaatatcttttgatctttgaatgttgttggtacaca-ttttgcgac
attacttccctattgatctctggattgtagtgcgtttgtaatgctgatactttaaacgcc
tatccttttggttaagcgatcagatatcgcatgtaccattgttaaatccgggtagggaca
gacctttgaaattctcggtctcggtcttaaccaggaatgcctcgtacgagttggttaaac
ataccactcggaatatgtc
>Gungulata_U_GA2287_70 4396 bp 799 bp
agttcgtggagtaatctgtctgcttaattgcgtttcgtacaaagtactcactcaatccta
ggcatagttcaattatatgtggcggcatctaaaacagtttcgtttgtgcgaacctgtgtc
g-ctctgagttattgtcatttggagagtacgtgaaggcaacgaacgtgaccgtagtgttt
tagtttggatttcagacaagtgttattgacttgacgcggtctgagttggttcatgtgtac
gcgcgcaacacacaggatgtgtccctaacgtcttttgacgtgagtgtactaacattt-cc
agtaaccatttcaactatacataccactgcttttttttctctaaccaggggaaggttgcg
gcaataacaggtctgtgatgccctcagatgttccgggctgcacacgtgctacaatgatga
gcacagtgtgtgcctttgttgtgtctccatggtggaaatcattttcattcaacgattatc
gaaagaaggaacgtatgacgagagttttacgaaagcctttgttaaatttcttattccagt
gaacatgactgattgaatatcttttgatctttgaatgttgttggtacaca-ttttgcgac
attacttccctattgatctctggattgtagtgcgtttgtaatgctgatactttaaacgcc
tatccttttggttaagcgatcagatatcgcatgtaccattgttaaatccgggtagggaca
gacctttgaaattctcggtctcggtcttaaccaggaatgcctcgtacgagttggttaaac
ataccactcggaatatgtc
>Gungulata_U_GA2214_32 4396 bp 799 bp
agttcgtggagtaatctgtctgcttaattgcgtttcgtacaaagtactcactcaatccta
ggcatagttcaattatatgtggcggcatctaaaacagtttcgtttgtgcgaacctgtgtc
g-ctctgagttattgtcatttggagagtacgtgaaggcaacgaacgtgactgtagtgttt
tagtttggatttcagacaagtgttattaacttgacgcggtctgagttggttcatgtgtac
gcgcgcaacacacaggatgtgtccctaacgtcttttgacgtgagtgtactaacattt-cc
agtaaccatttcaactatacataccactgcttttttttctctaaccaggggaaggttgcg
gcaataacaggtctgtgatgccctcagatgttccgggctgcacacgtgctacaatgatga
gcacagtgtgtgcctttgttgtgtctccatggtggaaatcattttcattcaacgattatc
gaaagaaggaacgtatgacgagagttttacgaaagcctttgttaaatttcttattccagt
gaacatgactgattgaatatcttttgatctttgaatgttgttggtacaca-ttttgcgac
attacttccctattgatctctggattgtagtgcgtttgtaatgctgatactttaaacgcc
tatccttttggttaagcgatcagatatcgcatgtaccattgttaaatccgggtagggaca
gacctttgaaattctcggtctcggtcttaaccaggaatgcctcgtacgagttggttaaac
ataccactcggaatatgtc
>Gungulata_U_GA1881_16 4396 bp 799 bp
agttcgtggagtaatctgtctgcttaattgcgtttcgtacaaagtactcactcaatccta
ggcatagttcaattatatgtggcggcatctaaaacagtttcgtttgtgcgaacctgtgtc
g-ctctgagttattgtcatttggagagtacgtgaaggcaacgaacgtgaccgtagtgttt
tagtttggatttcagacaagtgttattaacttgacgcggtctgagttggttcatgtgtac
gcgcgcaacacacaggatgtgtccctaacgtcttttgacgtgagtgtactaacattt-cc
agtaaccatttcaactatacataccactgcttttttttctctaaccaggggaaggttgcg
gcaataacaggtctgtgatgccctcagatgttccgggctgcacacgtgctacaatgatga
gcacagtgtgtgcctttgttgtgtctccatggtggaaatcattttcattcaacgattatc
gaaagaaggaacgtatgacgagagttttacgaaagcctttgttaaatttcttattccagt
gaacatgactgattgaatatcttttgatctttgaatgttgttggtacaca-ttttgcgac
attacttccctattgatctctggattgtagtgcgtttgtaatgctgatactttaaacgcc
tatccttttggttaagcgatcagataccgcatgtaccattgttaaatccgggtagggaca
gacctttgaaattctcggtctcggtcttaaccaggaatgcctcgtacgagttggttaaac
ataccactcggaatatgtc
>Gungulata_U_GA2286_64 4396 bp 799 bp
agttcgtggagtaatctgtctgcttaattgcgtttcgtacaaagtactcactcaatccta
ggcatagttcaattatatgtggcggcatctaaaacagtttcgtttgtgcgaacctgtgtc
g-ctctgagttattgtcatttggagagtacgtgaaggcaacgaacgtgaccgtagtgttt
tagtttggatttcagacaagtgttattaacttgacgcggtctgagttggttcatgtgtac
gcgcgcaacacacaggatgtgtccctaacgtcttttgacgtgagtgtactaacattt-cc
agtaaccatttcaactatacataccactgcttttttttctctaaccaggggaaggttgcg
gcaataacaggtctgtgatgccctcagatgttccgggctgcacacgtgctacaatgatga
gcacagtgtgtgcctttgttgtgtctccatggtggaaatcattttcattcaacgattatc
gaaagaaggaacgtatgacgagagttttacgaaagcctttgttaaatttcttattccagt
gaacatgactgattgaatatcttttgatctttgaatgttgttggtacaca-ttttgcgac
attacttccctattgatctctggattgtagtgcgtttgtaatgctgatactttaaacgcc
tatccttttggttaagcgatcagatatcgcatgtaccattgctaaatccgggtagggaca
gacctttgaaattctcggtctcggtcttaaccaggaatgcctcgtacgagttggttaaac
ataccactcggaatatgtc
>Gungulata_U_GA2286_62 4396 bp 799 bp
agttcgcggagtaatctgtctgcttaattgcgtttcgtacaaagtactcactcaatccta
ggcatagttcaattatatgtggcggcatctaaaacagtttcgtttgtgcgaacctgtgtc
g-ctctgagttattgtcatttggagagtacgtgaaggcaacgaacgtgaccgtagtgttt
tagtttggatttcagacaagtgttattaacttgacgcggtctgagttggttcatgtgtac
gcgcgcaacacacaggatgtgtccctaacgtcttttgacgtgagtgtactaacattt-cc
agtaaccatttcaactatacataccactgcttttttttctctaaccaggggaaggttgcg
gcaataacaggtctgtgatgccctcagatgttccgggctgcacacgtgctacaatgatga
gcacagtgtgtgcctttgttgtgtctccatggtggaaatcattttcattcaacgattatc
gaaagaaggaacgtatgacgagagttttacgaaagcctttgttaaatttcttattccagt
gaacatgactgattgaatatcttttgatctttgaatgttgttggtacaca-ttttgcgac
attacttccctattgatctctggattgtagtacgtttgtaatgctgatactttaaacgcc
tatccttttggttaagcgatcagatatcgcatgtaccattgttaaatccgggtagggaca
gacctttgaaattctcggtctcggtcttaaccaggaatgcctcgtacgagttggttaaac
ataccactcggaatatgtc
>Gungulata_U_GA1951_21 4396 bp 799 bp
agttcgtggagtaatctgtctgcttaattgcgtttcgtacaaagtactcacccaatccca
ggcatagttcaattatatgtggcggcatctaaaacagtttcgtttgtgcgaacctgtgtc
g-ctctgagttattgtcatttggagagtacgtgaaggcaacgaacgtgaccgtagtgttt
tagtttggatttcagacaagtgttattaacttgacgcggtctgagttggttcatgtgtac
gcgcgcaacacacaggatgtgtccctaacgtcttttgacgtgagtgtactaacattt-cc
agtaaccatttcaactatacataccactgcttttttttctctaaccaggggaaggttgcg
gcaataacaggtctgtgatgccctcagatgttccgggctgcacacgtgctacaatgatga
gcacagtgtgtgcctttgttgtgtctccatggtggaaatcattttcattcaacgattatc
gaaagaaggaacgtatgacgagagttttacgaaagcctttgttaaatttcttattccagt
gaacatgactgattgaatatcttttgatctttgaatgttgttggtacaca-ttttgcgac
attacttccctattgatctctggattgtagtgcgtttgtaatgctgatactttaaacgcc
tatccttttggttaagcgatcagatatcgcatgtaccattgttaaatccgggtagggaca
gacctttgaaattctcggtctcggtcttaaccaggaatgcctcgtacgagttggttaaac
ataccactcggaatatgtc
>Gungulata_U_GA1951_22 4396 bp 799 bp
agttcgtggagtaatctgtctgcttaattgcgtttcgtacaaagtactcactcaatccta
ggcatagttcaattatatgtggcggcatctaaaacagtttcgtttgtgcgaacctgtgtc
g-ctctgagttattgtcatttggagagtacgtgaaggcaacgaacgtgaccgtagtgttt
tagtttggatttcagacaagtgttattaacttgacgcggtctgagttggttcatgtgtac
gcgcgcaacacacaggatgtgtccctaacgtcttttgacgtgagtgtactaacattt-cc
agtaaccatttcaactatacgtaccactgcttttttttctctaaccaggggaaggttgcg
gcaataacaggtctgtgatgccctcagatgttccgggctgcacacgtgctacaatgatga
gcacagtgtgtgcctctgttgtgtctccatggtggaaatcattttcattcaacgattatc
gaaagaaggaacgtatgacgagagttttacgaaagcctttgttaaatttcttattccagt
gaacatgactgattgaatatcttttgatctttgaatgttgttggtacaca-ttttgcgac
attacttccctattgatctctggattgtagtgcgtttgtaatgctgatactttaaacgcc
tatccttttggttaagcgatcagatatcgcatgtaccattgttaaatccgggtagggaca
gacctttgaaattctcggtctcggtcttaaccaggaatgcctcgtacgagttggttaaac
ataccactcggaatatgtc
>Gungulata_U_GA2214_31 4396 bp 799 bp
agttcgtggagtaatctgtctgcttaattgcgtttcgtacaaagtactcactcaatccta
ggcatagttcaattatatgtggcggcatctaaaacagtttcgtttgtgcgaacctgtgtc
g-ctctgagttattgtcatttggagagtacgtgaaggcaacgaacgtgaccgtagtgttt
tagtttggatttcagacaagtgttattaacttgacgcggtctgagttggttcatgtgtac
gcgcgcaacacacaggatgtgtccctaacgtctttcgacgtgagtgtactaacattt-cc
agtaaccatttcaactatacataccactgcttttttttctctaaccaggggaaggttgcg
gcaataacaggtctgtgatgccctcagatgttccgggctgcacacgtgctacaatgatga
gcacagtgtgtgcctttgttgtgtctccatggtggaaatcattttcattcaacgattatc
gaaagaaggaacgtatgacgagagttttacgaaagcctttgttaaatttcttattccagt
gaacatgactgattgaatatcttttgatctttgaatgttgttggtacaca-ttttgcgac
attactcccctattgatctctggattgtagtgcgtttgtaatgctgatactttaaacgcc
tatccttttggttaagcgatcagatatcgcatgtaccattgttaaatccgggtagggaca
gacctttgaaattctcggtctcggtcttaaccaggaatgcctcgtacgagttggttaaac
ataccactcggaatatgtc
>Gungulata_U_GA1881_13 4396 bp 799 bp
agttcgtggagtaatctgtctgcttaattgcgtttcgtacaaagtactcactcaatccta
ggcatagttcaattatatgtggcggcatctaaaacagtttcgtttgtgcgaacctgtgtc
g-ctctgagttattgtcatttggagagtacgtgaaggcaacgaacgtgaccgtagtgttt
tagtttggatttcagacaggtgttattaacttgacgcggtctgagttggttcatgtgtac
gcgcgcaacacacagggtgtgtccctaacgtcttttgacgtgagtgtactaacattt-cc
agtaaccatttcaactatacataccactgcttttttttctctaaccaggggaaggttgcg
gcaataacaggtctgtgatgccctcagatgttccgggctgcacacgtgctacaatgatga
gcacagtgtgtgcctttgttgtgtctccatggtggaaatcattttcattcaacgattatc
gaaagaaggaacgtatgacgagagttttacgaaagcctttgttaaatttcttattccagt
gaacatgactgattgaatatcttttgatctttgaatgttgttggtacaca-ttttgcgac
gttacttccctattgatctctggattgtagtgcgtttgtaatgctgatactttaaacgcc
tatccttttggttaagcgatcagatatcgcatgtaccattgttaaatccgggtagggaca
gacctttgaaattctcggtctcggtcttaaccaggaatgcctcgtacgagttggttaaac
ataccactcggaatatgtc
>Gungulata_U_GA1881_15 4396 bp 799 bp
agttcgtggagcaatctgtctgcttaattgcgtttcgtacaaagtactcactcaatccta
ggcatagttcaattatatgtggcggcatctaaaacagtttcgtttgtgcgaacctgtgtc
g-ctctgagttattgtcatttggagagtacgtgaaggcaacgaacgtgaccgtagtgttt
tagtttggatttcagacaagtgttattaacttgacgcggtctgagttggttcatgtgtac
gcgcgcaacacacaggatgtgtccctaacgtcttttgacgtgagtgtactaacattt-cc
agtaaccatttcaactatacataccactgcttttttctctctaaccaggggaaggttgcg
gcaataacaggtctgtgatgccctcagatgttccgggctgcacacgtgctacaatgatga
gcacagtgtgtgcctttgttgtgtctccatggtggaaatcattttcattcaacgattatc
gaaagaaggaacgtatgacgagagttttacgaaagcctttgttaaatttcttattccagt
gaacatgactgattgaatatcttttgatctttgaatgttgttggtacaca-ttttgcgac
attacttccctattgatctctggattgtagtgcgtttgtaatgctgatactttaaacgcc
tatccttttggttaagcaatcagatatcgcatgtaccattgttaaatccgggtagggaca
gacctttgaaattctcggtctcggtcttaaccaggaatgcctcgtacgagttggttaaac
ataccactcggaatatgtc
>Gungulata_U_GA2284_48 4396 bp 799 bp
agttcgtggagtaatctgtctgcttaattgcgtttcgtacaaagtactcactcaatccta
ggcatagttcaattatatgtggcggcatctaaaacagtttcgtttgtgcgaacctgtgtc
g-ctctgagttattgtcatttggagagtacgtgaaggcaacgaacgtgaccgtagtgttt
tagtttggatttcagacaagtgttattaacttgacgcggactgagttggttcatgtgtac
gcgcgcaacacacaggatgtgtccctaacgtcttttgacgtgagtgtactaacattt-cc
agtaaccatttcaactatacataccactgcttttttttctctaaccaggggaaggttgcg
gcaataacaggtctgtgatgccctcagatgttccgggctgcacacgtgctacaatggtga
gcacagtgtgtgcctttgttgtgtctccatggtggaaatcattttcattcaacgattatc
gaaagaaggaacgtatgacgagagttttacgaaagcctttgttaaatttcttattccagt
gaacatgactgattgaatatcttttgatctttgaatgttgttggtacaca-ttttgcgac
attacttccctattgatctctggattgtagtgcgtttgtaatgctgatactttaaacgcc
tatccttttggttaagcgatcagatatcgcatgtaccattgttaaatccgggtagggaca
gacctttgaaattctcggtctcggtcttaaccaggaatgcctcgtacgagttggttaaac
ataccactcggaatatgtc
>Gungulata_U_GA1881_14 4396 bp 799 bp
agttcgtggagtaatctgtctgcttaactgcgtttcgtacaaagtactcactcaatccta
ggcatagttcaattatatgtggcggcatctaaaacagtttcgtttgtgcgaacctgtgtc
g-ctctgagttattgtcatttggagggtacgtgaaggcaacgaacgtgaccgtagtgttt
tagtttggatttcaggcaagtgttattaacttgacgcggtctgagttggttcatgtgtac
gcgcgcaacacacaggatgtgtccctaacgtcttttgacgtgagtgtactaacattt-cc
agtaaccattccaactatacataccactgcttttttttctctaaccaggggaaggttgcg
gcaataacaggtctgtgatgccctcagatgttccgggctgcacacgtgctacaatgatga
gcacagtgtgtgcctttgttgtgtctccatggtggaaatcattttcattcaacgattatc
gaaagaaggaacgtatgacgagagttttacgaaagcctttgttaaatttcttattccagt
gaacatgactgattgaataccttttgatctttgaatgttgttggtacaca-ttttgcgac
attacttccctattgatctctggattgtagtgcgtttgtaatgctgatactttaaacgcc
tatccttttggttaagcgatcagatatcgcatgtaccattgttaaatccgggtagggaca
gacctttgaaattctcggtctcggtcttaaccaggaatgcctcgtacgagttggttaaac
ataccactcggaatatgtc
>Gungulata_U_GA2284_46 4396 bp 799 bp
agttcgtggagtaatctgtctgcttaattgcgtttcgtacaaagtactcactcaatccta
ggcatagttcaattatatgtggcggcatctaaaacagtttcgtttgtgcgaacctgtgtc
g-ctctgagttattgtcatttggagagtacgtgaaggcaacgaacgtgaccgtagtgttt
tagtttggatttcagacaagtgttattaacttgacgcggtctgagttggttcatgtgtac
gcgcgcaacacacaggatgtgtccctaacgtcttttgacgtgagtgtactaacattt-cc
agtaaccatttcaactatacataccactgcttttttttctctaaccaggggaaggttgcg
gcaataacaggtctgtgatgccctcagatgttccgggctgcacacgtgctacaatgatga
gcacagtgtgtgcctttgttgtgtctccatggtggaaatcattttcattcaacgattatc
gaaagaaggaacgtatgacgagagttttacgaaagcctttgttaaatttcttattccagt
gaacatgactgattgaatatcttttgatctttgaatgttgttggtacacatttttgcgac
attacttccctattgatctctggattgtagtgcgtttgtaatgctgatactttaaacgcc
tatccttttggttaagcgatcagatatcgcatgtaccattgttaaatccgggtagggaca
gacctttgaaattctcggtctcggtcttaaccaggaatgcctcgtacgagttggttaaac
ataccactcggaatatgtc
>Gungulata_U_GA1951_23 4396 bp 799 bp
agttcgtggagtaatctgtctgcttaattgcgtttcgtacaaagtactcactcaatccta
ggcatagttcaattatatgtggcggcatctaaaacagtttcgtttgtgcgaacctgtgtc
g-ctctgagttattgtcatttggagagtacgtgaaggcaacgaacgtgaccgtagtgttt
tagtttggatttcagacaagtgttattaacttgacgcggtctgagttggttcatgtgtac
gcgcgcaacacacaggatgtgtccctaacgtcttttgacgtgagtgtactaacatttccc
agtaaccatttcaactatacataccactgcttttttttctctaaccaggagaaggttgcg
gcaataacaggtctgtgatgccctcagatgttccgggctgcacacgtgctacaatgatga
gcacagtgtgtgcctttgttgtgtctccatggtggaaatcattttcattcaacgattatc
gaaagaaggaacgtatgacgagagttttacgaaagcctttgttaaatttcttattccagt
gaacatgactgattgaatatcttttgatctttgaatgttgttggtacaca-ttttgcgac
attacttccctattgatctctggattgtagtgcgtttgtaatgctgatactttaaacgcc
tatccttttggttaagcgatcagatatcgcatgtaccattgttaaatccgggtagggaca
gacctttgaaattctcggtctcggtcttaaccaggaatgcctcgtacgagttggttaaac
ataccactcggaatatgtc
>Gungulata_U_GA2285_49 4396 bp 799 bp
agttcgtggagtaatctgtctgcttaattgcgtttcgtacaaagtactcactcaatccta
ggcatagttcaattatatgtggcggcatctaaaacagtttcgtttgtgcgaacctgtgtc
g-ctctgagttattgtcatttggagagtacgtgaaggcaacgaacgtgaccgtagtgttt
tagtttggatttcagacaagtgttattaacttgacgcggtctgagttggttcatgtgtac
gcgcgcaacacacaggatgtgtccctaacgtcttttgacgtgagtgtactaacatttccc
agtaaccatttcaactatacataccactgcttttttttctctaaccaggggaaggttgcg
gcaataacaggtctgtgatgccctcagatgttccgggctgcacacgtgctacaacgatga
gcacagtgtgtgcctttgttgtgtctccatggtggaaatcattttcattcaacgattatc
gaaagaaggaacgtatgacgagagttttacgaaagcctttgttaaatttcttattccagt
gaacatgactgattgaatatcttttgatctttgaatgttgttggtacaca-ttttgcgac
attacttccctattgatctctggattgtagtgcgtttgtaatgctgatactttaaacgcc
tatccttttggttaagcgatcagatatcgcatgtaccattgttaaatccgggtagggaca
gacctttgaaattctcggtctcggtcttaaccaggaatgcctcgtacgagttggttaaac
ataccactcggaatatgtc
>Gungulata_U_GA2215_38 4396 bp 799 bp
agttcgtggagtaatctgtctgcttaattgcgtttcgtacaaagtactcactcaatccta
ggcatagttcaattctatgtggcggcatctaaaacagtttcgtttgtgcgaacctgtgtc
g-ctctgagctattgtcatttggagagtacgtgaaggcaacgaacgtgaccgtagtgttt
tagttgggatttcagacaagtgttattaacttgacacggtctgagttggttcatgtgtac
gcgcgcaacacacaggatgtgtccctaacgtcttttgacgtgagtgtactaacattt-cc
agtaaccatttcaactatacataccactgcttttttttctctaaccaggggaaggttgcg
gcaataacaggtctgtgatgccctcagatgttccgggctgcacacgtgctacaatgatga
gcacagtgtgtgcctttgttgtgtctccatggtggaaatcattttcattcaacgattatc
gaaagaaggaacgtatgacgagagttttacgaaagcctttgttaaatttcttattccagt
gaacatgactgattgaatatcttttgatctttgattgttgttggtacaca-ttttgcgac
attacttccctattgatctctggattgtagtgcgtttgtaatgctgatactttaaacgcc
tatccttttggttaagcgatcagatttcgcatgtaccattgttaaatccgggtagggaca
gacctttgaaattctcggtctcggtcttaaccaggaatgcctcgtacgagttggttaaac
ataccactcggaatatgtc
>Gungulata_U_GA2215_37 4396 bp 799 bp
agttcgtggagtaatctgtctgcttaattgcgtttcgtacaaagtactcactcaatccta
ggcatagttcaattctatgtggcggcatctaaaacagtttcgtttgtgcgaacctgtgtc
g-ctctgagctattgtcatttggagagtacgtgaaggcaacgaacgtgaccgtagtgttt
tagtttggatttcagacaagtgttattaacttgacacggtctgagttggttcatgtgtac
gcgcgcaacacacaggatgtgtccctaacgtcttttgacgtgagtgtactaacattt-cc
agtaaccatttcaactatacataccactgcttttttttctctaaccaggggaaggttgcg
gcaataacaggtctgtgatgccctcagatgttccgggctgcacacgtgctacaatgatga
gcacagtgtgtgcctttgttgtgtctccatggtggaaatcattttcattcaacgattatc
gaaagaaggaacgtatgacgagagttttacgaaagcctttgttaaatttcttattccagt
gaacatgactgattgaatatcttttgatctttgattgttgttggtacaca-ttttgcgac
attacttccctattgatctctggattgtagtgcgtttgtaatgctgatactttaaacgcc
tatccttttggttaagcgatcagatttcgcatgtaccattgttaaatccgggtagggaca
gacccttgaaattctcggtctcggtcttaaccaggaatgcctcgtacgagttggttaaac
ataccactcggaatatgtc
>Gungulata_U_GA2215_39 4396 bp 799 bp
agttcgtggagtaatctgtctgcttaattgcgtttcgtacaaagtactcactcaatccta
ggcatagctcaattctatgtggcggcatctaaaacagtttcgtttgtgcgaacctgtgtc
g-ctctgggctattgtcatttggagagtacgtgaaggcaacgaacgtgaccgtagtgttt
tagtttggatttcagacaagtgttattaacttgacacggtctgagttggttcatgtgtac
gcgcgcaacacacaggatgtgtccctaacgtcttttgacgtgagtgtactaacattt-cc
agtaaccatttcaactatacataccactgcttttttttctctaaccaggggaaggttgcg
gcaataacaggtctgtgatgccctcagatgttccgggctgcacacgtgctacaatgatga
gcacagtgtgtgcctttgttgtgtctccatggtggaaatcattttcattcaacgattatc
gaaagaaggaacgtatgacgagagttttacgaaagcctttgttaaatttcttattccagt
gaacatgactgattgaatatcttttgatctttgattgttgttggtacaca-ttttgcgac
attacttccctattgatctctggattgtagtgcgtttgtaatgctgatactttaaacgcc
tatccttttggttaagcgatcagatttcgcatgtaccattgttaaatccgggtagggaca
gacctttgaaattctcggtctcggtcttaaccaggaatgcctcgtacgagttggttaaac
ataccactcggaatatgtc
>Gungulata_U_GA2215_40 4396 bp 799 bp
agttcgtggagtaatctgtctgcttaattgcgtttcgtacaaagtactcactcaatccta
ggcatagttcaattctatgtggcggcatctaaaacagtttcgtttgtgcgaacctgtgtc
g-ctctgagctattgtcatttggagagtacgtgaaggcaacgaacgtgaccgtagtgttt
tagtttggatttcagacaagtgttattaacttgacacggtctgagttggttcatgtgtac
gcgcgcaacacacaggatgtgtccctaacgtcttttgacgtgagtgtactaacattt-cc
agtaaccatttcaactatacataccactgc-tttttttctctaaccaggggaaggttgcg
gcaataacaggtctgtgatgccctcagatgttccgggctgcacacgtgctacaatgatga
gcacagtgtgtgcctttgttgtgtctccatggtggaaatcattttcattcaacgattatc
gaaagaaggaacgtatgacgagagttttacgaaagcctttgttaaatctcttattccagt
gaacatgactgattgaatatcttttgatctttgattgttgttggtacaca-ttttgcgac
attacttccctattgatctctggattgtagtgcgtttgtaatgctgatactttaaacgcc
tatccttttggttaagcgatcagatttcgcatgtaccattgttaaatccgggtagggaca
gacctttgaaattctcggtctcggtcttaaccaggaatgcctcgtacgagttggttaaac
ataccactcggaatatgtc
