# Supplementary material for: SSU rDNA Divergence in Planktonic Foraminifera: Molecular Taxonomy and Biogeographic Implications
Source: PLoS One. 2014 Aug 13;9(8):e104641. doi: 10.1371/journal.pone.0104641 (PMC4131912; doi:10.1371/journal.pone.0104641)
Supplement: File S1 — Sequence alignments, PhyML trees used for patristic distance calculation, BEAST ultrametric trees and patristic distance matrices. (ZIP) [file pone.0104641.s004.zip › File S2/aligments patristic and ABGD/Guvula_patristique_mafft]

>Guvula_U_P086_11_FJ643302
agttcgtggagtgatctgtctgcttaattgcgtttcacttaatttataggatctaata--
tttttacgagtgagtaggttttgacccacactgcattttattatgtggtggtccgtgcg-
--tcattacaat-tac---tggcctgcttcgctct-aattagctatcctttgaaagcaac
gaacgtgaccgcaacctcttgttgccttcgtttaacatcctactcttagtggtgggtatt
gagggcttca--ctca------ttgcgtgtaacagc---gtg--------tgagtaaact
agagggaccgctgtcaacttcttaaaccagaggaaggttgcggcaataacaggtctgtga
tgcccttagatgttccgggctgcacacgtgctacaatgattgtggcagtgagcatctcta
tacgataattt----attacatacaccac------gagtg-------------------a
gtcaaat-------cacg-agtggtaaaagcctgctttgagagcaagtgggtaatcaatt
agaagtaacgatttcttcgcattagcacactt-atatacggcgtttatgc-------ccg
ggtttcacttgttggagcctctgcgtgcgtagatgttgagcttgc-atctgat-gtaagt
ctcatttaccgtatgtgcaattgtcaattcatggtggggacagaccattgttaattgttg
gtctcggtcttaactaggaatgccttgtatgaatctttggttcaacagaccattcagaat
atgtc
>Guvula_U_P085_47_FJ643301
agttcgtggagtgatctgtctgcttaattgcgtttcacttaatttataggatctaata--
tttttacgagtgagtaggttttgacccacactgcattttattatgtggtggtccgtgcg-
--tcattacaat-tac---tggcctgcttcgctct-aattagctatcctttgaaagcaac
gaacgtgaccgcaacctcttgttgccttcgtttaacatcctactcttagtggtgggtatt
gagggcttca--ctca------ttgcgtgtaacagc---gtg--------tgagtaaact
agagggaccgctgtcaacttcttaaaccagaggaaggttgcggtaataacaggtctgtga
tgcccttagatgttccgggctgcacacgtgctacaatgattgtggcagtgagcatctcta
tacgataattt----attacatacaccac------gagtg-------------------a
gtcaaat-------cacg-agtggtaaaagcctgctttgagagcaagtgggtaatcaatt
agaagtaacgatttcttcgcattagcacactt-atatacggcgtttatgc-------ccg
ggtttcacttgttggagcctctgcgtgcgtagatgttgagcttgc-atctgat-gtaagt
ctcatttaccgtatgtgcaattgtcaattcatggtggggacagaccattgttaattgttg
gtctcggtcttaactaggaatgccttgtacgggtctttggttcaacagaccacccggaat
atgtc
>Guvula_U_P085_16_FJ643298
agttcgtggagtgatctgtctgcttaattgcgtttcacttaatttataggatctaata--
tttttacgagtgagtaggttttgacccacactgcattttattatgtggtggtccgtgcg-
--tcattacaat-tac---tggcctgcttcgctct-aattagctatcctttgaaagcaac
gaacgtgaccgcaacctcttgttgccttcgtttaacatcctactcttagtggtgggtatt
gagggcttca--ctca------ttgcgtgtaacagc---gtg--------tgagtaaact
agagggaccgctgtcaacttcttaaaccagaggaaggttgcggcaataacaggtctgtga
tgcccttagatgttccgggctgcacacgtgctacaatgattgtggcagtgagcatctcta
-acgataattt----attacatacaccac------gagtg-------------------a
gtcaaat-------cacg-agtggtaaaagcctgctttgagagcaagtgggtaatcaatt
agaagtaacgatttcttcgcattagcacactt-atatacggcgtttatgc-------ccg
ggtttcacttgttggagcctctgcgtgcgtagatgttgagcttgc-atctgat-gtaagt
ctcatttaccgtatgtgcaattgtcaattcatggtggggacagaccattgttaattgttg
gtctcggtcttaactaggaatgccttgtacgggtctttggttcaacagaccacccggaat
atgtc
>Guvula_U_P085_45_FJ643300
agttcgtggagtgatctgtctgcttaattgcgtttcacttaatttataggatctaata--
tttttacgagtgagtaggttttgacccacactgcattttattatgtggtggtccgtgcg-
--tcattacatt-tcc-attggcctgcttcgctct-aattagctatcctttgaaagcaac
gaacgtgaccgcaacctcttgttgccttcgtttaacatcctactcttagtggtgggtatt
gagggcttca--ctca------ttgcgtgtaacagc---gtg--------tgagtaaact
agagggaccgctgtcaacttcttaaaccagaggaaggttgcggcaataacaggtctgtga
tgcccttagatgttccgggctgcacacgtgctacaatgattgtggcagtgagcatctcta
tacgataattt----attacatacaccac------gagtg-------------------a
gtcaaat-------cacg-agtggtaaaagcctgctttgagagcaagtgggtaatcaatt
agaagtaacgatttcttcgcattagcacactt-atatacggcgtttatgc-------ccg
ggtttcacttgttggagcctctgcgtgcgtagatgttgagcttgc-atctgat-gtaagt
ctcatttaccgtatgtgcaattgtcaattcatggtggggacagaccattgttaattgttg
gtctcggtcttaactaggaatgccttgtacgggtctttggttcaacagaccacccggaat
atgtc
>Guvula_U_P085_23_FJ643299
agttcgtggagtgatctgtctgcttaattgcgtttcacttaatttataggatctaata--
tttttacgagtgagtaggttttgacccacactgcattttattatgtggtggtccgtgcg-
--tcattacaat-tac---tggcctgcttcgctct-aattagctatcctttgaaagcaac
gaacgtgaccgcaacctcttgttgccttcgtttaacatcctactcttagtggtgggtatt
gagggcttca--ctca------ttgcgtgtaacagc---gtg--------tgagtaaact
agagggaccgctgtcaacttcttaaaccagaggaaggttgcggcaataacaggtctgtga
tgcccttagatgttccgggctgcacacgtgctacaatgattgtggcagtgagcatctcta
---------ct----attg-atacaccac------gagtg-------------------a
gtcaaat-------cacg-agtggtaaaagcctgctttgagagcaagtgggtaatcaatt
agaagtaacgatttcttcgcattagcacactt-atatacggcgtttatgc-------ccg
ggtttcacttgttggagcctctgcgtgcgtagatgttgagcttgc-atctgat-gtaagt
ctcatttaccgtatgtgcaattgtcaattcatggtggggacagaccattgttaattgttg
gtctcggtcttaactaggaatgccttgtacgggtctttggttcaacagaccacccggaat
atgtc
>Guvula_U_DS8_NA_AF387173
AGTTCGTGGAGTGATCTGTCTGCTTAATTGCGTTTCAAATTACTTATAAGGT--AGCA--
-----ATACGCGATGAAGCTTTCA-----------------------ATAGTCCTCACGG
ATTCACTTGAGTCT--------CTCGCTTCGCTAT----------CCTTTCGAATGCAAC
GAACGTGACCGCAACCTCTTGTTGCCTTCGTTTAACATCCTGCAGCTCGCTGTGGGTACT
GAGGGCTTCA--CTCGGTGACTTTGGGCTGAGCAATCGGTCTTTTTGATCTGAGTAAACT
AGAGGGACCGCTGTCAACTTCTTAAACCAGAGGAAGGTTGCGGCAATAACAGGTCTGTGA
TGCCCTTAGATGTTCCGGGCTGCACACGTGCTACAATGATCGTAGCAGTGAGCATCTT--
-ATTTGATTTGCGCACTTA---ACACCGCATACGTGAGTT-CCAACTAGCTTAGCAATAA
GTCAAGTAGATCTCTACGCAGCGGTAACAGCCTGCTTCGAGAGCAAGTGGGTAATCAATT
AGAAGTAACGATTTCTTCGCATTAGCACACTTAATATAAGGCGTTGACGCTCATGATTC-
GCTCTCACGAGT--GTTTCATTGCACGTGTTGATGTGCGG------GTTCGAT-----TC
CTGCTTTACCTTATGTGCAATTGTCAATTCATGGTGGGGACAGACCATTGTTAATTGTTG
GTCTCGGTCTTAACTAGGAATGCCTTGTATGAGTCTTTGGTTCAACAAACCACTCAGAAT
ATGTC
