# Supplementary material for: SSU rDNA Divergence in Planktonic Foraminifera: Molecular Taxonomy and Biogeographic Implications
Source: PLoS One. 2014 Aug 13;9(8):e104641. doi: 10.1371/journal.pone.0104641 (PMC4131912; doi:10.1371/journal.pone.0104641)
Supplement: File S1 — Sequence alignments, PhyML trees used for patristic distance calculation, BEAST ultrametric trees and patristic distance matrices. (ZIP) [file pone.0104641.s004.zip › File S2/aligments patristic and ABGD/Hhirsuta_patristique_mafft.txt]

>Ghirsuta_U_GUA-2_2_AB468848
AGTTCGTGGAGTGATCTGTCTGCTTAATTGCGTTTCACTAAGGTCCCAGTAATCTAAGGT
ATGCTCGTCTACTTATCTCATATGACGCTGATAGACCCCTCGTAAGAGCGCGTTGTCTAT
TGCGTTAATATATGTAACAAGTGACACATACTGTTGGGATCTGAAAGCAACGAACGTGAC
CGCAACGTCTTGTTGCCTTTCTAATTTATTCTAATTCTTTTGTAATTAGTTTAATAACAA
AGGCTATTCTTTAAACTAGACGGACCGCTGTTTCTCTTTTAAACCAGAGGAAGGTTGCGG
CAATAACAGGTCTGTGATGCCCTTAGATGTTCCGGGCTGCACACGTGCTACAATGATCAG
TACAGTGAGCATCTCAATTTATTACTAACACCGCTTTATTAAAGCATTCAGTGTGTAGTT
GTGTAAGCAGCTGCCTCTGATATGCGCGGTAACACCTGTCTCGAGAGTCGATGGGTAATC
CATTAGAAGTAATGATTCCTCTCTTTTATATAGCACACTGATATACAGCATCGGTTCCCG
AGGTAACCTTGTGTTACTTATGTGCGAGCGTGATGTCAGAGCTTAACGTTTATTATTCTT
TATGTCTAATAGATCTCTGATTTTACTGTATGTGCAATTGTTAATTCGTGGTGGGGACAG
ACCATTGTTAACTATTGGTCTCGGTCTTAACTAGGAATGCCTCGTACGGGTCTTGGTTCA
ACAAACCACCCGGAATACGTC
>Ghirsuta_U_GUA-2_1_AB263444
AGTTCGTGGAGTGATCTGTCTGCTTAATTGCGTTTCACTAAGGTCCCAGTAATCTAAGGT
ATGCTCGTCTACTTATCTCATATGACGCTGATAGACCCCTCGTAAGAGCGCGTTGTCTAT
TGCGTTAATATATGTAACAAGTGACACATACTGTTGGGATCTGAAAGCAACGAACGTGAC
CGCAACGTCTTGTTGCCTTTCTAATTTATTCTAATTCTTTTGTAATTAGTTTAATAACAA
AGGCTATTCTTTAAACTAGACGGACCGCTGTTTCTCTTTTAAACCAGAGGAAGGTTGCGG
CAATAACAGGTCTGTGATGCCCTTAGATGTTCCGGGCTGCACACGTGCTACAATGATCAG
TACAGTGAGCATCTCAATTTATTACTAACACCGCTTTATTAAAGCATTCAGTGTGTAGTT
GTGTAAGCAGCTGCCTCTGATATGCGCGGTAACACCTGTCTCGAGAGTCGATGGGTAATC
CATTAGAAGTAATGATTCCTCTCTTTTATATAGCACACTGATATACAGCATCGGTTCCCG
AGGTAACCTTGTGTTACTTATGTGCGAGCGTGATGTCAGAGCTTAACGTTTATTATTCTT
TATGTCTAATAGATCTCTGATTTTACTGTATGTGCAATTGTTAATTCGTGGTGGGGACAG
ACCATTGTTAACTATTGGTCTCGGTCTTAACTAGGAATGCCTCGTACGGGTCTTGGTTCA
ACAAACCACCCGGAATACGTC
>Ghirsuta_U_P069_71_FJ643310
AGTTCGTGGAGTGATCTGTCTGCTTAATTGCGTTTCACTAAGGTCCCAGTAATCTAAGGT
ATGCTCGTCTACTTATCTCATATGACGCTGATAGACCCCTCGTAAGAGCGCGTTGTCTAT
TGCGTTAATATATGTAACAAGTGACACATACTGTTGGGATCTGAAAGCAACGAACGTGAC
CGCAACGTCTTGTTGCCTTTCTAATTTATTCTAATTCTTTTGTAATTAGTCTAATAACAA
AGGCTATTCTTTAAACTAGACGGACCGCTGTTTCTCTTTTAAACCAGAGGAAGGTTGCGG
CAATAACAGGTCTGTGATGCCCTTAGATGTTCCGGGCTGCACACGTGCTACAATGATCAG
TACAGTGAGCATCTCAATTTATTACTAACACCGCTTTATTAAAGCATTCAGTGTGTAGTT
GTGTAAGCAGCTGCCTCTGATATGCGCGGTAACACCTGTCTCGAGAGTCGATGGGTAATC
CATTAGAAGTAATGATTCCTCTCTTTTATATAGCACACTGATATACAGCATCGGTTCCCG
AGGTAACCTTGTGTTACTTATGTGCGAGCGTGATGTCAGAGCTTAACGTTTATTATTCTT
TATGTCTAATAGATCTCTGATTTTACTGTATGTGCAATTGTTAATTCGTGGTGGGGACAG
ACCATTGTTAACTATTGGTCTCGGTCTTAACTAGGAATGCCTCGTACGGGTCTTGGTTCA
ACAAACCACCCGGAATACGTC
>Ghirsuta_U_P069_60_FJ643309
AGTTCGTGGAGTGATCTGTCTGCTTAATTGCGTTTCACTAAGGTCCCAGTAATCTAAGGT
ATGCTCGTCTACTTATCTCATATGACGCTGATAGACCCCTCGTAAGAGCGCGTTGTCTAT
TGCGTTAATATATGTAACAAGTGACACATACTGTTGGGATCTGAAAGCAACGAACGTGAC
CGCAACGTCTTGTTGCCTTTCTAATTTATTCTAATTCTTTTGTAATTAGTCTAATAACAA
AGGCTATTCTTTAAACTAGACGGACCGCTGTTTCTCTTTTAAACCAGAGGAAGGTTGCGG
CAATAACAGGTCTGTGATGCCCTTAGATGTTCCGGGCTGCACACGTGCTACAATGATCAG
TACAGTGAGCATCTCAATTTATTACTAACACCGCTTTATTAAAGCATTCAGTGTGTAGTT
GTGTAAGCAGCTGCCTCTGATATGCGCGGTAACACCTGTCTCGAGAGTCGATGGGTAATC
CATTAGAAGTAATGATTCCTCTCTTTTATATAGCACACTGATATACAGCATCGGTTCCCG
AGGTAACCTTGTGTTACTTATGTGCGAGCGTGATGTCAGAGCTTAACGTTTATTATTCTT
TATGTCTAATAGATCTCTGATTTTACTGTATGTGCAATTGTTAATTCGTGGTGGGGACAG
ACCATTGTTAACTATTGGTCTCGGTCTTAACTAGGAATGCCTCGTACGGGTCTTGGTTCA
ACAAACCACCCGGAATACGTC
>Ghirsuta_U_P066_13_FJ643308
AGTTCGTGGAGTGATCTGTCTGCTTAATTGCGTTTCACTAAGGTCCCAGTAATCTAAGGT
ATGCTCGTCTACTTATCTCATATGACGCTGATAGACCCCTCGTAAGAGCGCGTTGTCTAT
TGCGTTAATATATGTAACAAGTGACACATACTGTTGGGATCTGAAAGCAACGAACGTGAC
CGCAACGTCTTGTTGCCTTTCTAATTTATTCTAATTCTTTTGTAATTAGTCTAATAACAA
AGGCTATTCTTTAAACTAGACGGACCGCTGTTTCTCTTTTAAACCAGAGGAAGGTTGCGG
CAATAACAGGTCTGTGATGCCCTTAGATGTTCCGGGCTGCACACGTGCTACAATGATCAG
TACAGTGAGCATCTCAATTTATTACTAACACCGCTTTATTAAAGCATTCAGTGTGTAGTT
GTGTAAGCAGCTGCCTCTGATATGCGCGGTAACACCTGTCTCGAGAGTCGATGGGTAATC
CATTAGAAGTAATGATTCCTCTCTTTTATATAGCACACTGATATACAGCATCGGTTCCCG
AGGTAACCTTGTGTTACTTATGTGCGAGCGTGATGTCAGAGCTTAACGTTTATTATTCTT
TATGTCTAATAGATCTCTGATTTTACTGTATGTGCAATTGTTAATTCGTGGTGGGGACAG
ACCATTGTTAACTATTGGTCTCGGTCTTAACTAGGAATGCCTCGTACGGGTCTTGGTTCA
ACAAACCACCCGGAATACGTC
>Ghirsuta_U_P066_04_FJ643307
AGTTCGTGGAGTGATCTGTCTGCTTAATTGCGTTTCACTAAGGTCCCAGTAATCTAAGGT
ATGCTCGTCTACTTATCTCATATGACGCTGATAGACCCCTCGTAAGAGCGCGTTGTCTAT
TGCGTTAATATATGTAACAAGTGACACATACTGTTGGGATCTGAAAGCAACGAACGTGAC
CGCAACGTCTTGTTGCCTTTCTAATTTATTCTAATTCTTTTGTAATTAGTCTAATAACAA
AGGCTATTCTTTAAACTAGACGGACCGCTGTTTCTCTTTTAAACCAGAGGAAGGTTGCGG
CAATAACAGGTCTGTGATGCCCTTAGATGTTCCGGGCTGCACACGTGCTACAATGATCAG
TACAGTGAGCATCTCAATTTATTACTAACACCGCTTTATTAAAGCATTCAGTGTGTAGTT
GTGTAAGCAGCTGCCTCTGATATGCGCGGTAACACCTGTCTCGAGAGTCGATGGGTAATC
CATTAGAAGTAATGATTCCTCTCTTTTATATAGCACACTGATATACAGCATCGGTTCCCG
AGGTAACCTTGTGTTACTTATGTGCGAGCGTGATGTCAGAGCTTAACGTTTATTATTCTT
TATGTCTAATAGATCTCTGATTTTACTGTATGTGCAATTGTTAATTCGTGGTGGGGACAG
ACCATTGTTAACTATTGGTCTCGGTCTTAACTAGGAATGCCTCGTACGGGTCTTGGTTCA
ACAAACCACCCGGAATACGTC
>Ghirsuta_U_P029_05_FJ643305
AGTTCGTGGAGTGATCTGTCTGCTTAATTGCGTTTCACTAAGGTCCCAGTAATCTAAGGT
ATGCTCGTCTACTTATCTCATATGACGCTGATAGACCCCTCGTAAGAGCGCGTTGTCTAT
TGCGTTAATATATGTAACAAGTGACACATACTGTTGGGATCTGAAAGCAACGAACGTGAC
CGCAACGTCTTGTTGCCTTTCTAATTTATTCTAATTCTTTTGTAATTAGTCTAATAACAA
AGGCTATTCTTTAAACTAGACGGACCGCTGTTTCTCTTTTAAACCAGAGGAAGGTTGCGG
CAATAACAGGTCTGTGATGCCCTTAGATGTTCCGGGCTGCACACGTGCTACAATGATCAG
TACAGTGAGCATCTCAATTTATTACTAACACCGCTTTATTAAAGCATTCAGTGTGTAGTT
GTGTAAGCAGCTGCCTCTGATATGCGCGGTAACACCTGTCTCGAGAGTCGATGGGTAATC
CATTAGAAGTAATGATTCCTCTCTTTTATATAGCACACTGATATACAGCATCGGTTCCCG
AGGTAACCTTGTGTTACTTATGTGCGAGCGTGATGTCAGAGCTTAACGTTTATTATTCTT
TATGTCTAATAGATCTCTGATTTTACTGTATGTGCAATTGTTAATTCGTGGTGGGGACAG
ACCATTGTTAACTATTGGTCTCGGTCTTAACTAGGAATGCCTCGTACGGGTCTTGGTTCA
ACAAACCACCCGGAATACGTC
>Ghirsuta_U_R002_09_FJ643312
AGTTCGTGGAGTGATCTGTCTGCTTAATTGCGTTTCACTAAGGTCCCAGTAATCTAAGGT
ATGCTCGTCTACTTATCTCATATGACGCTGATAGACCCCTCGTAAGAGCGCGTTGTCTAT
TGCGTTAATATATGTAACAAGTGACACATACTGTTGGGATCTGAAAGCAACGAACGTGAC
CGCAACGTCTTGTTGCCTTTCTAATTTATTCTAATTCTTTTGNAATTAGTCTAATAACAG
AGGCTATTCTTTAAACTAGACGGACCGCTGTTTCTCTTTNNNNNNNNNNNNNNNNNNNNN
NNNNNNNNNNNNNNNNNNNNNNNNNNNNNNNNNNNNNNNNNNNNNNNNNNNNNNNNNNNN
NNNNNNNNNNNNNNNNNNNNNNNNNNNNNNNNNNNNNNNNNNNNNNNNNNNNNNNNNNNN
NNNNNNNNNNNNNNNNNNGATATGCGCGGTAACACCTGTCTCGAGAGTCGATGGGTAATC
CATTAGAAGTAATGATTCCTCTCTTTTATATAGCACACTGATATACAGCATCGGTTCCCG
AGGTAACCTTGTGTTACTTATGTGCGAGCGTGATGTCAGAGCTTAACGTTTATTATTCTT
TATGTCTAATAGATCTCTGATTTTACTGTATGTGCAATTGTTAATTCGTGGTGGGGACAG
ACCATTGTTAACTATTGGTCTCGGTCTTAACTAGGAATGCCTCGTACGGGTCTTGGTTCA
ACAAACCACCCGGAATACGTC
>Ghirsuta_U_R002_11_FJ643313
AGTTCGTGGAGTGATCTGTCTGCTTAATTGCGTTTCACTAAGGTCCCAGTAATCTAAGGT
ATGCTCGTCTACTTATCTCATATGACGCTGATAGACCCCTCGTAAGAGCGCGTTGTCTAT
TGCGTTAATATATGTAACAAGTGACACATACTGTTGGGATCTGAAAGCAACGAACGTGAC
CGCAACGTCTTGTTGCCTTTCTAATTTATTCTAATTCTTTTGTAATTAGTCTAATAACAG
AGGCTATTCTTTAAACTAGACGGACCGCTGTTTCTCTTTTAAACCAGAGGAAGGTTGCGG
CAATAACAGGTCTGTGATGCCCTTAGATGTTCCGGGCTGCACACGTGCTACAATGATCAG
TACAGTGAGCATCTCAATTTATTACTAACACCGCTTTATTAAAGCATTCAGTGTGTAGTT
GTGTAAGCAGCTGCCTCTGATATGCGCGGTAACACCTGTCTCGAGAGTCGATGGGTAATC
CATTAGAAGTAATGATTCCTCTCTTTTATATAGCACACTGATATACAGCATCGGTTCCCG
AGGTAACCTTGTGTTACTTATGTGCGAGCGTGATGTCAGAGCTTAACGTTTATTATTCTT
TATGTCTAATAGATCTCTGATTTTACTGTATGTGCAATTGTTAATTCGTGGTGGGGACAG
ACCATTGTTAACTATTGGTCTCGGTCTTAACTAGGAATGCCTCGTACGGGTCTTGGTTCA
ACAAACCACCCGGAATACGTC
>Ghirsuta_U_R002_02_FJ643311
AGTTCGTGGAGTGATCTGTCTGCTTAATTGCGTTTCACTAAGGTCCCAGTAATCTAAGGT
ATGCTCGTCTACTTATCTCATATGACGCTGATAGACCCCTCGTAAGAGCGCGTTGTCTAT
TGCGTTAATATATGTAACAAGTGACACATACTGTTGGGATCTGAAAGCAACGAACGTGAC
CGCAACGTCTTGTTGCCTTTCTAATTTATTCTAATTCTTTTGTAATTAGTCTAATAACAG
AGGCTATTCTTTAAACTAGACGGACCGCTGTTTCTCTTTTAAACCAGAGGAAGGTTGCGG
CAATAACAGGTCTGTGATGCCCTTAGATGTTCCGGGCTGCACACGTGCTACAATGATCAG
TACAGTGAGCATCTCAATTTATTACTAACACCGCTTTATTAAAGCATTCAGTGTGTAGTT
GTGTAAGCAGCTGCCTCTGATATGCGCGGTAACACCTGTCTCGAGAGTCGATGGGTAATC
CATTAGAAGTAATGATTCCTCTCTTTTATATAGCACACTGATATACAGCATCGGTTCCCG
AGGTAACCTTGTGTTACTTATGTGCGAGCGTGATGTCAGAGCTTAACGTTTATTATTCTT
TATGTCTAATAGATCTCTGATTTTACTGTATGTGCAATTGTTAATTCGTGGTGGGGACAG
ACCATTGTTAACTATTGGTCTCGGTCTTAACTAGGAATGCCTCGTACGGGTCTTGGTTCA
ACAAACCACCCGGAATACGTC
>Ghirsuta_U_P029_09_FJ643306
AGTTCGTGGAGTGATCTGTCTGCTTAATTGCGTTTCACTAAGGTCCCAGTAATCTAAGGT
ATGCTCGTCTACTTATCTCATATGACGCTGATAGACCCCTCGTAAGAGCGCGTTGTCTAT
TGCGTTAATATATGTAACAAGTGACACATACTGTTGGGATCTGAAAGCAACGAACGTGAC
CGCAACGTCTTGTTGCCTTTCTAATTTATTCTAATTCTTTTGTAATTAGTCTAATAACAA
AGGCTATTCTTTAAACTAGACGGACCGCTGTTTCTCTTTTAAACCAGAGGAAGGTTGCGG
CAATAACAGGTCTGTGATGCCCTTAGATGTTCCGGGCTGCACACGTGCTACAATGATCAG
TACAGTGAGCATCTCAATTTATTACTAACACCGCTTTATTAAAGCATTCACTGTGTAGTT
GTGTAAGCAGCTGCCTCTGATATGCGCGGTAACACCTGTCTCGAGAGTCGATGGGTAATC
CATTAGAAGTAATGATTCCTCTCTTTTATATAGCACACTGATATACAGCATCGGTTCCCG
AGGTAACCTTGTGTTACTTATGTGCGAGCGTGATGTCAGAGCTTAACGTTTATTATTCTT
TATGTCTAATAGATCTCTGATTTTACTGTATGTGCAATTGTTAATTCGTGGTGGGGACAG
ACCATTGTTAACTATTGGTCTCGGTCTTAACTAGGAATGCCTCGTACGGGTCTTGGTTCA
ACAAACCACCCGGAATACGTC
>Ghirsuta_U_P027_06_FJ643304
AGTTCGTGGAGTGATCTGTCTGCTTAATTGCGTTTCACTAAGGTCCCAGTAATCTAAGGT
ATGCTCGTCTACTTATCTCATATGACGCTGATAGACCCCTCGTAAGAGCGCGTTGTCTAT
TGCGTTAATATATGTAACAAGTGACACATACTGTTGGGATCTGAAAGCAACGAACGTGAC
CGCAACGTCTTGTTGCCTTTCTAATTTATTCTAATTCTTTTGTAATTAGTCTAATAACAA
AGGCTATTCTTTAAACTAGACGGACCGCTGTTTCTCTTTTAAACCAGAGGAAGGTTGCGG
CAATAACAGGTCTGTGATGCCCTTAGATGTTCCGGGCTGCACACGTGCTACAATGATCAG
TACAGTGAGCATCTCAATTTATTACTAACACCGCTTTATTAAAGCATTCACTGTGTAGTT
GTGTAAGCAGCTGCCTCTGATATGCGCGGTAACACCTGTCTCGAGAGTCGATGGGTAATC
CATTAGAAGTAATGATTCCTCTCTTTTATATAGCACACTGATATACAGCATCGGTTCCCG
AGGTAACCTTGTGTTACTTATGTGCGAGCGTGATGTCAGAGCTTAACGTTTATTATTCTT
TATGTCTAATAGATCTCTGATTTTACTGTATGTGCAATTGTTAATTCGTGGTGGGGACAG
ACCATTGTTAACTATTGGTCTCGGTCTTAACTAGGAATGCCTCGTACGGGTCTTGGTTCA
ACAAACCACCCGGAATACGTC
>Ghirsuta_U_P027_02_FJ643303
AGTTCGTGGAGTGATCTGTCTGCTTAATTGCGTTTCACTAAGGTCCCAGTAATCTAAGGT
ATGCTCGTCTACTTATCTCATATGACGCTGATAGACCCCTCGTAAGAGCGCGTTGTCTAT
TGCGTTAATATATGTAACAAGTGACACATACTGTTGGGATCTGAAAGCAACGAACGTGAC
CGCAACGTCTTGTTGCCTTTCTAATTTATTCTAATTCTTTTGTAATTAGTCTAATAACAA
AGGCTATTCTTTAAACTAGACGGACCGCTGTTTCTCTTTTAAACCAGAGGAAGGTTGCGG
CAATAACAGGTCTGTGATGCCCTTAGATGTTCCGGGCTGCACACGTGCTACAATGATCAG
TACAGTGAGCATCTCAATTTATTACTAACACCGCTTTATTAAAGCATTCACTGTGTAGTT
GTGTAAGCAGCTGCCTCTGATATGCGCGGTAACACCTGTCTCGAGAGTCGATGGGTAATC
CATTAGAAGTAATGATTCCTCTCTTTTATATAGCACACTGATATACAGCATCGGTTCCCG
AGGTAACCTTGTGTTACTTATGTGCGAGCGTGATGTCAGAGCTTAACGTTTATTATTCTT
TATGTCTAATAGATCTCTGATTTTACTGTATGTGCAATTGTTAATTCGTGGTGGGGACAG
ACCATTGTTAACTATTGGTCTCGGTCTTAACTAGGAATGCCTCGTACGGGTCTTGGTTCA
ACAAACCACCCGGAATACGTC
>Ghirsuta_U_GUA-2_3_AB468849
AGTTCGTGGAGTGATCTGTCTGCTTAATTGCGTTTCACTAAGGTCCCAGTAATCTAAGGT
ATGCTCGTCTACTTATCTCATATGACGCTGATAGACCCCTCGTAAGAGCGCGTTGTCTAT
TGCGTTAATATATGTAACAAGTGACACATACTGTTGGGATCTGAAAGCAACGAACGTGAC
CGCAACGTCTTGTTGCCTTTCTAATTTAATCTAATTCTTTTGTAATTAGTTTAATAACAA
AGGCTATTCTTTAAACTAGACGGACCGCTGTTTCTCTTTTAAACCAGAGGAAGGTTGCGG
CAATAACAGGTCTGTGATGCCCTTAGATGTTCCGGGCTGCACACGTGCTACAATGATCAG
TACAGTGAGCATCTCAATTTATTACTAACACCGCTTTATTAAAGCATTCAGTGTGTAGTT
GTGTAAGCAGCTGCCTCTGATATGCGCGGTAACACCTGTCTCGAGAGTCGATGGGTAATC
CATTAGAAGTAATGATTCCTCTCTTTTATATAGCACACTGATATACAGCATCGGTTCCCG
AGGTAGCCTTGTGTTACTTATGTGCGAGCGTGATGTCAGAGCTTAACGTTTATTATTCTT
TATGTCTAATAGATCTCTGATTTTACTGTATGTGCAATTGTTAATTCGTGGTGGGGACAG
ACCATTGTTAACTATTGGTCTCGGTCTTAACTAGGAATGCCTCGTACGGGTCTTGGTTCA
ACAAACCACCCGGAATACGTC
>Ghirsuta_U_GUA-1_2_AB468846
AGTTCGTGGAGTGATCTGTCTGCTTAATTGCGTTTCACTAAGGTCCCAGTAATCTAAGGT
ATGCTCGTCTACTTATCTCATATGACGCTGATAGACCCCTCGTAAGAGCGCGTTGTCTAT
TGCGTTAATATATGTAACAAGTGACACATACTGTTGGGATCTGAAAGCAACGAACGTGAC
CGCAACGTCTTGTTGCCTTTCTAATTTAATCTAATTCTTTTGTAATTAGTTTAATAACAA
AGGCTATTCTTTAAACTAGACGGACCGCTGTTTCTCTTTTAAACCAGAGGAAGGTTGCGG
CAATAACAGGTCTGTGATGCCCTTAGATGTTCCGGGCTGCACACGTGCTACAATGATCAG
TACAGTGAGCATCTCAATTTATTACTAACACCGCTTTATTAAAGCATTCAGTGTGTAGTT
GTGTAAGCAGCTGCCTCTGATATGCGCGGTAACACCTGTCTCGAGAGTCGATGGGTAATC
CATTAGAAGTAATGATTCCTCTCTTTTATATAGCACACTGATATACAGCATCGGTTCCCG
AGGTAACCTTGTGTTACTTATGTGCGAGCGTGATGTCAGAGCTTAACGTTTATTATTCTT
TATGTCTAATAGATCTCTGATTTTACTGTATGTGCAATTGTTAATTCGTGGTGGGGACAG
ACCATTGTTAACTATTGGTCTCGGTCTTAACTAGGAATGCCTCGTACGGGTCTTGGTTCA
ACAAACCACCCGGAATACGTC
>Ghirsuta_U_GUA-1_1_AB263443
AGTTCGTGGAGTGATCTGTCTGCTTAATTGCGTTTCACTAAGGTCCCAGTAATCTAAGGT
ATGCTCGTCTACTTATCTCATATGACGCTGATAGACCCCTCGTAAGAGCGCGTTGTCTAT
TGCGTTAATATATGTAACAAGTGACACATACTGTTGGGATCTGAAAGCAACGAACGTGAC
CGCAACGTCTTGTTGCCTTTCTAATTTAATCTAATTCTTTTGTAATTAGTTTAATAACAA
AGGCTATTCTTTAAACTAGACGGACCGCTGTTTCTCTTTTAAACCAGAGGAAGGTTGCGG
CAATAACAGGTCTGTGATGCCCTTAGATGTTCCGGGCTGCACACGTGCTACAATGATCAG
TACAGTGAGCATCTCAATTTATTACTAACACCGCTTTATTAAAGCATTCAGTGTGTAGTT
GTGTAAGCAGCTGCCTCTGATATGCGCGGTAACACCTGTCTCGAGAGTCGATGGGTAATC
CATTAGAAGTAATGATTCCTCTCTTTTATATAGCACACTGATATACAGCATCGGTTCCCG
AGGTAACCTTGTGTTACTTATGTGCGAGCGTGATGTCAGAGCTTAACGTTTATTATTCTT
TATGTCTAATAGATCTCTGATTTTACTGTATGTGCAATTGTTAATTCGTGGTGGGGACAG
ACCATTGTTAACTATTGGTCTCGGTCTTAACTAGGAATGCCTCGTACGGGTCTTGGTTCA
ACAAACCACCCGGAATACGTC
>Ghirsuta_U_GUA-1_3_AB468847
AGTTCGTGGAGTGATCTGTCTGCTTAATTGCGTTTCACTAAGGTCCCAGTAATCTAAGGT
ATGCTCGTCTACTTATCTCATATGACGCTGATAGACCCCTCGTAAGAGCGCGTTGTCTAT
TGCGTTAATATATGTAACAAGTGACACATACTGTTGGGATCTGAAAGCAACGAACGTGAC
CGCAACGTCTTGTTGCCTTTCTAATTTAATCTAATTCTTTTGTAATTAGTTTAATAACAA
AGGCTATTCTTTAAACTAGACGGACCGCTGTTTCTCTTTTAAACCAGAGGAAGGTTGCGG
CAATAACAGGTCTGTGATGCCCTTAGATGTTCCGGGCTGCACACGTGCTACAATGATCAG
TACAGTGAGCATCTCAATTTATTACTAACACTGCTTTATTAAAGCATTCAGTGTGTAGTT
GTGTAAGCAGCTGCCTCTGATATGCGCGGTAACACCTGTCTCGAGAGTCGATGGGTAATC
CATTAGAAATAATGATTCCTCTCTTTTATATAGCACACTGATATACAGCATCGGTTCCCG
AGGTAACCTTGTGTTACTTATGTGCGAGCGTGATGTCAGAGCTTAACGTTTATTATTCTT
TATGTCTAATAGATCTCTGATTTTACTGTATGTGCAATTGTTAATTCGTGGTGGGGACAG
ACCATTGTTAACTATTGGTCTCGGTCTTAACTAGGAATGCCTCGTACGGGTCTTGGTTCA
ACAAACCACCCGGAATACGTC
>Ghirsuta_U_B8_2_EU199448
AGTTCGTGGAGTGATCTGTCTGCTTAATTGCGTTTCACTAAGGT-CCAGTAATCTAAGGT
ATGCTCGTCTACTTATCTCATATGACGCTGATAGACCCCTCGTAAGAGCGCGTTGTCTAT
TGCGTTAATATATGTAACAAGTGACACATACTGTTGGGATCTGAAAGCAACGAACGTGAC
CGCAACGTCTTGTTGCCTTTCTAATTTATTCTAATTCTTTTGTAATTAGTCTAATAACAA
AGGCTATTCTTTAAACTAGACGGACCGCTGTTTCTCTTTTAAACCAGAGGAAGGTTGCGG
CAATAACAGGTCTGTGATGCCCTTAGATGTTCCGGGCTGCACACGTGCTACAATGATCAG
TACAGTGAGCATCTCAATTTATTACTAACACCGCTTTATTAAAGCATTCAGTGTGTAGTT
GTGTAAGCAGCTGCCTCTGATATGCGCGGTAACACCTGTCTCGAGAGTCGATGGGTAATC
CATTAGAAGTAATGATTCCTCTCTTTTATATAGCACACTGATATACAGCATCGGTTCCCG
AGGTAACCTTGTGTTACTTATGTGCGAGCGTGATGTCAGAGCTTAACGTTTATTATTCTT
TATGTCTAATAGATCTCTGATTTTACTGTATGTGCAATTGTTAATTCGTGGTGGGGACAG
ACCATTGTTAACTATTGGTCTCGGTCTTAACTAGGAATGCCTCGTACGGGTCTTGGTTCA
ACAAGCCACCCGGAATACGTC
>Ghirsuta_U_B8_7a_Z83973
AGTTCGTGGAGTGATCTGTCTGCTTAATTGCGTTTCACTAAGGT-CCAGTAATCTAAGGT
ATGCTCGTCTACTTATCTCATATGACGCTGATAGACCCCTCGTAAGAGCGCGTTGTCTAT
TGCGTTAATATATGTAACAAGTGACACATACTGTTGGGATCTGAAAGCAACGAACGTGAC
CGCAACGTCTTGTTGCCTTTCTAATTTATTCTAATTCTTTTGTAATTAGTCTAATAACAA
AGGCTATTCTTTAAACTAGACGGACCGCTGTTTCTCTTTTAAACCAGAGGAAGGTTGCGG
CAATAACAGGTCTGTGATGCCCTTAGATGTTCCGGGCTGCACACGTGCTACAATGATCAG
TACAGTGAGCATCTCAATTTATTACTAACACCGCTTTATTAAAGCATTCAGTGTGTAGTT
GTGTAAGCAGCTGCCTCTGATATGCGCGGTAACACCTGTCTCGAGAGTCGATGGGTAATC
CATTAGAAGTAATGATTCCTCTCTTTTATATAGCACACTGATATACAGCATCGGTTCCCG
AGGTAACCTTGTGTTACTTATGTGCGAGCGTGATGTCAGAGCTTAACGTTTATTATTCTT
TATGTCTAATAGATCTCTGATTTTACTGTATGTGCAATTGTTAATTCGTGGTGGGGACAG
ACCATTGTTAACTATTGGTCTCGGTCTTAACTAGGAATGCCTCGTACGGGTCTTGGTTCA
ACAAGCCACCCGGAATACGTC
