# Supplementary material for: SSU rDNA Divergence in Planktonic Foraminifera: Molecular Taxonomy and Biogeographic Implications
Source: PLoS One. 2014 Aug 13;9(8):e104641. doi: 10.1371/journal.pone.0104641 (PMC4131912; doi:10.1371/journal.pone.0104641)
Supplement: File S1 — Sequence alignments, PhyML trees used for patristic distance calculation, BEAST ultrametric trees and patristic distance matrices. (ZIP) [file pone.0104641.s004.zip › File S2/aligments patristic and ABGD/Hpelagica_patristique_mafft.txt]

>Hpelagica_I_OKI-1_1_AB263448 4396 bp 829 bp
agttcgtggagtgatctgtctgcttaattgcgtttcaaatacttcgaggatataaacgca
ttcattgtgagttgctatttagctgggaatagcaattttcgccacgggccaccgtgggga
aacaagtcactttgagcgatcctca-----atttgaaagcaacgaacgtgaccgcagccc
tttgttgtgtctttgccagagacacgcgtctttgttg-----gttaattcctcacacacg
acggcaatgtcctttgtatggccgtgtcttgttatttgtgtctctgaatgtgctgacgac
ttccgtcgtgggctgtttagttatgcatttagcaacgacgtagctgtataagggggtgtc
gagaggtttaaatcacagagaataa-actcaggggac-agctggtttaatgc-gttaaac
cagaggaaggatgcggcaataacaggtctgtgatgccctcagatgttccgggctgcacac
gtgctacattgattagcacattgtgtatgccactgac-ccaatactggaatttctggt--
--gtccactggacac-agcacacacagtacc-------gcccgtcgaccatgagagaggt
cgaaaatccatttgaagtgttgatatgaggtc---aaggcaaattgcacc-acacacaga
tggctctttgtgtactccatt-attcactgagtaagtgcgagtcacaaaggggcatttct
gcaattgtcaattcacagtggggacagtcgattggtaacaattcgactcggtcctaacta
ggaatgcctcgtacggg----tgaatcattatttcacccggaatacgtc
>Hpelagica_I_OKI-1_2_AB468856 4396 bp 829 bp
agttcgtggagtgatctgtctgcttaattgcgtttcaaatacttcgaggatataaacgca
ttcattgtgagttgctatttagctgggaatagcaattttcgccacgggccaccgtgggga
aacaagtcactttgagcgatcctca-----atttgaaagcaacgaacgtgaccgcagccc
tttgttgtgtctttgccagagacacgcgtctttgttg-----gttaattcctcacacacg
acggcaatgtcctttgtatggccgtgtcttgttatttgtgtctctgaatgtgctgacgac
ttccgtcgtgggctgtttagttatgcatttagcaacgacgtagctgtataagggggtgtc
gagaggtttaaatcacagagaataa-actcaggggac-agctggtttaatgc-gttaaac
cagaggaaggatgcggcaataacaggtctgtgatgccctcagatgttccgggctgcacac
gtgctacattgattagcacattgtgtatgccactgac-ccaatactggaatttctggt--
--gtccactggacac-agcacacacagtacc-------gcccgtcgaccatgagagaggt
cgaaaatccatttgaagtgttgatatgaggtc---aaggcaaattgcacc-acacacaga
tggctctttgtgtactccatt-attcactgagtaagtgcgagtcacaaaggggcatttct
gcaattgtcaattcacagtggggacagtcgattggtaacaattcgactcggtcctaacta
ggaatgcctcgtacggg----tgaatcattatttcacccggaatacgtc
>Hpelagica_I_R022_30_FJ643366 4396 bp 829 bp
agttcgtggagtgatctgtctgcttaattgcgtttcaaatacttcgaggatataaacgca
ttcattgtgagttgctatttagctgggaatagcaattttcgccacgggccaccgtgggga
aacaagtcactttgagcgatcctca-----atttgaaagcaacgaacgtgaccgcagccc
tttgttgtgtctttgccagagacacgcgtctttgttg-----gttaattcctcacacacg
acggcaatgtcctttgtatggccgtgtcttgttatttgtgtctctgaatgtgctgacgac
ttccgtcgtgggctgtttagttatgcatttagcaacgacgtagctgtataagggggtgtc
gagaggtttaaatcacagagaataa-actcaggggac-agctggtttaatgc-gttaaac
cagaggaaggatgcggcaataacaggtctgtgatgccctcagatgttccgggctgcacac
gtgctacattgattagcacattgtgtatgccactgac-ccaatactggaatttctggt--
--gtccactggacac-agcacacacagtacc-------gcccgtcgaccatgagagaggt
cgaaaatccatttgaagtgttgatatgaggtc---aaggcaaattgcacc-acacacaga
tggctctttgtgtactccatt-attcactgagtaagtgcgagtcacaaaggggcatttct
gcaattgtcaattcacagtggggacagtcgattggtaacaattcgactcggtcctaacta
ggaatgcctcgtacggg----tgaatcattatttcacccggaatacgtc
>Hpelagica_I_R022_05_FJ643364 4396 bp 829 bp
agttcgtggagtgatctgtctgcttaattgcgtttcaaatacttcgaggatataaacgca
ttcattgtgagttgctatttagctgggaatagcaattttcgccacgggccaccgtgggga
aacaagtcactttgagcgatcctca-----atttgaaagcaacgaacgtgaccgcagccc
tttgttgtgtctttgccagagacacgcgtctttgttg-----gttaattcctcacacacg
acggcaatgtcctttgtatggccgtgtcttgttatttgtgtctctgaatgtgctgacgac
ttccgtcgtgggctgtttagttatgcatttagcaacgacgtagctgtataagggggtgtc
gagaggtttaaatcacagagaataa-actcaggggac-agctggtttaatgc-gttaaac
cagaggaaggatgcggcaataacaggtctgtgatgccctcagatgttccgggctgcacac
gtgctacattgattagcacattgtgtatgccactgac-ccaatactggaatttctggt--
--gtccactggacac-agcacacacagtacc-------gcccgtcgaccatgagagaggt
cgaaaatccatttgaagtgttgatatgaggtc---aaggcaaattgcacc-acacacaga
tggctctttgtgtactccatt-attcactgagtaagtgcgagtcacaaaggggcatttct
gcaattgtcaattcacagtggggacagtcgattggtaacaattcgactcggtcctaacta
ggaatgcctcgtacggg----tgaatcattatttcacccggaatacgtc
>Hpelagica_I_R022_01_FJ643363 4396 bp 829 bp
agttcgtggagtgatctgtctgcttaattgcgtttcaaatacttcgaggatataaacgca
ttcattgtgagttgctatttagctgggaatagcaattttcgccacgggccaccgtgggga
aacaagtcactttgagcgatcctca-----atttgaaagcaacgaacgtgaccgcagccc
tttgttgtgtctttgccagagacacgcgtctttgttg-----gttaattcctcacacacg
acggcaatgtcctttgtatggccgtgtcttgttatttgtgtctctgaatgtgctgacgac
ttccgtcgtgggctgtttagttatgcatttagcaacgacgtagctgtataagggggtgtc
gagaggtttaaatcacagagaataa-actcaggggac-agctggtttaatgc-gttaaac
cagaggaaggatgcggcaataacaggtctgtgatgccctcagatgttccgggctgcacac
gtgctacattgattagcacattgtgtatgccactgac-ccaatactggaatttctggt--
--gtccactggacac-agcacacacagtacc-------gcccgtcgaccatgagagaggt
cgaaaatccatttgaagtgttgatatgaggtc---aaggcaaattgcacc-acacacaga
tggctctttgtgtactccatt-attcactgagtaagtgcgagtcacaaaggggcatttct
gcaattgtcaattcacagtggggacagtcgattggtaacaattcgactcggtcctaacta
ggaatgcctcgtacggg----tgaatcattatttcacccggaatacgtc
>Hpelagica_I_R022_18_FJ643365 4396 bp 829 bp
agttcgtggagtgatctgtctgcttaattgcgtttcaaatacttcgaggatataaacgca
ttcattgtgagttgctatttagctgggaatagcaattttcgccacgggccaccgtgggga
aacaagtcactttgagcgatcctca-----atttgaaagcaacgaacgtgaccgcagccc
tttgttgtgtctttgccagagacacgcgtctttgttg-----gttaattcctcacacacg
acggcaatgtcctttgtatggccgtgtcttgttatttgtgtctctgaatgtgctgacgac
ttccgtcgtgggctgtttagttatgcatttagcaacgacgtagctgtataagggggtgtc
gagaggtttaaatcacagagaataa-actcaggggac-agctggtttaatgc-gttaaac
cagaggaaggatgcggcaataacaggtctgtgatgccctcagatgttccgggctgcacac
gtgctacattgattagcacattgtgtatgccactgac-ccaatactggaatttctggt--
--gtccactggacac-agcacacacagtacc-------gcccgtcgaccatgagagaggt
cgaaaatccatttgaagtgttgatatgaggtc---aaggcaaattgcacc-acacacaga
tggctctttgtgtactccatt-attcactgagtaagtgcgagtcacaaaggggcatttct
gcaattgtcaattcacagtggggacagtcgattggtaacaattcgactcggtcctaacta
ggaatgcctcgtacggg----tgaatcattatttcacccggaatacgtc
>Hpelagica_I_P101_67_FJ643361 4396 bp 829 bp
agttcgtggagtgatctgtctgcttaattgcgtttcaaatacttcgaggatataaacgca
ttcattgtgagttgctatttagctgggaatagcaattttcgccacgggccaccgtgggga
aacaagtcactttgagcgatcctca-----atttgaaagcaacgaacgtgaccgcagccc
tttgttgtgtctttgccagagacacgcgtctttgttg-----gttaattcctcacacacg
acggcaatgtcctttgtatggccgtgtcttgttatttgtgtctctgaatgtgctgacgac
ttccgtcgtgggctgtttagttatgcatttagcaacgacgtagctgtataagggggtgtc
gagaggtttaaatcacagagaataa-actcaggggac-agctggtttaatgc-gttaaac
cagaggaaggatgcggcaataacaggtctgtgatgccctcagatgttccgggctgcacac
gtgctacattgattagcacattgtgtatgccactgac-ccaatactggaatttctggt--
--gtccactggacac-agcacacacagtacc-------gcccgtcgaccatgagagaggt
cgaaaatccatttgaagtgttgatatgaggtc---aaggcaaattgcacc-acacacaga
tggctctttgtgtactccatt-attcactgagtaagtgcgagtcacaaaggggcatttct
gcaattgtcaattcacagtggggacagtcgattggtaacaattcgactcggtcctaacta
ggaatgcctcgtacggg----tgaatcattatttcacccggaatacgtc
>Hpelagica_I_P101_30_FJ643359 4396 bp 829 bp
agttcgtggagtgatctgtctgcttaattgcgtttcaaatacttcgaggatataaacgca
ttcattgtgagttgctatttagctgggaatagcaattttcgccacgggccaccgtgggga
aacaagtcactttgagcgatcctca-----atttgaaagcaacgaacgtgaccgcagccc
tttgttgtgtctttgccagagacacgcgtctttgttg-----gttaattcctcacacacg
acggcaatgtcctttgtatggccgtgtcttgttatttgtgtctctgaatgtgctgacgac
ttccgtcgtgggctgtttagttatgcatttagcaacgacgtagctgtataagggggtgtc
gagaggtttaaatcacagagaataa-actcaggggac-agctggtttaatgc-gttaaac
cagaggaaggatgcggcaataacaggtctgtgatgccctcagatgttccgggctgcacac
gtgctacattgattagcacattgtgtatgccactgac-ccaatactggaatttctggt--
--gtccactggacac-agcacacacagtacc-------gcccgtcgaccatgagagaggt
cgaaaatccatttgaagtgttgatatgaggtc---aaggcaaattgcacc-acacacaga
tggctctttgtgtactccatt-attcactgagtaagtgcgagtcacaaaggggcatttct
gcaattgtcaattcacagtggggacagtcgattggtaacaattcgactcggtcctaacta
ggaatgcctcgtacggg----tgaatcattatttcacccggaatacgtc
>Hpelagica_I_P101_49_FJ643360 4396 bp 829 bp
agttcgtggagtgatctgtctgcttaattgcgtttcaaatacttcgaggatataaacgca
ttcattgtgagttgctatttagctgggaatagcaattttcgccacgggccaccgtgggga
aacaagtcactttgagcgatcctca-----atttgaaagcaacgaacgtgaccgcagccc
tttgttgtgtctttgccagagacacgcgtctttgttg-----gttaattcctcacacacg
acggcaatgtcctttgtatggccgtgtcttgttatttgtgtctctgaatgtgctgacgac
ttccgtcgtgggctgtttagttatgcatttagcaacgacgtagctgtataagggggtgtc
gagaggtttaaatcacagagaataa-actcaggggac-agctggtttaatgc-gttaaac
cagaggaaggatgcggcaataacaggtctgtgatgccctcagatgttccgggctgcacac
gtgctacattgattagcacattgtgtatgccactgac-ccaatactggaatttctggt--
--gtccactggacac-agcacacacagtacc-------gcccgtcgaccatgagagaggt
cgaaaatccatttgaagtgttgatatgaggtc---aaggcaaattgcacc-acacacaga
tggctctttgtgtactccatt-attcactgagtaagtgcgagtcacaaaggggcatttct
gcaattgtcaattcacagtggggacagtcgattggtaacaattcgactcggtcctaacta
ggaatgcctcgtacggg----tgaatcattatttcacccggaatacgtc
>Hpelagica_I_OKI-2_2_AB468858 4396 bp 829 bp
agttcgtggagtgatctgtctgcttaattgcgtttcaaatacttcgaggatataaacgca
ttcattgtgagttgctatttagctgggaatagcaattttcgccacgggccaccgtgggga
aacaagtcactttgagcgatcctca-----atttgaaagcaacgaacgtgaccgcagccc
tttgttgtgtctttgccagagacacgcgtctttgttg-----gttaattcctcacacacg
acggcaatgtcctttgtatggccgtgtcttgttatttgtgtctctgaatgtgctgacgac
ttccgtcgtgggctgtttagttatgcatttagcaacgacgtagctgtataagggggtgtc
gagaggtttaaatcacagagaataa-actcaggggac-agctggtttaatgc-gttaaac
cagaggaaggatgcggcaataacaggtctgtgatgccctcagatgttccgggctgcacac
gtgctacattgattagcacattgtgtatgccactgac-ccaatactggaatttctggt--
--gtccactggacac-agcacacacagtacc-------gcccgtcgaccatgagagaggt
cgaaaatccatttgaagtgttgatatgaggtc---aaggcaaattgcacc-acacacaga
tggctctttgtgtactccatt-attcactgagtaagtgcgagtcacaaaggggcatttct
gcaattgtcaattcacagtggggacagtcgattggtaacaattcgactcggccctaacta
ggaatgcctcgtacggg----tgaatcattatttcacccggaatacgtc
>Hpelagica_I_OKI-2_1_AB263449 4396 bp 829 bp
agttcgtggagtgatctgtctgcttaattgcgtttcaaatacttcgaggatataaacgca
ttcattgtgagttgctatttagctgggaatagcaattttcgccacgggccaccgtgggga
aacaagtcactttgagcgatcctca-----atttgaaagcaacgaacgtgaccgcagccc
tttgttgtgtctttgccagagacacgcgtctttgttg-----gttaattcctcacacacg
acggcaatgtcctttgtatggccgtgtcttgttatttgtgtctctgaatgtgctgacgac
ttccgtcgtgggctgtttagttatgcatttagcaacgacgtagctgtataagggggtgtc
gagaggtttaaatcacagagaataa-actcaggggac-agctggtttaatgc-gttaaac
cagaggaaggatgcggcaataacaggtctgtgatgccctcagatgttccgggctgcacac
gtgctacattgattagcacattgtgtatgccactgac-ccaatactggaatttctggt--
--gtccactggacac-agcacacacagtacc-------gcccgtcgaccatgagagaggt
cgaaaatccatttgaagtgttgatatgaggtc---aaggcaaattgcacc-acacacaga
tggctctttgtgtactccatt-attcactgagtaagtgcgagtcacaaaggggcatttct
gcaattgtcaattcacagtggggacagtcgattggtaacaattcgactcggccctaacta
ggaatgcctcgtacggg----tgaatcattatttcacccggaatacgtc
>Hpelagica_U_OKI-3_3_AB468860 4396 bp 829 bp
AGTTCGTGGAGTGATCTGTCTGCTTAATTGCGTTTCAAATACTTCGAGGATATAAACGCA
TTCATTGTGAGTTGCTATTTAGCTGGGAATAGCAATTTTCGCCACGGGCCACCGTGGGGA
AACAAGTCACTTTGAGCGATCCTCA-----ATTTGAAAGCAACGAACGTGACCGCAGCCC
TTTGTTGTGTCTTTGCCAGAGACACGCGTCCTTGTTG-----GTTAATTCCTCACACACG
ACGGCAATGTCCTTTGTATGGCCGTGTCTTGTTATTTGTGTCTCTGAATGTGCTGACGAC
TTCCGTCGTGGGCTGTTTAGTTATGCATTTAGCAACGACGTAGCTGTATAAGGGGGTGTC
GAGAGGTTTAAATCACAGAGAATAA-ACTCAGGGGAC-AGCTGGTTTAATGC-GTTAAAC
CAGAGGAAGGATGCGGCAATAACAGGTCTGTGATGCCCTCAGATGTTCCGGGCTGCACAC
GTGCTACATTGATTAGCACATTGTGTATGCCACTGAC-CCAATACTGGAATTTCTGGT--
--GTCCACTGGACAC-AGCACACACAGTACC-------GCCCGTCGACCATGAGAGAGGT
CGAAAATCCATTTGAAGTGTTGATATGAGGTC---AAGGCAAATTGCACC-ACACACAGA
TGGCTCTTTGTGTACTCCATT-ATTCACTGAGTAAGTGCGAGTCACAAAGGGGCATTTCT
GCAATTGTCAATTCACAGTGGGGACAGTCGATTGGTAACAATTCGACTCGGTCCTAACTA
GGAATGCCTCGTACGGG----TGAATCATTATTTCACCCGGAATACGTC
>Hpelagica_U_OKI-3_2_AB468859 4396 bp 829 bp
AGTTCGTGGAGTGATCTGTCTGCTTAATTGCGTTCCAAATACTTCGAGGATATAAACGCA
TTCATTGTGAGTTGCTATTTAGCTGGGAATAGCAATTTTCGCCACGGGCCACCATGGGGA
AACAAGTCACTTTGAGCGATCCTCA-----ATTTGAAAGCAACGAACGTGACCGCAGCCC
TTTGTTGTGTCTTTGCCAGAGACACGCGTCTTTGTTG-----GTTAATTCCTCACACACG
ACGGCAATGTCCTTTGTATGGCCGTGTCTTGTTATTTGTGTCTCTGAATGTGCTGACGAC
TTCCGTCGTGGGCTGTTTAGTTATGCATTTAGCAACGACGTAGCTGTATAAGGGGGTGTC
GAGAGGTTTAAATCACAGAGAATAA-ACTCAGGGGAC-AGCTGGTTTAATGC-GTTAAGC
CAGAGGAAGGATGCGGCAATAACAGGTCTGTGATGCCCTCAGATGTTCCGGGCTGCACAC
GTGCTACATTGATTAGCACATTGTGTATGCCACTGAC-CCAATACTGGAATTTCTGGT--
--GTCCACTGGACAC-AGCACACACAGTACC-------GCCCGTCGACCATGAGAGAGGT
CGAAAATCCATTTGAAGTGTTGATATGAGGTC---AAGGCAAATTGCACC-ACACACAGA
TGGCTCTTTGTGTACTCCATT-ATTCACTGAGTAAGTGCGAGTCACAAAGGGGCATTTCT
GCAATTGTCAATTCACAGTGGGGACAGTCGATTGGTAACAATTCGACTCGGTCCTAACTA
GGAATGCCTCGTACGGG----TGAATCATTATTTCACCCGGAATACGTC
>Hpelagica_U_OKI-1_3_AB468857 4396 bp 829 bp
AGTTCGTGGAGTGATCTGTCTGCTTAATTGCGTTTCAAATACTTCGAGGATATAAACGCA
TTCATTGTGAGTTGCTATTTAGCTGGGAATAGCAATTTTCGCCACGGGCCACCGTGGGGA
AACAAGTCACTTTGAGCGATCCTCA-----ATTTGAAAGCAACGGACGTGACCGCAGCCC
TTTGTTGTGTCTTTGCCAGAGACACGCGTCTTTGTTG-----GTTAATTCCTCACACACG
ACGGCAATGTCCTTTGTATGGCCGTGTCTTGTTATTTGTGTCTCTGAATGTGCTGACGAC
TTCCGTCGTGGGCTGTTTAATTATGCATTTAGCAACGACGTAGCTGTATAAGGGGGTGTC
GAGAGGTTTAAATCACAGAAAATAA-ACTCAGGGGAC-AGCTGGTTTAATGC-GTTAAAC
CAGAGGAAGGATGCGGCAATAACAGGTCTGTGATGCCCTCAGATGTTCCGGGCTGCACAC
GTGCTACATTGATTAGCACATTGTGTATGCCACTGAC-CCAATACTGGAATTTNTGGT--
--GTCCACTGGACAC-AGCACACACAGTACC-------GCCCGTCGACCATGAGAGAGGT
CGAAAATCCATTTGAAGTGTTGATATGAGGTC---AAGGCAAATTGCACC-ACACACAGA
TGGCTCTTTGTGTACTCCATT-ATTCACTGAGTAAGTGCGAGTCACAAAGGGGCATTTCT
GCAATTGTCAATTCACAGTGGGGACAGTCGATTGGTAACAATTCGACTCGGTCCTAACTA
GGAATGCCTCGTACGGG----TGAATCATTATTTCACCCGGAATACGTC
>Hpelagica_U_OKI-4_2_AB468863 4396 bp 829 bp
AGTTCGTGGAGTGATCTGTCTGCTTAATTGCGTTTCAAATACTTCGAGGATATAAACGCA
TTCATTGTGAGTTGCTATTTAGCTGGGAATAGCAATTTTCGCCACGGGCCACCGTGGGGA
AACAAGTCACTTTGAGCGATCCTCA-----ATTTGAAAGCAACGAACGTGACCGCAGCCC
TTTGTTGTGTCTTTGCCAGAGACACGCGTCTTTGTTG-----GTTAATTCCTCACACACG
ACGGCAATGTCCTTTGTATGGCCGTGTCTTGTTATTTGGGTCTCTGAATGTGCTGACGAC
TTCCGTCGTGGGCTGTTTAGTTATGCATTTAGCAACGACGTAGCTGTATAAGGGGGTGTC
GAGAGGTTTAAATCACAGAAAATAA-ACTCAGGGGAC-AGCTGGTTTAATGC-GTTAAAC
CAGAGGAAGGATGCGGCAATAACAGGTCTGTGATGCCCTCAGATGTTCCGGGCTGCACAC
GTGCTACATTGATTAGCACATTGTGTATGCCACTGAC-CCAATACTGGAATTTCTGGT--
--GTCCACTGGACAC-AGCACACACAGTACC-------GCCCGTCGACCATGAGAGAGGT
CGAAAATCCATTTGAAGTGTTGATATGAGGTC---AAGGCAAATTGCACC-ACACACAGA
TGGCTCTTTGTGTACTCCATT-ATTCACTGAGTAAGTGCGAGTCACAAAGGGGCATTTCT
GCAATTGTCAATTCGCAGTGGGGACAGTCGATTGGTAACAATTCGACTCGGTCCTAACTA
GGAATGCCTCGTACGGG----TGAATCATTATTTCACCCGGAATACGTC
>Hpelagica_U_OKI-4_1_AB468862 4396 bp 829 bp
AGTTCGTGGAGTGATCTGTCTGCTTAATTGGGTTTCAAATACTTCGAGGATATAAACGCA
TTCATTGTGAGTTGCTATTTAGCTGGGAATAGCAATTTTCGCCACGGGCCACCGTGGGGA
AACAAGTCACTTTGAGCGATCCTCA-----ATTTGAAAGCAACGAACGTGACCGCAGCCC
TTTGTTGTGTCTTTGCCAGAGACACGCGTCTTTGTTG-----GTTAATTCCTCACACACG
ACGGCAATGTCCTTTGTATGGCCGTGTCTTGTTATTTGTGTCTCTGAATGTGCTGACGAC
TTCCGTCGCGGGCTGTTTAGTTATGCATTTAGCAACGACGTAGCTGTATAAGGGGGTGTC
GAGAGGTTTAAATCACAGAGAATAA-ACTCAGGGGAC-AGCTGGTCTAATGC-GTTAAAC
CAGAGGAAGGATGCGGCAATAACAGGTCTGTGATGCCCTCAGATGTTCCGGGCTGCACAC
GTGCTACATTGATTAGCACATTGTGTATGCCACTGAC-CCAATACTGGAATTTCTGGT--
--GTCCACTGGACAC-AGCACACACAGTACC-------GCCCGTCGACCATGAGAGAGGT
CGAAAATCCATTTGAAGTGTTGATATGAGGTC---AAGGCAAATTGCACC-ACACACAGA
TGGCTCTTTGTGTACTCCATT-ATTCACTGAGTAAGTGCGAGTCACAAAGGGGCATTTCT
GCAATTGTCAATTCACAGTGGGGACAGTCGATTGGTAACAATTCGACTCGGTCCTAACTA
GGAATGCCTCGTACGGG----TGAATCATTATTTCACCCGGAATACGTC
>Hpelagica_U_OKI-3_1_AB263450 4396 bp 829 bp
AGTTCGTGGAGTGATCTGTCTGCTTAATTGGGTTTCAAATACTTCGAGGATATAAACGCA
TTCATTGTGAGTTGCTATTTAGCTGGGAATAGCAATTTTCGCCACGGGCCACCGTGGGGA
AACAAGTCACTTTGAGCGATCCTCA-----ATTTGAAAGCAACGAACGTGACCGCAGCCC
TTTGTTGTGTCTTTGCCAGAGACACGCGTCTTTGTTG-----GTTAATTCCTCACACACG
ACGGCAATGTCCTTTGTATGGCCGTGTCTTGTTATTTGTGTCTCTGAATGTGCTGACGAC
TTCCGTCGCGGGCTGTTTAGTTATGCATTTAGCAACGACGTAGCTGTATAAGGGGGTGTC
GAGAGGTTTAAATCACAGAGAATAA-ACTCAGGGGAC-AGCTGGTCTAATGC-GTTAAAC
CAGAGGAAGGATGCGGCAATAACAGGTCTGTGATGCCCTCAGATGTTCCGGGCTGCACAC
GTGCTACATTGATTAGCACATTGTGTATGCCACTGAC-CCAATACTGGAATTTCTGGT--
--GTCCACTGGACAC-AGCACACACAGTACC-------GCCCGTCGACCATGAGAGAGGT
CGAAAATCCATTTGAAGTGTTGATATGAGGTC---AAGGCAAATTGCACC-ACACACAGA
TGGCTCTTTGTGTACTCCATT-ATTCACTGAGTAAGTGCGAGTCACAAAGGGGCATTTCT
GCAATTGTCAATTCACAGTGGGGACAGTCGATTGGTAACAATTCGACTCGGTCCTAACTA
GGAATGCCTCGTACGGG----TGAATCATTATTTCACCCGGAATACGTC
>Hpelagica_U_OKI-3_4_AB468861 4396 bp 829 bp
AGTTCGTGGAGTGATCTGTCTGCTTAATTGCGTTTCAAATACTTCGAGGATATAAACGCA
TTCATTGTGAGTTGCTATTTAGCTGGGAATAGCAATTTTCGCCACGGGCCACCGTGGGGA
AACAAGTCACTTTGAGCGATCCTCA-----ATTTGAAAGCAACGAACGTGACCGCAGCCC
TTTGTTGTGTCTTTGCCAGAGACACGCGTCTTTGTTG-----GTTAATTCCTCACACACG
ACGGCAATGTCCTTTGTATGGCCGTGTCTTGTTATTTGTGTCTCTGAATGTGCTGACGAC
TTCCGTCGTGGGCTGTTTAGTTATGCATTTAGCAACGACGTAGCTGTATAAGGGGGTGTC
GAGAGGTTTAAATCACAGAGAATAACACTCAGGGGACAAGCTGGTTTAATGC-GTTAAAC
CAGAGGAAGGATGCGGCAATAACAGGTCTGTGATGCCCTCAGATGTTCCGGGCTGCACAC
GTGCTACATTGATTAGCACATTGTGTATGCCACTGAC-CCAATACTGGAATTTCTGGT--
--GTCCACTGGACAC-AGCACACACAGTACC-------GCCCGTCGACCATGAGAGAGGT
CGAAAATCCATTTGAAGTGTTGATATGAGGTC---AAGGCAAATTGCACC-ACACACAGA
TGGCTCTTTGTGTACTCCATT-ATTCACTGAGTAAGTGCGAGTCACAAAGGGGCATTTCT
GCAATTGTCAATTCACAGTGGGGACAGTCGATTGGTAACAATTCGACTCGGTCCTAACTA
GGAATGCCTCGTACGGG----TGAATCATTATTTCACCCGGAATACGTC
>Hpelagica_IIa_P080_08_FJ643345 4396 bp 829 bp
agttcgtggagtgatctgtctgcttaattgcgtttcatat--------------------
----ttacgaa-tgtcgcttacgtgattgctgcagacctcgtctctctttattg-agtgc
gacgcgtctcttcaactcactcgcacattctcttgaacgcaacgagcgtgaccgcaacct
cttgttgtgtat--------accaagtgtgtcgtt-------gcttgcaactcacactcc
a----------------atgcacgtattttggtcacattgtctcggccgtcgcgcgcagc
ctcggctgtgtcggcgccagcaatgtcc--------------------------------
-------------------aaataa-acttgagggac-cgctgtaacaattcttttaaac
cagaggaaggttgcggcaataacaggtctgtgatgcccttagatgtcccgggctgcacac
gtgctacaatgatcagtacagtgagcatctttgcaataccagcgtttggaggcctggc--
caagtcacttgtgac-tcggcttgcagtctctacgttgccttcccaagtctgacaagatt
tggaaatccattggaagtcctgaatca--atccctattgagcatttttct-ctacagtgg
cgccagacttcgtcccatgtcggttcgcctgacttgtgcggcacttggcgtctactatat
gcaattgtcaattcatagtggggacagacgattgttaattgttcgtctcggtctcaacta
ggaatgccttgtacgggtctttggttcaccagaccacccggaatacgtc
>Hpelagica_IIa_P080_41_FJ643349 4396 bp 829 bp
agttcgtggagtgatctgtctgcttaattgcgtttcatat--------------------
----ttacgaa-tgtcgcttacgtgattgctgcagacctcgtctctctttattg-agtgc
gacgcgtctcttcaactcactcgcacattctcttgaacgcaacgagcgtgaccgcaacct
cttgttgtgtat--------accaagtgtgtcgtt-------gcttgcaactcacactcc
a----------------atgcacgtattttggtcacattgtctcggccgtcgcgcgcagc
ctcggctgtgtcggcgccagcaatgtcc--------------------------------
-------------------aaataa-acttgagggac-cgctgtaacaattcttttaaac
cagaggaaggttgtggcaataacaggtctgtgatgcccttagatgtcccgggctgcacac
gtgctacaatgatcagtacagtgagcatctttgcaataccagcgtttggaggcctggc--
caagtcacttgtgac-tcggcttgcagtctctacgttgccttcccaagtctgacaagatt
tggaaatccattggaagtcctgaatca--atccctattgagcatttttct-ctacagtgg
cgccagacttcgtcccatgtcggttcgcctgacttgtgcggcacttggcgtctactatat
gcaattgtcaattcatagtggggacagacgattgttaattgttcgtctcggtctcaacta
ggaatgccttgtacgggtctttggttcaccagaccacccggaatacgtc
>Hpelagica_IIa_P080_20_FJ643348 4396 bp 829 bp
agttcgtggagtgatctgtctgcttaattgcgtttcatat--------------------
----ttacgaa-tgtcgcttacgtgattgctgcagacctcg--tctctttattg-agtgc
gacgcgtctcttcaactcactcgcacattctcttgaacgcaacgagcgtgaccgcaacct
cttgttgtgtat--------accaagtgtgtcgtt-------gcttgcaactcacactcc
a----------------atgcacgtattttggtcacattgtctcggccgtcgcgcgcagc
ctcggctgtgtcggcgccagcaatgtcc--------------------------------
-------------------aaataa-acttgagggac-cgctgtaacaattcttttaaac
cagaggaaggttgcggcaataacaggtctgtgatgcccttagatgtcccgggctgcacac
gtgctacaatgatcagtacagtgagcatctttgcaataccagcgtttggaggcctggc--
caagtcacttgtgac-tcggcttgcagtctctacgttgccttcccaagtctgacaagatt
tggaaatccattggaagtcctgaatca--atccctattgagcatttttct-ctacagtgg
cgccagacttcgtcccatgtcggttcgcctgacttgtgcggcacttggcgtctactatat
gcaattgtcaattcatagtggggacagacgattgttaattgttcgtctcggtctcaacta
ggaatgccttgtacgggtctttggttcaccagaccacccggaatacgtc
>Hpelagica_IIa_P080_10_FJ643346 4396 bp 829 bp
agttcgtggagtgatctgtctgcttaattgcgtttcatat--------------------
----ttacgaa-tgtcgcttacgtgattgctgcagacctcg--tctctttattg-agtgc
gacgcgtctcttcaactcactcgcacattctcttgaacgcaacgagcgtgaccgcaacct
cttgttgtgtat--------accaagtgtgtcgtt-------gcttgcaactcacactcc
a----------------atgcacgtattttggtcacattgtctcggccgtcgcgcgcagc
ctcggctgtgtcggcgccagcaatgtcc--------------------------------
-------------------aaataa-acttgagggac-cgctgtaacaattcttttaaac
cagaggaaggttgcggcaataacaggtctgtgatgcccttagatgtcccgggctgcacac
gtgctacaatgatcagtacagtgagcatctttgcaataccagcgtttggaggcctggc--
caagtcacttgtgac-tcggcttgcagtctctacgttgccttcccaagtctgacaagatt
tggaaatccattggaagtcctgaatca--atccctattgagcatttttct-ctacagtgg
cgccagacttcgtcccatgtcggttcgcctgacttgtgcggcacttggcgtctactatat
gcaattgtcaattcatagtggggacagacgattgttaattgttcgtctcggtctcaacta
ggaatgccttgtacgggtctttggttcaccagaccacccggaatacgtc
>Hpelagica_IIa_P080_16_FJ643347 4396 bp 829 bp
agttcgtggagtgatctgtctgcttaattgcgtttcatat--------------------
----ttacgaa-tgtcgcttacgtgattgctgcagacctcg--tctctttattg-agtgc
gacgcgtctcttcaactcactcgcacattctcttgaacgcaacgagcgtgaccgcaacct
cttgttgtgtat--------accaagtgtgtcgtt-------gcttgcaactcacactcc
a----------------atgcacgtattttggtcacattgtctcggccgtcgcgcgcagc
ctcggctgtgtcggcgccagcaatgtcc--------------------------------
-------------------aaataa-acttgagggac-cgctgtaacaattcttttaaac
cagaggaaggttgcggcaataacaggtctgtgatgcccttagatgtcccgggctgcacac
gtgctacaatgatcagtacagtgagcatctttgcaataccagcgtttggaggcctggc--
caagtcacttgtgac-tcggcttgcagtctctacgttgccttcccaagtctgacaagatt
tggaaatccattggaagtcctgaatca--atccctattgagcatttttct-ctacagtgg
cgccagacttcgtcccatgtcggttcgcctgacttgtgcggcacttggcgtctactatat
gcaattgtcaattcatagtggggacagacgattgttaattgttcgtctcggtctcaacta
ggaatgccttgtacgggtctttggttcaccagaccacccggaatacgtc
>Hpelagica_IIa_R025_09_FJ643368 4396 bp 829 bp
agttcgtggagtgatctgtctgcttaattgcgtttcatat--------------------
----ttacgaa-tgtcgcttacgtgattgctgcagacctcg--tctctttattg-agtgc
gacgcgtctcttcaactcactcgcacattctcttgaacgcaacgagcgtgaccgcaacct
cttgttgtgtat--------accaagtgtgtcgcttggctttactgccagctcgcactcc
a----------------atgcacgtattttggtcacattgtctcggccgt--cgcgcagc
ctcggctgtgtcggcgccagcaatgtcc--------------------------------
-------------------aaataa-acttgagggac-cgctgtaacaattcttttaaac
cagaggaaggttgcggcaataacaggtctgtgatgcccttagatgtcccgggctgcacac
gtgctacaatgatcagtacagtgagcatctttgcaataccagcgtttggaggcctggc--
caagtcacttgtgac-tcggcttgcagtctctacgttgccttcccaagtctgacaagatt
tggaaatccattggaagtcctgaatca--atccctattgagcatttttct-ctacagtgg
cgccagacttcgtcccatgtcggttcgcctgacttgtgcggcacttggcgtctactatat
gcaattgtcaattcatagtggggacagacgattgttaattgttcgtctcggtctcaacta
ggaatgccttgtacgggtctttggttcaccagaccacccggaatacgtc
>Hpelagica_IIa_R025_15_FJ643369 4396 bp 829 bp
agttcgtggagtgatctgtctgcttaattgcgtttcatat--------------------
----ttacgaa-tgtcgcttacgtgattgctgcagacctcg--tctctttattg-agtgc
gacgcgtctcttcaactcactcgcacattctcttgaacgcaacgagcgtgaccgcaacct
cttgttgtgtat--------accaagtgtgtcgcttggctttactgccagctcgcactcc
a----------------atgcacgtattttggtcacattgtctcggccgt--cgcgcagc
ctcggctgtgtcggcgccagcaatgtcc--------------------------------
-------------------aaataa-acttgagggac-cgctgtaacaattcttttaaac
cagaggaaggttgcggcaataacaggtctgtgatgcccttagatgtcccgggctgcacac
gtgctacaatgatcagtacagtgagcatctttgcaataccagcgtttggaggcctggc--
caagtcacttgtgac-tcggcttgcagtctctacgttgccttcccaagtctgacaagatt
tggaaatccattggaagtcctgaatca--atccctattgagcatttttct-ctacagtgg
cgccagacttcgtcccatgtcggttcgcctgacttgtgcggcacttggcgtctactatat
gcaattgtcaattcatagtggggacagacgattgttaattgttcgtctcggtctcaacta
ggaatgccttgtacgggtctttggttcaccagaccacccggaatacgtc
>Hpelagica_IIa_R025_06_FJ643367 4396 bp 829 bp
agttcgtggagtgatctgtctgcttaattgcgtttcatat--------------------
----ttacgaa-tgtcgcttacgtgattgctgcagacctcg--tctctttattg-agtgc
gacgcgtctcttcaactcactcgcacattctcttgaacgcaacgagcgtgaccgcaacct
cttgttgtgtat--------accaagtgtgtcgcttggctttactgccagctcgcactcc
a----------------atgcacgtattttggtcacattgtctcggccgt--cgcgcagc
ctcggctgtgtcggcgccagcaatgtcc--------------------------------
-------------------aaataa-acttgagggac-cgctgtaacaattcttttaaac
cagaggaaggttgcggcaataacaggtctgtgatgcccttagatgtcccgggctgcacac
gtgctacaatgatcagtacagtgagcatctttgcaataccagcgtttggaggcctggc--
caagtcacttgtgac-tcggcttgcagtctctacgttgccttcccaagtctgacaagatt
tggaaatccattggaagtcctgaatca--atccctattgagcatttttct-ctacagtgg
cgccagacttcgtcccatgtcggttcgcctgacttgtgcggcacttggcgtctactatat
gcaattgtcaattcatagtggggacagacgattgttaattgttcgtctcggtctcaacta
ggaatgccttgtacgggtctttggttcaccagaccacccggaatacgtc
>Hpelagica_IIb_P100_09_FJ643356 4396 bp 829 bp
agttcgtggagtgatctgtctgcttaattgcgtttcatat--------------------
----ttacgaa-tgtcgcttacgtgattgctgcagacctcg--tctcct--ctg-gaggc
gacgcgtctcttcaactcactcgcacattctcttgaacgcaacgagcgtgaccgcaacct
cttgttgtgtat--------accaagtgtggcgctgg-----cttgccagctcgcactcc
a----------------atgcacgtattttggtcacattgtct---------cgcggcgc
ctcgg------cgtttgcagcaatgtcc--------------------------------
-------------------aaataa-acttgagggac-cgctgtaacaattcttttaaac
cagaggaaggttgcggcaataacaggtctgtgatgcccttagatgtcccgggcagcacac
gtgctacaatgatcagtacagtgagcatctttgcaataccagcgtttggaggcctggccg
cgcgtcacttgtggcgccggcttgcagtctctacgttgccttcccaagtctgacaagatt
tggaaatccattggaagttctgattcgatatccctattgagcatttttttactacagcgg
cgtctaacttcgtccctcgtcggttcgcctgacttgtgcggcacttggcgtctgctatat
gcaattgtcaattcatagtggggacagacgattgttaattgttcgtctcggtctcaacta
ggaatgccttgtacgggtctttggttcaccagaccacccggaatacgtc
>Hpelagica_IIb_P100_07_FJ643354 4396 bp 829 bp
agttcgtggagtgatctgtctgcttaattgcgtttcatat--------------------
----ttacgaa-tgtcgcttacgtgattgctgcagacctcg--tctcct--ctg-gaggc
gacgcgtctcttcaactcactcgcacattctcttgaacgcaacgagcgtgaccgcaacct
cttgttgtgtat--------accaagtgtggcgctgg-----cttgccagctcgcactcc
a----------------atgcacgtattttggtcacattgtct---------cgcggcgc
ctcgg------cgtttgcagcaatgtcc--------------------------------
-------------------aaataa-acttgagggac-cgctgtaacaattcttttaaac
cagaggaaggttgcggcaataacaggtctgtgatgcccttagatgtcccgggctgcacac
gtgctacaatgatcagtacagtgagcatctttgcaataccagcgtttggaggcctggccg
cgcgtcacttgtggcgccggcttgcagtctctacgttgccttcccaagtctgacaagatt
tggaaatccattggaagttctgattcgatatccctattgagcatttttttactacagcgg
cgtctaacttcgtccctcgtcggttcgcctgacttgtgcggcacttggcgtctgctatat
gcaattgtcaattcatagtggggacagacgattgttaattgttcgtctcggtctcaacta
ggaatgccttgtacgggtctttggttcaccagaccacccggaatacgtc
>Hpelagica_IIb_P100_03_FJ643352 4396 bp 829 bp
agttcgtggagtgatctgtctgcttaattgcgtttcatat--------------------
----ttacgaa-tgtcgcttacgtgattgctgcagacctcg--tctcct--ctg-gaggc
gacgcgtctcttcaactcactcgcacattctcttgaacgcaacgagcgtgaccgcaacct
cttgttgtgtat--------accaagtgtggcgctgg-----cttgccagctcgcactcc
a----------------atgcacgtattttggtcacattgtct---------cgcggcgc
ctcgg------cgtttgcagcaatgtcc--------------------------------
-------------------aaataa-acttgagggac-cgctgtaacaattcttttaaac
cagaggaaggttgcggcaataacaggtctgtgatgcccttagatgtcccgggctgcacac
gtgctacaatgatcagtacagtgagcatctttgcaataccagcgtttggaggcctggccg
cgcgtcacttgtggcgccggcttgcagtctctacgttgccttcccaagtctgacaagatt
tggaaatccattggaagttctgattcgatatccctattgagcatttttttactacagcgg
cgtctaacttcgtccctcgtcggttcgcctgacttgtgcggcacttggcgtctgctatat
gcaattgtcaattcatagtggggacagacgattgttaattgttcgtctcggtctcaacta
ggaatgccttgtacgggtctttggttcaccagaccacccggaatacgtc
>Hpelagica_IIb_P100_05_FJ643353 4396 bp 829 bp
agttcgtggagtgatctgtctgcttaattgcgtttcatat--------------------
----ttacgaa-tgtcgcttacgtgattgctgcagacctcg--tctcct--ctg-gaggc
gacgcgtctcttcaactcactcgcacattctcttgaacgcaacgagcgtgaccgcaacct
cttgttgtgtat--------accaagtgtggcgctgg-----cttgccagctcgcactcc
a----------------atgcacgtattttggtcacattgtct---------cgcggcgc
ctcgg------cgtttgcagcaatgtcc--------------------------------
-------------------aaataa-acttgagggac-cgctgtaacaattcttttaaac
cagaggaaggttgcggcaataacaggtctgtgatgcccttagatgtcccgggctgcacac
gtgctacaatgatcagtacagtgagcatctttgcaataccagcgtttggaggcctggccg
cgcgtcacttgtggcgccggcttgcagtctctacgttgccttcccaagtctgacaagatt
tggaaatccattggaagttctgattcgatatccctattgagcatttttttactacagcgg
cgtctaacttcgtccctcgtcggttcgcctgacttgtgcggcacttggcgtctgctatat
gcaattgtcaattcatagtggggacagacgattgttaattgttcgtctcggtctcaacta
ggaatgccttgtacgggtctttggttcaccagaccacccggaatacgtc
>Hpelagica_IIb_P100_01_FJ643350 4396 bp 829 bp
agttcgtggagtgatctgtctgcttaattgcgtttcatat--------------------
----ttacgaa-tgtcgcttacgtgattgctgcagacctcg--tctcct--ctg-gaggc
gacgcgtctcttcaactcactcgcacattctcttgaacgcaacgagcgtgaccgcaacct
cttgttgtgtat--------accaagtgtggcgctgg-----cttgccagctcgcactcc
a----------------atgcacgtattttggtcacattgtct---------cgcggcgc
ctcgg------cgtttgcagcaatgtcc--------------------------------
-------------------aaataa-acttgagggac-cgctgtaacaattcttttaaac
cagaggaaggttgcggcaataacaggtctgtgatgcccttagatgtcccgggctgcacac
gtgctacaatgatcagtacagtgagcatctttgcaataccagcgtttggaggcctggccg
cgcgtcacttgtggcgccggcttgcagtctctacgttgccttcccaagtctgacaagatt
tggaaatccattggaagttctgattcgatatccctattgagcatttttttactacagcgg
cgtctaacttcgtccctcgtcggttcgcctgacttgtgcggcacttggcgtctgctatat
gcaattgtcaattcatagtggggacagacgattgttaattgttcgtctcggtctcaacta
ggaatgccttgtacgggtctttggttcaccagaccacccggaatacgtc
>Hpelagica_IIb_P100_10_FJ643357 4396 bp 829 bp
agttcgtggagtgatctgtctgcttaattgcgtttcatat--------------------
----ttacgaa-tgtcgcttacgtgattgctgcagacctcg--tctcct--ctg-gaggc
gacgcgtctcttcaactcactcgcacattctcttgaacgcaacgagcgtgaccgcaacct
cttgttgtgtat--------accaagtgtggcgctgg-----ctcgccagctcgcactcc
a----------------atgcacgtattttggtcacattgtct---------cgcggcgc
ctcgg------cgtttgcagcaatgtcc--------------------------------
-------------------aaataa-acttgagggac-cgctgtaacaattcttttaaac
cagaggaaggttgcggcaataacaggtctgtgatgcccttagatgtcccgggctgcacac
gtgctacaatgatcagtacagtgagcatctttgcaataccagcgtttggaggcctggccg
cgcgtcacttgtggcgccggcttgcagtctctacgttgccttcccaagtctgacaagatt
tggaaatccattggaagttctgattcgatatccctattgagcatttttttactacagcgg
cgtctaacttcgtccctcgtcggttcgcctgacttgtgcggcacttggcgtctgctatat
gcaattgtcaattcatagtggggacagacgattgttaattgttcgtctcggtctcaacta
ggaatgccttgtacgggtctttggttcaccagaccacccggaatacgtc
>Hpelagica_IIb_P100_08_FJ643355 4396 bp 829 bp
agttcgtggagtgatctgtctgcttaattgcgtttcatat--------------------
----ttacgaa-tgtcgcttacgtgattgctgcagacctcg--tctcct--ctg-gaggc
gacgcgtctcttcaactcactcgcacattctcttgaacgcaacgagcgtgaccgcaacct
cttgttgtgtat--------accaagtgtggcgctgg-----ctcgccagctcgcactcc
a----------------atgcacgtattttggtcacattgtct---------cgcggcgc
ctcgg------cgtttgcagcaatgtcc--------------------------------
-------------------aaataa-acttgagggac-cgctgtaacaattcttttaaac
cagaggaaggttgcggcaataacaggtctgtgatgcccttagatgtcccgggctgcacac
gtgctacaatgatcagtacagtgagcatctttgcaataccagcgtttggaggcctggccg
cgcgtcacttgtggcgccggcttgcagtctctacgttgccttcccaagtctgacaagatt
tggaaatccattggaagttctgattcgatatccctattgagcatttttttactacagcgg
cgtctaacttcgtccctcgtcggttcgcctgacttgtgcggcacttggcgtctgctatat
gcaattgtcaattcatagtggggacagacgattgttaattgttcgtctcggtctcaacta
ggaatgccttgtacgggtctttggttcaccagaccacccggaatacgtc
>Hpelagica_IIb_P100_02_FJ643351 4396 bp 829 bp
agttcgtggagtgatctgtctgcttaattgcgtttcatat--------------------
----ttacgaa-tgtcgcttacgtgattgctgcagacctcg--tctcct--ctg-gaggc
gacgcgtctcttcaactcactcgcacattctcttgaacgcaacgagcgtgaccgcaacct
cttgttgtgtat--------accaagtgtggcgctgg-----cttgccagctcgcactcc
a----------------atgcacgtattttggtcacattgtct---------cgcggcgc
ctcgg------cgtttgcagcaatgtcc--------------------------------
-------------------aaataa-acttgagggac-cgctgtaacaattcttttaaac
cagaggaaggttgcggcaataacaggtctgtgatgcccttagatgtcccgggctgcacac
gtgctacaatgatcagtacagtgagcatctttgcaataccagcgtttggaggcctggccg
cgcgtcacttgtggtgccggcttgcagtctctacgttgccttcccaagtctgacaagatt
tggaaatccattggaagttctgattcgatatccctattgagcatttttttactacagcgg
cgtctaacttcgtccctcgtcggttcgcctgacttgtgcggcacttggcgtctgctatat
gcaattgtcaattcatagtggggacagacgattgttaattgttcgtctcggtctcaacta
ggaatgccttgtacgggtctttggttcaccagaccacccggaatacgtc
