# Supplementary material for: SSU rDNA Divergence in Planktonic Foraminifera: Molecular Taxonomy and Biogeographic Implications
Source: PLoS One. 2014 Aug 13;9(8):e104641. doi: 10.1371/journal.pone.0104641 (PMC4131912; doi:10.1371/journal.pone.0104641)
Supplement: File S1 — Sequence alignments, PhyML trees used for patristic distance calculation, BEAST ultrametric trees and patristic distance matrices. (ZIP) [file pone.0104641.s004.zip › File S2/aligments patristic and ABGD/Mmenardii_patristique_mafft.txt]

>Gmenardii_U_Gmen-AS131_NA_JQ799896
agttcgtggagtaatctgtctgcttaattgcgtttcgtacaagtactcactcaatcctgg
acgtatctcaattatatgtggcggtgtctgtcatggaaagcagcctacgttgtttcatac
gtgcagctgtgtcgcctctgagttattgtcatttggagagtacgtgaatgcaacgaacgt
gaccgtagtgttttagtttgcatttcaaacaagtgacattcatttgacacggtttgtatt
ccggctacgtatcatcccagtgcataaccataaccattgcaactatacataccactgctt
tcttttctctaaccaggggaaggttgcggcaataacaggtctgtgatgccctcagatgtt
ccgggctgcacacgtgctacaatgatgagcatagtgtgtgcctttgttgtgtccttgaat
gaataattttcattaagcgaatatcgaataaaaggaacgtttgacgagagttacacgaaa
gcctttattaaatttcttattccagtgaacttgaacgattcgatctttgatgattgagtc
tttgatagttgttggtacacatcttgtgacattgcttccctatcgctatcctatgctgta
gtgcgtttgcaatgctgatgttttaaacgcccctcatgtctcgagcgttcctcgatccat
tgtgcaagtcaggcgatcaggtttcgcatgtaccattgttaactccgggtagggacagac
ctttgaaactctcggtctcggtctcaaccaggaatgcctcgtacggattcggttaaacat
accatccggaatatgtc
>Gmenardii_U_OKI-1_NA_AB263445
agttcgtggagtaatctgtctgcttaattgcgtttcgtacaagtactcactcaatcctgg
acgtatctcaattatatgtggcggtgtctgtcatggaaagcagcctacgttgtttcatac
gtgcagctgtgtcgcctctgagttattgtcatttggagagtacgtgaatgcaacgaacgt
gaccgtagtgttttagtttgcatttcaaacaagtgacattcatttgacacggtttgtatt
ccggctacgtatcatcccagtgcataaccataaccattgcaactatacataccactgctt
tcttttctctaaccaggggaaggttgcggcaataacaggtctgtgatgccctcagatgtt
ccgggctgcacacgtgctacaatgatgagcatagtgtgtgcctttgttgtgtccttgaat
gaataattttcattaagcgaatatcgaataaaaggaacgtttgacgagagttacacgaaa
gcctttattaaatttcttattccagtgaacttgaacgattcgatctttgatgattgagtc
tttgatagttgttggtacacatcttgtgacattgcttccctatcgctatcctatgctgta
gtgcgtttgcaatgctgatgttttaaacgcccctcatgtctcgagcgttcctcgatccat
tgtgcaagtcaggcgatcaggtttcgcatgtaccattgttaactccgggtagggacagac
ctttgaaactctcggtctcggtctcaaccaggaatgcctcgtacggattcggttaaacat
accatccggaatatgtc
>Gmenardii_U_OKI-1_2_AB468850
agttcgtggagtaatctgtctgcttaattgcgtttcgtacaagtactcactcaatcctgg
acgtatctcaattatatgtggcggtgtctgtcatggaaagcagcctacgttgtttcatac
gtgcagctgtgtcgcctctgagttattgtcatttggagagtacgtgaatgcaacgaacgt
gaccgtagtgttttagtttgcatttcaaacaagtgacattcatttgacacggtttgtatt
ccggctacgtatcatcccagtgcataaccataaccattgcaactatacataccactgctt
tcttttctctaaccaggggaaggttgcggcaataacaggtctgtgatgccctcagatgtt
ccgggctgcacacgtgctacaatgatgagcatagtgtgtgcctttgttgtgtccttgagt
gaataattttcattaagcgaatatcgaataaaaggaacgtttgacgagagttacacgaaa
gcctttattaaatttcttattccagtgaacttgaacgattcgatctttgatgattgagtc
tttgatagttgttggtacacatcttgtgacattgcttccctatcgctatcctatgctgta
gtgcgtttgcaatgctgatgttttaaacgcccctcatgtctcgagcgttcctcgatccat
tgtgcaagtcaggcgatcaggtttcgcatgtaccattgttaactccgggtagggacagac
ctttgaaactctcggtctcggtctcaaccaggaatgcctcgtacggattcggttaaacat
accatccggaatatgtc
>Gmenardii_U_Y1097_20
agttcgtggagtaatctgtctgcttaattgcgtttcgtacaagtactcactcaatcctgg
acgtatctcaattatatgtggcggtgtctgtcatggaaagcagcctacgttgtttcatac
gtgcagctgtgtcgcctctgagttattgtcatttggagagtacgtgaatgcaacgaacgt
gaccgtagtgttttagtttgcatttcaaacaagtgacattcatttgacacggtttgtatt
ccggctacgtatcatcccagtgcataaccataaccattgcaactatacataccactgctt
tcttttctctaaccaggggaaggctgcggcaataacaggtctgtgatgccctcagatgtt
ccgggctgcacacgtgctacaatgatgagcatagtgtgtgcctttgttgtgtccttgaat
gaataattttcattaagcgaatatcgaataaaaggaacgtttgacgagagttacacgaaa
gcctttattaaatttcttattccagtgaacttgaacgattcgatctttgatgattgagtc
tttgatagttgttggtacacatcttgtgacattgcttccctatcgctatcctatgctgta
gtgcgtttgcaatgctgatgttttaaacgcccctcatgtctcgagcgttcctcgatccat
tgtgcaagtcaggcgatcaggtttcgcatgtaccattgttaactccgggtagggacagac
ctttgaaactctcggtctcggtctcaaccaggaatgcctcgtacggattcggttaaacat
accatccggaatatgtc
>Gmenardii_U_Y1097_19
agttcgtggagtaatctgtctgcttaattgcgtttcgtacaagtactcactcaatcctgg
acgtatctcaattatatgtggcggtgtctgtcatggaaagcagcctacgttgtttcatac
gtgcagctgtgtcgcctctgagttattgtcatttggagagtacgtgaatgcaacgaacgt
gaccgtagtgttttagtttgcatttcaaacaagtgacattcatttgacacggtttgtatt
ccggctacgtatcatcccagtgcataaccataaccattgcaactatacataccactgctt
tcttttctctaaccaggggaaggttgcggcaataacaggtctgtgatgccctcagatgtt
ccgggctgcacacgtgctacaatgatgagcatagtgtgtgcctttgttgtgtccttgaat
gaataattttcattaagcgaatatcgaataaaaggaacgtctgacgagagttacacgaaa
gcctttattaaatttcttattccagtgaacttgaacgattcgatctttgatgattgagtc
tttgatagttgttggtacacatcttgtgacattgcttccctatcgctatcctatgctgta
gtgcgtttgcaatgctgatgttttaaacgcccctcatgtctcgagcgttcctcgatccat
tgtgcaagtcaggcgatcaggtttcgcatgtaccattgttaactccgggtagggacagac
ctttgaaactctcggtctcggtctcaaccaggaatgcctcgtacggattcggttaaacat
accatccggaatatgtc
>Gmenardii_U_Y1106_1
agttcgtggagtaatctgtctgcttaattgcgtttcgtacaagtactcactcaatcctgg
acgtatctcaattatatgtggcggtgtctgtcatggaaagcagcctacgttgtttcatac
gtgcagctgtgtcgcctctgagttattgtcatttggagagtacgtgaatgcaacgaacgt
gaccgtagtgttttagtttgcatttcaaacaagtgacattcatttgacacggtttgtatt
ccggctacgtatcatcccagtgcataaccataaccattgcaactatacataccactgctt
tcttttctctaaccaggggaaggttgcggcaataacaggtctgtgatgccctcagatgtt
ccgggctgcacacgtgctacaatgatgagcatagtgtgtgcctttgttgtgtccttgaat
gaataattttcatcaagcgaatatcgaataaaaggaacgtttgacgagagttacacgaaa
gcctttattaaatttcttattccagtgaacttgaacgattcgatctttgatgattgagtc
tttgatagttgttggtacacatcttgtgacattgcttccctatcgctatcctatgctgta
gtgcgtttgcaatgctgatgttttaaacgcccctcatgtctcgagcgttcctcgatccat
tgtgcaagtcaggcgatcaggtttcgcatgtaccattgttaactccgggtagggacagac
ctttgaaactctcggtctcggtctcaaccaggaatgcctcgtacggattcggttaaacat
accatccggaatatgtc
>Gmenardii_U_Y1106_4
agttcgtggagtaatctgtctgcttaattgcgtttcgtacaagtactcactcaatcctgg
acgtatctcaattatatgtggcggtgtctgtcatggaaagcagcctacgttgtttcatac
gtgcagctgtgtcgcctctgagttattgtcatttggagagtacgtgaatgcaacgaacgt
gaccgtagtgttttagtttgcatttcaaacaagtgacattcatttgacacggtttgtatt
ccggctacgtatcatcccagtgcataaccataaccattgcaactatacataccactgctt
tcttttctctaaccaggggaaggttgcggcaataacaggtctgtgatgccctcagatgtt
ccgggctgcacacgtgctacaatgatgagcatagtgtgtgcctttgttgtgtccttgaat
gaataattttcatcaagcgaatatcgaataaaaggaacgtttgacgagagttacacgaaa
gcctttattaaatttcttattccagtgaacttgaacgattcgatctttgatgattgagtc
tttgatagttgttggtacacatcttgtgacattgcttccctatcgctatcctatgctgta
gtgcgtttgcaatgctgatgttttaaacgcccctcatgtctcgagcgttcctcgatccat
tgtgcaagtcaggcgatcaggtttcgcatgtaccattgttaactccgggtagggacagac
ctttgaaactctcggtctcggtctcaaccaggaatgcctcgtacggattcggttaaacat
accatccggaatatgtc
>Gmenardii_U_NA_NA_U80794
agttcgtggagtaatctgtctgcttaattgcgtttcgtacaagtactcactcaatcctgg
acgtatctcaattatatgtggcggtgtctgtcatggaaagcagcctacgttgtttcatac
gtgcagctgtgtcgcctctgagttattgtcatttggagagtacgtgaatgcaacgaacgt
gaccgtagtgttttagtttgcatttcaaacaagtgacattcatttgacacggtttgtatt
ccggctacgtatcatcccagtgcataaccataaccattgcaactatacataccactgctt
tcttttctctaaccaggggaaggttgcggcaataacaggtctgtgatgccctcagatgtt
ccgggctgcacacgtgctacaatgatgagcatagtgtgtgcctttgttgtgtccttgaat
gaataattttcatcaagcgaatatcgaataaaaggaacgtttgacgagagttacacgaaa
gcctttattaaatttcttattccagtgaacttgaacgattcgatctttgatgattgagtc
tttgatagttgttggtacacatcttgtgacattgcttccctatcgctatcctatgctgta
gtgcgtttgcaatgctgatgttttaaacgcccctcatgtctcgagcgttcctcgatccat
tgtgcaagtcaggcgatcaggtttcgcatgtaccattgttaactccgggtagggacagac
ctttgaaactctcggtctcggtctcaaccaggaatgcctcgtacggattcggttaaacat
accatccggaatatgtc
>Gmenardii_U_Y1106_3
agttcgtggagtaatctgtctgcttaattgcgtttcgtacaagtactcactcaatcctgg
acgtatctcaattatatgtggcggtgtctgtcatggaaagcagcctacgttgtttcatac
gtgcagctgtgtcgcctctgagttattgtcatttggagagtacgtgaatgcaacgaacgt
gaccgtagtgttttagtttgcatttcaaacaagtgacattcatttgacacggtttgtatt
ccggctacgtatcatcccagtgcataaccataaccattgcaactatacataccactgctt
tcttttctctaaccaggggaaggttgcggcaataacaggtctgtgatgccctcagatgtt
ccgggctgcacacgtgctacaatgatgagcatagtgtgtgcctttgttgtgtccttgaat
gaataattttcatcaagcgaatatcgaataaaaggaacgtttgacgagagttacacgaaa
gcctttattaaatttcttattccagtgaacttgaacgattcgatctttgatgattgagtc
tttgacagttgttggtacacatcttgtgacattgcttccctatcgctatcctatgctgta
gtgcgtttgcaatgctgatgttttaaacgcccctcatgtctcgagcgttcctcgatccat
tgtgcaagtcaggcgatcaggtttcgcatgtaccattgttaactccgggtagggacagac
ctttgaaactctcggtctcggtctcaaccaggaatgcctcgtacggattcggttaaacat
accatccggaatatgtc
>Gmenardii_U_Y1106_2
agttcgtggagtaatctgtctgcttaattgcgtttcgtacaagtactcactcaatcctgg
acgtatctcaattatatgtggcggtgtctgtcatggaaagcagcctacgttgtttcatac
gtgcagctgtgtcgcctctgagttattgtcatttggagagtacgtgaatgcaacgaacgt
gaccgtagtgttttagtttgcatttcaaacaagtgacattcatttgacacggtttgtatt
ccggctacgtatcatcccagtgcataaccataaccattgcaactatacataccactgctt
tcttttctctaaccaggggaaggttgcggcaataacaggtctgtgatgccctcagatgtt
ccgggctgcacacgtgctacaatgatgagcatagtgtgtgcctttgttgtgtccttgaat
gaataattttcatcaagcgaatatcgaataaaaggaacgtttgacgagagttacacgaaa
gcctttattaaatttcttattccagtgaacttgaacgattcgatctttgatgattgagtc
tttgatagttgttggtacacatcttgtgacattgctcccctatcgctatcctatgctgta
gtgcgtttgcaatgctgatgttttaaacgcccctcatgtctcgagcgttcctcgatccat
tgtgcaagtcaggcgatcaggtttcgcatgtaccattgttaactccgggtagggacagac
ctttgaaactctcggtctcggtctcaaccaggaatgcctcgtacggattcggttaaacat
accatccggaatatgtc
>Gmenardii_U_Y1106_5
agttcgtggagtaatctgtctgcttaattgcgtttcgtacaagtactcactcaatcctgg
acgtatctcaattatatgtggcggtgtctgtcatggaaagcagcctgcgttgtttcatac
gtgcagctgtgtcgcctctgagttattgtcatttggagagtacgtgaatgcaacgaacgt
gaccgtagtgttttagtttgcatttcaaacaagtgacattcatttgacacggtttgtatt
ccggctacgtatcatcccagtgcataaccataaccattgcaactatacataccactgctt
tcttttctctaaccaggggaaggttgcggcaataacaggtctgtgatgccctcagatgtt
ccgggctgcacacgtgctacaatgatgagcatagtgtgtgcctttgttgtgtccttgaat
gaataattttcatcaagcgaatatcgaataaaaggaacgtttgacgagagttacacgaaa
gcctttattaaatttcttattccagtgaacttgaacgattcgatctttgatgattgagtc
tttgatagttgttggtacacatcttgtgacattgcttccctatcgctatcctatgctgta
gtgcgtttgcaatgctgatgttttaaacgcccctcatgtctcgagcgttcctcgatccat
tgtgcaagtcaggcgatcaggtttcgcatgtaccattgttaactccgggtagggacagac
ctttgaaactctcggtctcggtctcaaccaggaatgcctcgtacggattcggttaaacat
accatccggaatatgtc
>Gmenardii_U_Y1097_18
agttcgtggagtaatctgtctgcttaattgcgtttcgtacaagtactcactcaatcctgg
acgtatctcaattatatgtggcggtgtctgtcatggaaagcagcctacgttgtttcatac
gtgcagctgtgtcgcctctgagttattgtcatttggagagtacgtgaatgcaacgaacgt
gaccgtagtgttttagtttgcatttcaaacaagtgacattcatttgacacggtttgtatt
ccggctacgtatcatcccagtgcataaccataaccattgcaactatacataccactgctt
tcttttctctaaccaggggaaggttgcggcaataacaggtctgtgatgccctcagatgtt
ccgggctgcacacgtgctacaatgatgagcatagtgtgtgcctttgttgtgtccttgaat
gaataattttcattaagcgaatatcgaataaaaggaacgtttgacgagagttacacgaaa
gcctttattaaatttcttattccagtgaacttgaacgattcgatctttgatgattgagtc
tttgatagttgttggtacacatcttgtgacattgcttccctatcgctatcctatgctgta
gtgcgtttgcaatgctgatgttttaaacgcccctcatgtctcgagcgttcctcgatccat
tgtgcaagtcaggcgatcaggtttcgcatgtaccattgttaactccgggtagggacagac
ctttgaaactctcggcctcggtctcaaccaggaatgcctcgtacggattcggttaaacat
accgtccggaatatgtc
>Gmenardii_U_OKI-1_3_AB468851
agttcgtggagtaatctgtctgcttaattgcgtttcgtacaagtactcactcaatcctgg
acgtatctcaattatatgtggcggtgtctgtcatggaaagcagcctacgttgtttcatac
gtgcagctgtgtcgcctctgagttattgtcatttggagagtacgtgaatgcaacgaacgt
gaccgtagtgttttagtttgcatttcaaacaagtgacattcatttgacacggtttgtatt
ccggctacgtatcatcccagtgcataaccataaccattgcaactatacataccactgctt
tcttttctctaacca-gggaaggttgcggcaataacaggtctgtgatgccctcaggtgtt
ccgggctgcacacgcgctacaatgatgagcatagtgtgtgcctttgttgtgtccttgaat
gaataattttcattaagcggatatcgaataaaaggaacgtttgacgagagttacacgaaa
gcctttattaaatttcttactccagtgaactcgaacgattcgatctttgatgattgggtc
tttgatagttgttggtacacatcttgtgacattgcttccctatcgctatcctatgctgta
gtgcgtttgcaatgctgatgttttaaacgcccctcatgtctcgagcgttcctcgatccat
tgtgcaagtcaggcgatcaggtttcgcatgtaccattgctaactccgggtagggacagac
ctttgaaactctcggtctcggtctcaaccaggaatgcctcgtacggattcggttaaacat
accatccggaatatgtc
>Gmenardii_U_PR3_5_Z83970
agttcgtggagtaatctgtctgcttaattgcgtttcgtacaagtactcactcaatcctgg
acgtatctcaattatatgtggcggtgtctgtcatggaaagcagcctacgttgtttcatac
gtgcagctgtgtcgcctctgagttattgtcatttggagagtacgtgaatgcaacgaacgt
gaccgtagtgtcttagtttgcatttcaaacaagtgacattcatttgacacggtttgtatt
ccggctacgtatcatcccagtgcataaccataaccattgcaactatacataccactgctt
tcttttctctaaccaggggaaggttgcggcaataacaggtctgtgatgccctcagatgtt
ccgggccgcacacgtgctacaatgatgagtatagtgtgtgcctttgttgtgtccttgaat
gaataa-tttcatcaagcgaatatcgaataaaaggaacgcttgacgagagttacacgaaa
gcctttattaaatttct--atccagtgaacttgaacgattcgatctttgatgattgagtc
gttgatagttgttggtacacatcttgtgacattgcttccctatcgctatcctatgctgta
gtgcgtttgcaatgctgatgttttaaacgcccctcatgtctcgagcgttcctcgatccat
tgtgcaagtcaggcgatcaggtttcgcatgtaccattgttaactccgggtagggacagac
ctttgaaactctcggtctcggtctcaaccaggaatgcctcgtacggattcggttaaacat
accatccggaatatgtc
