# Supplementary material for: SSU rDNA Divergence in Planktonic Foraminifera: Molecular Taxonomy and Biogeographic Implications
Source: PLoS One. 2014 Aug 13;9(8):e104641. doi: 10.1371/journal.pone.0104641 (PMC4131912; doi:10.1371/journal.pone.0104641)
Supplement: File S1 — Sequence alignments, PhyML trees used for patristic distance calculation, BEAST ultrametric trees and patristic distance matrices. (ZIP) [file pone.0104641.s004.zip › File S2/aligments patristic and ABGD/Ndutertrei_patristique_mafft.txt]

>Ndutertrei_Ib_BR26DUT_NA_AY241707 4396 bp 696 bp
agttcgtggagtgatctgtctgcttaattgcgtttcactaagggcccataaattcaaggt
atgttagctatcgtttctcaattgaccccttgtcttcgataagcgcgtgtcttttagagt
ttaaacattgcgcatgctgttgggtcctgaaagcaacgaacgtgaccgcaacgtcttatt
gcctttatcttgttatattctaatttaattaggaataactaacagaggctaatttaaaat
tagacggaccgctgtacttttcttaaaccagaggaaggttgcggcaataacaggtctgtg
atgcccttagatgttccgggctgcacacgtgctacaatgatcagtacagtgagcatctca
atattatacaccgtattaagcgcttagttgcgattattggctcattattgggtcttttaa
ttgtatttctaatgcgcgcggtaaagcctgcttcgagagtaagtgggtaatccattggaa
gtaatgatttctcctttttaatagcacacctatatacggcattcattcccgggacgacta
gtttcgtctttttttgtgcgaatgtaatgtattctttatccgtatgtgcgattgtcaatt
catggtggggacagaccattgttaattgttggtctcggtcttaactaggaatgccttgta
cgggtctttggttcaacaaaccacccggaatacgtc
>Ndutertrei_U_Oki-1_2_AB468838 4396 bp 696 bp
agttcgtggagtgatctgtctgcttaattgcgtttcactaagggcccataaattcaaggt
atgttagctatcgtttctcaattgaccccttgtcttcgataagcgcgtgtcttttagagt
ttaaacattgcgcatgctgttgggtcctgaaagcaacgaacgtgaccgcaacgtcttatt
gcctttatcttgttatattctaatttaattagaaataactgacagaggctaatttaaaat
tagacggaccgctgtacttttcttaaaccagaggaaggttgcggcaataacaggtctgtg
atgcccttagatgttccggactgcacacgtgctacaatgatcagtacagtgagcatctca
atattatacaccgtattaagcgcttaattgcgattattggctcattattgggtcttttaa
ttgtatttctaatgcgcgcggtaaagcctgcttcgagagtaagtgggtaatccattggaa
gtaatgatttctcttttt--atagcacacctatatacggcattcattcccgggacgacta
gtttcgtc-ttttttgtgcgaatgtaatgtattctttatccgtatgtgcgattgtcaatt
catggtggggacagaccattgttaattgttggtctcggtcttaactaggaatgccttgta
cgggtctttggttcaacaaaccacccggaatacgtc
>Ndutertrei_U_Oki-1_1_AB263437 4396 bp 696 bp
agttcgtggagtgatctgtctgcttaattgcgtttcactaagggcccataaattcaaggt
atgttagctatcgtttctcaattgaccccttgtcttcgataagcgcgtgtcttttagagt
ttaaacattgcgcatgctgttgggtcctgaaagcaacgaacgtgaccgcaacgtcttatt
gcctttatcttgttatattctaatttaattagaaataactgacagaggctaatttaaaat
tagacggaccgctgtacttttcttaaaccagaggaaggttgcggcaataacaggtctgtg
atgcccttagatgttccggactgcacacgtgctacaatgatcagtacagtgagcatctca
atattatacaccgtattaagcgcttaattgcgattattggctcattattgggtcttttaa
ttgtatttctaatgcgcgcggtaaagcctgcttcgagagtaagtgggtaatccattggaa
gtaatgatttctcttttt--atagcacacctatatacggcattcattcccgggacgacta
gtttcgtc-ttttttgtgcgaatgtaatgtattctttatccgtatgtgcgattgtcaatt
catggtggggacagaccattgttaattgttggtctcggtcttaactaggaatgccttgta
cgggtctttggttcaacaaaccacccggaatacgtc
>Ndutertrei_U_456-14_NA_AY453135 4396 bp 696 bp
agttcgtggagtgatctgtctgcttaattgcgtttcactaagggcccataaattcaaggt
atgttagctatcgtttctcaattgaccccttgtcttcgataagcgcgtgtcttttagagt
ttaaacattgcgcatgctgttgggtcctgaaagcaacgaacgtgaccgcaacgtcttatt
gcctttatcttgttatattctaatttaattaggaataactaacagaggctaatttaaaat
tagacggaccgctgtacttttcttaaaccagaggaaggttgcggcaataacaggtctgtg
atgcccttagatgttccgggctgcacacgtgctacaatgatcagtacagtgagcatctca
atattatacaccgtattaagcgcttagttgcgattattggctcattattgggtcttttaa
ttgtatttctaatgcgcgcggtaaagcctgcttcgagagtaagtgggtaatccattggaa
gtaatgatttctcttttt--atagcacacctatatacggcattcattcccgggacgacta
gtttcgtc-ttttttgtgcgaatgtaatgtattctttatccgtatgtgcgattgtcaatt
catggcggggacagaccattgttaattgttggtctcggtcttaactaggaatgccttgta
cgggtctttggttcaacaaaccacccggaatacgtc
>Ndutertrei_U_Oki-2_1_AB263438 4396 bp 696 bp
agttcgtggagtgatctgtctgcttaattgcgtttcactaagggcccataaattcaaggt
atgttagctatcgcttctcaattgaccccttgtcttcgataagcgcgtgtcttttagagt
ttaaacattgcgcatgctgttgggtcctgaaagcaacgaacgtgaccgcaacgtcttatt
gcctttatcttgctatattttaatttaattaaaaatagctaacagaggctaatttaaaat
tagacggaccgctgtacttttcttaaaccagaggaaggttgcggcaataacaggtctgtg
atgcccttagatgttccgggctgcacacgtgctacaatgatcagtacagtgagcatccca
atattatacaccgtattaagcgcttagttgcgattattggctcattattgggtcttttaa
ttgtatttctaatgcgcgcggtaaagcctgcttcgagagtaagtgggtaatccattggaa
gtaatgatttctcttttt--atagcacacctatatacggcattcattcccgggacgacta
gtttcgtc-ttttttgtgcgaatgtaatgtattctttatccgtatgtgcgattgtcaatt
catggtggggacagaccattgttaattgttggtctcggtcttaactaggaatgccttgta
cgggtctttggttcaacaaaccacccggaatacgtc
>Ndutertrei_U_Oki-2_2_AB468839 4396 bp 696 bp
agttcgtggagtgatctgtctgcttaattgcgtttcactaagggcccataaattcaaggt
atgttagctatcgtttctcaattgaccccttgtcttcgataagcgcgtgtcttttagagt
ttaaacattgcgcatgctgttgggtcctgaaagcaacgaacgtgaccgcaacgtcttatt
gcctttatcttgctatattttaatttaattaaaaatagctaacagaggctaatttaaaat
tagacggaccgctgtacttttcttaaaccagaggaaggttgcggcaataacaggtctgtg
atgcccttagatgttccgggctgcacacgtgctacaatgatcagtacagtgagcatctca
atattatacaccgtattaagcgcttagttgcgattattggctcattattgggtcttttaa
ttgtatttctaatgcgcgcggtagagcctgcttcgagagtaagtgggtaatccattggaa
gtaatgatttctcttttt--atagcacacctatatacggcattcattcccgggacgacta
gtttcgtc-ttttttgtgcgaatgtaatgtattctttatccgtatgtgcgattgtcaatt
catggtggggacagaccattgttaattgttggtctcggtcttaactaggaatgccttgta
cgggtctttggttcaacaaaccacccggaatacgtc
>Ndutertrei_U_NA_NA_U65635 4396 bp 696 bp
agttcgtggagtgatctgtctgcttaattgcgtttcactaagggcccataaattcaaggt
atgttagctatcgtttctcaattgaccccttgtcttcgataagcgcgtgtcttttagagt
ttaaacattgcgcatgctgttgggtcctgaaagcaacgaacgtgaccgcaacgtcttatt
gcctttatcttgctatattctaatttaattagaaatagctaacagaggctaatttaaaat
tagacggaccgctgtacttttcttaaaccacaggaaggttgcggcaataacaggtctgtg
atgcccttagatgttccgggctgcacacgtgctacaatgatcagtacagtgagcatctca
atattatacaccgtattaagcgcttagttgcgattattggctcattattgggtcttttaa
ttgtatttctaatgcgcgcggtaaagcctgcttcgagagtaagtgggtaatccattggaa
gtaatgatttctcttttt--atagcacacctatatacggcattcattcccgggacgacta
gtttcgtc-ttttttgtgcgaatgtaatgtattctttatccgtatgtgcgattgtcaatt
catggtggggacagaccattgttaattgttggtctcggtcttaactaggaatgccttgta
cgggtctttggttcaacaaaccacccggaatacgtc
>Ndutertrei_U_B47_1_Z83972 4396 bp 696 bp
agttcgtggagtgatctgtctgcttaattgcgtttcactaaggg-ccataaattcaaggt
atgttagctatcgtttctcaattgaccccttgtcttcgataagcgcgtgtcttttagagt
ttaaacattgcgcatgctgttgggtcctgaaagcaacgaacgtgaccgcaacgtcttatt
gcctttatcttgctatattttaatttaattaaaaatagctaacagaggctaatttaaaat
tagacggaccgctgtacttttcttaaaccagaggaaggttgcggcaataacaggtctgtg
atgcccttagatgttccgggctgcacacgtgctacaatgatcagtacagtgagcatctca
atattatacaccgtattaagcgcttagttgcgattattggctcattattgggtcttttaa
ttgtatttctaatgcgcgcggtaaagcctgcttcgagagtaagtgggtaatccattggaa
gtaatgatttctcttttt--atagcacacctatatacggcattcattcccgggacgacta
gtttcgtc-ttttttgtgcgaatgtaatgtattctttatccgtatgtgcgattgtcaatt
catggtggggacagaccattgttaattgttggtctcggtcttaactaggaatgccttgta
cgggtctttggttcaacaaaccacccggaatacgtc
>Ndutertrei_U_B47_2_EU199449 4396 bp 696 bp
agttcgtggagtgatctgtctgcttaattgcgtttcactaaggg-ccataaattcaaggt
atgttagctatcgtttctcaattgaccccttgtcttcgataagcgcgtgtcttttagagt
ttaaacattgcgcatgctgttgggtcctgaaagcaacgaacgtgaccgcaacgtcttatt
gcctttatcttgctatattttaatttaattaaaaatagctaacagaggctaatttaaaat
tagacggaccgctgtacttttcttaaaccagaggaaggttgcggcaataacaggtctgtg
atgcccttagatgttccgggctgcacacgtgctacaatgatcagtacagtgagcatctca
atattatacaccgtattaagcgcttagttgcgattattggctcattattgggtcttttaa
ttgtatttctaatgcgcgcggtaaagcctgcttcgagagtaagtgggtaatccattggaa
gtaatgatttctcttttt--atagcacacctatatacggcattcattcccgggacgacta
gtttcgtc-ttttttgtgcgaatgtaatgtattctttatccgtatgtgcgattgtcaatt
catggtggggacagaccattgttaattgttggtctcggtcttaactaggaatgccttgta
cgggtctttggttcaacaaaccacccggaatacgtc
