# Supplementary material for: SSU rDNA Divergence in Planktonic Foraminifera: Molecular Taxonomy and Biogeographic Implications
Source: PLoS One. 2014 Aug 13;9(8):e104641. doi: 10.1371/journal.pone.0104641 (PMC4131912; doi:10.1371/journal.pone.0104641)
Supplement: File S1 — Sequence alignments, PhyML trees used for patristic distance calculation, BEAST ultrametric trees and patristic distance matrices. (ZIP) [file pone.0104641.s004.zip › File S2/aligments patristic and ABGD/Nincompta_patristique_mafft.txt]

>Nincompta_TII_SB79PACRII_NA_AY241711 4396 bp 777 bp
agttcgtggagtgatctgtctgcttaattgcgtttcactatggccccaaagttagcaagt
tatccaatcatgaccttcgtcgacccctcacctttgagtgcgcgtcctagcttagagtac
atggtgtaaatggacttgttttgggtacccagaaagcaacgaacgtgaccgcaacgtctt
gttgtctctcttttgacagttatgggttatcccagtcatgtgtttatgcttttatgtgta
aatacgtacgacacagagactagataccaaactaggcgtaccgctgtatcatttctttaa
accagaggaaggttgcggc-aataac-aggtctgtgatgcccttagatgttctgggctgc
acacgtgctac-aatgatcagcacagtaagcatctcaatttttacaacaccgttaacaca
cgtagtgagccgcttgaaatctcatctgcatatgc-atatttcggtatggattgcaatgt
gagttatctaatgcgcgcggttatgcctgtaccgagaggtgacgtcgggtaaccattctc
taatgctgacctatttttctgaaatatgcacaactctaatatgacattcattcccgggag
gactagttgcctctttgtgtgagtgcaatgcaaacat-----gtcggcgtaagacttcat
tcatatgtgcccctgtcaattcgtggtggggacagaccattgctaattgttggtctcgct
tataactaggaatgccttgtaccggtctttggttcatcaaaccaccgggaatacgtc
>Nincompta_U_2-14-9_NA_AY453128 4396 bp 777 bp
agttcgtggagtgatctgtctgcttaattgcgtttcactatggccccaaagttagcaagt
tatccaatcatgaccttcgtcgacccctcacctttgagtgcgcgtcctagcttagagtac
atggtgtaaatggacttgttttgggtacccagaaagcaacgaacgtgaccgcaacgtctt
gttgtctctcttttgacagttatgggttatcccagtcatgtgtttatacttttatgtgta
aatacgtacgacacagagactagataccaaactaggcgtaccgctgtatcatttctttaa
accagaggaaggttgcggc-aataac-aggtctgtgatgcccttagatgttctgggctgc
acacgtgctac-aatgatcagcacagtaagcatctcaa-ttttacaacaccgttaacaca
cgtagtgagccgcttgaaatctcatctgcatatgc-gtatctcggtacggattgcaatgt
gagttatctaatgcgcgcggttatgcctgtaccgagaggtgacgtcgggtaaccattctc
taatgctgacctatttttctgaaatatgcacaactctaatatgacattcattcccgggag
gactagttgcctctttgtgtgagtgtaatgcaaacat-----gtcggcgtaagacttcat
tcatatgtgcccctgtcaattcgtggtggggacagaccattgctaattgttggtctcgct
tataactaggaatgccttgtaccggtctttggttcatcaaaccaccgggaatacgtc
>Nincompta_U_11-2_NA_AY453129 4396 bp 777 bp
agttcgtggagtgatctgtctgcttaattgcgtttcactatggccccaaagttagcaagt
tatccaatcatgaccttcgtcgacccctcacctttgagtgcgcgtcctagcttagagtac
atggtgtaaatggacttgttttgggtacccagaaagcaacgaacgtgaccgcaacgtctt
gttgtctctcttttgacagttatgggttatcccagtcatgtgtttatacttttatgtgta
aatacgtacgacacagagactagataccaaactaggcgtaccgctgtatcatttctttaa
gccagaggaaggttgcggc-aataac-aggtctgtgatgcccttagatgttctgggctgc
acacgtgctac-aatgatcagcacagtaagcatctcaa-ttttacaacaccgttaacaca
cgtagtgagccgcttgaaatctcatctgcatatgc-gtatctcggtacggattgcaatgt
gagttatctaatgcgcgcggttatgcctgtaccgagaggtgacgtcgggtaaccattctc
taatgctgacctatttttctgaaatatgcacaactctaatatgacattcattcccgggag
gactagttgcctctttgtgtgagtgcaatgcaaacat-----gtcggcgtaagacttcat
tcatatgtgcccctgtcaattcgtggtggggacagaccattgctaattgttggtctcgct
tataactaggaatgccttgtaccggtctttggttcatcaaaccaccgggaatacgtc
>Nincompta_U_12-5_NA_AY453130 4396 bp 777 bp
agttcgtggagtgatctgtctgcttaattgcgtttcactatggccccaaagttagcaagt
tatccaatcatgaccttcgtcgacccctcacctttgagtgcgcgtcctagcttagagtac
atggtgtaaatggacttgttttgggtacccagaaagcaacgaacgtgaccgcaacgtctt
gttgtctctcttttgacagttatgggttatcccagtcatgtgtttatacttttatgtgta
aatacgtacgacacagagactagataccaaactaggcgtaccgctgtatcatttctttaa
accagaggaaggttgcggc-aataacaaggtctgtgatgcccttagatgttctgggctgc
acacgtgctac-aatgatcagcacagtaagcatctcaa-atttacaacaccgttaacaca
cgtagtgagccgcttgaaatctcatctgcatatgc-gtatctcggtacggattgcaatgt
gagttatctaatgcgcgcggttatgcctgtaccgagaggtgacgtcgggtaaccattctc
taatgctgacctatttttctgaaatatgcacaactctaatatgacattcattcccgggag
gactagttgcctctttgtgtgagtgtaatgcaaacat-----gtcggcgtaagacttcat
tcatatgtgcccctgtcaattcgtggtggggacagaccattgctaattgttggtctcgct
tataactaggaatgccttgtaccggtctttggttcatcaaaccaccgggagtacgtc
>Nincompta_U_12-6_NA_AY453131 4396 bp 777 bp
agttcgtggagtgatctgtctgcttaattgcgtttcactatggccccaaagttagcaagt
tatccaatcatgaccttcgtcgacccctcacctttgagtgcgcgtcctagcttagagtac
atggtgtaaatggacttgttttgggtacccagaaagcaacgaacgtgaccgcaacgtctt
gttgtctctcttttgacagttatgggttatcccagtcatgtgtttatacttttatgcgta
aatacgtacgacacagagactagataccaaactaggcgtaccgctgtatcatttctttaa
accagaggaaggttgcggcaaataac-aggtctgtgatgcccttagatgttctgggctgc
acacgtgctacaaatgatcagcacagtaagcatctcaa-ttttacaacaccgtaaacaca
cgtagtgagccgcttgaaatctcatctgcatatgc-gtatctcggtacggattgcaatgt
gagttatctaatgcgcgcggttatgcctgtaccgagaggtgacgtcgggtaaccattctc
taatgctgacctatttttctgaaatatgcacaactctaatatgacattcattcccgggag
gactagttgcctctttgtgtgagtgtaatgcaaacat-----gtcggcgtaagacttcat
tcatatgtgcccctgtcaattcgtggtggggacagaccattgctaattgttggtctcgct
tataactaggaatgccttgtaccggtctttggttcatcaaaccaccgggaatacgtc
>Nincompta_I_AA1pac_NA_AF250118 4396 bp 777 bp
agttcgtggagtgatctgtctgcttaattgcgtttcactaaggccccaaagttagcaaat
tatcaatcgtta--cagagtcgacccctcacctttgagtgcgcgtcctaacttgtagtac
atggtgtaaatggatttgttttgggtacccagaaagcaacgaacgtgaccgcaacgtctt
gttgtctctc-tttgacagttatgggttatcccagtcatgtgtttatacttttatgtgta
aatacgtacgacacagagactagataccaaactaggcgtaccgctgtatcatttctttaa
accagaggaaggttgcggc-aataac-aggtctgtgatgcccttagatgttctgggctgc
acacgtgctac-aatgatcagcacagtaagcatctcaatttttacaacaccgtcaacaca
cgtagtgagctgcttgatctctcattcatgcattctgtgcttcggtgcagtgtgcaatgt
gagttgtctaatgcgcgcggttatgcctgtaccgagaggtgacgtcgggtaaacattctc
taatgctgacctatttttctgaaatatgcacaactctaatatgacattcattcccgggag
gactagttgcctctttgtgtgagtgtaatgcaaacatgaatagcgactgtcgctgtttac
tcatatgtgcccctgtcaattcgtggtggggacagaccattgctaattgttggtctcgct
tataactaggaatgccttgtacgggtctttggttcaacaaaccacccggaatacgtc
>Nincompta_U_P106_02_FJ643375 4396 bp 777 bp
agttcgtggagtgatctgtctgcttaattgcgtttcactaaggccccaaagttagcaaat
tatcaatcgtta--cagagtcgacccctcacctttgagtgcgcgtcctaacttgtagtac
atggtgtaaatggatttgttttgggtacccagaaagcaacgaacgtgaccgcaacgtctt
gttgtctctc-tttgacagttatgggttatcccagtcatgtgtttatacttttatgtgta
aatacgtacgacacagagactagataccaaactaggcgtaccgctgtatcatttctttaa
accagaggaaggttgcggc-aataac-aggtctgtgatgcccttagatgttctgggctgc
acacgtgctac-aatgatcagcacagtaagcatctcaatttttacaacaccgtcaacaca
cgtagtgagctgcttgatctctcattcatgcattctgtgcttcggtgcagtgtgcaatgt
gagttgtctaatgcgcgcggttatgcctgtaccgagaggtgacgtcgggtaaacattctc
taatgctgacctatttttctgaaatatgcacaactctaatatgacattcattcccgggag
gactagttgcctctttgtgtgagtgtaatgcaaacatgaatagcgactgtcgctgtttam
tcatatgtgcccctgtcaattcgtggtggggacagaccattgctaattgttggtctcgct
tataactaggaatgccttgtacgggtctttggttcaacaaaccacccggaatacgtc
>Nincompta_U_P150_10_FJ643374 4396 bp 777 bp
agttcgtggagtgatctgtctgcttaattgcgtttcactaaggccccaaagttagcaaat
tatcaatcgtta--cagagtcgacccctcacctttgagtgcgcgtcctaacttgtagtac
atggtgtaaatggatttgttttgggtacccagaaagcaacgaacgtgaccgcaacgtctt
gttgtctctc-tttgacagttatgggttatcccagtcatgtgtttatacttttatgtgta
aatacgtacgacacagagactagataccaaactaggcgtaccgctgtatcatttctttaa
accagaggaaggttgcggc-aataac-aggtctgtgatgcccttagatgttctgggctgc
acacgtgctac-aatgatcagcacagtaagcatctcaatttttacaacaccgtcaacaca
cgtagtgagctgcttgatctctcattcatgcattctgtgcttcggtgcagtgtgcaatgt
gagttgtctaatgcgcgcggttatgcctgtaccgagaggtgacgtcgggtaaacattctc
taatgctgacctatttttctgaaatatgcacaactctaatatgacattcattcccgggag
gactagttgcctctttgtgtgagtgtaatgcaaacatgaatagcgactgtcgctgtttac
tcatatgtgcccctgtcaattcgtggtggggacagaccattgctaattgttggtctcgct
tataactaggaatgccttgtacgggtctttggttcaacaaaccacccggaatacgtc
>Nincompta_U_P106_09_FJ643370 4396 bp 777 bp
agttcgtggagtgatctgtctgcttaattgcgtttcactaaggccccaaagttagcaaat
tatcaatcgtta--cagagtcgacccctcacctttgagtgcgcgtcctaacttgtagtac
atggtgtaaatggatttgttttgggtacccagaaagcaacgaacgtgaccgcaacgtctt
gttgtctctc-tttgacagttatgggttatcccagtcatgtgtttatacttttatgtgta
aatacgtacgacacagagactagataccaaactaggcgtaccgctgtatcatttctttaa
accagaggaaggttgcggc-aataac-aggtctgtgatgcccttagatgttctgggctgc
acacgtgctac-aatgatcagcacagtaagcatctcaatttttacaacaccgtcaacaca
cgtagtgagctgcttgatctctcattcatgcattctgtgcttcggtgcagtgtgcaatgt
gagttgtctaatgcgcgcggttatgcctgtaccgagaggtgacgtcgggtaaacattctc
taatgctgacctatttttctgaaatatgcacaactctaatatgacattcattcccgggag
gactagttgcctctttgtgtgagtgtaatgcaaacatgaatagcgactgtcgctgtttac
tcatatgtgcccctgtcaattcgtggtggggacagaccattgctaattgttggtctcgct
tataactaggaatgccttgtacgggtctttggttcaacaaaccacccggaatacgtc
>Nincompta_U_P150_05_FJ643371 4396 bp 777 bp
agttcgtggagtgatctgtctgcttaattgcgtttcactaaggccccaaagttagcaaat
tatcaatcgtta--cagagtcgacccctcacctttgagtgcgcgtcctaacttgtagtac
atggtgtaaatggatttgttttgggtacccagaaagcaacgaacgtgaccgcaacgtctt
gttgtctctc-tttgacagttatgggttatcccagtcatgtgtttatacttttatgtgta
aatacgtacgacacagagactagataccaaactaggcgtaccgctgtatcatttctttaa
accagaggaaggttgcggc-aataac-aggtctgtgatgcccttagatgttctgggctgc
acacgtgctac-aatgatcagcacagtaagcatctcaatttttacaacaccgtcaacaca
cgtagtgagctgcttgatctctcattcatgcattctgtgcttcggtgcagtgtgcaatgt
gagttgtctaatgcgcgcggttatgcctgtaccgagaggtgacgtcgggtaaacattctc
taatgctgacctatttttctgaaatatgcacaactctaatatgacattcattcccgggag
gactagttgcctctttgtgtgagtgtaatgcaaacatgaatagcgactgtcgctgtttac
tcatatgtgcccctgtcaattcgtggtggggacagaccattgctaattgttggtctcgct
tataactaggaatgccttgtacgggtctttggttcaacaaaccacccggaatacgtc
>Nincompta_U_P150_08_FJ643373 4396 bp 777 bp
agttcgtggagtgatctgtctgcttaattgcgtttcactaaggccccaaagttagcaaat
tatcaatcgtta--cagagtcgacccctcacctttgagtgcgcgtcctaacttgtagtac
atggtgtaaatggatttgttttgggtacccagaaagcaacgaacgtgaccgcaacgtctt
gttgtctctc-tttgacagttatgggttatcccagtcatgtgtttatacttttatgtgta
aatacgtacgacacagagactagataccaaactaggcgtaccgctgtatcatttctttaa
accagaggaaggttgcggc-aataac-aggtctgtgatgcccttagatgttctgggctgc
acacgtgctac-aatgatcagcacagtaagcatctcaatttttacaacaccgtcaacaca
cgtagtgagctgcttgatctctcattcatgcattctgtgcttcggtgcagtgtgcaatgt
gagttgtctaatgcgcgcggttatgcctgtaccgagaggtgacgtcgggtaaacattctc
taatgctgacctatttttctgaaatatgcacaactctaatatgacattcattcccgggag
gactagttgcctctttgtgtgagtgtaatgcaaacatgaatagcgactgtcgctgtttac
tcatatgtgcccctgtcaattcgtggtggggacagaccattgctaattgttggtctcgct
tataactaggaatgccttgtacgggtctttggttcaacaaaccacccggaatacgtc
>Nincompta_U_P150_07_FJ643372 4396 bp 777 bp
agttcgtggagtgatctgtctgcttaattgcgtttcactaaggccccaaagttagcaaat
tatcaatcgtta--cagagtcgacccctcacctttgagtgcgcgtcctaacttgtagtac
atggtgtaaatggatttgttttgggtacccagaaagcaacgaacnngaccgcaacgtctt
gttgtctctc-tttgacagttatgggttatcccagtcatgtgtttatacttttatgtgta
aatacgtacgacacagagactakataccaaactaggcgtaccgctgtatcatttctttaa
accagaggaaggttgcggc-aataac-aggtctgtgatgcccttagatgttctgggctgc
acacgtgctac-aatgatcagcacagtaagcatctcaatttttacaacaccgtcaacaca
cgtagtgagctgcttgatctctcawtcatgcattctgtgcttcggtgcagtgtgcaatgt
gagttgtctaatgcgcgcggttatgcctgtaccgagaggtgacgtcgggtaaacattctc
taatgctgacctatttttctgaaatatgcacaactctaatatgacattcattcccgggag
gactagttgcctctttgtgtgagtgtaatgcaaacatgaatagcgactgtcgctgtttac
tcatatgtgcccctgtcaattcgtggtggggacagaccattgctaattgttggtctcgct
tataactaggaatgccttgtacgggtctttggttcaacaaaccacccggaatacgtc
>Nincompta_I_DS133PACR_NA_AF250117 4396 bp 777 bp
agttcgtggagtgatctgtctgcttaattgcgtttcactaaggccccaaagttagcaaat
tatcaatcgtta--cagagtcgacccctcacctttgagtgcgcgtcctaacttgtagtac
atggtgtaaatggatttgttttgggtacccagaaagcaacgaacgtgaccgcaacgtctt
gttgtctctc-tttgacagttatgggttatcccagtcatgtgtttatacttttatgtgta
aatacgtacgacacagagactagataccaaactaggcgtaccgctgtatcatttctttaa
accagaggaaggttgcggc-aataac-aggtctgtgatgcccttagatgttctgggctgc
acacgtgctac-aatgatcagcacagtaagcatctcaatttttacaacaccgtcaacaca
cgtagtgagctgcttgatctctcattcatgcattctgtgcttcggtgcagtgtgcaatgt
gagttgtctaatgcgcgcggttatgcctgtaccgagaggtgacgtcgggtaaacattctc
taatgctgacttatttttctgaaatatgcacaactctaatatgacattcattcccgggag
gactagttgcctctttgtgtgagtgtaatgcaaacatgaatagcgactgtcgctgtttac
tcatatgtgcccctgtcaattcgtggtggggacagaccattgctaattgttggtctcgct
tataactaggaatgccttgtacgggtctttggttcaacaaaccacccggaatacgtc
