# Supplementary material for: SSU rDNA Divergence in Planktonic Foraminifera: Molecular Taxonomy and Biogeographic Implications
Source: PLoS One. 2014 Aug 13;9(8):e104641. doi: 10.1371/journal.pone.0104641 (PMC4131912; doi:10.1371/journal.pone.0104641)
Supplement: File S1 — Sequence alignments, PhyML trees used for patristic distance calculation, BEAST ultrametric trees and patristic distance matrices. (ZIP) [file pone.0104641.s004.zip › File S2/aligments patristic and ABGD/Npachyderma_patristique_mafft.txt]

>Npachyderma_I_NS1L34L7PACLI_NA_AY305329 4396 bp 785 bp
agttcgtggagtgatctgtctgcttaattgcgtttcactaagggcccataaattcaaggt
atgttagctatc-gccgctctatggaccccttaacttaa---------------------
--cggt---taagcgcgcgtctttatttaaagag--tttaa-ggcattgcgcatgctgtt
gggctctgaaagcaacgaacgtgaccgcaacgtcttgttgccttaa-------ttaagtc
gtgtttaaatggtatt-----tgattacaatttaaccgct-taccgaggctatttaaaac
tagac-ggaccgctgtttcttttcttaaaccagaggaaggttgcggcaataacaggtctg
tgatgccc-ttagatgttccgggctgcacacgtgctacaatgatcagtac---agtgagc
atctc----aatataatacaccgtctttagcgcttag-acgcggttattggctt--actt
ttttttattaacgagtgagt-ttaattaaccgatg-atttctaatgtgcgcggtaaagcc
tgcttcgagagtaagcgggtaatccattggaagtaatgatttctctatatctagtgcaca
actatgtacggcattcattcccgagacggctagttccgtcttttagtgcgaa-tgtagtg
ttattcaaacgtacgtgcaattgtcaattcatggtggggacagaccattgttaactgttg
gtctcggtcttaactaggaatgccttgtacgggtctttggttcaacaaaccacccggaat
acgtc
>Npachyderma_II_AN155C1PACLII_NA_AY305330 4396 bp 785 bp
agttcgtggagtgatctgtctgcttaattgcgtttcactaagggcccataaattcaaggt
atgttagctatc-gtcgctctatggaccccttattcact-----gctttaattag-----
tctgtt---taagcgcgcgtctttatttaawgag--tttaa-gacactgcgcatgctgtt
gggctctgaaagcaacgaacgtgaccgcaacgtcttgttgccttaa-------taaagtt
ggctttaaatacgaatt--cgtattcgtatttaaaccgct-tacagaggctatttaaaac
tagac-ggaccgctgtttcttttcttaaaccagaggaaggttgcggcaataacaggtctg
tgatgccc-ttagatgttccgggctgcacacgtgctacaatgatcagtac---agtgagc
atctc----aatataatataccgtctttagcgcttag-acgcgattaatggatc--gttt
tttatta------agcgagt-c-gtttaatcgatg-ttttctaatgtgcgcggtaaagcc
tgcttcgagagtaagcgggtaatccattggaagtaatgatttctctatatctagtgcaca
actatgcacggcactcattcccgagacggctagtttcgtcttttagtgtgaa-tgtagtg
ttattcaaacgtgcgtgcaattgtcaattcatggtggggacagaccattgttaactgttg
gtctcggtcttaactaggaatgccttgtacgggtctttggttcaacaaaccacccggaat
acgtc
>Npachyderma_VI_BG88_NA_EF447102 4396 bp 785 bp
agttcgtggagtgatctgtctgcttaattgcgtttcactaagggcccataaattcaaggt
atgttagctatc-gtcgctctatggaccccttattcact-----gctttaattagt----
tttgtt---taagcgcgcgtctttaattaacgag--tttaa-gacattgcgcatgctgtt
gggctctgaaagcaacgaacgtgaccgcaacgtcttgttgccttaa-------cacagtt
ggctttaaatacgaa-------attcgtatttaaaccgct-tacagaggctatttaaaac
tagac-ggaccgctgtttcttttcttaaaccagaggaaggttgcggcaataacaggtctg
tgatgccc-ttagatgttccgggctgcacacgtgctacaatgatcagtac---agtgagc
atctc----aatataatacaccgtctttagcgcttag-acgcgattaatggatt--gctt
tttatta------agcgagt-c-gtttaatcgatg-ttttttaatgtgcgcggtaaagcc
tgcttcgagagtaagcgggtaatccattggaagtaatgatttctctatatctagtgcaca
actatgcacggcactcattcccgagacggctagtttcgtcttttagtgtgaa-tgtagtg
ttattcaaacgtgcgtgcaattgtcaattcatggtggggacagaccattgttaactgttg
gtctcggtcttaactaggaatgccttgtacgggtctttggttcaacaaaccacccggaat
acgtc
>Npachyderma_V_BG44C1_C6_AY305332 4396 bp 785 bp
agttcgtggagtgatctgtctgcttaattgcgtttcactaagggcccataaattcaaggt
atgttwgctatc-gtcgctctatggaccccttawtcaag---------ctattag-----
tttgtt---taagcgcgcgtctttatttaaagag--tttaa-gacactgcgcatgctgtt
gggctctgaaagcaacgaacgtgaccgcaacgtcttgttgccttaa-------taaagtt
ggctttaaatacgaa-------attcgtatttaaaccgct-tacagaggctatttaaaac
tagac-ggaccgctgtttcttttcttaaaccagaggaaggttgcggcaataacaggtctg
tgatgccc-ttagatgttccgggctgcacacgtgctacaatgatcagtac---agtgagc
atctc----aatataatacaccgtctttagcgcttag-acgcgattaatggatt--gctt
tttatta------agcgagt-c-gtttaatcgatg-ttttctaatgtgcgcggtaaagcc
tgcttcgagagtaagcgggtaatccattggaagtaatgatttctctatatctagtgcaca
actatgcacggcctatattcccgagacggctagtttcgtcttttagtgtgaa-tgtagtg
ttattcaaacgtgcgtgcaattgtcaattcatggtggggacagaccattgttaactgttg
gtctcggtcttaactaggaatgccttgtacgggtctttggttcaacaaaccacccggaat
acgtc
>Npachyderma_III_AA11PACLIII_NA_AF250119 4396 bp 785 bp
agttcgtggagtgatctgtctgcttaattgcgtttcactaagggcccataaattcaaggt
atgttagctatc-gtcgctctatggaccccttatactcgatttcgctttaattagcgtta
tttgtttaataagcgcgcgtctttatttaaagag--tttaaggacactgcgcatgctgtt
gggctctgaaagcaacgaacgtgaccgcaacgtcttgttgccttaa-------taaagtt
ggcttttaatacaaattcccgaattcgtatttaaaccgct-tacagaggctatttaaaac
tagac-ggaccgctgtttcttttcttaaaccagaggaaggttgcggcaataacaggtctg
tgatgccc-ttagatgttccgggctgcacacgtgctacaatgatcagtac---agtgagc
atctc----aatataatacaccgtctttagcgcttag-acgcgattaatggatc--gttt
tttatta------agcgagt-c-gtttaatcgatg-ttttctaatgtgcgcggtaaagcc
tgcttcgagagtaagcgggtaatccattggaagtaatgatttctctatatctagtgcaca
actatgcacggcactcattcccgagacggctagtttcgtcttttagtgtgaa-tgtagtg
ttattcaaacgtgcgtgcaattgtcaattcatggtggggacagaccattgttaactgttg
gtctcggtcttaactaggaatgccttgtacgggtctttggttcaacaaaccacccggaat
acgtc
>Npachyderma_TIII_AN635C1PACLIII_NA_AY305331 4396 bp 785 bp
agttcgtggagtgatctgtctgcttaattgcgtttcactaagggcccataaattcaaggt
atgttagctatc-gtcgctctatggaccccttatactcgatttcgctttaattagcgtta
tttgtt---taagcgcgcgtctttatttaatgag--tttaa-gacactgcgcatgctgtt
gggctctgaaagcaacgaacgtgaccgcaacgtcttgttgccttaa-------taaagtt
ggctttwaatacaattycccgaattcgtatttaaaccgct-tacagaggctatttaaaac
tagac-ggaccgctgtttcttttcttaaaccagaggaaggttgcggcaataacaggtctg
tgatgccc-ttagatgttccgggctgcacacgtgctacaatgatcagtac---agtgagc
atctc----aatataatacaccgtctttagcgcttag-acgcgattaatggatc--gttt
tttatta------agcgagt-c-gtttaatcgatg-ttttctaatgtgcgcggtaaagcc
tgcttcgagagtaagcgggtaatccattggaagtaatgatttctctatatctagtgcaca
actatgcacggcactcattcccgagacggctagtttcgtcttttagtgtgaa-tgtagtg
ttattcaaacgtgcgtgcaattgtcaattcatggtggggacagaccattgttaactgttg
gtctcggtcttaactaggaatgccttgtacgggtctttggttcaacaaaccacccggaat
acgtc
>Npachyderma_VII_NP28_NA_EF447103 4396 bp 785 bp
agttcgtggagtgatctgtctgcttaattgcgtttcactaagggcccataaattcaaggt
atgttagctatctgtcgctctatggaccccttaaccgag----------------ttaaa
tcgagt---taagcgcgcgtctttatttaaagag--tttaa-gacattgcgcatgctgtt
gggctctgaaagcaacgaacgtgaccgcaacgtcttgttgccttaa-------taaagtt
gtgtt----------------aatagcaatattaaccgct-tacaaaggctatttaaaac
tagac-ggaccgctgtttcttttcttaaaccagaggaaggttgcggcaataacaggtctg
tgatgccc-ttagatgttccgggctgcacacgtgctacaatgatcagtac---agtgagc
atctc----aatataatacaccgtctttagcgcttag-acgcgattatcggctt--actt
tttatta------aggaggt-ctgtttaatcgatg-ttttctaatgtgcgcggtaaagcc
tgcttcgagagtaagcgggtaatccattggaagtaatgatttctctatatctagtgcaca
actatgcacggcactcattcccgagacggctagtttcgtcttttagtgtgaa-tgtggtg
ttattcaaacgtgcgtgcaattgtcaattcatggtggggacagaccattgttaactgttg
gtctcggtcttaactaggaatgccttgtacgggtctttggttcaacaaaccacccggaat
acgtc
>Npachyderma_VIII_548-26_NA_AY453137 4396 bp 785 bp
agttcgtggagtgatctgtctgcttaattgcgtttcactaagggcccataaattcaaggt
atgttagctattcgtcgctctatggaccccttaaccgag----------------ttaaa
ttgagt---taagcgcgcgtctttatttaaagagtttttaa-gacattgcgcatgctgtt
gggctctgaaagcaacgaacgtgaccgcaacgtcttgttgccttaa-------taaagtt
gtgtt----------------aatagcaatattaaccgct-tacagaggctatttaaaac
tagac-ggaccgctgtttcttttcttaaaccagaggaaggttgcggcaataacaggtctg
tgatgccc-ttagatgttccgggctgcacacgtactacaatgatcagtac---agtgagc
atctc----aatataatacaccgtctttagcgcttag-acgcgattatcggctt--actt
tttatta------aggaggt-ctgtttaatcgatg-ttttctaatgtgcgcggtaaagcc
tgcttcgagagtaagcgggtaatccattggaagtaatgatttctctatatctagtgcaca
actatgcacggcactcattcccgagacggctagtttcgtcttttagtgtgaa-tgtagtg
ttattcaaacgtgcgtgcgattgtcaattcatggtggggacagaccattgtttactgttg
gtctcggtcttaactaggaatgccttgtacgggtctttggttcaacaaaccacccggaat
acgtc
>Npachyderma_U_14-14_NA_AY453132 4396 bp 785 bp
agttcgtggagtgatctgtctgcttaattgcgtttcactaagggcccataaattcaaggt
atgttagctatc-gtcgctctatggaccccttaacctag----------------ttaaa
tcgagt---taagcgcgcgtctttatttaaagag--tttaa-gacaatgcgcatgctgtt
gggctctgaaagcaacgaacgtgaccgcaacgtcttgttgccttga-------taaagtt
gtgtt----------------aatagcaatattaaccgct-tacagaggctatttaaaac
tagac-ggaccgctgtttcttttcttaaaccagaggaaggttgcggcaataacaggtctg
tgatgccc-ttagatgttccgggctgcacacgtgctacaatgatcagtac---ggtgagc
atctc----aatataatacaccgtctttagcgcttag-acgcgattatcggctt--actt
tttatta------aggaggt-ctgtttaatcgatg-ttttctaatgtgcgcggtaaagcc
tgcttcgagagtaagcgggtaatccattggaggtaatgatttctctatatctagtgcaca
actatgcacggcactcattcccgagacggctagtttcgtcttttagtgtgaattgtagtg
ttattcaaacgtgcgtgcaattgtcaattcatggtggggacagaccattgttaactgttg
gtctcggtcttaactaggaatgccttgtacgggtctttggttcaacaaaccacccggaat
acgtc
>Npachyderma_U_13-10_NA_AY973272 4396 bp 785 bp
agttcgtggagtgatctgtctgcttaattgcgtttcactaagggcccataaattcaaggt
atgttagctatc-gtcgctctatggaccccttaaccgag----------------ttaaa
tcgagt---taagcgcgcgtctttatttaaagag--tttaa-gacaatgcgcatgctgtt
gggctctgaaagcaacgaacgtgaccgcaacgtcttgttgccttaa-------taaagtt
gtgtt----------------aatagcaatattaaccgct-tacagaggctatttaaaac
tagac-ggaccgctgtttcttttcttaaaccagaggaaggttgcggcaataacaggtctg
tgatgccc-ttagatgttccgggctgcacacgtgctacaatgatcagtac---agtgagc
atctc----aatataatacaccgtctttagcgcttag-acgcgattatcggctt--actt
tttatta------aggaggt-ctgtttaatcgatg-ttttctaatgtgcgcggtaaagcc
tgcttcgagagtaagcgggtaatccattggaagtaatgatttctctatatctagtgcaca
actatgcacggcactcattcccgagacggctagtttcgtcttttagtgtgaattgtagtg
ttattcaaacgtgcgtgcaattgtcaattcatggtggggacagaccattgttaactgttg
gtctcggtcttaactaggaatgccttgtacgggtctttggttcaacaaaccacccggaat
acgtc
>Npachyderma_U_2-2-2_NA_AY453126 4396 bp 785 bp
agttcgtggagtgatctgtctgcttaattgcgtttcactaagggcccataaattcaaggt
atgttagctatc-gtcgctctatggaccccttaaccgag----------------ttaaa
tcgagt---taagcgcgcgtctttatttaaagag--tttaa-gacaatgcgcatgctgtt
gggctctgaaagcaacgaacgtgaccgcaacgtcttgttgccttaa-------taaagtt
gtgtt----------------aatagcaatattaaccgct-tacagaggctatttaaaac
tagac-ggaccgctgtttc-tttcttaaaccagaggaaggttgcggcaataacaggtctg
tgatgccc-ttagatgttccgggctgcacacgtgctacaatgatcagtac---agtgagc
atctc----aatataatacaccgtctttagcgcttag-acgcgattatcggctt--actc
tttatta------aggaggt-ctgtttaatcgatg-ttttctaatgtgcgcggtaaagcc
tgcttcgagagtaagcgggtaatccattggaagtaatgatttctctatatctagtgcaca
actatgcacggcactcattcccgagacggctagtttcgtcttttagtgtgaattgtagtg
ttattcaaacgtgcgtgcaattgtcaattcatggtggggacagaccattgttaactgttg
gtctcggtcttaactaggaatgccttgtacgggtctttggttcaacaaaccacccggaat
acgtc
>Npachyderma_U_2-2-1_NA_AY453125 4396 bp 785 bp
agttcgtggagtgatctgtctgcttaattgcgtttcactaagggcccataaattcaaggt
atgttagctatc-gtcgctctatggaccccttaaccgag----------------ttaaa
tcgagt---taagcgcgcgtctttatttaaagag--tttaa-gacaatgcgcatgctgtt
gggctctgaaagcaacgaacgtgaccgcaacgtcttgttgccttaa-------taaagtt
gtgtt----------------aatagcaatattaaccgctatacagaggctatttaagac
tagacgggaccgctgtt--ctttcttaaaccagaggaaggttgcggcaataacaggtctg
tgatgccc-ttagatgttccgggctgcacacgtgctacaatgatcagtac---agtgagc
atctc----aatataatacaccgtctttagcgcttag-acgcgattatcggctt--actc
tttatta------aggaggt-ctgtttaatcgatg-ttttctaatgtgcgcggtaaagcc
tgcttcgagagtaagcgggtaatccattggaagtaatgatttctctatatctagtgcaca
actatgcacggcactcattcccgagacggctagtttcgtcttttagtgtgaa-tgtagtg
ttattcaaacgtgcgtgcaattgtcaattcatggtggggacagaccattgttaactgttg
gtctcggtcttaactaggaatgccttgtacgggtctttggttcaacaaaccacccggaat
acgtc
>Npachyderma_TIV_AA40PACLIV_NA_AF250120 4396 bp 785 bp
agttcgtggagtgatctgtctgcttaattgcgtttcactaagggcccataaattcaaggt
atgttagctctc-gtcgctctatggaccccttaactcca------------atattctta
ttgtgt---taagcgcgtgtctttattttaagag-ttttaa-gacactgcgcatgctgtt
gggctctgaaagcaacgaacgtgaccgcaacgtcttgttgccttaaactagcgtatattg
caatt----------------tattgyaat----atcgct-tacagaggctatttaaaac
tagac-ggaccgctgtttc-tttcttaaaccagaggaaggttgcggcaataacaggtctg
tgatgccc-ttagatgttccgggctgcacacgtgctacaatgatcagtac---agtgagc
atctc----aatataatacaccgtctttagcgcttag-acgcgattattggctt--tttt
tttatta------agaaagt-c-tattaatcg-tg-ttttctaatgtgcgcggtaaagcc
tgcttcgagagtaagcgggtaatccattggaagtaatgatttctctatatctagtgcaca
actatgcacggcattcattcccgagacggctagtttcgtcttttagtgcgaa-tgtaatg
ttattcaaacgtgcgtgcaattgtcaattcatggtggggacagaccattgttaactgttg
gtctcggtcttaactaggaatgccttgtacgggtctttggttcaacaaaccacccggaat
acgtc
>Npachyderma_U_548-32_NA_AY453138 4396 bp 785 bp
agttcgtggagtgatctgtctgcttaattgcgtttcactaagggcccataaattcaaggt
atgttagctatc-gtcgctctatggaccccttaaccgag----------------ctaaa
ttgagt---taagcgcgcgtctttatttaaagagtttttaa-gacattgcgcatgctgtt
gggctctgaaagcaacgaacgtgaccgcaacgtcttgttgccttaa-------taaagtt
gtgtt----------------aatagcaatattaaccgct-tacagaggctatttaaaac
tagac-ggaccgctgtttcttttcttaaaccagaggaaggttgcggcaataacaggtctg
tgatgccctttagatgttccgggctgcacacgtgctacaattgatcaggtacaagtgagc
atctccaatacaaatacacccgtctttaggcgcctagaacgcgattatccggcttacttt
tttatta------aggaggttctgtttaatcgatgtttttctagtgtgcgcggtaaagcc
tgcttcgagagtaagcgggtaatccattggaagtaatgatttctctatatctagtgcaca
actatgcacggcactcattcccgagacggctagtttcgtcttttagtgtgaa-tgtagtg
ttattcaaatgtgcgtgcaattgtcaattcatggtggggacagaccattgttaactgttg
gtctcggtcttaactaggaatgccttgtacgggtctttggttcaacaaaccacccggaat
acgtc
