# Supplementary material for: SSU rDNA Divergence in Planktonic Foraminifera: Molecular Taxonomy and Biogeographic Implications
Source: PLoS One. 2014 Aug 13;9(8):e104641. doi: 10.1371/journal.pone.0104641 (PMC4131912; doi:10.1371/journal.pone.0104641)
Supplement: File S1 — Sequence alignments, PhyML trees used for patristic distance calculation, BEAST ultrametric trees and patristic distance matrices. (ZIP) [file pone.0104641.s004.zip › File S2/aligments patristic and ABGD/Ouniversa_patristique_mafft.txt]

>Ouniversa_I_NA_NA_U65632 1016 bp 4396 bp 672 bp
agttcgtggagtgatctgtctgcttaattgcgtttggatacaac--aattttggaatcgc
ggcaatgttcagcttaatggcgtcgataaaattaacattatgttgacaattagtccaact
cggtccagctcgat-tctttccaatgcaacgagcgtgatcgcgaccccttgttgagc---
----ttattacacataagctctatgtcgacgg-aacgcttttgcgttacggagacaaact
cgggggacagcttcaatcaattttc-tcaaacgagaggaaggttgcggcaataacaggtc
tgtgatgccctcagatgtcctgggccgcacacgtgctacattgatcagcgcagtgcgtct
tttttccaatgaaacatcggtctggccgtttttaacagtcctgtacggttttgcaatggc
tactgatagtgtctggtgttcaacacactgggcaatctcttgaaaatactgatagaatac
cca-actcgagcaaatctactacacgctggaggcaca-acggtccaagggcttatccctt
gcgactggtgcagccaatgacgtatgcaacttgtcaactctacgtggggatagtcgcctg
aaattcttcgactcgttctaactaggaatgccttgtacgggccttggttcattatgccgc
ccggaatacgtc
>Ouniversa_I_NA_NA_U80791 1016 bp 4396 bp 672 bp
agttcgtggagtgatctgtctgcttaattgcgtttggatacaac--aattttggaatcgc
ggcaatgttcagcttaatggcgtcgataaaattaacattatgttgacaattagtccaact
cggtccagctcgat-tctttccaatgcaacgagcgtgatcgcgaccccttgttgagc---
----ttattacacataagctctatgtcgacgg-aacgcttttgcgttacggagacaaact
cgggggacagcttcaatcaattttc-tcaaacgagaggaaggttgcggcaataacaggtc
tgtgatgccctcagatgtcctgggccgcacacgtgctacattgatcagcgcagtgcgtct
tttttccaatgaaacatcggtctggccgtttttaacagtcctgtacggttttgcaatggc
tactgatagtgtctggtgttcaacacactgggcaatctcttgaaaatactgatagaatac
cca-actcgagcaaatctactacacgctggaggcaca-acggtccaagggcttatccctt
gcgactggtgcagccaatgacgtatgcaacttgtcaactctacgtggggatagtcgcctg
aaattcttcgactcgttctaactaggaatgccttgtacgggccttggttcattatgccgc
ccggaatacgtc
>Ouniversa_I_PR2_PR2001_Z83962 1016 bp 4396 bp 672 bp
agttcgtggagtgatctgtctgcttaattgcgtttggatacaac--aattttggaatcgc
ggcaatgttcagcttaatggcgtcgataaaattaacattatgttgacaattagtccaact
cggtccagctcgat-tctttccaatgcaacgagcgtgatcgcgaccccttgttgagc---
----tcattacacataagctctatgtcgacgg-aacgcttttgcgttacggagacaaact
cgggggacagcttcaatcaattttc-tcaaacgagaggaaggttgcggcaataacaggtc
tgtgatgccctcagatgtcctgggccgcacacgtgctacattgatcagcgcagtgcgtct
tttttccaatgaaacatcggtctggccgtttttaacagtcctgtacggttttgcaatggc
tactgatagtgtctggtgttcaacacactgggcaatctcttgaaaatactgatagaatac
cca-actcgagcaaatctactacacgctggaggcaca-acggtccaagggcttatccctt
gcgactggtgcagccaatgacgtatgcaacttgtcaactctacgtggggatagtcgcctg
aaattcttcgactcgttctaactaggaatgccttgtacgggccttggttcattatgccgc
ccggaatacgtc
>Ouniversa_I_NA_NA_Z69601 1016 bp 4396 bp 672 bp
agttcgtggagtgatctgtctgcttaattgcgtttggatacaac--aattttggaatcgc
ggcaatgttcagcttaatggcgtcgataaaattaacattatgttgacaattagtccaact
cggtccagctcgat-tctttccaatgcaacgagcgtgatcgcgaccccttgttgagc---
----tcattacacataagctctatgtcgacgg-aacgcttttgcgttacggagacaaact
cgggggacagcttcaatcaattttc-tcaaacgagaggaaggttgcggcaataacaggtc
tgtgatgccctcagatgtcctgggccgcacacgtgctacattgatcagcgcagtgcgtct
tttttccaatgaaacatcggtctggccgtttttaacagtcctgtacggttttgcaatggc
tactgatagtgtctggtgttcaacacactgggcaatctcttgaaaatactgatagaatac
cca-actcgagcaaatctactacacgctggaggcaca-acggtccaagggcttatccctt
gcgactggtgcagccaatgacgtatgcaacttgtcaactctacgtggggatagtcgcctg
aaattcttcgactcgttctaactaggaatgccttgtacgggccttggttcattatgccgc
ccggaatacgtc
>Ouniversa_III_OKI-1_2_AB468871 1016 bp 4396 bp 672 bp
agttcgtggagtgatctgtctgcttaattgcgtttcaaaacaactgatacacagagtctt
ggcacagttcagtttaatggcgtcg-----agtatctttgatttcgacagtagtccaact
cggttcgccagggtctcttttgaacgcaacggacgtgatcgcaaccctttgttgagtgat
gtcagcactctacgtctatcctagctcgttgatcgcaagtgagagttgggtgggcaaact
caggggacagcttcaactattcttcttcaaactagaggaaggttgcggcaataacaggtc
tgtgatgccctcagatgttctaggctgcacacgtgctacattgatcagcacaatgcgata
catttcgaaaggaa-----------------acatcggttttaaggtaacgtcgattgcc
taccgatagcacctggtccccagtggactgggcaatctcttctaaatgctggtaaggtac
ccacactcgagctatttaatcacacgcgggaggcacacacggttcaaa----tctcattt
gcgactgttgccgcc-atgacgtatgcaacttgtcaattcttcgtggggatcgtcgattg
caactattcgactcgccacaactaggaatgcctcgtacgggtctcggttcaccataccgc
ccggaatacgtc
>Ouniversa_III_OKI-2_2_AB468873 1016 bp 4396 bp 672 bp
agttcgtggagtgatctgtctgcttaattgcgtttcaaaacaactgatacacagagtctt
ggcacagttcagtttaatggcgtcg-----agtatctttgatttcgacagtagtccaact
cggttcgccagggtctcttttgaacgcaacggacgtgatcgcaaccctttgttgagtgat
gtcagcactctacgtctatcctagctcgttgatcgcaagtgagagttgggtgggcaaact
caggggacagcttcaactattcttcttcaaactagaggaaggttgcggcaataacaggtc
tgtgatgccctcagatgttctaggctgcacacgtgctacattgatcagcacaatgcgata
catttcgaaaggaa-----------------acatcggttttaaggtaacgtcgattgcc
taccgatagcacctggtccccagtggactgggcaatctcttctaaatgctggtaaggtac
ccacactcgagctatttaatcacacgcgggaggcacacacggttcaaa----tctcattt
gcgactgttgccgcc-atgacgtatgcaacttgtcaattcttcgtggggatcgtcgattg
caactattcgactcgccacaactaggaatgcctcgtacgggtctcggttcaccataccgc
ccggaatacgtc
>Ouniversa_III_OKI-1_1_AB263456 1016 bp 4396 bp 672 bp
agttcgtggagtgatctgtctgcttaattgcgtttcaaaacaactgatacacagagtctt
ggcacagttcagtttaatggcgtcg-----agtatctttgatttcgacagtagtccaact
cggttcgccagggtctcttttgaacgcaacggacgtgatcgcaaccctttgttgagtgat
gtcagcactctacgtctatcctagctcgttgatcgcaagtgagagttgggtgggcaaact
caggggacagcttcaactattcttcttcaaactagaggaaggttgcggcaataacaggtc
tgtgatgccctcagatgttctaggctgcacacgtgctacattgatcagcacaatgcgata
catttcgaaaggaa-----------------acatcggttttaaggtaacgtcgattgcc
taccgatagcacctggtccccagtggactgggcaatctcttctaaatgctggtaaggtac
ccacactcgagctatttaatcacacgcgggaggcacacacggttcaaa----tctcattt
gcgactgttgccgcc-atgacgtatgcaacttgtcaattcttcgtggggatcgtcgattg
caactattcgactcgccacaactaggaatgcctcgtacgggtctcggttcaccataccgc
ccggaatacgtc
>Ouniversa_III_OKI-2_1_AB263457 1016 bp 4396 bp 672 bp
agttcgtggagtgatctgtctgcttaattgcgtttcaaaacaactgatacacagagtctt
ggcacagttcagtttaatggcgtcg-----agtatctttgatttcgacagtagtccaact
cggttcgccagggtctcttttgaacgcaacggacgtgatcgcaaccctttgttgagtgat
gtcagcactctacgtctatcctagctcgttgatcgcaagtgagagttgggtgggcaaact
caggggacagcttcaactattcttcttcaaactagaggaaggttgcggcaataacaggtc
tgtgatgccctcagatgttctaggctgcacacgtgctacattgatcagcacaatgcgata
catttcgaaaggaa-----------------acatcggttttaaggtaacgtcgattgcc
taccgatagcacctggtccccagtggactgggcaatctcttctaaatgctggtaaggtac
ccacactcgagctatttaatcacacgcgggaggcacacacggttcaaa----tctcattt
gcgactgttgccgcc-atgacgtatgcaacttgtcaattcttcgtggggatcgtcgattg
caactattcgactcgccacaactaggaatgcctcgtacgggtctcggttcaccataccgc
ccggaatacgtc
>Ouniversa_III_CA_O-uni3A_NA_AF102229 1016 bp 4396 bp 672 bp
agttcgtggagtgatctgtctgcttaattgcgtttcaaaacaactgatacacagagtctt
ggcacagttcagtttaatggcgtcg-----agtatctttgatttcgacagtagtccaact
cggttcgccagggtctcttttgaacgcaacggacgtgatcgcaaccctttgttgagtgat
gtcagcactctacgtctatcctagctcgttgatcgcaagtgagagttgggtgggcaaact
caggggacagcttcaactattcttcttcaaactagaggaaggttgcggcaataacaggtc
tgtgatgccctcagatgttctaggctgcacacgtgctacattgatcagcacaatgcgata
catttcgaaaggaa-----------------acatcggttttaaggtaacgtcgattgcc
taccgatagcacctggtccccagtggactgggcaatctcttctaaatgctggtaaggtac
ccacactcgagctatttaatcacacgcgggaggcacacacggttcaaa----tctcattt
gcgactgttgccgcc-atgacgtatgcaacttgtcaattcttcgtggggatcgtcgattg
caactattcgactcgccacaactaggaatgcctcgtacgggtctcggttcaccataccgc
ccggaatacgtc
>Ouniversa_III_OKI-1_3_AB468872 1016 bp 4396 bp 672 bp
agttcgtggagtgatctgtctgcttaattgcgtttcaaaacaactgatacacagagtctt
ggcacagttcagtttaatggcgtcg-----agtatctttgatttcgacagtagtccaact
cggttcgccagggtctcttttgaacgcaacgaacgtgatcgcaaccctttgttgagtgat
gtcagcactctacgtctatcctagctcgttgatcgcaagtgagagttgggtgggcaaact
caggggacagcttcaactattcttcttcaaactagaggaaggttgcggcaataacaggtc
tgtgatgccctcagatgttctaggctgcacacgtgctacattgatcagcacaatgcgata
catttcgaaaggaa-----------------acatcggttttaaggtaacgtcgattgcc
taccgatagcacctggtccccagtggactgggcaatctcttctaaatgctggtaaggtac
ccacactcgagctatttaatcacacgcgggaggcacacacggttcaaa----tctcattt
gcgactgttgccgcc-atgacgtatgcaacttgtcaattcttcgtggggatcgtcgattg
caactattcgactcgccacaactaggaatgcctcgtacgggtctcggttcaccataccgc
ccggaatacgtc
>Ouniversa_III_OKI-3_1_AB263458 1016 bp 4396 bp 672 bp
agttcgtggagtgatctgtctgcttaattgcgtttcaaaacaactgatacacagagtctt
ggcacagttcagtttaatggcgtcg-----agtatctttgatttcgacagtagtccaact
cggttcgccagggtctcttttgaacgcaacggacgtgatcgcaaccctttgttgagtgat
gtcagcactctacgtctatcctagctcgttgatcgcaagtgagagttgggtgggcaaact
caggggacagcttcaactattcttcttcaaactagaggaaggttgcggcaataacaggtc
tgtgatgccctcagatgttctaggctgcacacgtgctacattgatcagcacaatgcgata
catttcgaaaggaa-----------------acatcggttttaaggtaacgtcgattgcc
taccgatagcacctggtccccagtggactgggcaatctcttctaaatgctggtaaggtac
ccacactcgagctatttaatcacacgcgggaggcacacacggttcaaa----tctcattt
gcgactgttgccgcc-atgacgtatgcaacttgtcaattcttcgtggggatcgccgattg
caactattcgactcgccacaactaggaatgcctcgtacgggtctcggttcaccataccgc
ccggaatacgtc
>Ouniversa_III_OKI-3_2_AB468874 1016 bp 4396 bp 672 bp
agttcgtggagtgatctgtctgcttaattgcgtttcaaaacaactgatacacagagtctt
ggcacagttcagtttaatggcgtcg-----agtatctttgatttcgacagtagtccaact
cggttcgccagggcctctttcgaacgcaacggacgtgatcgcaaccctttgttgagtgat
gtcagcactctacgtctatcctagctcgttggtcgcaagtgagagttgggtgggcaaact
caggggacagcttcaactattcttcttcaaactagaggaaggttgcggcaataacaggtc
tgtgatgccctcagatgttctaggctgcacacgtgctacattgatcagcacaatgcgata
catttcgaaaggaa-----------------acatcggttttaaggtaacgtcgattgcc
taccgatagcacctggtccccagtggactgggcaatctcttctaaatgctggtaaggtac
ccacactcgagctatttaatcacacgcgggaggcacacacggttcaaa----tctcattt
gcgactgttgccgcc-atgacgtatgcaacttgtcaattcttcgtggggatcgtcgattg
caactattcgactcgccacaactaggaatgcctcgtacgggtctcggttcaccataccgc
ccggaatacgtc
>Ouniversa_III_V13_1_Z83961 1016 bp 4396 bp 672 bp
agttcgtggagtgatctgtctgcttaattgcgtttcaaaacaactgatacacagagtctt
ggcacagttcagtttaatggcgtcg-----agtatctttgatttcgacagtagtccaact
cggttcgccagggtctcttttgaacgcaacggacgtgatcgcaaccctttgttgagtgat
gtcagcaccctacgtctatcctagctcgttgatcgcaagtgagagttgggtgggcaaact
caggggacagcttcaactattcttcttcaaactagaggaaggttgcggcaataacaggtc
tgtgatgccctcagatgttctaggctgcacacgtgctacattgatcagcacaatgcgata
catttcgaaaggaa-----------------acatcggttttaaggtaacgtcgattgcc
taccgatagcacctggtccccagtggactgggcaatctcttctaaatgccggtaaggtac
ccacactcgagctatttaatcacacgcgggaggcacacacggttcaaa----tctcattt
gcgactgttgccgcc-atgacgtatgcgacttgtcaattcttcgtggggatcgtcgattg
caactattcgactcgccacaactaggaatgcctcgtacgggtctcggttcaccataccgc
ccggaatacgtc
