# Supplementary material for: SSU rDNA Divergence in Planktonic Foraminifera: Molecular Taxonomy and Biogeographic Implications
Source: PLoS One. 2014 Aug 13;9(8):e104641. doi: 10.1371/journal.pone.0104641 (PMC4131912; doi:10.1371/journal.pone.0104641)
Supplement: File S1 — Sequence alignments, PhyML trees used for patristic distance calculation, BEAST ultrametric trees and patristic distance matrices. (ZIP) [file pone.0104641.s004.zip › File S2/aligments patristic and ABGD/Pobliquiloculata_patristique_mafft.txt]

>Pobliquiloculata_IIb_Ama31_2_AB636926 4396 bp 753 bp
agttcgtggagtgatctgtctgcttaattgcgtttcactaagggcccataaattcaaggt
acgttagctattgtttccctattgaccccttatattcttataagcgcgtgtctttatggg
--ttt---aaacattgcgcatgctgttgggtcctgaaagcaacgaacgtgaccgcaacgt
cttgttgcctttatcttgttatatatc-tattaattt-----------------------
----------tattaatag--aataactaacagaggctaatctaaaactagacggaccgc
tgtttctttcttaaaccagaggaaggttgcggcaataacaggtctgtgatgcccttagat
gttccgggctgcacacgtgctacaatgatcagtacagtgagcatctc---aatttatata
caccgtatttagcgctaagatatgattattggctc-t-ttt---agggtcttttaattgt
atttcttatgcgcgcggtaaagcctgcttcgagagtaagtgggtaatccattggaagtaa
tgatttctc-ttttatatagcacacctatatacggcattcattcccgggatgactagttt
cgtcttttttgtgcgaatgtaatgtatttct-tat-ccgtatgtgcgattgtcaattcat
ggtggggacagaccattgttaattgttggtctcggtcttaactaggaatgccttgtacgg
gtctttggttcaacaaaccacccggaatacgtc
>Pobliquiloculata_IIb_Ama10_2_AB636743 4396 bp 753 bp
agttcgtggagtgatctgtctgcttaattgcgtttcactaagggcccataaattcaaggt
atgttagctattgtttccctattgaccccttatattcttataagcgcgtgtctttatggg
--ttt---aaacattgcgcatgctgttgggtcctgaaagcaacgaacgtgaccgcaacgt
cttgttgcctttatcttgttatatatc-tattaattt-----------------------
----------tattaatag--aataactaacagaggctaatctaaaactagacggaccgc
tgtttctttcttaaaccagaggaaggttgcggcaataacaggtctgtgatgcccttagat
gttccgggctgcacacgtgctacaatgatcagtacagtgagcatctc---aatttatata
caccgtatttagcgctaagatatgattattggctc-t-ttt---agggtcttttaattgt
atttcttatgcgcgcggtaaagcctgcttcgagagtaagtgggtaatccattggaagtaa
tgatttctc-ttttatatagcacacctatatacggcattcattcccgggatgactagttt
cgtcttttttgtgcgaatgtaatgtatttct-tat-ccgtatgtgcgattgtcaattcat
ggtggggacagaccattgttaattgttggtctcggtcttaactaggaatgccttgtacgg
gtctttggttcaacaaaccacccggaatacgtc
>Pobliquiloculata_IIb_Ama25_1_AB636739 4396 bp 753 bp
agttcgtggagtgatctgtctgcttaattgcgtttcactaagggcccataaattcaaggt
atgttagctattgtttccctattgaccccttatattcttataagcgcgtgtctttatggg
--ttt---aaacattgcgcatgctgttgggtcctgaaagcaacgaacgtgaccgcaacgt
cttgttgcctttatcttgttatatatc-tattaattt-----------------------
----------tattaatag--aataactaacagaggctaatctaaaactagacggaccgc
tgcttctttcttaaaccagaggaaggttgcggcaataacaggtctgtgatgcccttagat
gttccgggctgcacacgtgctacaatgatcagtacagtgagcatctc---aatttatata
caccgtatttagcgctaagatatgattattggctc-t-ttt---agggtcttttaattgt
atttcttatgcgcgcggtaaagcctgcttcgagagtaagtgggtaatccattggaagtaa
tgatttctc-ttttatatagcacacctatatacggcattcattcccgggatgactagttt
cgtcttttttgtgcgaatgtaatgtatttct-tat-ccgtatgtgcgattgtcaattcat
ggtggggacagaccattgttaattgttggtctcggtcttaactaggaatgccttgtacgg
gtctttggttcaacaaaccacccggaatacgtc
>Pobliquiloculata_IIb_Y1446_33_AB636873 4396 bp 753 bp
agttcgtggagtgatctgtctgcttaattgcgtttcactaagggcccataaattcaaggt
atgttagctattgtttccctattgaccccttatattcttataagcgcgtgtctttatggg
--ttt---aaacattgcgcatgctgttgggtcctgaaagcaacgaacgtgaccgcaacgt
cttgttgcctttatcttgttatatatc-tattaattt-----------------------
----------tattaatag--aataactaacagaggctaatctaaaactagacggaccgc
tgtttctttcttaaactagaggaaggttgcggcaataacaggtctgtgatgcccttagat
gttccgggctgcacacgtgctacaatgatcagtacagtgagcatctc---aatttatata
caccgtatttagcgctaagatatgattattggctc-t-ttt---agggtcttttaattgt
atttcttatgcgcgcggtaaagcctgcttcgagagtaagtgggtaatccattggaagtaa
tgatttctc-ttttatatagcacacctatatacggcattcattcccgggatgactagttt
cgtcttttttgtgcgaatgtaatgtatttct-tat-ccgtatgtgcgattgtcgattcat
ggtggggacagaccattgttaattgttggtctcggtcttaactaggaatgccttgtacgg
gtctttggttcaacaaaccacccggaatacgtc
>Pobliquiloculata_IIb_Y1224_67_AB636839 4396 bp 753 bp
agttcgtggagtgatctgtctgcttaattgcgtttcactaagggcccataaattcaaggt
atgttagctattgttttcctattgacccct--tattcttataagcgcgtgtctttatggg
--ttt---aaacattgcgcatgctgttgggtcctgaaagcaacgaacgtgaccgcagcgt
cttgttgcctttatcttgttatatatc-tattaattt-----------------------
----------tattaatag--aataactaacagaggctaatctaaaactagacggaccgc
tgtttctttcttaaaccagaggaaggttgcggcaataacaggtctgtgatgcccttagat
gttccgggctgcacacgtgctacaatgatcagtacagtgagcatctc---aatttatata
caccgtatttagcgctaagatatgattattggctc-t-ttt---agggtcttttaattgt
atttcttatgcgcgcggtaaagcctgcttcgagagtaagtgggtaatccattggaagtaa
tgatttctc-ttttatatagcacacctatatacggcattcattcccgggatgactagttt
cgtcttttttgtgcgaatgtaatgtatttct-tat-ccgtatgtgcgattgtcaattcat
ggtggggacagaccattgttaattgttggtctcggtcttaactaggaatgccttgtacgg
gtctttggttcaacaaaccacccggaatacgtc
>Pobliquiloculata_IIb_Ama31_1_AB636747 4396 bp 753 bp
agttcgtggagtgatctgtctgcttaattgcgtttcactaagggcccataaattcaaggt
atgttagctattgtttccctattgacccct--tattcttataagcgcgtgtctttatggg
--ttt---aaacattgcgcatgctgttgggtcctgaaagcaacgaacgtgaccgcaacgt
cttgttgcctttatcttgttatatatc-tattaattt-----------------------
----------tattaatag--aataactaacagaggctaatctaaaactagacggaccgc
tgtttctttcttaaaccagaggaaggttgcggcaataacaggtctgtgatgcccttagat
gttccgggctgcacacgtgctacaatgatcagtacagtgagcatctc---aatttatata
caccgtatttagcgctaagatatgattattggctc-t-ttt---agggtcttttaattgt
atttcttatgcgcgcggtaaagcctgcttcgagagtaagtgggtaatccattggaagtaa
tgatttctc-ttttatatagcacacctatatacggcattcattcccgggatgactagttt
cgtcttttttgtgcgaatgtaatgtatttct-tat-ccgtatgtgcgattgtcaattcat
ggtggggacagaccattgttaattgttggtctcggtcttaactaggaatgccttgtacgg
gtctttggttcaacaaaccacccggaatacgtc
>Pobliquiloculata_IIb_Ama17_2_AB636924 4396 bp 753 bp
agttcgtggagtgatctgtctgcttaattgcgtttcactaagggcccataaattcaaggt
atgttagctattgtttccctattgaccccttatattcttataagcgcgtgtctttatggg
--ttt---aaacattgcgcatgctgttgggtcctgaaagcaacgaacgtgaccgcaacgt
cttgttgcctttatcttgt--tatatc-tattaattt-----------------------
----------tattaatag--aataactaacagaggctaatctaaaactagacggaccgc
tgtttctttcttaaaccagaggaaggttgcggcaataacaggtctgtgatgcccttagat
gttccgggctgcacacgtgctacaatgatcagtacagtgagcatctc---aatttatata
caccgtatttagcgctaagatatgattattggctc-t-ttt---agggtcttttaattgt
atttcttatgcgcgcggtaaagcctgcttcgagagtaagtgggtaatccattggaagtaa
tgatttctc-ttttatatagcacacctatatacggcattcattcccgggatgactagttt
cgtcttttttgtgcgaatgtaatgtatttct-tat-ccgtatgtgcgattgtcaattcat
ggtggggacagaccattgttaattgttggtctcggtcttaactaggaatgccttgtacgg
gtctttggttcaacaaaccacccggaatacgtc
>Pobliquiloculata_IIb_GYA280_19_AB636728 4396 bp 753 bp
agttcgtggagtgatctgtctgcttaattgcgtttcactaagggcccataaattcaaggt
atgttagctattgtttccctattgaccccttatattcttataagcgcgtgtctttatggg
--ttt---aaacattgcgcatgctgttgggtcctgaaagcaacgaacgtgaccgcaacgt
cttgttgcctttatcttgt--tatatc-tattaattt-----------------------
----------tattaatag--aataactaacagaggctaatctaaaactagacggaccgc
tgtttctttcttaaaccagaggaaggttgcggcaataacaggtctgtgatgcccttagat
gttccgggctgcacacgtgctacaatgatcagtacagtgagcatctc---aatttatata
caccgtatttagcgctaagatatgattattggctc-t-ttt---agggtcttttaattgt
atttcttatgcgcgcggtaaagcctgcttcgagagtaagtgggtaatccattggaagtaa
tgatttctc-ttttatatagcacacctatatacggcattcattcccgggatgactagttt
cgtcttttttgtgcgaatgtaatgtatttct-tat-ccgtatgtgcgattgtcaattcat
ggtggggacagaccattgttaattgttggtctcggtcttaactaggaatgccttgtacgg
gtctttggttcaacaaaccacccggaatacgtc
>Pobliquiloculata_IIb_Ama26_4_AB636912 4396 bp 753 bp
agttcgtggagtgatctgtctgcttaattgcgtttcactaagggcccataaattcaaggt
atgttagctattgtttccctattgaccccttatattcttataagcgcgtgtctttatggg
--ttt---aaacattgcgcatgctgttgggtcctgaaagcaacgaacgtgaccgcaacgt
cttgttgcctttatcttgt--tatatc-tattaattt-----------------------
----------tattaatag--aataactaacagaggctaatctaaaactagacggaccgc
tgtttctttcttaaaccagaggaaggttgcggcaataacaggtctgtgatgcccttagat
gttccgggctgcacacgtgctacaatgatcagtacagtgagcatctc---aatttatata
caccgtatttagcgctaagatatgattattggctc-t-ttt---agggtcttttaattgt
atttcttatgcgcgcggtaaagcctgcttcgagagtaagtgggtaatccattggaagtaa
tgatttctc-ttttatatagcacacctatatacggcattcattcccgggatgactagttt
cgtcttttttgtgcgaatgtaatgtatttct-tat-ccgtatgtgcgattgtcaattcat
ggtggggacagaccattgttaattgttggtctcggtcttaactaggaatgccttgtacgg
gtctttggttcaacaaaccacccggaatacgtc
>Pobliquiloculata_IIb_Ama21_1_AB636737 4396 bp 753 bp
agttcgtggagtgatctgtctgcttaattgcgtttcactaagggcccataaattcaaggt
atgttagctattgtttccctattgaccccttatattcttataagcgcgtgtctttatggg
--ttt---aaacattgcgcatgctgttgggtcctgaaagcaacgaacgtgaccgcaacgt
cttgttgcctttatcttgt--tatatc-tattaattt-----------------------
----------tattaatag--aataactaacagaggctaatctaaaactagacggaccgc
tgtttctttcttaaaccagaggaaggttgcggcaataacaggtctgtgatgcccttagat
gttccgggctgcacacgtgctacaatgatcagtacagtgagcatctc---aatttatata
caccgtatttagcgctaagatatgattattggctc-t-ttt---agggtcttttaattgt
atttcttatgcgcgcggtaaagcctgcttcgagagtaagtgggtaatccattggaagtaa
tgatttctc-ttttatatagcacacctatatacggcattcattcccgggatgactagttt
cgtcttttttgtgcgaatgtaatgtatttct-tat-ccgtatgtgcgattgtcaattcat
ggtggggacagaccattgttaattgttggtctcggtcttaactaggaatgccttgtacgg
gtctttggttcaacaaaccacccggaatacgtc
>Pobliquiloculata_IIb_OKI1_1_AB263439 4396 bp 753 bp
agttcgtggagtgatctgtctgcttaattgcgtttcactaagggcccataaattcaaggt
atgttagctattgtttccctattgaccccttatattcttataagcgcgtgtctttatggg
--ttt---aaacattgcgcatgctgttgggtcctgaaagcaacgaacgtgaccgcaacgt
cttgttgcctttatcttgt--tatatc-tattaattt-----------------------
----------tattaatag--aataactaacagaggctaatctaaaactagacggaccgc
tgtttctttcttaaaccagaggaaggttgcggcaataacaggtctgtgatgcccttagat
gttccgggctgcacacgtgctacaatgatcagtacagtgagcatctc---aatttatata
caccgtatttagcgctaagatatgattattggctc-t-ttt---agggtcttttaattgt
atttcttatgcgcgcggtaaagcctgcttcgagagtaagtgggtaatccattggaagtaa
tgatttctc-ttttatatagcacacctatatacggcattcattcccgggatgactagttt
cgtcttttttgtgcgaatgtaatgtatttct-tat-ccgtatgtgcgattgtcaattcat
ggtggggacagaccattgttaattgttggtctcggtcttaactaggaatgccttgtacgg
gtctttggttcaacaaaccacccggaatacgtc
>Pobliquiloculata_IIb_GYB650_29_AB636862 4396 bp 753 bp
agttcgtggagtgatctgtctgcttaattgcgtttcactaagggcccataaattcaaggt
atgttagctattgtttccctattgaccccttatattcttataagcgcgtgtctttatggg
--ttt---aaacattgcgcatgctgttgggtcctgaaagcaacgaacgtgaccgcaacgt
cttgttgcctttatcttgt--tatatc-tattaattt-----------------------
----------tattaatag--aataactaacagaggctaatctaaaactagacggaccgc
tgtttctttcttaaaccagaggaaggttgcggcaataacaggtctgtgatgcccttagat
gttccgggctgcacacgtgctacaatgatcagtacagtgagcatctc---aatttatata
caccgtatttagcgctaagatatgattattggctc-t-ttt---agggtcttttaattgt
atttcttatgcgcgcggtaaagcctgcttcgagagtaagtgggtaatccattggaagtaa
tgatttctc-ttttatatagcacacctatatacggcattcattcccgggatgactagttt
cgtcttttttgtgcgaatgtaatgtatttct-tat-ccgtatgtgcgattgtcaattcat
ggtggggacagaccattgttaattgttggtctcggtcttaactaggaatgccttgtacgg
gtctttggttcaacaaaccacccggaatacgtc
>Pobliquiloculata_IIb_GYB650_26_AB636720 4396 bp 753 bp
agttcgtggagtgatctgtctgcttaattgcgtttcactaagggcccataaattcaaggt
atgttagctattgtttccctattgaccccttatattcttataagcgcgtgtctttatggg
--ttt---aaacattgcgcatgctgttgggtcctgaaagcaacgaacgtgaccgcaacgt
cttgttgcctttatcttgt--tatatc-tattaattt-----------------------
----------tattaatag--aataactaacagaggctaatctaaaactagacggaccgc
tgtttctttcttaaaccagaggaaggttgcggcaataacaggtctgtgatgcccttagat
gttccgggctgcacacgtgctacaatgatcagtacagtgagcatctc---aatttatata
caccgtatttagcgctaagatatgattattggctc-t-ttt---agggtcttttaattgt
atttcttatgcgcgcggtaaagcctgcttcgagagtaagtgggtaatccattggaagtaa
tgatttctc-ttttatatagcacacctatatacggcattcattcccgggatgactagttt
cgtcttttttgtgcgaatgtaatgtatttct-tat-ccgtatgtgcgattgtcaattcat
ggtggggacagaccattgttaattgttggtctcggtcttaactaggaatgccttgtacgg
gtctttggttcaacaaaccacccggaatacgtc
>Pobliquiloculata_U_OKI2_2_AB468841 4396 bp 753 bp
AGTTCGTGGAGTGATCTGTCTGCTTAATTGCGTTTCACTAAGGGCCCATAAATTCAAGGT
ATGTTAGCTATTGTTTCCCTATTGACCCCTTATATTCTTATAAGCGCGTGTCTTTATGGG
--TTT---AAACATTGCGCATGCTGTTGGGTCCTGAAAGCAACGAACGTGACCGCAACGT
CTTGTTGCCTTTATCTTGT--TATATC-TATTAATTT-----------------------
----------TATTAATAG--AATAACTAACAGAGGCTAATCTAAAACTAGACGGACCGC
TGTTTCTTTCTTAAACCAGAGGAAGGTTGCGGCAATAACAGGTCTGTGATGCCCTTAGAT
GTTCCGGGCTGCACACGTGCTACAATGATCAGTACAGTGAGCATCTC---AATTTATATA
CACCGTATTTAGCGCTAAGATATGATTATTGGCTC-T-TTT---AGGGTCTTTTAATTGT
ATTTCTTATGCGCGCGGTAAAGCCTGCTTCGAGAGTAAGTGGGTAATCCATTGGAAGTAA
TGATTTCTC-TTTTATATAGCACACCTATATACGGCATTCATTCCCGGGATGACTAGTTT
CGTCTTTTTTGTGCGAATGTAATGTATTTCT-TAT-CCGTATGTGCGATTGTCAATTCAT
GGTGGGGACAGACCATTGTTAATTGTTGGTCTCGGTCTTAACTAGGAATGCCTTGTACGG
GTCTTTGGTTCAACAAACCACCCGGAATACGTC
>Pobliquiloculata_U_OKI1_2_AB468840 4396 bp 753 bp
AGTTCGTGGAGTGATCTGTCTGCTTAATTGCGTTTCACTAAGGGCCCATAAATTCAAGGT
ATGTTAGCTATTGTTTCCCTATTGACCCCTTATATTCTTATAAGCGCGTGTCTTTATGGG
--TTT---AAACATTGCGCATGCTGTTGGGTCCTGAAAGCAACGAACGTGACCGCAACGT
CTTGTTGCCTTTATCTTGT--TATATC-TATTAATTT-----------------------
----------TATTAATAG--AATAACTAACAGAGGCTAATCTAAAACTAGACGGACCGC
TGTTTCTTTCTTAAACCAGAGGAAGGTTGCGGCAATAACAGGTCTGTGATGCCCTTAGAT
GTTCCGGGCTGCACACGTGCTACAATGATCAGTACAGTGAGCATCTC---AATTTATATA
CACCGTATTTAGCGCTAAGATATGATTATTGGCTC-T-TTT---AGGGTCTTTTAATTGT
ATTTCTTATGCGCGCGGTAAAGCCTGCTTCGAGAGTAAGTGGGTAATCCATTGGAAGTAA
TGATTTCTC-TTTTATATAGCACACCTATATACGGCATTCATTCCCGGGATGACTAGTTT
CGTCTTTTTTGTGCGAATGTAATGTATTTCT-TAT-CCGTATGTGCGATTGTCAATTCAT
GGTGGGGACAGACCATTGTTAATTGTTGGTCTCGGTCTTAACTAGGAATGCCTTGTACGG
GTCTTTGGTTCAACAAACCACCCGGAATACGTC
>Pobliquiloculata_IIb_GYA280_20_AB636884 4396 bp 753 bp
agttcgtggagtgatctgtctgcttaattgcgtttcactaagggcccataaattcaaggt
atgttagctattgtttccctattgaccccttatattcttataagcgcgtgtctttatggg
--ttt---aaacattgcgcatgctgttgggtcctgaaagcaacgaacgtgaccgcaacgt
cttgttgcctttatcttgt--tatatc-tattaattt-----------------------
----------tattaatag--aataactaacagaggctaatctaaaactagacggaccgc
tgtttctttcttaaaccagaggaaggttgcggcaataacaggtctgtgatgcccttagat
gttccgggctgcacacgtgctacaatgatcagtacagtgagcatctc---aatttatata
caccgtatttagcgctaagatatgattattggctc-t-ttt---agggtcttttaattgt
atttcttatgcgcgcggtaaagcctgcttcgagagtaagtgggtaatccattggaagtaa
tgatttctc-ttttatatagcacacctatatacggcattcattcccgggatgactagttt
cgccttttttgtgcgaatgtaatgtatttct-tat-ccgtatgtgcgattgtcaattcat
ggtggggacagaccattgttaattgttggtctcggtcttaactaggaatgccttgtacgg
gtctttggttcaacaaaccacccggaatacgtc
>Pobliquiloculata_IIb_GYA280_18_AB636885 4396 bp 753 bp
agttcgtggagtgatctgtctgcttaattgcgtttcactaagggcccataaattcaaggt
atgttagctattgtttccctattgaccccttatattcttataagcgcgtgtctttatggg
--ttt---aaacattgcgcatgctgttgggtcctgaaagcaacgaacgtgaccgcaacgt
cttgttgcctttatcttgt--tatatc-tattaattt-----------------------
----------tattaatag--aataactaacagaggccaatctaaaactagacggaccgc
tgtttctttcttaaaccagaggaaggttgcggcaataacaggtctgtgatgcccttagat
gttccgggctgcacacgtgctacaatgatcagtacagtgagcatctc---aatttatata
caccgtatttagcgctaagatatgattattggctc-t-ttt---agggtcttttaattgt
atttcttatgcgcgcggtaaagcctgcttcgagagtaagtgggtaatccattggaagtaa
tgatttctc-ttttatatagcacacctatatacggcattcattcccgggatgactagttt
cgtcttttttgtgcgaatgtaatgtatttct-tat-ccgtatgtgcgattgtcaattcat
ggtggggacagaccattgttaattgttggtctcggtcttaactaggaatgccttgtacgg
gtctttggttcaacaaaccacccggaatacgtc
>Pobliquiloculata_IIb_GYB659_16_AB636856 4396 bp 753 bp
agttcgtggagtgatctgtctgcttaattgcgtttcactaagggcccataaattcaaggt
atgttagctattgtttccctattgaccccttatattcttataagcgcgtgtctttatggg
--ttt---aaacattgcgcatgctgttgggtcctgaaagcaacgaacgtgaccgcaacgt
cttgttgcctttatcttgt--tatatc-tattaattt-----------------------
----------tattaatgg--aataactaacagaggctaatctaaaactagacggaccgc
tgtttctttcttaaaccagaggaaggttgcggcaataacaggtctgtgatgcccttagat
gttccgggctgcacacgtgctacaatgatcagtacagtgagcatctc---aatttatata
caccgtatttagcgctaagatatgattattggctc-t-ttt---agggtcttttaattgt
atttcttatgcgcgcggtaaagcctgcttcgagagtaagtgggtaatccattggaagtaa
tgatttctc-ttttatatagcacacctatatacggcattcattcccgggatgactagttt
cgtcttttttgtgcgaatgtaatgtatttct-tat-ccgtatgtgcgattgtcaattcat
ggtggggacagaccattgttaattgttggtctcggtcttaactaggaatgccttgtacgg
gtctttggttcaacaaaccacccggaatacgtc
>Pobliquiloculata_IIb_GYB659_18_AB636719 4396 bp 753 bp
agttcgtggagtgatctgtctgcttaattgcgtttcactaagggcccataaattcaaggt
atgttagctattgtttccctattgaccccttatattcttataagcgcgtgtctttatggg
--ttt---aaacattgcgcatgctgttgggtcctgaaagcaacgaacgtgaccgcaacgt
cttgttgcctttatcttgt--tatatc-tattaattt-----------------------
----------tattaatag--aataactaacagaggctaatctaaaactagacggaccac
tgtttctttcttaaaccagaggaaggttgcggcaataacaggtctgtgatgcccttagat
gttccgggctgcacacgtgctacaatgatcagtacagtgagcatctc---aatttatata
caccgtatttagcgctaagatatgattattggctc-t-ttt---agggtcttttaattgt
atttcttatgcgcgcggtaaagcctgcttcgagagtaagtgggtaatccattggaagtaa
tgatttctc-ttttatatagcacacctatatacggcattcattcccgggatgactagttt
cgtcttttttgtgcgaatgtaatgtatttct-tat-ccgtatgtgcgattgtcaattcat
ggtggggacagaccattgttaattgttggtctcggtcttaactaggaatgccttgtacgg
gtctttggttcaacaaaccacccggaatacgtc
>Pobliquiloculata_IIb_GYB650_28_AB636861 4396 bp 753 bp
agttcgtggagtgatctgtctgcttaattgcgtttcactaagggcccataaattcaaggt
atgttagctattgtttccctattgaccccttatattcttataagcgcgtgtctttatggg
--ttt---aaacattgcgcatgctgttgggtcctgaaagcaacgaacgtgaccgcaacgt
cttgttgcctttatcttgt--tatatc-tattaattt-----------------------
----------tattaatag--aataactaacagaggctaacctaaaactagacggaccgc
tgtttctttcttaaaccagaggaaggttgcggcaataacaggtctgtgatgcccttagat
gttccgggctgcacacgtgctacaatgatcagtacagtgagcatctc---aatttatata
caccgtatttagcgctaagatatgattattggctc-t-ttt---agggtcttttaattgt
atttcttatgcgcgcggtaaagcctgcttcgagagtaagtgggtaatccattggaagtaa
tgatttctc-ttttatatagcacacctatatacggcattcattcccgggatgactagttt
cgtcttttttgtgcgaatgtaatgtatttct-tat-ccgtatgtgcgattgtcaattcat
ggtggggacagaccattgttaattgttggtctcggtcttaactaggaatgccttgtacgg
gtctttggttcaacaaaccacccggaatacgtc
>Pobliquiloculata_U_Ama15_2_AB636923 4396 bp 753 bp
AGTTCGTGGAGTGATCTGTCTGCTTAATTGCGTTTCACTAAGGGCCCATAAATTCAAGGT
ATGTTAGCTATTGTTTCCCTATTGACCCCTTATATTCTTATAAGCGCGTGTCTTTATGGG
--TTT---AAACATTGCGCATGCTGTTGGGTCCTGAAAGCAACGAACGTGACCGCAACGT
CTTGTTGCCTTTATCTTGT--TATATC-TATTAATTT-----------------------
----------TATTAATAG--AATAACTAACAGAGGCTAATCTAAAACTAGACGGACCGC
TGTTTCTTTCTTAAACCAGAGGAAGGTTGCGGCAATAACAGGTCTGCGATGCCCTTAGAT
GTTCCGGGCTGCACACGTGCTACAATGATCAGTACAGTGAGCATCTC---AATTTATATA
CACCGTATTTAGCGCTAAGATATGATTATTGGCTC-T-TTT---AGGGTCTTTTAATTGT
ATTTCTTATGCGCGCGGTAAAGCCTGCTTCGAGAGTAAGTGGGTAATCCATTGGAAGTAA
TGATTTCTC-TTTTATATAGCACACCTATATACGGCATTCATTCCCGGGATGACTAGTTT
CGTCTTTTTTGTGCGAATGTAATGTATTTCT-TAT-CCGTATGTGCGATTGTCAATTCAT
GGTGGGGACAGACCATTGTTAATTGTTGGTCTCGGTCTTAACTAGGAATGCCTTGTACGG
GTCTTTGGTTCAACAAACCACCCGGAATACGTC
>Pobliquiloculata_IIb_GYA280_21_AB636883 4396 bp 753 bp
agttcgtggagtgatctgtctgcttaattgcgtttcactaagggcccataaattcaaggt
atgttagctattgtttccctattgaccccttatattcttataagcgcgtgtctttatggg
--ttt---aaacattgcgcatgctgttgggtcctgaaagcaacgaacgtgaccgcaacgt
cttgttgcctttatcttgt--tatatc-tattaattt-----------------------
----------tattaatag--aataactaacagaggctaatctaaaactagacggaccgc
tgtttctttcttaaaccagaggaaggttgcggcaataacaggtctgtgatgcccttagat
gttccgggctgcacacgtgctacaatgatcagtacagtgagcatctc---aatttatata
caccgtatttagcgctaagatatgattattggctc-t-ttt---agggccttttaattgt
atttcttatgcgcgcggtaaagcctgcttcgagagtaagtgggtaatccattggaagtaa
tgatttctc-ttttatatagcacacctatatacggcattcattcccgggatgactagttt
cgtcttttttgtgcgaatgtaatgtatttct-tat-ccgtatgtgcgattgtcaattcat
ggtggggacggaccattgttaattgttggtctcggtcttaactaggaatgccttgtacgg
gtctttggttcaacaaaccacccggaatacgtc
>Pobliquiloculata_U_Ama15_1_AB636922 4396 bp 753 bp
AGTTCGTGGAGTGATCTGTCTGCTTAATTGCGTTTCACTAAGGGCCCATAAATTCAAGGT
ATGTTAGCTATTGTTTCCCTATTGACCCCTTATATTCTTATAAGCGCGTGTCTTTATGGG
--TTT---AAACATTGCGCATGCTGTTGGGTCCTGAAAGCAACGAACGTGACCGCAACGT
CTTGTTGCCTTTATCTTGT--TATATC-TATTAATTT-----------------------
----------TATTAATAG--AATAACTAACAGAGGCTAATCTAAAACTAGACGGACCGC
TGTTTCTTTCTTAAACCAGAGGAAGGTTGCGGCAATAACAGGTCTGTGATGCCCTTAGAT
GTTCCGGGCTGCACACGTGCTACAATGATCAGTACAGTGAGCATCTC---AATTTATATA
CACCGTATTTAGCGCTAAGATATGATTATTGGCTC-T-TTT---AGGGTCTTTTAATTGT
ATTTCTTATGCGCGCGGTAAAGCCTGCTTCGAGAGTAAGTGGGTAATCCATTGGAAGCAA
TGATTTCTC-TTTTATATAGCACACCTATATACGGCATTCATTCCCGGGATGACTAGTTT
CGTCCTTTTTGTGCGAATGTAATGTATTTCT-TAT-CCGTATGTGCGATTGTCAATTCAT
GGTGGGGACAGACCATTGTTAATTGTTGGTCTCGGTCTTAACTAGGAATGCCTTGTACGG
GTCTTTGGTTCAACAAACCACCCGGAATACGTC
>Pobliquiloculata_IIb_GYB650_27_AB636860 4396 bp 753 bp
agttcgtggagtgatctgtctgcttaattgcgtttcactaagggcccataaactcaaggt
atgttagctattgtttccctattgaccccttatattcttataagcgcgtgtctttatggg
--ttt---aaacattgcgcatgctgttgggtcctgaaagcaacgaacgtgaccgcaacgt
cttgttgcccttatcttgt--tatacc-tattaattt-----------------------
----------tattaatag--aataactaacagaggctaatctaaaactagacggaccgc
tgtttctttcttaaaccagaggaaggttgcggcaataacaggtctgtgatgcccttagat
gttccgggctgcacacgtgctacaatgatcagtacagtgagcatctc---aatttatata
caccgtatttagcgctaagatatgattattggctc-t-ttt---agggtcttttaattgt
atttcttatgcgcgcggtaaagcctgcttcgagagtaagtgggtaatccattggaagtaa
tgatttctc-ttttatatagcacacctatatacggcattcattcccgggatgactagttt
cgtcttttttgtgcgaatgtaatgtatttct-tat-ccgtatgtgcgattgtcaattcat
ggtggggacagaccattgttaattgttggtctcggtcttaactaggaatgccttgtacgg
gtctttggttcaacaaaccacccggaatacgtc
>Pobliquiloculata_U_Ama14_2_AB636921 4396 bp 753 bp
AATTCGTGGAGTGATCTGTCTGCTTAATTGCGTTTCACTAAGGGCCCATAAATTCAAGGT
ATGTTAGCTATTGTTTCCCTATTGACCCCTTATATTCTTATAAGCGCGTGTCTTTATGGG
--TTT---AAACATTGCGCATGCTGTTGGGTCCTGAAAGCAACGAACGTGACCGCAACGT
CTTGTTGCCTTTATCTTGT--TATATC-TATTAATTT-----------------------
----------TATTAATAG--AATAACTAACATAGGCTAATCTAAAACTAGACGGACCGC
TGTTTCTTTCTTAAACCAGAGGAAGGTTGCGGCAATAACAGGTCTGTGATGCCCTTAGAT
GTTCCGGGCTGCACACGTGCTACAATGATCAGTACAGTGAGCATCTC---AATTTATATA
CACCGTATTTAGCGCTAAGATATGATTATTGGCTC-T-TTT---AGGGTCTTTTAATTGT
ATTTCTTATGCGCGCGGTAAAGCCTGCTTCGAGAGTAAGTGGGTAATCCATTGGAAGTAA
TGATTTCTC-TTTTATATAGCACACCTATATACGGCATTCATTCCCGGGATGACTAGTTT
CGTCTTTTTTGTGCGAATGTAATGTATTTCT-TAT-CCGTATGTGCGATTGTCAATTCAT
GGTGGGGACAGACCATTGTTAATTGTTGGTCTCGGTCTTAACTAGGAATGCCTTGTACGG
GTCTTTGGTTCAACAAACCACCCGGAATACGTC
>Pobliquiloculata_IIb_GYA680_36_AB636876 4396 bp 753 bp
agttcgtggagtgatctgtctgcttaattgcgtttcactaagggcccataaattcaaggt
atgttagctattgtttccctattgaccccttatattcttataagcgcgtgcctttatggg
--ttt---aaacattgcgcatgctgttgggtcctgaaagcaacgaacgtgaccgcaacgt
cttgttgcctttatcttgt--tatatc-tattaattt-----------------------
----------atttaatag--aataactaacagaggctaatctaaaactagacggaccgc
tgtttctttcttaaaccagaggaaggttgcggcaataacaggtctgtgatgcccttagat
gttccgggctgcacacgtgctacaatgatcagtacagtgagcatctc---aatttatata
caccgtatttagcgctaagatatgattattggctc-t-ttt---agggtcttttaattgt
atttcttatgcgcgcggtaaagcctgcttcgagagtaagtgggtaatccattggaagtaa
tgatttctc-ttttatatagcacacctatatacggcattcattcccgggatgactagttt
cgtcttttttgtgcgaatgtaatgtatttct-tat-ccgtatgtgcgattgtcaattcat
ggtggggacagaccattgttaattgttggtctcggtcttaactaggaatgccttgtacgg
gtctttggttcaacaaaccacccggaatacgtc
>Pobliquiloculata_IIb_GYA680_40_AB636875 4396 bp 753 bp
agttcgtggagtgatctgtctgcttaattgcgtttcactaagggcccataaattcaaggt
atgttagctattgtttccctattgaccccttatattcttataagcgcgtgtctttatggg
--ttt---aaacattgcgcatgctgttgggtcctgaaagcaacgaacgtgaccgcaacgt
cttgttgcctttatcttgt--tatatc-tattaattt-----------------------
----------atttaatag--aataactaacagaggctaatctaaaactagacggaccgc
tgtttctttcttaaaccagaggaaggttgcggcaataacaggtctgtgatgcccttagat
gttccgggctgcacacgtgctacaatgatcagtacagtgagcatctc---aatttatata
caccgtatttagcgctaagatatgattattggctc-t-ttt---agggtcttttaattgt
atttcttatgcgcgcggtaaagcctgcttcgagagtaagtgggtaatccattggaagtaa
tgatttctc-ttttatatagcacacctatatacggcattcattcccgggatgactagttt
cgtcttttttgtgcgaatgtaatgtatttct-tat-ccgtatgtgcgattgtcaattcat
ggtggggacagaccattgttaattgttggtctcggtcttaactaggaatgccttgtacgg
gtctttggttcaacaaaccacccggaatacgtc
>Pobliquiloculata_IIb_GYB659_13_AB636859 4396 bp 753 bp
agttcgtggagtgatctgtctgcttaattgcgtttcactaagggcccataaattcaaggt
atgttagctattgtttccctattgaccccttatattcttataagcgcgtgtctttatggg
--ttt---aaacattgcgcatgctgttgggtcctgaaagcaacgaacgtgaccgcaacgt
cttgttgcctttatcttgt--tatatc-tattaattt-----------------------
----------atttaatag--aataactaacagaggctaatctaaaactagacggaccgc
tgtttctttcttaaaccagaggaaggttgcggcaataacaggtctgtgatgcccttagat
gttccgggctgcacacgtgctacaatgatcagtacagtgagcatctc---aatttatata
caccgtatttagcgctaagatatgattattggctc-t-ttt---agggtcttttaattgt
atttcttatgcgcgcggtaaagcctgcttcgagagtaagtgggtaatccattggaagtaa
tgatttctc-ttttatatagcacacctatatacggcattcattcccgggatgactagttt
cgtcttttttgtgcgaatgtaatgtatttct-tat-ccgtatgtgcgattgtcaattcat
ggtggggacagaccattgttaattgttggtctcggtcttaactaggaatgccttgtacgg
gtctttggttcaacaaaccacccggaatacgtc
>Pobliquiloculata_IIb_GYA680_34_AB636877 4396 bp 753 bp
agttcgtggagtgatctgtctgcttaattgcgtttcactaagggcccataaattcaaggt
atgttagctattgtttccctattgaccccttatattcttataagcgcgtgtctttatggg
--ttt---aaacattgcgcatgctgttgggtcctgaaagcaacgaacgtgaccgcaacgt
cttgttgcctttatcttgt--tatatc-tattaattt-----------------------
----------atttaatag--aataactaacagaggctaatctaaaactagacggaccgc
tgtttctttcttaaaccagaggaaggttgcggcaataacaggtctgtgatgcccttagat
gttccgggctgcacacgtgctacaatgatcagtacagtgagcatctc---aatttatata
caccgtatttagcgctaagatatgattattggctc-t-ttt---agggtcttttaattgt
atttcttatgcgcgcggtaaagcctgcttcgagagtaagtgggtaatccattggaagtaa
tgatttctc-ttttatatagcacacctatatacggcattcattcccgggatgactagttt
cgtcttttttgtgcgaatgtaatgtatttct-tat-ccgtatgtgcgattgtcaattcat
ggtggggacagaccattgttaattgttggtctcggtcttaactaggaatgccttgtacgg
gtctttggttcaacaaaccacccggaatacgtc
>Pobliquiloculata_IIb_GYB659_23_AB636858 4396 bp 753 bp
agttcgtggagtgatctgtctgcttaattgcgtttcactaagggcccataaattcaaggt
atgttagctattgtttccctattgaccccttatattcttataagcgcgtgtctttatggg
--ttt---aaacattgcgcatgctgttgggtcctgaaagcaacgaacgtgaccgcaacgt
cttgttgcctttatcttgt--tatatc-tattaattt-----------------------
----------atttaatag--aataactaacagaggctaatctaaaactagacggaccgc
tgtttctttcttaaaccagaggaaggttgcggcaataacaggtctgtgatgcccttagat
gttccgggctgcacacgtgctacaatgatcagtacagtgagcatctc---aatttatata
caccgtatttagcgctaagatatgattattggctc-t-ttt---agggtcttttaattgt
atttcttatgcgcgcggtaaagcctgcttcgagagtaagtgggtaatccattggaagtaa
tgatttctc-ttttatatagcacacctatatacggcattcattcccgggatgactagttt
cgtcctttttgtgcgaatgtaatgtatttct-tat-ccgtatgtgcgattgtcaattcat
ggtggggacagaccattgttaattgttggtctcggtcttaactaggaatgccttgtacgg
gtctttggttcaacaaaccacccggaatacgtc
>Pobliquiloculata_IIb_Y1446_35_AB636874 4396 bp 753 bp
agttcgtggagtgatctgtctgcttaattgcgtttcactaagggcccataaattcaaggt
atgttagctattgtttccctattgaccccttatattcttataagcgcgtgtctttatggg
--ttt---aaacattgcgcatgctgttgggtcctgaaagcaacgaacgtgaccgcaacgt
cttgttgcctttatcttgt--tatatc-tattaattt-----------------------
----------atttaatag--aataactagcagaggctaatctaaaactagacggaccgc
tgtttctttcttgaaccagaggaaggttgcggcaataacaggtctgtgatgcccttagat
gttccgggctgcacacgtgctacaatgatcagtacagtgagcatctc---aatttatata
caccgtatttagcgctaagatatgattattggctc-t-ttt---agggtcttttaattgt
atttcttatgcgcgcggtaaagcctgctccgaaagtaagtgggtaatccattggaagtaa
tgatttctc-ttttatatagcacacctatatacggcattcattcccgggatgactagttt
cgtcttttttgtgcgaatgtgatgtatttct-tat-ccgtatgtgcgattgtcaattcat
ggtggggacagaccattgttaattgttggtctcggtcttaactaggaatgccttgtacgg
gtctttggttcaacaaaccacccggaatacgtc
>Pobliquiloculata_IIb_Y1482_88_AB636715 4396 bp 753 bp
agttcgtggagtgatctgtctgcttaattgcgtttcactaagggcccataaattcaaggt
atgttagctattgtttccctattgaccccttatattcttataagcgcgtgtctttatggg
--ttt---aaacattgtgcatgctgttgggtcctgaaagcaacgaacgtgaccgcaacgt
cttgttgcctttatcttgt--tatatc-tatt-attt-----------------------
----------atttaatag--aataactaacagaggctaatctaaaactagacggaccgc
tgtttctttcttaaaccagaggaaggttgcggcaataacaggtctgtgatgcccttagat
gttccgggctgcacacgtgctacaatgatcagtacagtgagcatctc---aatttatata
caccgtatttagcgctaagatatgattattggctc-t-ttt---agggtcttttaattgt
atttcttatgcgcgcggtaaagcctgcttcgagagtaagtgggtaatccattggaagtaa
tgatttctc-ttttatatagcacacctatatacggcattcattcccgggatgactagttt
cgtcttttttgtgcgaatgtaatgtatttct-tat-ccgtatgtgcgattgtcaattcat
ggtggggacagaccattgttaattgttggtctcggtcttaactaggaatgccttgtacgg
gtctttggttcaacaaaccacccggaatacgtc
>Pobliquiloculata_IIb_Ama20_1_AB636909 4396 bp 753 bp
agttcgtggagtgatctgtctgcttaattgcgtttcactaagggcccataaattcaaggt
atgttagctattgtttccctattgaccccttatattcttataagcgcgtgtctttatggg
--ttt---aaacattgcgcatgctgttgggtcctgaaagcaacgaacgtgaccgcaacgt
cttgttgcctttatcttgt--tatatc-tatt-attt-----------------------
----------atttaatag--aataactaacagaggctaatctaaaactagacggaccgc
tgtttctttcttaaaccagaggaaggttgcggcaataacaggtctgtgatgcccttagat
gttccgggctgcacacgtgctacaatgatcagtacagtgagcatctc---aatttatata
caccgtatttagcgctaagatatgattattggctc-t-ttt---agggtcttttaattgt
atttcttatgcgcgcggtaaagcctgcttcgagagtaagtgggtaatccattggaagtaa
tgatttctc-ttttatatagcacacctatatacggcattcattcccgggatgactagttt
cgtcttttttgtgcgaatgtaatgtatttct-tat-ccgtatgtgcgattgtcaattcat
ggtggggacagaccattgttaattgttggtctcggtcttaactaggaatgccttgtacgg
gtctttggttcaacaaaccacccggaatacgtc
>Pobliquiloculata_IIb_Y1482_87_AB636844 4396 bp 753 bp
agttcgtggagtgatctgtctgcttaattgcgtttcactaagggcccataaattcaaggt
atgttagctattgtttccctattgaccccttatattcttataagcgcgtgtctttatggg
--ttt---aaacattgcgcatgctgttgggtcctgaaagcaacgaacgtgaccgcaacgt
cttgttgcctttatcttgt--tatatc-tatt-attt-----------------------
----------atttaatag--aataactaacagaggctaatctaaaactagacggaccgc
tgtttctttcttaaaccagaggaaggttgcggcaataacaggtctgtgatgcccttagat
gttccgggctgcacacgtgctacaatgatcagtacagtgagcatctc---aatttatata
caccgtatttagcgctaagatatgattattggctc-t-ttt---aggatcttttaattgt
atttcttatgcgcgcggtaaagcctgcttcgagagtaagtgggtaatccattggaagtaa
tgatttctc-ttttatatagcacacctatatacggcattcattcccgggatgactagttt
cgtcttttttgtgcgaatgtaatgtatttct-tat-ccgtatgtgcgattgtcaattcat
ggtggggacagaccattgttaattgttggtctcggtcttaactaggaatgccttgtacgg
gtctttggttcaacaaaccacccggaatacgtc
>Pobliquiloculata_IIb_Ama30_2_AB636925 4396 bp 753 bp
agttcgtggagtgatctgtctgcttaattgcgtttcactaagggcccataaattcaaggt
atgttagctattgtttccctattgaccccttatattcttataagcgcgtgtctttatggg
--ttt---aaacattgcgcatgctgttgggtcctgaaagcaacgaacgtgaccgcaacgt
cttgttgcctttatcttgt--tatatc-tatt-attt-----------------------
----------atttaatag--aataactaacagaggctaatctaaaactagacggaccgc
tgtttctttcttaaaccagaggaaggttgcggcaataacaggtctgtgatgcccttagat
gttccgggctgcacacgcgctacaatgatcagtacagtgagcatctc---aatttatata
caccgtatttagcgctaagatatgattattggctc-t-ttt---agggtcttttaattgt
atttcttatgcgcgcggtaaagcctgcttcgagagtaagtgggtaatccattggaagtaa
tgatttctc-ttttatatagcacacctatatacggcattcattcccgggatgactagttt
cgtcttttttgtgcgaatgtaatgtatttct-tat-ccgtatgtgcgattgtcaattcat
ggtggggacagaccattgttaattgttggtctcggtcttaactaggaatgccttgtacgg
gtctttggttcaacaaaccacccggaatacgtc
>Pobliquiloculata_IIb_225066_1_DQ407270 4396 bp 753 bp
agttcgtggagtgatctgtctgcttaattgcgtttcactaagggcccataaattcaaggt
atgttagctattgtttccctattgaccccttatattcttataagcgcgtgtctttatggg
--ttt---aaacattgcgcatgctgttgggtcctgaaagcaacgaacgtgaccgcaacgt
cttgttgcctttatcttgt--tatatc-tatt-attt-----------------------
----------atttaatag--aataactaacagaggctaatctaaaactagacggaccgc
tgtttctttcttaaaccagaggaaggttgcggcaataacaggtctgtgatgcccttagat
gttccgggctgcacacgtgctacaatgatcagtacagtgagcatctc---aatttatata
caccgtatttagcgctaagatatgattattggctc---ttt---agggtcttttaattgt
atttcttatgcgcgcggtaaagcctgcttcgagagtaagtgggtaatccattggaagtaa
tgatttctc-ttttatatagcacacctatatacggcattcattcccgggatgactagttt
cgtcttttttgtgcgaatgtaatgtatttct-tat-ccgtatgtgcgattgtcaattcat
ggtggggacagaccattgttaattgttggtctcggtcttaactaggaatgccttgtacgg
gtctttggttcaacaaaccacccggaatacgtc
>Pobliquiloculata_IIb_Y1441_77_AB636842 4396 bp 753 bp
agttcgtggagtgatctgtctgcttaattgcgtttcactaagggcccataaattcaaggt
atgttagctattgtttccctattgacccct--tattcttataagcgcgtgtctttatggg
--ttt---aaacattgcgcatgctgttgggtcctgaaagcaacgaacgtgaccgcaacgt
cttgttgcctttatcttgt--tatatc-tattaattt-----------------------
----------tattaatag--aataactaacagaggctaatctaaaactagacggaccgc
tgtttctttcttaaaccagaggaaggttgcggcaataacaggtctgtgatgcccttagat
gttccgggctgcacacgtgctacaatgatcagtacagtgagcatctc---aatttatata
caccgtatttagcgctaagatatgattattggctc-t-ttt---agggtcttttaattgt
atttcttatgcgcgcggtaaagcctgcttcgagagtaagtgggtaatccattggaagtaa
tgatttctc-ttttatatagcacacctatatacggcattcattcccgggatgactagttt
cgtcttttttgtgcgaatgtaatgtatttct-tat-ccgtatgtgcgattgtcaattcat
ggtggggacagaccattgttaattgttggtctcggtcttaactaggaatgccttgtacgg
gtctttggttcaacaaaccacccggaatacgtc
>Pobliquiloculata_IIb_Y1441_74_AB636843 4396 bp 753 bp
agttcgtggagtgatctgtctgcttaattgcgtttcactaagggcccataaattcaaggt
atgttagctattgtttccctattgacccct--tattcttataagcgcgtgtctttatggg
--ttt---aaacattgcgcatgctgttgggtcctgaaagcaacgaacgtgaccgcaacgt
cttgttgcctttatcttgt--tatatc-tattaattt-----------------------
----------tattaatag--aataactaacagaggctaatctaaaactagacggaccgc
tgtttctttcttaaaccagaggaaggttgcggcaataacaggtctgtgatgcccttagat
gttccgggctgcacacgtgctacaatgatcagtacagtgagcatctc---aatttatata
caccgtatttagcgctaagatatgattattggctc-t-ttt---agggtcttttaattgt
atttcttatgcgcgcggtaaagcctgcttcgagagtaagtgggtaatccattggaagtaa
tgatttctc-ttttatatagcacacctatatacggcattcattcccgggatgactagttt
cgtcttttttgtgcgaatgtaatgtatttct-tat-ccgtatgtgcgattgtcaattcat
ggtggggacagaccattgttaattgttggtctcggtcttaactaggaatgccttgtacgg
gtctttggttcaacaaaccacccggaatacgtc
>Pobliquiloculata_IIb_Y1484_102_AB636716 4396 bp 753 bp
agttcgtggagtgatctgtctgcttaattgcgtttcactaagggcccataaattcaaggt
atgttagctattgtttccctattgacccct--tattcttataagcgcgtgtctttatggg
--ttt---aaacattgcgcatgctgttgggtcctgaaagcaacgaacgtgaccgcaacgt
cttgttgcctttatcttgt--tatatc-tattaattt-----------------------
----------tattaatag--aataactaacagaggctaatctaaaactagacggaccgc
tgtttctttcttaaaccagaggaaggttgcggcaataacaggtctgtgatgcccttagat
gttccgggctgcacacgtgctacaatgatcagtacagtgagcatctc---aatttatata
caccgtatttagcgctaagatatgattattggctc-t-ttt---agggtcttttaattgt
atttcttatgcgcgcggtaaagcctgcttcgagagtaagtgggtaatccattggaagtaa
tgatttctc-ttttatatagcacacctatatacggcattcattcccgggatgactagttt
cgtcttttttgtgcgaatgtaatgtatttct-tat-ccgtatgtgcgattgtcaattcat
ggtggggacagaccattgttaattgttggtctcggtcttaactaggaatgccttgtacgg
gtctttggttcaacaaaccacccggaatacgtc
>Pobliquiloculata_IIb_Y1224_65_AB636713 4396 bp 753 bp
agttcgtggagtgatctgtctgcttaattgcgtttcactaagggcccataaattcaaggt
atgttagctattgtttccctattgacccct--tattcttataagcgcgtgtctttatggg
--ttt---aaacattgcgcatgctgttgggtcctgaaagcaacgaacgtgaccgcaacgt
cttgttgcctttatcttgt--tatatc-tattaattt-----------------------
----------tattaatag--aataactaacagaggctaatctaaaactagacggaccgc
tgtttctttcttaaaccagaggaaggttgcggcaataacaggtctgtgatgcccttagat
gttccgggctgcacacgtgctacaatgatcagtacagtgagcatctc---aatttatata
caccgtatttagcgctaagatatgattattggctc-t-ttt---agggtcttttaattgt
atttcttatgcgcgcggtaaagcctgcttcgagagtaagtgggtaatccattggaagtaa
tgatttctc-ttttatatagcacacctatatacggcattcattcccgggatgactagttt
cgtcttttttgtgcgaatgtaatgtatttct-tat-ccgtatgtgcgattgtcaattcat
ggtggggacagaccattgttaattgttggtctcggtcttaactaggaatgccttgtacgg
gtctttggttcaacaaaccacccggaatacgtc
>Pobliquiloculata_U_OKI4_2_AB468843 4396 bp 753 bp
AGTTCGTGGAGTGATCTGTCTGCTTAATTGCGTTTCACTAAGGGCCCATAAATTCAAGGT
ATGTTAGCTATTGTTTCCCTATTGACCCCT--TATTCTTATAAGCGCGTGTCTTTATGGG
--TTT---AAACATTGCGCATGCTGTTGGGTCCTGAAAGCAACGAACGTGACCGCAACGT
CTTGTTGCCTTTATCTTGT--TATATC-TATTAATTT-----------------------
----------TATTAATAG--AATAACTAACAGAGGCTAATCTAAAACTAGACGGACCGC
TGTTTCTTTCTTAAACCAGAGGAAGGTTGCGGCAATAACAGGTCTGTGATGCCCTTAGAT
GTTCCGGGCTGCACACGTGCTACAATGATCAGTACAGTGAGCATCTC---AATTTATATA
CACCGTATTTAGCGCTAAGATATGATTATTGGCTC-T-TTT---AGGGTCTTTTAATTGT
ATTTCTTATGCGCGCGGTAAAGCCTGCTTCGAGAGTAAGTGGGTAATCCATTGGAAGTAA
TGATTTCTC-TTTTATATAGCACACCTATATACGGCATTCATTCCCGGGATGACTAGTTT
CGTCTTTTTTGTGCGAATGTAATGTATTTCT-TAT-CCGTATGTGCGATTGTCAATTCAT
GGTGGGGACAGACCATTGTTAATTGTTGGTCTCGGTCTTAACTAGGAATGCCTTGTACGG
GTCTTTGGTTCAACAAACCACCCGGAATACGTC
>Pobliquiloculata_U_OKI3_1_AB263441 4396 bp 753 bp
AGTTCGTGGAGTGATCTGTCTGCTTAATTGCGTTTCACTAAGGGCCCATAAATTCAAGGT
ATGTTAGCTATTGTTTCCCTATTGACCCCT--TATTCTTATAAGCGCGTGTCTTTATGGG
--TTT---AAACATTGCGCATGCTGTTGGGTCCTGAAAGCAACGAACGTGACCGCAACGT
CTTGTTGCCTTTATCTTGT--TATATC-TATTAATTT-----------------------
----------TATTAATAG--AATAACTAACAGAGGCTAATCTAAAACTAGACGGACCGC
TGTTTCTTTCTTAAACCAGAGGAAGGTTGCGGCAATAACAGGTCTGTGATGCCCTTAGAT
GTTCCGGGCTGCACACGTGCTACAATGATCAGTACAGTGAGCATCTC---AATTTATATA
CACCGTATTTAGCGCTAAGATATGATTATTGGCTC-T-TTT---AGGGTCTTTTAATTGT
ATTTCTTATGCGCGCGGTAAAGCCTGCTTCGAGAGTAAGTGGGTAATCCATTGGAAGTAA
TGATTTCTC-TTTTATATAGCACACCTATATACGGCATTCATTCCCGGGATGACTAGTTT
CGTCTTTTTTGTGCGAATGTAATGTATTTCT-TAT-CCGTATGTGCGATTGTCAATTCAT
GGTGGGGACAGACCATTGTTAATTGTTGGTCTCGGTCTTAACTAGGAATGCCTTGTACGG
GTCTTTGGTTCAACAAACCACCCGGAATACGTC
>Pobliquiloculata_IIb_Y1224_68_AB636840 4396 bp 753 bp
agttcgtggagtgatctgtctgcttaattgcgtttcactaagggcccataaattcaaggt
atgttagctattgtttccctattgacccct--tattcttataagcgcgtgtctttatggg
--ttt---aaacattgcgcatgctgttgggtcctgaaagcaacgaacgtgaccgcaacgt
cttgttgcctttatcttgt--tatatc-tattaattt-----------------------
----------tattaatag--aataactaacagaggctaatctaaaactagacggaccgc
tgtttctttcttaaaccagaggaaggttgcggcaataacaggtctgtgatgcccttagat
gttccgggctgcacacgtgctacaatgatcagtacagtgagcatctc---aatttatata
caccgtatttagcgctaagatatgattattggctc-t-ttt---agggtcttttaattgt
atttcttatgcgcgtggtaaagcctgcttcgagagtaagtgggtaatccattggaagtaa
tgatttctc-ttttatatagcacacctatatacggcattcattcccgggatgactagttt
cgtcttttttgtgcgaatgtaatgtatttct-tat-ccgtatgtgcgattgtcaattcat
ggtggggacagaccattgttaattgttggtctcggtcttaactaggaatgccttgtacgg
gtctttggttcaacaaaccacccggaatacgtc
>Pobliquiloculata_U_Ama14_1_AB636920 4396 bp 753 bp
AGTTCGTGGAGTGATCTGTCTGCTTAATTGCGTTTCACTAAGGGCCCATAAATTCAAGGT
ATGTTAGCTATTGTTTCCCTATTGACCCCT--TATTCTTATAAGCGCGTGTCTTTATGGG
--TTT---AAACATTGCGCATGCTGTTGGGTCCTGAAAGCAACGAACGTGACCGCAACGT
CTTGTTGCCTTTATCTTGT--TATATC-TATTAATTT-----------------------
----------TATTAATAG--AATAACTAACAGAGGCTAATCTAAAACTAGACGGACCGC
TGTTTCTTTCTTAAACCAGAGGAAGGTTGCGGCAATAACAGGTCTGTGATGCCCTTAGAT
GTTCCGGGCTGCACACGTGCTACAATGATCAGTACAGTGAGCATCTC---AATTTATATA
CACCGTATTTAGCGCTAAGATATGATTATTGGCTC-T-TTT---AGGGTCTTTTAATTGT
ATTTCTTATGCGCGCGGTAAAGCCTGCTTCGAGAGTAAGTGGGTAATCCACTGGAAGTAA
TGATTTCTC-TTTTATATAGCACACCTATATACGGCATTCATTCCCGGGATGACTAGTTT
CGTCTTTTTTGTGCGAATGTAATGTATTTCT-TAT-CCGTATGTGCGATTGTCAATTCAT
GGTGGGGACAGACCATTGTTAATTGTTGGTCTCGGTCTTAACTAGGAATGCCTTGTACGG
GTCTTTGGTTCAACAAACCACCCGGAATACGTC
>Pobliquiloculata_U_Ama27_1_AB636913 4396 bp 753 bp
AGTTCGTGGAGTGATCTGTCTGCTTAATTGCGTTTCACTAAGGGCCCATAAATTCAAGGT
ATGTTAGCTATTGTTTCCCTATTGACCCCT--TATTCTTATAAGCGCGCGTCTTTATGGG
--TTT---AAACATTGCGCATGCTGTTGGGTCCTGAAAGCAACGAACGTGACCGCAACGT
CTTGTTGCCTTTATCTTGT--TATATC-TATTAATTT-----------------------
----------TATTAATAG--AATAACTAACAGAGGCTAATCTAAAACTAGACGGACCGC
TGTTTCTTTCTTAAACCAGAGGAAGGTTGCGGCAATAACAGGTCTGTGATGCCCTTAGAT
GTTCCGGGCTGCACACGTGCTACAATGATCAGTACAGTGAGCATCTC---AATTTATATA
CACCGTATTTAGCGCTAAGATATGATTATTGGCTC-T-TTT---AGGGTCTTTTAATTGT
ATTTCTTATGCGCGCGGTAAAGCCTGCTTCGAGAGTAAGTGGGTAATCCATTGGAAGTAA
TGATTTCTC-TTTTATATAGCACACCTATATACGGCATTCATTCCCGGGATGACTAGTTT
CGTCTTTTTTGTGCGAATGTAATGTATTTCT-TAT-CCGTATGTGCGATTGTCAATTCAT
GGTGGGGACAGACCATTGTTAATTGTTGGTCTCGGTCTTAACTAGGAATGCCTTGTACGG
GTCTTTGGTTCAACAAACCACCCGGAATACGTC
>Pobliquiloculata_IIb_GYB587_1_AB636717 4396 bp 753 bp
agttcgtggagtgatctgtctgcttaattgcgtttcactaagggcccataaattcaaggt
atgttagctattgtttccctattgacccct--tattcttataagcgcgtgtctttatggg
--ttt---aaacattgcgcatgctgttgggtcctgaaagcaacgaacgtgaccgcaacgt
cttgttgcctttatcttgt--tatatc-tattaattt-----------------------
----------tattaatag--aataactaacagaggctaatctaaaactagacggaccgc
tgtttctttcttaaaccagaggaaggttgcggcaataacaggtctgtgatgcccttagat
gttccgggctgcacacgtgctacaatgatcagtacagtgagcatctc---aatttatata
caccgtatttagcgctaagatatgattattggctc-t-ttt---agggtcttttaattgt
atttcttatgcgcgcggtaaagcctgcttcgagagtaagtgggtaatccattggaagtaa
tgatttctc-ttttatatagcacacctatatacggcattcattcccgggatgactagttt
cgtcttttttgtgcgaatgtaatgtatttct-tat-ccgtatgtgcgattgtcaattcat
ggtggggacagaccgctgttaattgttggtctcggtcttaactaggaatgccttgtacgg
gtctttggttcaacaaaccacccggaatacgtc
>Pobliquiloculata_IIb_GYB587_2_AB636849 4396 bp 753 bp
agttcgtggagtgatctgtctgcttaattgcgtttcactaagggcccataaattcaaggt
atgttagctattgtttccctattgacccct--tattcttataagcgcgtgtctttatggg
--ttt---aaacattgcgcatgctgttgggtcctgaaagcaacgaacgtgaccgcaacgt
cttgttgcctttatcttgt--tatatc-tattaattt-----------------------
----------tattaatag--aataactaacagaggctaatctaaaactagacggaccgc
tgtttctttcttaaaccagaggaaggttgcggcaataacaggtctgtgatgcccttagat
gttccgggctgcacacgtgctacgatgatcagtacagtgagcatctc---aatttatata
caccgtatttagcgctaagatatgattattggctc-t-ttt---agggtcttttaattgt
atttcttatgcgcgcggtaaagcctgcttcgagagtaagtgggtaatccattggaagtaa
tgatttctc-ttttatatagcacacctatatacggcattcattcccgggatgactagttt
catcttttttgtgcgaatgtaatgtatttct-tat-ccgtatgtgcggttgtcaattcat
ggtggggacagaccattgttaattgttggtctcggtcttaactaggaatgccttgtacgg
gtctttggttcaacaaaccacccggaatacgtc
>Pobliquiloculata_IIb_GYB659_17_AB636857 4396 bp 753 bp
agttcgtggagtgatctgtctgcttaattgcgtttcactaagggcccataaattcaaggt
atgttagctattgtttctctattgacccct--tattcttataagcgcgtgtctttatggg
--ttt---aaacattgcgcatgccgttgggtcctgaaagcaacgaacgtgaccgcaacgt
cttgttgcctttatcttgt--tatatc-tattaattt-----------------------
----------tattaatag--aataactaacagaggctaatctaaaactagacggaccgc
tgtttctttcttaaaccagaggaaggttgcggcaataacaggtctgtgatgcccttagat
gttccgggctgcacacgtgctacaatgatcagtacagtgagcatctc---aatttatata
caccgtatttagcgctaagatatgattattggctc-t-ttt---agggtcttttaattgt
atttcttatgcgcgcggtaaagcctgcttcgagagtaagtgggtaatccattggaagtaa
tgatttctc-ttttatatagcacacctatatacggcgttcattcccgggatgactagttt
cgtcttttttgtgcgaatgtaatgtatttct-tat-ccgtatgtgcgattgtcaattcat
ggtggggacagaccattgttaattgttggtctcggtcttaactaggaatgccttgtacgg
gtctttggttcaacaaaccacccggaatacgtc
>Pobliquiloculata_IIb_Ama52_2_AB636741 4396 bp 753 bp
agttcgtggagtgatctgtctgcttaattgcgtttcactaagggcccataaattcaaggt
atgttagctattgtttccctattgacccct--tattcttataagcgcgtgtctttatggg
--ttt---aaacattgcgcatgctgttgggtcctgaaagcaacgaacgtgaccgcaacgt
cttgttgcctttatcttgt--tatatc-tattaattt-----------------------
----------tattaatag--aataactaacacaggctaatctaaaactagacggaccgc
tgtttctttcttaaaccaaaggaaggttgcggcaataacaggtctgtgatgcccttagat
gttccgggctgcacacgtgctacaatgatcagtacagtgagcatctc---aatttatata
caccgtatttagcgctaagatatgattattggctc-t-ttt---agggtcttttaattgt
atttcttatgcgcgcggtaaagcctgcttcgagagtaagtgggtaatccattggaagtaa
tgatttctc-ttttatatagcacacctatatacggcattcattcccgggatgactagttt
cgtcttttttgtgcgaatgtaatgtatttct-tat-ccgtatgtgcgattgtcaattcat
ggtggggacagaccattgttaattgttggtctcggtcttaactaggaatgccttgtacgg
gtctttggttcaacaaaccacccggaatacgtc
>Pobliquiloculata_IIb_Y1441_76_AB636714 4396 bp 753 bp
agttcgtggagtgatctgtctgcttaattgcgtttcactaagggcccataaattcaaggt
atgttagctattgtttccctattgacccct--tattcttataagcgcgtgtctttatggg
--ttt---aaacattgcgcatgctgttgggtcctgaaagcaacgaacgtgaccgcaacgt
cttgttgcctttatcttgt--tatatc-tattaattt-----------------------
----------atttaatag--aataactaacagaggctaatctaaaactagacggaccgc
tgtttctttcttaaaccagaggaaggttgcggcaataacaggtctgtgatgcccttagat
gttccgggctgcacacgtgctacaatgatcagtacagtgagcatctc---aatttatata
caccgtatttagcgctaagatatgattattggctc-t-ttt---agggtcttttaattgt
atttcttatgcgcgcggtaaagcctgcttcgagagtaagtgggtaatccattggaagtaa
tgatttctc-ttttatatagcacacctatatacggcattcattcccgggatgactagttt
cgtcttttttgtgcgaatgtaatgtatttct-tat-ccgtatgtgcgattgtcaattcat
ggtggggacagaccattgttaattgttggtctcggtcttaactaggaatgccttgtacgg
gtctttggttcaacaaaccacccggaatacgtc
>Pobliquiloculata_U_Ama11_1_AB636918 4396 bp 753 bp
AGTTCGTGGAGTGATCTGTCTGCTTAATTGCGTTTCACTAAGGGCCCATAAATTCAAGGT
ATGTTAGCTATTGTTTCCCTATTGACCCCT--TATTCTTATAAGCGCGTGTCTTTATGGG
--TTT---AAACATTGCGCATGCTGTTGGGTCCTGAAAGCAACGAACGTGACCGCAACGT
CTTGTTGCCTTTATCTTGT--TATATC-TATTAATTT-----------------------
----------ATTTAATAG--AATAACTAACAGAGGCTAATCTAAAACTAGACGGACCGC
TGTTTCTTTCTTAAACCAGAGGAAGGTTGCGGCAATAACAGGTCTGTGATGCCCTTAGAT
GTTCCGGGCTGCACACGTGCTACAATGATCAGTACAGTGAGCATCTC---AATCTATATA
CACCGTATTTAGCGCTAAGATATGATTATTGGCTC-T-TTT---AGGGTCTTTTAATTGT
ATTTCTTATGCGCGCGGTAAAGCCTGCTTCGAGAGTAAGTGGGTAATCCATTGGAAGTAA
TGATTTCTC-TTTTATATAGCACACCTATATACGGCATTCATTCCCGGGATGACTAGTTT
CGTCTTTTTTGTGCGAATGTAATGTATTTCT-TAT-CCGTATGTGCGATTGTCAATTCAT
GGTGGGGACAGACCATTGTTAATTGTTGGTCTCGGTCTTAACTAGGAATGCCTTGTACGG
GTCTTTGGTTCAACAAACCACCCGGAATACGTC
>Pobliquiloculata_U_OKI5_2_AB468845 4396 bp 753 bp
AGTTCGTGGAGTGATCTGTCTGCTTAATTGCGTTTCACTAAGGGCCCATAAATTCAAGGT
ATGTTAGCTATTGTTTCCCTATTGACCCCT--TATTCTTATAAGCGCGTGTCTTTATGGG
--TTT---AAACATTGCGCATGCTGTTGGGTCCTGAAAGCAACGAACGTGACCGCAACGT
CTTGTTGCCTTTATCTTGT--TATATC-TATTAATTT-----------------------
----------ATTTAATAG--GATAACTAACAGAGGCTAATCTAAAACTAGACGGACCGC
TGTTTCTTTCTTAAACCAGAGGAAGGTTGCGGCAATAACAGGTCTGTGATGCCCTTAGAT
GTTCCGGGCTGCACACGTGCTACAATGATCAGTACAGTGAGCATCTC---AATTTATATA
CACCGTATTTAGCGCTAAGATATGATTATTGGCTC-T-TTT---AGGGTCTTTTAGTTGT
ATTTCTTATGCGCGCGGTAAAGCCTGCTTCGAGAGTAAGTGGGTAATCCATTGGAAGTAA
TGATTTCTC-TTTTATATAGCACACCTATATACGGCATTCATTCCCGGGATGACTAGTTT
CGTCTTTTTTGTGCGAATGTAATGTATTTCT-TAT-CCGTATGTGCGATTGTCAATTCAT
GGTGGGGACAGACCATTGTTAATTGTTGGTCTCGGTCTTAACTAGGAATGCCTTGTACGG
GTCTTTGGTTCAACAAACCACCCGGAATACGTC
>Pobliquiloculata_IIb_OKI4_1_AB263442 4396 bp 753 bp
agttcgtggagtgatctgtctgcttaattgcgtttcactaagggcccataaattcaaggt
atgttagctattgtttccctattgacccct--tattcttataagcgcgtgtctttatggg
--ttt---aaacattgcgcatgctgttgggtcctgaaagcaacgaacgtgaccgcaacgt
cttgttgcctttatcttgt--tatatc-tatt-attt-----------------------
----------atttaatag--aataactaacagaggctaatctaaaactagacggaccgc
tgtttctttcttaaaccagaggaaggttgcggcaataacaggtctgtgatgcccttagat
gttccgggctgcacacgtgctacaatgatcagtacagtgagcatctc---aatttatata
caccgtatttagcgctaagatatgattattggctc-t-ttt---agggttttttaattgt
atttcttatgcgcgcggtaaagcctgcttcgagagtaagtgggtaatccattggaagtaa
tgatttctc-ttttatatagcacacctatatacggcattcattcccgggatgactagttt
cgtcttttttgtgcgaatgtaatgtatttct-tat-ccgtatgtgcgattgtcaattcat
ggtggggacagaccattgttaattgttggtctcggtcttaactaggaatgccttgtacgg
gtctttggttcaacaaaccacccggaatacgtc
>Pobliquiloculata_IIb_OKI5_1_AB468844 4396 bp 753 bp
agttcgtggagtgatctgtctgcttaattgcgtttcactaagggcccataaattcaaggt
atgttagctattgtttccctattgacccct--tattcttataagcgcgtgtctttatggg
--ttt---aaacattgcgcatgctgttgggtcctgaaagcaacgaacgtgaccgcaacgt
cttgttgcctttatcttgt--tatatc-tatt-attt-----------------------
----------atttaatag--aataactaacagaggctaatctaaaactagacggaccgc
tgtttctttcttaaaccagaggaaggttgcggcaataacaggtctgtgatgcccttagat
gttccgggctgcacacgtgctacaatgatcagtacagtgagcatctc---aatttatata
caccgtatttagcgctaagatatgattattggctc-t-ttt---agggttttttaattgt
atttcttatgcgcgcggtaaagcctgcttcgagagtaagtgggtaatccattggaagtaa
tgatttctc-ttttatatagcacacctatatacggcattcattcccgggatgactagttt
cgtcttttttgtgcgaatgtaatgtatttct-tat-ccgtatgtgcgattgtcaattcat
ggtggggacagaccattgttaattgttggtctcggtcttaactaggaatgccttgtacgg
gtctttggttcaacaaaccacccggaatacgtc
>Pobliquiloculata_IIb_Y1448_28_AB636722 4396 bp 753 bp
agttcgtggagtgatctgtctgcttaattgcgtttcactaagggcccataaattcaaggt
atgttagctattgtttccctattgacccct--tattcttataagcgcgtgtctttatggg
--ttt---aaacattgcgcatgctgttgggtcctgaaagcaacgaacgtgaccgcaacgt
cttgttgcctttatcttgt--tatatc-tatt-attt-----------------------
----------atttaatag--aataactaacagaggctaatctaaaactagacggaccgc
tgtttctttcttaaaccagaggaaggttgcggcaataacaggtctgtgatgcccttagat
gttccgggctgcacacgtgctacaatgatcagtacagtgagcatctc---aatttatata
caccgtatttagcgctaagatatgattattggctc-t-ttt---agggtcttttaattgt
atttcttatgcgcgcggtaaagcctgcttcgagagtaagtgggtaatccattggaagtaa
tgatttctc-ttttatatagcacacctatatacggcattcattcccgggatgactagttt
cgtcttttttgtgcgaatgtaatgtatttct-tat-ccgtatgtgcgattgtcaattcat
ggtggggacagaccattgttaattgttggtctcggtcttaactaggaatgccttgtacgg
gtctttggttcaacaaaccacccggaatacgtc
>Pobliquiloculata_U_Ama27_2_AB636914 4396 bp 753 bp
AGTTCGTGGAGTGATCTGTCTGCTTAATTGCGTTTCACTAAGGGCCCATAAATTCAAGGT
ATGTTAGCTATTGTTTCCCTATTGACCCCT--TATTCTTATAAGCGCGTGTCTTTATGGG
--TTT---AAACATTGCGCATGCTGTTGGGTCCTGAAAGCAACGAACGTGACCGCAACGT
CTTGTTGCCTTTATCTTGT--TATATC-TATT-ATTT-----------------------
----------ATTTAATAG--AATAACTAACAGAGGCTAATCTAAAACTAGACGGACCGC
TGTTTCTTTCTTAAACCAGAGGAAGGTTGCGGCAATAACAGGTCTGTGATGCCCTTAGAT
GTTCCGGGCTGCACACGTGCTACAATGATCAGTACAGTGAGCATCTC---AATTTATATA
CACCGTATTTAGCGCTAAGATATGATTATTGGCTC-T-TTT---AGGGTCTTTTAATTGT
ATTTCTTATGCGCGCGGTAAAGCCTGCTTCGAGAGTAAGTGGGTAATCCATTGGAAGTAA
TGATTTCTC-TTTTATATAGCACACCTATATACGGCATTCATTCCCGGGATGACTAGTTT
CGTCTTTTTTGTGCGAATGTAATGTATTTCT-TAT-CCGTATGTGCGATTGTCAATTCAT
GGTGGGGACAGACCATTGTTAATTGTTGGTCTCGGTCTTAACTAGGAATGCCTTGTACGG
GTCTTTGGTTCAACAAACCACCCGGAATACGTC
>Pobliquiloculata_IIb_Y1441_75_AB636841 4396 bp 753 bp
agttcgtggagtgatctgtctgcttaattgcgtttcactaagggcccataaattcaaggt
atgttagctattgtttccctattgacccct--tattcttataagcgcgtgtctttatggg
--ttt---aaacattgcgcatgctgttgggtcctgaaagcaacgaacgtgaccgcaacgt
cttgttgcctttatcttgt--tatatc-tatt-attt-----------------------
----------atttaatag--aataactaacagaggctaatctaaaactagacggaccgc
tgtttctttcttaaaccagaggaaggttgcggcaataacaggtctgtgatgcccttagat
gttccgggctgcacacgtgctacaatgatcagtacagtgagcatctc---aatttatata
caccgtatttagcgctaagatatgattattggctc-t-ttt---agggtcttttaattgt
atttcttatgcgcgcggtaaagcctgcttcgagagtaagtgggtaatccattggaagtaa
tgatttctc-ttttatatagcacacctatatacggcattcattcccgggatgactagttt
cgtcttttttgtgcgaatgtaatgtatttct-tat-ccgtatgtgcgattgtcaattcgt
ggtggggacagaccattgttaattgttggtctcggtcttaactaggaatgccttgtacgg
gtctttggttcaacaaaccacccggaatacgtc
>Pobliquiloculata_IIb_Y1448_29_AB636867 4396 bp 753 bp
agttcgtggagtgatctgtctgcttaattgcgtttcactaagggcccataaattcaaggt
atgttagctattgtttccctattgacccct--tattcttataagcgcgtgtctttatggg
--ttt---aaacattgcgcatgctgttgggtcctgaaagcaacgaacgtgaccgcaacgt
cttgttgcctttatcttgt--tatatc-tatt-attt-----------------------
----------atttaatag--aataactaacagaggctaatctaaaactagacggaccgc
tgtttctttcttaaaccagaggaaggttgcggcaataacaggtctgtgatgcccttagat
gttccgggctgcacacgtgctacaatgatcagtacagtgagcatctc---aatttatata
caccgtatttagcgctaagatatgattattggctc-t-ttt---agggtcttttaattgt
atttcttatgcgcgcggtaaagcctgcttcgagagtaagtgggtaatccattggaagtaa
tgatttctc-ttttatatagcacacctatatacggcattcattcccgggatgactagttt
cgtcttttttgtgcgaatgtaatgtatttct-tat-ccgtatgtgcgattgtcaattcat
ggtggggacagaccattgttaattgttggtctcggtcttaactaggaatgccttgtacgg
gtctttggttcaacaaaccacccggaatacgcc
>Pobliquiloculata_IIb_Ama30_1_AB636746 4396 bp 753 bp
agttcgtggagtgatctgtctgcttaattgcgtttcactaagggcccataaattcaaggt
atgttagctattgtttccctattgacccct--tattcttataagcgcgtgtctttatggg
--ttt---aaacattgcgcatgctgttgggtcctgaaagcaacgaacgtgaccgcaacgt
cttgttgcctttatcttgt--tatatc-tatt-attt-----------------------
----------gtttaatag--aataactaacagaggctaatctaaaactagacggaccgc
tgtttctttcttaaaccagaggaaggttgcggcaataacaggtctgtgatgcccttagat
gttccgggctgcacacgtgctacaatgatcagtacagtgagcatctc---aatttatata
caccgtatttagcgctaagatatgattattggctc-t-ttt---agggtcttttaattgt
atttcttatgcgcgcggtaaagcctgcttcgagagtaagtgggtaatccattggaagtaa
tgatttctc-ttttatatagcacacctatatacggcattcattcccgggatgactagttt
cgtcttttttgtgcgaatgtaatgtatttct-tat-ccgtatgtgcgattgtcaattcat
ggtggggacagaccattgttaattgttggtctcggtcttaactaggaatgccttgtacgg
gtctttggttcaacaaaccacccggaatacgtc
>Pobliquiloculata_IIb_Y1224_66_AB636838 4396 bp 753 bp
agttcgtggagtgatctgtctgcttaattgcgtttcactaagggcccataaattcaaggt
atgttagctattgtttccctattgacccct--tattcttataagcgcgtgtctttatggg
--ttt---aaacattgcgcatgctgttgggtcctgaaagcaacgaacgtgaccgcaacgt
cttgttgcctttatcttgt--tatatc-tatt-attt-----------------------
----------atttaatag--aataactaacagaggctaatctaaaactagacggaccgc
tgtttctttcttaaaccagaggaaggttgcggcaataacaggtctgtgatgcccttagat
gttccgggctgcacacgtgctacaatgatcagtacagtgagcatctc---aatttatata
caccgtatttagcgctaagatatgattattggctc-t-ttt---agggtcttttaattgt
atttcttatgcgcgcggtaaagcctgcttcgagagtaagtgggtaatccattggaagtaa
tgatttctc-ttttatatagcacacctatatacagcattcattcccgggatgactagttt
cgtcttttttgtgcgaatgtaatgtatttct-tat-ccgtatgtgcgattgtcaattcat
ggtggggacagaccattgttaattgttggtctcggtcttaactaggaatgccttgtacgg
gtccttggttcaacaaaccacccggaatacgtc
>Pobliquiloculata_IIb_Y1484_103_AB636846 4396 bp 753 bp
agttcgtggagtgatctgtctgcttaattgcgtttcactaagggcccataaattcaaggt
atgttagctattgtttccctattgacccct--tattcttataagcgcgtgtctttatggg
--ttt---aaacattgcgcatgctgttgggtcctgaaagcaacgaacgtgaccgcaacgt
cttgttgcctttatcttgt--tatatc-tattaattt-----------------------
----------tattaatag--aataactaacagaggctaatctaaaactagacggaccgc
tgtttctttcttaaaccagaggaaggttgcggcaataacaggtctgtgatgcccttagat
gttccgggctgcacacgtgctacaatgatcagtacagtgagcatctc---aatttatata
caccgtatttagcgctaagatatgattattggctc-t-ttt---agggtcttttaattgt
atttcttatgcgcgcggtaaagcctgcttcgagagtaagtgggtaatccattggaagtaa
tgatttctc-ttttatatagcacacctatatacggcattcattcccgggatgactagttt
cgtcttttttgtgcgaatgtaatgtatttct-tat-ccgtatgtgcgattgtcaattcat
ggtggggacagaccattgttaattgttggtctcggtcttaactagga-tgccttgtacgg
gtctttggttcaacaaaccacccggaatacgtc
>Pobliquiloculata_IIb_GYA549_71_AB636881 4396 bp 753 bp
agttcgtggagtgatctgtctgcttaattgcgtttcactaagggcccataaattcaaggt
atgttagctattgtttccctattgacccct--tattcttataagcgcgtgtctttatggg
--ttt---aaacattgcgcatgctgttgggtcctgaaagcaacgaacgtgaccgcaacgt
cttgttgcctttatcttgt--tatatc-tattaattt-----------------------
----------tattaatag--aataactaacagaggctaatctaaaactagacggaccgc
tgtttctttcttaaaccagaggaaggttgcggcaataacaggtctgtgatgcccttagat
gttccgggctgcacacgtgctacaatgatcagtacagtgagcatctc---aatttatata
caccgtatttagcgctaagatatgattattggctc-t-ttt---agggtcttttaattgt
atttcttatgcgcgcggtaaagcctgcttcgagagtaagtgggtaatccattggaagtaa
tgatttctctttttatatagcacacctatatacggcattcattcccgggatgactagttt
cgtcttttttgtgcgaatgtaatgtacttct-tat-ccgtatgtgcgattgtcaattcat
ggtggggacagaccattgttaattgttggtctcggtcttaactaggaatgccttgtacgg
gtctttggttcaacaaaccacccggaatacgtc
>Pobliquiloculata_IIb_GYA549_69_AB636880 4396 bp 753 bp
agttcgtggagtgatctgtctgcttaattgcgtttcactaagggcccataaattcaaggt
atgttagctattgtttccctattgacccct--tattcttataagcgcgtgtctttatggg
--ttt---aaacattgcgcatgctgttgggtcctgaaagcaacgaacgtgaccgcaacgt
cttgttgcctttatcttgt--tatatc-tattaattt-----------------------
----------tattaatag--aataactaacagaggctaatctaaaactagacggaccgc
tgtttctttcttaaaccagaggaaggttgcggcaataacaggtctgtgatgcccttagat
gttccgggctgcacacgtgctacaatgatcagtacagtgagcatctc---aatttatata
caccgtatttagcgctaagatatgattattggctc-t-ttt---agggtcttttaattgt
atttcttatgcgcgcggtaaagcctgcttcgagagtaagtgggtaatccattggaagtaa
tgatttctctttttatatagcacacctatatacggcattcattcccgggatgactagttt
cgtcttttttgtgcgaatgtaatgtatttct-tat-ccgtatgtgcgattgtcaattcat
ggtggggacagaccattgttaattgttggtctcggtcttaactaggaatgccttgtacgg
gtctttggttcaacaaaccacccggaatacgtc
>Pobliquiloculata_IIb_GYA549_70_AB636727 4396 bp 753 bp
agttcgtggagtgatctgtctgcttaattgcgtttcactaagggcccataaattcaaggt
atgttagctattgtttccctattgacccct--tattcttataagcgcgtgtctttatggg
--ttt---aaacattgcgcatgctgttgggtcctgaaagcaacgaacgtgaccgcaacgt
cttgttgcctttatcttgt--tatatc-tattaattt-----------------------
----------tattaatag--aataactaacagaggctaatctaaaactagacggaccgc
tgtttctttcttaaaccagaggaaggttgcggcaataacaggtctgtgatgcccttagat
gttccgggctgcacacgtgctacaatgatcagtacagtgagcatctc---aatttatata
caccgtatttagcgctaagatatgattattggctc-ttttt---agggtcttttaattgt
atttcttatgcgcgcggtaaagcctgcttcgagagtaagtgggtaatccattggaagtaa
tgatttctc-ttttatatagcacacctatatacggcattcattcccgggatgactagttt
cgtcttttttgtgcgaatgtaatgtatttct-tat-ccgtatgtgcgattgtcaattcat
ggtggggacagaccattgttaattgttggtctcggtcttaactaggaatgccttgtacgg
gtctttggttcaacaaaccacccggaatacgtc
>Pobliquiloculata_IIb_Ama25_2_AB636911 4396 bp 753 bp
agttcgtggagtgatctgtctgcttaattgcgtttcactaagggcccgtaaattcaaggt
atgttagctattgtttccctattgacccct--tattcttataagcgcgtgtctttatggg
--ttt---aaacattgcgcatgctgttgggtcctgaaagcaacgaacgtgaccgcaacgt
cttgttgcctttatcttgt--tatatc-tattaattt-----------------------
----------tattaatag--aataactaacagaggctaatctaaaactagacggaccgc
tgtttctttcttaaaccagaggaaggttgcggcaataacaggtctgtgatgcccttagat
gttccgggctgcacacgtgctacaatgatcagtacagtgagcatctc---aatttatata
caccgtatttagcgctaagatatgattattggctc-ttttt---agggtcttttaattgt
atttcttatgcgcgcggtaaagcctgcttcgagagtaagtgggtaatccattggaagtaa
tgatttctc-ttttatatagcacacctatatacggcattcattcccgggatgactagttt
cgtcttttttgtgcgaatgtaatgtatttct-tat-ccgtatgtgcgattgtcaattcat
ggtggggacagaccattgtcaattgttggtctcggtcttaactaggaatgccttgtacgg
gtctttggttcaacaaaccacccggaatacgtc
>Pobliquiloculata_IIb_GYA478_93_AB636726 4396 bp 753 bp
agttcgtggagtgatctgtctgcttaattgcgtttcactaagggcccataaattcaaggt
atgttagctattgtttccctattgaccccttata-tcttataagcgcgtgtctttatggg
--ttt---aaacattgcgcatgctgttgggtcctgaaagcaacgaacgtgaccgcaacgt
cttgttgcctttatcttgt--tatatc-tattaattt-----------------------
----------tattaatag--aataactaacagaggctaatctaaaactagacggaccgc
tgtttctttcttaaaccagaggaaggttgcggcaataacaggtctgtgatgcccttagat
gttccgggctgcacacgtgctacaatgatcagtacagtgagcatctc---aatttatata
caccgtatttagcgctaagatatgattattggctc-t-ttt---agggtcttttaattgt
atttcttatgcgcgcggtaaagcctgcttcgagagtaagtgggtaatccattggaagtaa
tgatttctc-ttttatatagcacacctatatacggcattcattcccgggatgactagttt
cgtcttttttgtgcgaatgtaatgtatttct-tat-ccgtatgtgcgattgtcaattcat
ggtggggacagaccattgttaattgttggtctcggtcttaactaggaatgccttgtacgg
gtctttggttcaacaaaccacccggaatacgtc
>Pobliquiloculata_IIb_Ama17_1_AB636745 4396 bp 753 bp
agttcgtggagtgatctgtctgcttaattgcgtttcactaagggcccataaattcaaggt
atgttagctattgtttccctattgaccccttata-tcttataagcgcgtgtctttatggg
--ttt---aaacattgcgcatgctgttgggtcctgaaagcaacgaacgtgaccgcaacgt
cttgttgcctttatcttgt--tatatc-tattaattt-----------------------
----------tattaatag--aataactaacagaggctaatctaaaactagacggaccgc
tgtttctttcttaaaccagaggaaggttgcggcaataacaggtctgtgatgcccttagat
gttccgggctgcacacgtgctacaatgatcagtacagtgagcatctc---aatttatata
caccgtatttagcgctaagatatgattattggctc-t-ttt---agggtcttttaattgt
atttcttatgcgcgcggtaaagcctgcttcgagagtaagtgggtaatccattggaagtaa
tgatttctc-ttttatatagcacacctatatacggcattcattcccgggatgactagttt
cgtcttttttgtgcgaatgtaatgtatttct-tat-ccgtatgtgcgattgtcaattcat
ggtggggacagaccattgttaattgttggtctcggtcttaactaggaatgccttgtacgg
gtctttggttcaacaaaccacccggaatacgtc
>Pobliquiloculata_IIb_Ama26_5_AB636740 4396 bp 753 bp
agttcgtggagtgatctgtctgcttaattgcgtttcactaagggcccataaattcaaggt
atgttagctattgtttccctattgaccccttata-tcttataagcgcgtgtctttatggg
--ttt---aaacattgcgcatgctgttgggtcctgaaagcaacgaacgtgaccgcaacgt
cttgttgcctttatcttgt--tatatc-tattaattt-----------------------
----------tattaatag--aataactaacagaggctaatctaaaactagacggaccgc
tgtttctttcttaaaccagaggaaggttgcggcaataacaggtctgtgatgcccttagat
gttccgggctgcacacgtgctacaatgatcagtacagtgagcatctc---aatttatata
caccgtatttagcgctaagatatgattattggctc-t-ttt---agggtcttttaattgt
atttcttatgcgcgcggtaaagcctgcttcgagagtaagtgggtaatccattggaagtaa
tgatttctc-ttttatatagcacacctatatacggcattcattcccgggatgactagttt
cgtcttttttgtgcgaatgtaatgtatttct-tat-ccgtatgtgcgattgtcaattcat
ggtggggacagaccattgttaattgttggtctcggtcttaactaggaatgccttgtacgg
gtctttggttcaacaaaccacccggaatacgtc
>Pobliquiloculata_IIb_225066_2_DQ407271 4396 bp 753 bp
agttcgtggagtgatctgtctgcttaattgcgtttcactaagggcccataaattcaaggt
atgttagctattgtttccctattgaccccttata-tcttataagcgcgtgtctttatggg
--ttt---aaacattgcgcatgctgttgggtcctgaaagcaacgaacgtgaccgcaacgt
cttgttgcctttatcttgt--tatatc-tattaattt-----------------------
----------tattaatag--aataactaacagaggctaatctaaaactagacggaccgc
tgtttctttcttaaaccagaggaaggttgcggcaataacaggtctgtgatgcccttagat
gttccgggctgcacacgtgctacaatgatcagtacagtgagcatctc---aatttatata
caccgtatttagcgctaagatatgattattggctc-t-ttt---agggtcttttaattgt
atttcttatgcgcgcggtaaagcctgcttcgagagtaagtgggtaatccattggaagtaa
tgatttctc-ttttatatagcacacctatatacggcattcattcccgggatgactagttt
cgtcttttttgtgcgaatgtaatgtatttct-tat-ccgtatgtgcgattgtcaattcat
ggtggggacagaccattgttaattgttggtctcggtcttaactaggaatgccttgtacgg
gtctttggttcaacaaaccacccggaatacgtc
>Pobliquiloculata_IIb_OKI3_2_AB468842 4396 bp 753 bp
agttcgtggagtgatctgtctgcttaattgcgtttcactaagggcccataaattcaaggt
atgttagctattgtttccctattgaccccttata-tcttataagcgcgtgtctttatggg
--ttt---aaacattgcgcatgctgttgggtcctgaaagcaacgaacgtgaccgcaacgt
cttgttgcctttatcttgt--tatatc-tattaattt-----------------------
----------tattaatag--aataactaacagagactaatctaaaactagacggaccgc
tgtttctttcttaaaccagaggaaggttgcggcaataacaggtctgtgatgcccttagat
gttccgggctgcacacgtgctacaatgatcagtacagtgagcatctc---aatttatata
caccgtatttagcgctaagatatgattattggctc-t-ttt---agggtcttttaattgt
atttcttatgcgcgcggtaaagcctgcttcgagagtaagtgggtaatccattggaagtaa
tgatttctc-ttttatatagcacacctatatacggcattcattcccgggatgactagttt
cgtcttttttgtgcgaatgtaatgtatttct-tat-ccgtatgtgcgattgtcaattcat
ggtggggacagaccattgttaattgttggtctcggtcttaactaggaatgccttgtacgg
gtctttggttcaacaaaccacccggaatacgtc
>Pobliquiloculata_U_OKI2_1_AB263440 4396 bp 753 bp
AGTTCGTGGAGTGATCTGTCTGCTTAATTGCGTTTCACTAAGGGCCCATAAATTCAAGGT
ATGTTAGCTATTGTTTCCCTATTGACCCCTTATA-TCTTATAAGCGCGTGTCTTTATGGG
--TTT---AAACATTGCGCATGCTGTTGGGTCCTGAAAGCAACGAACGTGACCGCAACGT
CTTGTTGCCTTTATCTTGT--TATATC-TATTAATTT-----------------------
----------TATTAATAG--AATAACTAACAGAGACTAATCTAAAACTAGACGGACCGC
TGTTTCTTTCTTAAACCAGAGGAAGGTTGCGGCAATAACAGGTCTGTGATGCCCTTAGAT
GTTCCGGGCTGCACACGTGCTACAATGATCAGTACAGTGAGCATCTC---AATTTATATA
CACCGTATTTAGCGCTAAGATATGATTATTGGCTC-T-TTT---AGGGTCTTTTAATTGT
ATTTCTTATGCGCGCGGTAAAGCCTGCTTCGAGAGTAAGTGGGTAATCCATTGGAAGTAA
TGATTTCTC-TTTTATATAGCACACCTATATACGGCATTCATTCCCGGGATGACTAGTTT
CGTCTTTTTTGTGCGAATGTAATGTATTTCT-TAT-CCGTATGTGCGATTGTCAATTCAT
GGTGGGGACAGACCATTGTTAATTGTTGGTCTCGGTCTTAACTAGGAATGCCTTGTACGG
GTCTTTGGTTCAACAAACCACCCGGAATACGTC
>Pobliquiloculata_U_Ama11_2_AB636919 4396 bp 753 bp
AGTTCGTGGAGTGATCTGTCTGCTTAATTGCGTTTCACTAAGGGCCCATAAATTCAAGGT
ATGTTAGCTATTGTTTCCCTATTGACCCCTTATA-TCTTATAAGCGCGTGTCTTTATGGG
--TTT---AAACATTGCGCATGCTGTTGGGTCCTGAAAGCAACGAACGTGACCGCAACGT
CTTGTTGCCTTTATCTTGTTATATATC-TATTAATTT-----------------------
----------TATTAATAG--AATAACTAACAGAGGCTAATCTAAAACTAGACGGACCGC
TGTTTCTTTCTTAAACCAGAGGAAGGTTGCGGCAATAACAGGTCTGTGATGCCCTTAGAT
GTTCCGGGCTGCACACGTGCTACAATGATCAGTACAGTGAGCATCTC---AATTTATATA
CACCGTATTTAGCGCTTAGATATGATTATTGGCTC-T-TTT---AGGGTCTTTTAATTGT
ATTTCTTATGCGCGCGGTAAAGCCTGCTTCGAGAGTAAGTGGGTAATCCATTGGAAGTAA
TGATTTCTC-TTTTATATAGCACACCTATATACGGCATTCATTCCCGGGATGACTAGTTT
CGTCTTTTTTGTGCGAATGTAATGTATTTCT-TAT-CCGTATGTGCGATTGTCAATTCAT
GGTGGGGACAGACCATTGTTAATTGTTGGTCTCGGTCTTAACTAGGAATGCCTTGTACGG
GTCTTTGGTTCAACAAACCACCCGGAATACGTC
>Pobliquiloculata_IIb_GYA547_61_AB636852 4396 bp 753 bp
agttcgtggagtgatctgtctgcttaattgcgtttcactaagggcccataaattcaaggt
atgttagctattgtttccctattgaccccttatattcttataagcgcgtgtctttatggg
--ttt---aaacattgcgcatgctgttgggtcctgaaagcaacgaacgtgaccgcaacgt
cttgttgcctttatcttgt--tatatcttattaattt-----------------------
----------tattaatag--aataactaacagaggctaatctaaaactagacggaccgc
tgtttctttcttaaaccagaggaaggttgcggcaataacaggtctgtgatgcccttagat
gttccgggctgcacacgtgctacaatgatcagtacagtgagcatctc---aatttatata
caccgtatttagcgctaagatatgattattggctc-t-ttt---agggtcttttaattgt
atttcttatgcgcgcggtaaagcctgcttcgagagtaagtgggtaatccattggaagtaa
tgatttctc-ttttatatagcacacctatatacggcattcattcccgggatgactagttt
cgtcttttttgtgcgaatgtaatgtatttct-tat-ccgtatgtgcgattgtcaactcat
ggtggggacagaccattgtcaattgttggtctcggtcttaactaggaatgccttgtacgg
gtctttggttcaacaaaccacccggaatacgtc
>Pobliquiloculata_IIb_GYA547_19_AB636718 4396 bp 753 bp
agttcgtggagtgatctgtctgcttaattgcgtttcactaagggcccataaattcaaggt
atgttagctattgtttccctattgaccccttatattcttataagcgcgtgtctttatggg
--ttt---aaacattgcgcatgctgttgggtcctgaaagcaacgaacgtgaccgcaacgt
cttgttgcctttatcttgt--tatatcttattaattt-----------------------
----------tattaatag--aataactaacagaggctaatctaaaactagacggaccgc
tgtttctttcttaaaccagaggaaggttgcggcaataacaggtctgtgatgcccttagat
gttccgggctgcacacgtgctacaatgatcagtacagtgagcatctc---aatttatata
caccgtatttagcgctaagatatgattattggctc-t-ttt---agggtcttttaattgt
atttcttatgcgcgcggtaaagcctgcttcgagagtaagtgggtaatccattggaagtaa
tgatttctc-ttttatatagcacacctatatacggcattcattcccgggatgactagttt
cgtcttttttgtgcgaatgtaatgtatttct-tat-ccgtatgtgcgattgtcaattcat
ggtggggacagaccattgttaattgttggtctcggtcttaactaggaatgccttgtacgg
gtctttggttcaacaaaccacccggaatacgtc
>Pobliquiloculata_IIb_GYA547_20_AB636851 4396 bp 753 bp
agttcgtggagtgatctgtctgcttaattgcgtttcactaagggcccataaattcaaggt
atgttagctattgtttccctattgaccccttatattcttataagcgcgtgtctttatggg
--ttt---aaacattgcgcatgctgttgggtcctgaaagcaacgaacgtgaccgcaacgt
cttgttgcctttatcttgt--tatatcttattaattt-----------------------
----------tattaatag--aataactaacagaggctaatctaaaactagacggaccgc
tgtttctttcttaaaccagaggaaggttgcggcaataacaggtctgtgatgcccttagat
gttccgggctgcacacgtgctacaatgatcagtacagtgagcatctc---aatttatata
caccgtatttagcgctaagatatgattattggctc-t-ttt---agggtcttttaattgt
atttcttatgcgcgcggtaaagcctgcttcgagagtaagtgggtaatccattggaagtaa
tgatttctc-ttttatatagcacacctatatacggcattcattcccgggatgactagttt
cgtcttttttgtgcgaatgtaatgtatttct-tat-ccgtatgtgcgattgtcaattcat
ggtggggacagaccattgttaattgttggtctcggtcttaactaggaatgccttgtacgg
gtctttggttcaacgaaccacccggaatacgtc
>Pobliquiloculata_IIb_GYA547_58_AB636855 4396 bp 753 bp
agttcgtggagtgatctgtctgcttaattgcgtttcactaagggcccataaattcaaggt
atgttagctattgtttccctattgaccccttatattcttataagcgcgtgtctttatggg
--ttt---aaacattgcgcatgctgttgggtcctgaaagcaacgaacgtgaccgcaacgt
cttgttgcctttatcttgt--tatatcttattaattt-----------------------
----------tattaatag--aataactaacagaggctaatctaaaactagacggaccgc
tgtttctttcttaaaccagaggaaggttgcggcaataacaggtctgtgatgcccttagat
gttccgggctgcacacgtgctacaatggtcagtacagtgagcatctc---aatttatata
caccgtatttagcgctaagatatgattattggctc-t-ttt---agggtcttttaattgt
atttcttatgcgcgcggtaaagcctgcttcgagagtaagtgggtaatccattggaagtaa
tgatttctc-ttttatatagcacacctatatacggcattcattcccgggatgactagttt
cgtcttttttgtgcgaatgtaatgtatttct-tat-ccgtatgtgcgattgtcaattcat
ggtggggacagaccattgttaattgttggtctcggtcttaactaggaatgccttgtacgg
gtctttggttcaacaagccacccggaatacgtc
>Pobliquiloculata_IIb_GYA547_59_AB636854 4396 bp 753 bp
agttcgtggagtgatctgtccgcttaattgcgtttcactaagggcccataaattcaaggt
atgttagctattgtttccctattgaccccttatattcttataagcgcgtgtctttatggg
--ttt---aaacattgcgcatgctgttgggtcctgaaagcaacgaacgtgaccgcaacgt
cttgttgcctttatcttgt--tatatcttattaattt-----------------------
----------tattaatag--aataactaacagaggctaatctaaaactagacggaccgc
tgtttctttcttaaaccagaggaaggttgcggcaataacaggtctgtgatgcccttagat
gttccgggctgcacacgtgctacaatgatcagtacagtgagcatctc---aatttatata
caccgtatttagcgctaagatatggttattggctc-t-ttt---agggtcttttaattgt
atttcttatgcgcgcggtaaagcctgcttcgagagtaagtgggtaatccattggaagtaa
tgatttctc-ttttatatagcacacctatatacggcattcattcccgggatgactagttt
cgtcttttttgtgcgaatgtaatgtatttct-tat-ccgtatgtgcgattgtcaattcat
ggtggggacagaccattgttaattgttggtctcggtcttaactaggaatgccttgtacgg
gtctttggttcaacaaaccacccggaatacgtc
>Pobliquiloculata_IIb_GYA547_60_AB636853 4396 bp 753 bp
agttcgtggagtgatctgtctgcttaattgcgtttcactaagggcccataaattcaaggt
acgttagctattgtttccctattgaccccttatattcttataagcgcgtgtctttatggg
--ttt---aaacattgcgcatgctgttgggtcctgaaagcaacgaacgtgaccgcaacgt
cttgttgcctttatcttgt--tatatcttattaattt-----------------------
----------tatcaatag--aataactaacagaggctaatctaaaactagacggaccgc
tgtttctttcttaaaccagaggaaggttgcggcaataacaggtctgtgatgcccttagat
gttccgggctgcacacgtgctacaatgatcagtacagtgagcatctc---aatttatata
caccgtatttagcgctaagatatgattattggctc-t-ttt---agggtcttttaattgt
atttcttgtgcgcgcggtaaagcctgcttcgagagtaagtgggtaatccattggaagtaa
tgatttctc-ttttatatagcacacctatatacggcattcattcccgggatgactagttt
cgtcttttttgtgcgaatgtaatgtatttct-tat-ccgtatgtgcgattgtcaattcat
ggtggggacagaccattgttaattgttggtctcggtcttaactaggaatgccttgtacgg
gtctttggttcaacaaaccacccggaatacgtc
>Pobliquiloculata_IIb_GYB587_33_AB636850 4396 bp 753 bp
agttcgtggagtgatctgtctgcttaattgcgtttcactaagggcccataaattcaaggt
atgttagctattgtttccctattgacccct--tattcttataagcgcgtgtctttatggg
--ttt---aaacattgcgcatgctgttgggtcctgaaagcaacgaacgtgaccgcaacgt
cttgttgcctttatcttgt--tatatc-tattaattt-----------------------
----------tattaatag--aataactaacagaggctaatctaaaactagacggaccgc
tgtttctttcttaaaccagaggaaggttgcggcaataacaggtctgtgatgcccttagat
gttccgggctgcacacgtgctacaatgatcagtacagtgagcatctc---aatttatata
caccgtatttagcgctaagatatgattattggctc-t-tct---agggtcttttaattgt
atttcttatgcgcgcggtaaagcctgcttcgagagtaagtgggtaatccattggaagtaa
tgatttctc-ttttatatagcacacctatatacggcattcattcccgggatgactagttt
cgtcttttttgtgcgaatgtaatgtatttct-tat-ccgcatgtgcgattgtcaattcat
ggtggggacagaccattgttaattgttggtctcggtcttaactaggaatgccttgtacgg
gtctttggttcaacaa-ccacccggaatacgtc
>Pobliquiloculata_IIb_GYB587_35_AB636848 4396 bp 753 bp
agttcgtggagtgatctgtctgcttaattgcgtttcactaagggcccataaattcaaggt
atgttagctattgtttccctattgacccct--tattcttataagcgcgtgtctttatggg
--ttt---aaacattgcgcatgctgttgggtcctgaaagcaacgaacgtgaccgcaacgt
cttgttgcctttatcttgt--tatatc-tattaattt-----------------------
----------tattaatag--aataactaacagaggctaatctaaaactagacggaccgc
tgtttctttcttaaaccagaggaaggttgcggcaataacaggtctgtgatgcccttagat
gttccgggctgcacacgtgctacaatgatcagtacagtgagcatctc---aatttatata
caccgtatttagcgctaagatatgattattggctc-t-tct---agggtcttttaattgt
atttcttatgcgcgcggtaaagcctgcttcgagagtaagtgggtaatccattggaagtaa
tgatttctc-ttttatatagcacacctatatacggcattcattcccgggatgactagttt
cgtcttttttgtgcgaatgtaatgtatttct-tat-ccgcatgtgcgattgtcaattcat
ggtggggacagaccattgttaattgttggtctcggtcttaactaggaatgccttgtacgg
gtctttggttcaacaa-ccacccggaatacgtc
>Pobliquiloculata_IIb_GYB587_34_AB636847 4396 bp 753 bp
agttcgtggagtgatctgtctgcttaattgcgtttcactaagggcccataaattcaaggt
atgttagctattgtttccctattgacccct--tattcttataagcgcgtgtctttatggg
--ttt---aaacattgcgcatgctgttgggtcctgaaagcaacgaacgtgaccgcaacgt
cttgttgcctttatcttgt--tatatc-tattaattt-----------------------
----------tattaatag--aataactaacagaggctaatctaaaactagacggaccgc
tgtttctttcttaaaccagaggaaggttgcggcaataacaggtctgtgatgcccttagat
gttccgggctgcacacgtgctacaatgatcagtacagtgagcatctc---aatttatata
caccgtatttagcgctaagatatgattattggctc-t-tct---agggtcttttaattgt
atttcttatgcgcgcggtaaagcctgcttcgagagtaagtgggtaatccattggaagtaa
tgatttctc-ttttatatagcacacctatatacggcattcattcccgggatgactagttt
cgtcttttttgtgcgaatgtaatgtatttct-tat-ccgcatgtgcgattgtcaattcat
ggtggggacagaccattgttaattgttggtctcggtcttaactaggaatgccttgtacgg
gtctttggttcaacaa-ccacccggaatacgtc
>Pobliquiloculata_IIb_GYA549_68_AB636882 4396 bp 753 bp
agtccgtggagtgatctgtctgcttaattgcgtttcactaagggcccataaattcaaggt
atgttagctattgtttccctattgaccccttata-tcttataagcgcgtgtctttatggg
--ttt---aaacattgcgcatgctgttgggtcctgaaagcaacgaacgtgaccgcaacgt
cttgttgcctttatcttgt--tatatc-tattaattt-----------------------
----------tattaatag--aataactaacagaggctaatctaaaactagacggaccgc
tgtttctttcttaaaccaaaggaaggttgcggcaataacaggtctgtgatgcccttagat
gttccgggctgcacacgtgctacaatgatcagtacagtgagcatctc---aatttatata
caccgtatttagcgctaagatatgattattggctc-t-ttt---agggtcttttaattgt
atttcttatgcgcgcggtaaagcctgcttcgagagtaggtgggtaatccattggaagtaa
tgatttctc-ttttatatagcacacctatatacggcattcattcccgggatgactagttt
cgtcttttttgtgcgaatgtaatgtatttct-tat-ccgtatgtgcgattgtcaattcat
ggtggggacagaccattgttaattgttggtctcggtcttaactaggaatgccttgtacgg
gtctttggttcaacaaaccacccggaatacgtc
>Pobliquiloculata_IIb_Ama22_2_AB636910 4396 bp 753 bp
agttcgtggagtgatctgtctgcttaattgcgtttcactaagggcccataaattcaaggt
atgttagctattgtttccctattaaccccttat--tcttataagcgagtgtctttatggg
--ttt---aaacattgcgcatgctgttgggtcctgaaagcaacgaacgtgaccgcaacgt
cttgttgcctttatcttgt--tatatc-tattatttt-----------------------
----------a--taatag--aataactaacagaggctaatctaaaactagacggaccgc
tgtttctttcttaaaccagaggaaggttgcggcaataacaggtctgtgatgcccttagat
gttccgggctgcacacgtgctacaatgatcagtacagtgagcatctc---aatttatata
caccgtatttagcgctaagatatgattattggctc-t-ttt---agggtcttttaattgt
atttcttatgcgcgcggtaaagcctgcttcgagagtaagtgggtaatccattggaagtaa
tgatttctc-ttttatatagcacacctatatacggcattcattcccgggatgactagttt
cgtcttttttgtgcgaatgtaatgtatttct-tat-ccgtatgtgcgattgtcaattcat
ggtggggacagaccattgttaattgttggtctcggtcttaactaggaatgccttgtacgg
gtctttggttcaacaaaccacccggaatacgtc
>Pobliquiloculata_IIb_Y1448_30_AB636868 4396 bp 753 bp
agttcgtggagtgatctgtctgcttaattgcgtttcactaagggcccataaattcaaggt
atgttagctattgttcccctattgaccccttat--tcttataagcgcgtgtctttatggg
--ttt---aaacattgcgcatgctgttgggtcctgaaagcaacgaacgtgaccgcaacgt
cttgttgcctttatcttgt--tatatc-tattatttt-----------------------
----------a--taatag--aataactaacagaggctaatctaaaactagacggaccgc
tgtttctttcttaaaccagaggaaggttgcggcaataacaggtctgtgatgcccttagat
gttccgggctgcacacgtgctacaatgatcagtacagtgagcatctc---aatttatata
caccgtatttagcgctaagatatgattattggctc-t-ttt---agggtcttttaattgt
atttcttatgcgcgcggtaaagcctgcttcgagagtaagtgggtaatccattggaagtaa
tgatttctc-ttttatatagcacacctatatacggcattcattcccgggatgactagttt
cgtcttttttgtgcgaatgtaatgtatttct-tat-ccgtatgtgcgattgtcaattcat
ggtggggacagaccattgttaattgttggtctcggtcttaactaggaatgcctcgtacgg
gtctttggttcaacaaaccacccggaatacgtc
>Pobliquiloculata_IIb_Ama20_2_AB636736 4396 bp 753 bp
agttcgtggagtgatctgtctgcttaattgcgtttcactaagggcccataaattcaaggt
atgttagctattgtttctctattgaccccttat--tcttataagcgcgtgtctttatggg
--ttt---aaacattgcgcatgctgttgggtcctgaaagcaacgaacgtgaccgcaacgt
cttgttgcctttatcttgt--tatatc-tattatttt-----------------------
----------a--taatag--aataactaacagaggctaatctaaaactagacggaccgc
tgtttctttcttaaaccagaggaaggttgcggcaataacaggtctgtgatgcccttagat
gttccgggctgcacacgtgctacaatgatcagtacagtgagcatctc---aatttatata
caccgtatttagcgctaagatatgattattggctc-t-ttt---agggtcttttaattgt
atttcttatgcgcgcggtaaagcctgcttcgagagtaagtgggtaatccattggaagtaa
tgatttctc-ttttatatagcacacctatatacggcattcattcccgggatgactagttt
cgtcttttttgtgcgaatgtaatgtatttct-tat-ccgtatgtgcgattgtcaattcat
ggtggggacagaccattgttaattgttggtctcggtcttaactaggaatgccttgtacgg
gtctttggttcaacaaaccacccggaatacgtc
>Pobliquiloculata_IIb_Y1448_27_AB636866 4396 bp 753 bp
agttcgtggagtgatctgtctgcttaattgcgtttcactaagggcccataaattcaaggt
atgttagctattgtttccctattgaccccttat--tcttataagcgcgtgtctttatggg
--ttt---aaacattgcgcatgctgttgggtcctgaaagcaacgaacgtgaccgcaacgt
cttgttgcctttatcttgt--tatatc-tattatttt-----------------------
----------a--taatag--aataactaacagaggctaatctaaaactagacggaccgc
tgtttctttcttaaaccagaggaaggttgcggcaataacaggtctgtgatgcccttagat
gttccgggctgcacacgtgctacaatgatcagtacagtgagcatctc---aatttatata
caccgtatttagcgctaagatatgattattggctc-t-ttt---agggtcttttaattgt
atttcttatgcgcgcggtaaagcctgcttcgagagtaagtgggtaatccattggaagtaa
tgatttctc-ttttatatagcacacctatatacggcattcattcccgggatgactagttt
cgtcttttttgtgcgaatgtaatgtatttct-tat-ccgtatgtgcgattgtcaattcat
ggtggggacagaccattgttaattgttggtctcggtcttaactaggaatgccttgtacgg
gtctttggttcaacaaaccacccggaatacgtc
>Pobliquiloculata_IIb_GYA675_18_AB636721 4396 bp 753 bp
agttcgtggagtgatctgtctgcttaattgcgtttcactaagggcccataaattcaaggt
atgttagctattgtttccctattgaccccttat--tcttataagcgcgtgtctttatggg
--ttt---aaacattgcgcatgctgttgggtcctgaaagcaacgaacgtgaccgcaacgt
cttgttgcctttatcttgt--tatatc-tattattct-----------------------
----------a--taatag--aataactaacagaggctaatctaaaactagacggaccgc
tgtttctttcttaaaccagaggaaggttgcggcaataacaggtctgtgatgcccttagat
gttccgggctgcacacgtgctacaatgatcagtacagtgagcatctc---aatttatata
caccgtatttagcgctaagatatgattattggctc-t-ttt---agggtcttttaattgt
atttcttatgcgcgcggtaaagcctgcttcgagagtaagtgggtaatccattggaagtaa
tgatttctc-ttttatatagcacacctatatacggcattcattcccgggatgactagttt
cgtcttttttgtgcgaatgtaatgtatttct-tat-ccgtatgtgcgattgtcaattcat
ggtggggacagaccattgttaattgttggtctcggtcttaactaggaatgccttgtacgg
gtctttggttcaacaaaccacccggaatacgtc
>Pobliquiloculata_U_NA_NA_AY241709 4396 bp 753 bp
AGTTCGTGGAGTGATCTGTCTGCTTAATTGCGTTTCACTAAGGGCCCATAAATTCAAGGT
ATGTTAGCTATTGTTTCCCTATTGACCCCTTAT--TCTTATAAGCGCGTGTCTTTATGGG
--TTT---AAACATTGCGCATGCTGTTGGGTCCTGAAAGCAACGAACGTGACCGCAACGT
CTTGTTGCCTTTATCTTGT--TATATC-TATTATTTA-----------------------
----------A--TAATAG--AATAACTAACAGAGGCTAATCTAAAACTAGACGGACCGC
TGTTTCTTTCTTAAACCAGAGGAAGGTTGCGGCAATAACAGGTCTGTGATGCCCTTAGAT
GTTCCGGGCTGCACACGTGCTACAATGATCAGTACAGTGAGCATCTC---AATTTATATA
CACCGTATTTAGCGCTAAGATATGATTATTGGCTC-T-TTT---AGGGTCTTTTAATTGT
ATTTCTTATGCGCGCGGTAAAGCCTGCTTCGAGAGTAAGTGGGTAATCCATTGGAAGTAA
TGATTTCTC-TTTTATATAGCACACCTATATACGGCATTCATCCCCGGGATGACTAGTTT
CGTCTTTTTTGTGCGAATGTAATGTATTTCT-TAT-CCGTATGTGCGATTGTCAATTCAT
GGTGGGGACAGACCATTGTTAATTGTTGGTCTCGGTCTTAACTAGGAATGCCTTGTACGG
GTCTTTGGTTCAACAAACCACCCGGAATACGTC
>Pobliquiloculata_IIb_Ama22_1_AB636738 4396 bp 753 bp
agttcgtggagtgatctgtctgcttaattgcgtttcactaagggcccataaattcaaggt
atgttagctattgtttccctattgaccccttat--tcttataagcgcgtgtctttatggg
--ttt---aaacattgcgcatgctgttgggtcctgaaagcaacgaacgtgaccgcaacgt
cttgttgcctttatcttgt--tatatc-tattatttt-----------------------
----------a--taatagataataactaacagaggctaatctaaaactagacggaccgc
tgtttctttcttaaaccagaggaaggttgcggcaataacaggtctgtgatgcccttagat
gttccgggctgcacacgtgctacaatgatcagtacagtgagcatctc---aatttatata
caccgtatttagcgctaagatatgattattggctc-t-ttt---agggtcttttaattgt
atttcttatgcgcgcggtaaagcctgcttcgagagtaagtgggtaatccattggaagtaa
tgatttctc-ttttatatagcacacctatatacggcattcattcccgggatgactagttt
cgtcttttttgtgcgaatgtaatgtatttct-tat-ccgtatgtgcgattgtcaattcat
ggtggggacagaccattgttaattgttggtctcggtcttaactaggaatgccttgtacgg
gtctttggttcaacaaaccacccggaatacgtc
>Pobliquiloculata_IIb_Ama13_3_AB636744 4396 bp 753 bp
agttcgtggagtgatctgtctgcttaattgcgtttcactaagggcccataaattcaaggt
atgttagctattgtttccctattgaccccttata-tcttataagcgcgtgtctttatggg
--ttt---aaacattgcgcatgctgttgggtcctgaaagcaacgaacgtgaccgcaacgt
cttgttgcctttatcttgt--tatatc-tattatttt-----------------------
----------a--taatag--aataactaacagaggctaatctaaaactagacggaccgc
tgtttctttcttaaaccagaggaaggttgcggcaataacaggtctgtgatgcccttagat
gttccgggctgcacacgtgctacaatgatcagtacagtgagcatctc---aatttatata
caccgtatttagcgctaagatatgattattggctc-t-ttt---agggtcttttaattgt
atttcttatgcgcgcggtaaagcctgcttcgagagtaagtgggtaatccattggaagtaa
tgatttctc-ttttatatagcacacctatatacggcattcattcccgggatgactagttt
cgtcttttttgtgcgaatgtaatgtatttct-tat-ccgtatgtgcgattgtcaattcat
ggtggggacagaccattgttaattgttggtctcggtcttaactaggaatgccttgtacgg
gtctttggttcaacaaaccacccggaatacgtc
>Pobliquiloculata_IIb_Y1220_61_AB636835 4396 bp 753 bp
agttcgtggagtgatctgtctgcttaattgcgttccactaagggcccataaattcaaggt
atgttagctattgtttccctattgaccccttata-tcttataagcgcgtgtctttatggg
--ttt---aaacattgcgcatgctgttgggtcctgaaagcaacgaacgtgaccgcaacgt
cttgttgcctttatcttgt--tatatc-tattatttt-----------------------
----------a--taatag--aataactaacagaggctaatctaaaactagacggaccgc
tgtttctttcttaaaccagaggaaggttgcggcaataacaggtctgtgatgcccttagat
gttccgggctgcacacgtgctacaatgatcagtacagtgagcatctc---aatttatata
caccgtatttagcgctaagatatgattattggctc-t-ttt---agggtcttttaattgt
atttcttatgcgcgcggtaaagcctgcttcgagagtaagtgggtaatccattggaagtaa
tgatttctc-ttttatatagcacacctatatacggcattcattcccgggatgactagttt
cgtcttttttgtgcgaatgtaatgtatttct-tat-ccgtatgtgcgattgtcaattcat
ggtggggacagaccattgttaattgttggtctcggtcttaactaggaatgccttgtacgg
gtctttggttcaacaaaccacccggaatacgtc
>Pobliquiloculata_IIb_GYA675_19_AB636864 4396 bp 753 bp
agttcgtggagtgatctgtctgcttaattgcgtttcactaagggcccataaattcaaggt
atgttagctattgtttccctattgaccccttata-tcttataagcgcgtgtctttatggg
--ttt---aaacattgcgcatgctgttgggtcctgaaagcaacgaacgtgaccgcaacgt
cttgttgcctttatcttgt--tatatc-tattatttt-----------------------
----------a--taatag--aataactaacagaggctaatctaaaactagacggaccgc
tgtttctttcttaaaccagaggaaggttgcggcaataacaggtctgtgatgcccttagat
gttccgggctgcacacgtgctacaatgatcagtacagtgagcatctc---aatttatata
caccgtatttagcgctaagatatgattattggctc-t-ttt---agggtcttttaattgt
atttcttatgcgcgcggtaaaacctgcttcgagagtaagtgggtaatccattggaagtaa
tgatttctc-ttttatatagcacacctatatacggcattcattcccgggatgactagttt
cgtcttttttgtgcgaatgtaatgtatttct-tat-ccgtatgtgcgattgtcaattcat
ggtggggacagaccattgttaattgttggtctcggtcttaactaggaatgccttgtacgg
gtctttggttcaacaaaccacccggaatacgtc
>Pobliquiloculata_IIb_GYA675_20_AB636865 4396 bp 753 bp
agttcgtggagtgatctgtctgcttaattgcgtttcactaagggcccataaattcaaggt
atgttagctattgtttccctattgaccccttata-tcttataagcgcgtgtctttatggg
--ttt---aaacattgcgcatgctgttgggtcctgaaagcaacgaacgtgaccgcaacgt
cttgttgcctttatcttgt--tatatc-tattatttt-----------------------
----------a--taatag--aataactaacagaggctaatctaaaactagacggaccgc
tgtttctttcttaaaccagaggaaggttgcggcaataacaggtctgtgatgcccttagat
gttccgggctgcacacgtgctacaatgatcagtacagtgagcatctc---aatttatata
caccgtatttagcgctaagatatgattattggctc-t-ttt---agggtcttttaattgt
atttcttatgcgcgcggtaaagcctgcttcgagagtaagtgggtaatccattggaagtaa
tgatttctc-ttttatatagcacacctatatacggcattcattcccgggatgactagttt
cgtcttttttgtgcgaatgtaatgtatttct-tat-ccgtatgtgcgattgtcaattcat
ggtggggacagaccattgttaattgttggtctcggtcttaactgggaatgccttgtacgg
gtctttggttcaacaaaccacccggaatacgtc
>Pobliquiloculata_IIb_Y1482_94_AB636845 4396 bp 753 bp
agttcgtggagtgatctgtctgcttaattgcgtttcactaagggcccataaattcaaggt
atgttagctattgtttccctattgacccct--tattcttataagcgcgtgtctttatggg
--ttt---aaacattgcgcatgctgttgggtcctgaaagcaacgaacgtgaccgcaacgt
cttgttgcctttatcttgt--tatatc-tatt-attt-----------------------
----------atttaatag--aataactaacagaggctaatctaaaactagacggaccgc
tgtttccttcttaaaccagaggaaggttgcggcaataacaggtctgtgatgcccttagat
gttccgggctgcacacgtgctacaatgatcagtacagtgagcatctc---aatttatata
caccgtatttagcgctaagatatgattattggctc-ttttt---agggtcttttaattgt
atttcttatgcgcgcggtaaagcctgcttcgagagtaagtgggtaatccattggaagtaa
tgatttctc-ttttatatagcacacctatatacggcattcattcccgggatgactagttt
cgtcttttttgtgcgaatgtaatgtatttct-tat-ccgtatgtgcgattgtcaattcat
ggtggggacagaccattgttaattgttggtctcggtcttaactaggaatgccttgtacgg
gtctttggttcaacaaaccacccggaatacgtc
>Pobliquiloculata_IIb_Y1220_60_AB636712 4396 bp 753 bp
agttcgtggagtgatctgtctgcttaattgcgtttcactaagggcccataaattcaaggt
atgttagctattgtttccctattgaccccttat--tcttataagcgcgtgtctttatggg
--ttt---aaacattgcgcatgctgttgggtcctgaaagcaacgaacgtgaccgcaacgt
cttgttgcctttatcttgttatatatcttattaattt-----------------------
----------tattaataag-aataactaacagaggctaatctaaaactagacggaccgc
tgtttctttcttaaaccagaggaaggttgcggcaataacaggtctgtgatgcccttagat
gttccgggctgcacacgtgctacaatgatcagtacagtgagcatctc---aatttatata
caccgtatttagcgctaagatatgattattggctc-t-ttt---agggtcttttaattgt
atttcttatgcgcgcggtaaagcctgcttcgagagtaagtgggtaatccattggaagtaa
tgatttctc-ttttatatagcacacctatatacggcattcattcccgggatgactagttt
cgtcttttttgtgcgaatgtaatgtatttct-tat-ccgtatgtgcgattgtcaattcat
ggtggggacagaccattgttaattgttggtctcggtcttaactaggaatgccttgtacgg
gtctttggttcaacaaaccacccggaatacgtc
>Pobliquiloculata_IIb_Y1220_62_AB636836 4396 bp 753 bp
agttcgtggagtgatctgtctgcttaattgcgtttcactaagggcccataaattcaaggt
atgttagctattgtttccctattgaccccttat--tcttataagcgcgtgtctttatggg
--ttt---aaacattgcgcatgctgttgggtcctgaaagcaacgaacgtgaccgcaacgt
cttgttgcctttatcttgttatatatcttattaattt-----------------------
----------tattaataag-aataactaacagaggctaatctaaaactagacggaccgc
tgtttctttcttaaaccagaggaaggttgcggcaataacaggtctgtgatgcccttagat
gttccgggctgcacacgtgctacaatgatcagtacagtgagcatctc---aatttatata
caccgtatttagcgctaagatatgattattggctc-t-ttt---agggtcttttaattgt
atttcttatgcgcgcggtaaagcctgcttcgagagtaagtgggtaatccattggaagtaa
tgatttctc-ttttatatagcacacctatatacggcattcattcccgggatgactagttt
cgtcttttttgtgcgaatgtaatgtatttct-tat-ccgtatgtgcgattgccaattcat
ggtggggacagaccattgttaattgttggtctcggtcttaactaggaatgccttgtacgg
gtctttggttcaacaaaccgcccggaatacgtc
>Pobliquiloculata_IIb_Y1220_63_AB636837 4396 bp 753 bp
agttcgtggagtgatctgtctgcttaattgcgtttcactaagggcccataaattcaaggt
atgttagctattgtttccctattgaccccttat--tcttataagcgcgtgtctttatggg
--ttt---aaacattgcgcatgctgttgggtcctgaaagcaacgaacgtgaccgcaacgt
cttgttgcctttatcttgttatatatcttattaattt-----------------------
----------tattaataag-aataactaacagaggctaatctaaaactagacggaccgc
tgtttctttcttaaaccagaggaaggttgcggcaataacaggtctgtgatgcccttagat
gttccgggctgcacacgtgctacaatgatcagtacagtgagcatctc---aatttatata
caccgtatttagcgctaagatatgattattggctc-t-ttt---agggtcttttaattgt
atttcttatgcgcgcggtaaagcctgcttcgagagtaagtgggtaatccattggaagtaa
tgatttctc-ttttatatagcacacctatatacggcattcattcccgggatgactagttt
cgtcttttttgtgcgaatgtaatgtatttct-tat-ccgtatgtgcgattgccaattcat
ggtggggacagaccattgttaattgttggtctcggtcttaactaggaatgccttgtacgg
gtctttggttcaacaaaccgcccggaatacgtc
>Pobliquiloculata_IIb_Y1446_34_AB636872 4396 bp 753 bp
agttcgtggagtgatctgtctgcttaattgcgtttcactaagggcccataaattcaaggt
atgttagctattgtttccctattgaccccttatattcttataagcgcgtgtctttatggg
--ttt---aaacattgcacatgctgttgggtcctgaaagcaacgaacgtgaccgcaacgt
cttgttgcctttatcttgttatatatcttattaattt-----------------------
----------tattaataag-aataactaacagaggctaatctaaaactagacggaccgc
tgtttctttcttaaaccagaggaaggttgcggcaataacaggtctgtgatgcccttagat
gttccgggctgcacacgtgctacaatgatcagtacagtgagcatctc---aatttatata
caccgtatttagcgctaagatatgattattggctc-t-ttt---agggtcttttaattgt
atttcttatgcgcgcggtaaagcctgcttcgagagtaagtgggtaatccattggaagtaa
tgatttctc-ttttatatagcacacctatatacggcattcattcccgggatgactggttt
cgtcttttttgtgcgaatgtaatgtatttct-tat-ccgtatgtgcgattgtcaactcat
ggtggggacagaccattgttaattgttggtctcggtcttaactaggaatgccttgtacgg
gtctttggttcaacaaaccacccggaatacgtc
>Pobliquiloculata_IIb_Y1212_67_AB636870 4396 bp 753 bp
agttcgtggagtgatctgtctgcttaattgcgtttcactaagggcccataaattcaaggt
atgttagctattgtttccctattgaccccttatattcttataagcgcgtgtctttatggg
--ttt---aaacattgcgcatgctgttgggtcctgaaagcaacgaacgtgaccgcaacgt
cttgttgcctttatcttgttatatatcttattaattt-----------------------
----------tattaataag-aataactaacagaggctaatctaaaactagacggaccgc
tgtttctttcttaaaccagaggaaggttgcggcaataacaggtctgtgatgcccttagat
gttccgggctgcacacgtgctacaatgatcagtacagtgagcatctc---aatttatata
caccgtatttagcgctaagatatgattattggctc-c-ttt---agggtcttttaattgt
atttcttatgcgcgcggtaaagcctgcttcgagagtaagtgggtaatccattggaagtaa
tgatttctc-ttttatatagcacacctatatacggcattcattcccgggatgactagttt
cgtcttttttgtgcgaatgtaatgtatttct-tat-ccgtatgtgcgattgtcaattcat
ggtggggacagaccattgttaattgttggtctcggtcttaactaggaatgccttgtacgg
gtctttggttcaacaaaccacccggaatacgtc
>Pobliquiloculata_IIb_Y1446_36_AB636724 4396 bp 753 bp
agttcgtggagtgatctgtctgcttaattgcgtttcactaagggcccataaattcaaggt
atgttagctattgtttccctattgaccccttatattcttataagcgcgtgtctttatggg
--ttt---aaacattgcgcatgctgttgggtcctgaaagcaacgaacgtgaccgcaacgt
cttgttgcctttatcttgttatatatcttattaattt-----------------------
----------tattaataag-aataactaacagaggctaatctaaaactagacggaccgc
tgtttctttcttaaaccagaggaaggttgcggcaataacaggtctgtgatgcccttagat
gttccgggctgcacacgtgctacaatgatcagtacagtgagcatctc---aatttatata
caccgtatttagcgctaagatatgattattggctc-t-ttt---agggtcttttaattgt
atttcttatgcgcgcggtaaagcctgcttcgagagtaagtgggtaatccattggaagtaa
tgatttctc-ttttatatagcacacctatatacggcattcattcccgggatgactagttt
cgtcttttttgtgcgaatgtaatgtatttct-tat-ccgtatgtgcgattgtcaattcat
ggtggggacagaccattgttaattgttggtctcggtcttaactaggaatgccttgtacgg
gtctttggttcaacaaaccacccggaatacgtc
>Pobliquiloculata_IIb_Y1212_68_AB636723 4396 bp 753 bp
agttcgtggagtgatctgtctgcttaatcgcgtttcactaagggcccataaattcaaggt
atgttagctattgtttccctattgaccccttatattcttataagcgcgtgtctttatggg
--ttt---aaacattgcgcatgctgttgggtcctgaaagcaacgaacgtgaccgcaacgt
cttgttgcctttatcttgttatatatcttattaattt-----------------------
----------tattaataag-aataactaacagaggctaatctaaaactagacggaccgc
tgtttctttcttaaaccagaggaaggttgcggcaataacaggtctgtgatgcccttagat
gttccgggctgcacacgtgctacaatgatcagtacagtgagcatctc---aatttatata
caccgtatttagcgctaagatatgattattggctc-t-ttt---agggtcttttaattgt
atttcttatgcgcgcggtaaagcctgcttcgagagtaagtgggtaatccattggaagtaa
tgatttctc-ttttatatagcacacctatatacggcattcattcccgggatgactagttt
cgtcttttttgtgcgaatgtaatgtatttct-tat-ccgtatgtgcgattgtcaattcat
ggtggggacagaccattgttaattgttggtctcggtcttaactaggaatgccttgtacgg
gtctttggttcaacaaaccacccggaatacgtc
>Pobliquiloculata_IIb_Y1212_66_AB636871 4396 bp 753 bp
agttcgtggagtgatctgtctgcttaattgcgtttcactaagggcccataaattcaaggt
atgttagctactgtttccctattgaccccttatattcttataagcgcgtgtctttatggg
--ttt---aaacattgcgcatgctgttgggtcctgaaagcaacgaacgtgaccgcaacgt
cttgttgcctttatcttgttatatatcttattaattt-----------------------
----------tattaataag-aataactaacagaggctaatctaaaactagacggaccgc
tgtttctttcttaaaccagaggaaggttgcggcaataacaggtctgtgatgcccttagat
gttccgggctgcacacgtgctacaatgatcagtacagtgagcatctc---aatttatata
caccgtatttagcgctaagatatgattattggctc-t-ttt---agggtcttttaattgt
atttcttatgcgcgcggtaaagcctgcttcgagagtaagtgggtaatccattggaagtaa
tgatttctc-ttttatatagcacacctatatacggcattcattcccgggatgactagttt
cgtcttttttgtgcgaatgtaatgtatttct-tat-ccgtatgtgcgattgtcaattcat
ggtggggacagaccattgttaattgttggtctcggtcttaactaggaatgccttgtacgg
gtctttggttcaacaaaccacccggaatacgtc
>Pobliquiloculata_IIb_Y1212_65_AB636869 4396 bp 753 bp
agttcgtggagtgatctgtctgcttaattgcgtttcactaagggcccataaattcaaggt
atgttagctactgtttccctattgaccccttatattcttataagcgcgtgtctttatggg
--ttt---aaacattgcgcatgctgttgggtcctgaaagcaacgaacgtgaccgcaacgt
cttgttgcctttatcttgttatatatcttattaattt-----------------------
----------tattaataag-aataactaacagaggctaatctaaaactagacggaccgc
tgtttctttcttaaaccagaggaaggttgcggcaataacaggtctgtgatgcccttagat
gttccgggctgcacacgtgctacaatgatcagtacagtgagcatctc---aatttatata
caccgtatttagcgctaagatatgattattggctc-t-ttt---agggtcttttaattgt
atttcttatgcgcgcggtaaagcctgcttcgagagtaagtgggtaatccattggaagtaa
tgatttctc-ttttatatagcacacctatatacggcattcattcccgggatgactagttt
cgtcttttttgtgcgaatgtaatgtatttct-tat-ccgtatgtgcgattgtcaattcat
ggtggggacagaccattgttaattgttggtctcggtcttaactaggaatgccttgtacgg
gtctttggttcaacaaaccacccggaatacgtc
>Pobliquiloculata_IIb_GYA478_96_AB636878 4396 bp 753 bp
agttcgtggagtgatctgtctgcttaattgcgtttcactaagggcccataaattcaaggt
atgttagctattgtttccctattgaccccttata-tcttataagcgcgtgtctttatggg
--ttt---aaacattgcgcatgctgttgggtcctgaaagcaacgaacgtgaccgcaacgt
cttgttgcctttatcttgt--tatatcttattaattt-----------------------
----------tattaataag-aataactaacagaggctaatctaaaactagacggaccgc
tgtttctttcttaaaccagaggaaggttgcggcaataacaggtctgtgatgcccttagat
gttccgggctgcacacgtgctacaatgatcagtacagtgagcatctc---aatttatata
caccgtatttagcgctaagatatgattattggctc-t-ttt---agggtcttttaattgt
acttcttatgcgcgcggtaaagcctgcttcgagagtaagtgggtaatccattggaagtaa
tgatttctc-ttttatatagcacacctatatacggcattcattcccgggatgactagttt
cgtcttttttgtgcgaatgtaatgtatttct-tat-ccgtatgtgcgattgccaattcat
ggtggggacagaccattgttaattgttggtctcggtcttaactaggaatgccttgtacgg
gtctttggttcaacaaaccacccggaatacgtc
>Pobliquiloculata_IIb_GYA478_94_AB636879 4396 bp 753 bp
agttcgtggagtgatctgtctgcttaattgcgtttcactaagggcccataaattcaaggt
atgttagctattgtttccctattgaccccttata-tcttataagcgcgtgtctttatggg
--ttt---aaacattgcgcatgctgttgggtcctgaaagcaacgaacgtgaccgcaacgt
cttgttgcctttatcttgt--tatatcttattaattt-----------------------
----------tattaataag-aataactaacagaggctaatctaaaactagacggaccgc
tgtttctttcttaaaccagaggaaggttgcggcaataacaggtctgtgatgcccttagat
gttccgggctgcacacgtgctacaatgatcagtacagtgagcatctc---aatttatata
caccgtatttagcgctaagatatgattattggctc-t-ttt---agggtcttttaattgt
atttcttatgcgcgcggtaaagcctgcttcgagagtaagtgggtaatccattggaagtaa
tgatttctc-ttttatatagcacacctatatacggcattcattcccgggatgactagttt
cgtcttttttgtgcgaatgtaatgtatttct-tat-ccgtatgtgcgattgtcaattcat
ggtggggacagaccattgttaattgttggtctcggtcttaactaggaatgccttgtacgg
gtctttggttcaacaaaccacccggagtacgtc
>Pobliquiloculata_IIb_Ama52_1_AB636916 4396 bp 753 bp
agttcgtggagtgatctgtctgcttaattgcgtttcactaagggcccataaattcaaggt
atgttagctattgtttccctattgaccccttatattcttataagcgcgtgtctttatggg
--ttt---aaacattgcgcatgctgttgggtcctgaaagcaacgaaggtgaccgcaacgt
cttgttgcctttatcttgttatatatc-tattaattt-----------------------
----------tattaatag--aataactaacagaggctaatctaaaactagacggaccgc
tgtttctttcttaaaccagaggaaggttgcggcaataacaggtctgtgatgcccttagat
gttccgggctgcacacgtgctacaatgatcagtacagtgagcatctc---aatttatata
caccgtatttagcgctcagatatgattattggctc-t-ctt---agggtcttttaattgt
atttcttatgcgcgcggtaaagcctgcttcgagagtaagtgggtaatccattggaagtaa
tgatttctc-ttttatatagcacacctatataccgcattcattcccgggatgacaagttt
cgtcttctttgtgcgaatgtaatgtatttct-tat-ccgtatgtgcgattgtcaattcat
ggtggggacagaccattgttaattgttggtctcggtcttaactaggaatgccttgtacgg
gtctttggttcaacaaaccacccggaatacgtc
>Pobliquiloculata_U_Ama29_2_AB636915 4396 bp 753 bp
AGTTCGTGGAGTGATCTGTCTGCTTAATTGCGTTTCACTAAGGGCCCATAAATTCAAGGT
AGGTTAGCTATTGTTTCCCTATTGACCCCTTATATTCTTATAAGCGCGTGTCTTTATGGG
--TTT---AAACATTGCGCATGCTGTTGGGTCCTGAAAGCAACGAACGTGACCGCAACGT
CTTGTTGCCTTTATCTTGT--TATATC-TATTAATTT-----------------------
----------TATTAATAG--AATAACTAACAGAGGCTAATCTAAAACTAGACGGACCGC
TGTTTCTTTCTTAAACCAGAGGAAGGTTGCGGCAATGACAGGTCTGTGATGCCCTTAGAT
GTTCCGGGCTGCACACGTGCTACAATGATCAGTACAGTGAGCATCTC---AATTTATATA
CACCGTATCTAGCGTTAAGATATGATTATAGGCTC-T-TTT---AGGGTCTTTTAATTGT
ATTTCTTATGCGCGCGGTAAAGCCTGCTTCGAGAGTAAGTGGGTAATCCATTGGAAGTAA
TGATTTCTC-TTTTATATAGCACACCTATCTACGGCATTCATTCCCGGGATGACTAGTTT
CGTCTTTTTTGTGCGAATGTAATGTATTTCT-TAT-CTGTATGTGCGATCGTCAATTCAT
GGTGGGGACAGACCATTGTTAATTGTTGGTCTCGGTCTTAACTAGGAATGCCTTGTACGG
GTCTTTGGTTCAACAAACCACCCGGAATACGTC
>Pobliquiloculata_IIb_GYA675_17_AB636863 4396 bp 753 bp
agttcgtggagtgacctgtctgcttaattgcgtttcactaagggcccataaattcaaggt
atgttagctattgtttccctattgaccccttata-tcttataagcgcgtgtctttatggg
--ttt---aaacattgcgcatgctgttgggtcctgaaggcaacgaacgtgaccgcaacgt
cttgttgcctttatcttgt--tatatc-tattatttt-----------------------
----------a--taatag--aataactaacagaggctaatctaaaactagacggaccgc
tgtttctttcttaaaccagaggaaggttgcggcaataacaggtctgtgatgcccttagat
gttccgggctgcacacgtgctacaatgatcagtacagtgagcatctc---aatttatata
caccgtatttagcgctaagatatgattattggctc-t-ttt---agggtcttttaattgt
atttcttatgcgcgcggcaaagcctgcttcgagagtaagtgggtaatccattggaagtaa
tgatttctc-ttttatatagcacacctatatacggcattcattcccgggatgactagttt
cgtcttttttgtgcgaatgtaatgtatttct-tat-ccgtatgtgcgattgtcaattcat
ggtggggacagaccattgttaattgttggtctcggtcttaactaggaatgccttgtacgg
gtctttggttcaacaaaccacccggaatacgtc
>Pobliquiloculata_IIb_GYA680_39_AB636725 4396 bp 753 bp
agttcgtggagtgatctgtctgcttaattgcgtttcactaaaggcccataaattcaaggt
atgttagctattgtttccctattgaccccttat--tcttataagcgcgtgtctttatggg
--ttt---aaacattgcgcatgctgttgggtcctgaaagcaacgaacgtgaccgcaacgt
cttgttgcctttatcttgt--tatatc-tattaattt-----------------------
----------atttaatag--aataactaacagaggctaatctaaaactagacggaccgc
tgtttctttcttaaaccagaggaaggttgcggcaataacaggtctgtgatgcccttagat
gttccgggctgcacacgtgctacaatgatcagtacagtgagcatctc---aatttatata
caccgtatttagcgctaagatatgattattggctc-t-tttattagattcttttaattgt
atttcttatgcgcgcggtaaagcctgcttcgagagtaagtgggtaatccattggaagtaa
tgatttctc-ttttatatagcacacctatatacggcattcattcccgggatgactagttt
cgtcttttttgtgcgaatgtaatgtatttct-tat-ccgtatgtgcgattgtcaattcat
ggtggggacagaccattgttaattgttggtctcggtcttaactaggaatgccttgtacgg
gtctttggttcaacaaaccacccggaatacgtc
>Pobliquiloculata_IIb_Ama10_1_AB636917 4396 bp 753 bp
agttcgtggagtgatctgtctgcttaattgcgtttcactaagggcccataaattcaaggt
atgttagctattgttaccctattgaccccttat--tcttataagcgcgtgtctttatggg
--ttt---aaacattgcgcatgctgttgggtcctgaaagcaacgaacgtgaccgcaacgt
cttgttgcctttatcttgt--tatatc-tattattttataatagaataacaagttgttat
atctattattttttaatag--aataactaacagaggctaatctaaaactagacggaccgc
tgtttctttcttaaaccagaggaaggttgcggcaataacaggtctgtgatgcccttagat
gttccgggctgcacacgtgctacaatgatcagtacagtgagcatctc---actttatata
caccgtatttagcgctgagatatgattattggctc-t-ttt---agggtcttttaattgt
atttcttatgcgcgcggtaaagcctgcttcgagagtaagtgggtaatccattggaagtaa
tgatttctc-ttttatatagcacacctatatacggcattcattcccgggatgactagttt
cgtcttttttgtgcgaatgtaatgtatttct-tat-ccgtatgtgcgattgtcaattcat
ggtggggacagaccattgttaattgttggtctcggtcttaactaggaatgccttgtacgg
gtctttggttcaacaaaccacccggaatacgtc
>Pobliquiloculata_IIa_KH1623_63_AB636908 4396 bp 753 bp
agttcgtggagtgatctgtctgcttaattgcgtttcactaagggcccataaattcaaggt
atgttagctattgtttccctattgacccctta---tttaataagcgcgtgtctttatggg
--ttt---aaacattgcgcatgctgttgggtcctgaaagcaacgaacgtgaccgcaacgt
cttgttgcctttatcttgttatatatc-tattatttta----------------------
----------ttataatag--aataactaacagaggctaatctaaaactagacggaccgc
tgtttctttcttaaaccagaggaaggttgcggcaataacaggtctgtgatgcccttagat
gttccgggctgcacacgtgctacaatgatcagtacagtgagcatctc---aatttttata
caccgtatttagcgctaagatatgattattggctc-t-ttt---agggtcttttaattgt
atttcttatgcgcgcggtaaagcctgcttcgagagtaagtgggtaatccattggaagtaa
tgatttctc-ttttatatagcacacctatatacggcattcattcccgggatgactagttt
cgtcttttttgtgcgaatgtaatgtattct--tat-ccgtatgtgcgattgtcaattcat
ggtggggacagaccattgttaattgttggtctcggtcttaactaggaatgccttgtacgg
gtctttggttcaacaaaccacccggaatacgtc
>Pobliquiloculata_I_KH1623_64_AB636735 4396 bp 753 bp
agttcgtggagtgatctgtctgcttaattgcgtttcactaagggcccataaattcaaggt
atgttagctattgtttccctattgacccctta---tttaataagcgcgtgtctttatggg
--ttt---aaacattgcgcatgctgttgggtcctgaaagcaacgaacgtgaccgcaacgt
cttgttgcctttatcttgttatatatc-tattatttta----------------------
----------ttataatag--aataactaacagaggctaatctaaaactagacggaccgc
tgtttctttcttaaaccagaggaaggttgcggcaataacaggtctgtgatgcccttagat
gttccgggctgcacacgtgctacaatgatcagtacagcgagcatctc---aatttttata
caccgtatttagcgctaagatatgattattggctc-t-ttt---agggtcttttaattgt
atttcttatgcgcgcggtaaagcctgcttcgagagtaagtgggtaatccattggaagtaa
tgatttctc-ttttatatagcacacctatatacggcattcattcccgggatgactagttt
cgtcttttttgtgcgaatgtaatgtattct--tat-ccgtatgtgcgattgtcaattcat
ggtggggacagaccattgttaattgttggtctcggtcttaactaggaatgccttgtacgg
gtctttggttcaacaaaccacccggaatacgtc
>Pobliquiloculata_IIa_KH343_19_AB636902 4396 bp 753 bp
agttcgtggagtgatctgtctgcttaattgcgtttcactaagggcccataaattcaaggt
atgttagctattgtttccctattgacccctta---tttaataagcgcgtgtctttacggg
--ttt---aaacattgcgcatgctgttgggtcctgaaagcaacgaacgtgaccgcaacgt
cttgttgcctttatcttgttatatatc-tattatttta----------------------
----------ttataataa--aataactaacagaggctaatctaaaactagacggaccgc
tgtttctttcttaaaccagaggaaggttgcggcaataacaggtctgtgatgcccttagat
gttccgggctgcacacgtgctacaatgatcagtacagtgagcatctc---aatttttata
caccgtatttagcgctaagatatgattattggctc-t-ttt---agggtcttttaattgt
atttcttatgcgcgcggtaaagcctgcttcgagagtaagtgggtaatccattggaagtaa
tgatttctc-ttttatatagcacacctatatacggcattcattcccgggatgactagttt
cgtcttttttgtgcgaatgtaatgtattct--tat-ccgtatgtgcgattgtcaattcat
ggtggggacagaccattgttaattgttggtctcggtcttaactaggaatgccttgtacgg
gtctttggttcaacaaaccacccggaatacgtc
>Pobliquiloculata_IIa_GYA1757_27_AB636822 4396 bp 753 bp
agttcgtggagtgatctgtctgcttaattgcgtttcactaagggcccataaattcaaggt
atgttagctattgtttccctattgacccctta---tttcataagcgcgtgtctttatggg
--ttt---aaacattgcgcatgctgttgggtcctgaaagcaacgaacgtgaccgcaacgt
cttgttgcctttatcttgttatatatc-tattatttta----------------------
----------ttataatag--aataactaacagaggctaatctaaaactagacggaccgc
tgtttctttcttaaaccagaggaaggttgcggcaataacaggtctgtgatgcccttagat
gttccgggctgcacacgtgctacaatgatcagtacagtgagcatctc---aatttttata
caccgtatttagcgctaagatatgattattggctc-t-ttt---agggtcttttaattgt
atttcttatgcgcgcggtaaagcctgcttcgagagtaagtgggtaatccattggaagtaa
tgatttctc-ttttatatagcacacctatatacggcattcattcccgggatgactagttt
cgtcttttttgtgcgaatgtaatgtattct--tat-ccgtatgtgcgattgtcaattcat
ggtggggacagaccattgttaattgttggtctcggtcttaactaggaatgccttgtacgg
gtctttggttcaacaaaccacccggaacacgtc
>Pobliquiloculata_IIa_GYA1508_13_AB636813 4396 bp 753 bp
agttcgtggagtgatctgtctgcttaattgcgtttcactaagggcccataaattcaaggt
atgttagctattgtttccctattgacccctta---tttaataagcgcgtgtctttatggg
--ttt---aaacattgcgcatgctgttgggtcctgaaagcaacgaacgtgaccgcaacgt
cttgttgcctttatcttgttatatatc-tattattttt----------------------
----------ttataatag--aataactaacagaggctaatctaaaactagacggaccgc
tgtttctttcttaaaccagaggaaggttgcggcaataacaggtctgtgatgcccttagat
gttccgggctgcacacgtgctacaatgatcagtacagtgagcatctc---aatttttata
caccgtatttagcgctaagatatgattattggctc-t-ttt---agggttttttaattgt
atttcttatgcgcgcggtaaagcctgcttcgagagtaagtgggtaatccattggaagtaa
tgatttctc-ttttatatagcacacctatatacggcattcattcccgggatgactagttt
cgtcttttttgtgcgaatgtaatgtattct--tat-ccgtatgtgcgattgtcaattcat
ggtggggacagaccattgttaattgttggtctcggtcttaactaggaatgccttgtacgg
gtctttggttcaacaaaccacccggaatacgtc
>Pobliquiloculata_IIa_KH279_6_AB636888 4396 bp 753 bp
agttcgtggagtgatctgtctgcttaattgcgtttcactaagggcccataaattcaaggt
atgttagctattgtttccctattgacccctta---tttaataagcgcgtgtctttatggg
--ttt---aaacattgcgcatgctgttgggtcctgaaagcaacgaacgtgaccgcaacgt
cttgttgcctttatcttgt--tatatc-tattatttt-----------------------
----------ttataatag--aataactaacagaggctaatctaaaactagacggaccgc
tgtttctttcttaaaccagaggaaggttgcggcaataacaggtctgtgatgcccttagat
gttccgggctgcacacgtgctacaatgatcagtacagtgagcatctc---aatttttata
caccgtatttagcgctaagatatgattattggctc-t-ttt---agggtcttttaattgt
atttcttatgcgcgcggtaaagcctgcttcgagagtaagtgggtaatccattggaagtaa
tgatttctc-ttttatatagcacacctatatacggcattcattcccgggatgactagttt
cgtcttttttgtgcgaatgtaatgtattct--tat-ccgtatgtgcgattgtcaattcat
ggtggggacagaccattgttaattgttggtctcggtcttaactaggaatgccttgtacgg
gtctttggttcaacaaaccacccggaatacgtc
>Pobliquiloculata_IIa_KH279_4_AB636886 4396 bp 753 bp
agttcgtggagtgatctgtctgcttaattgcgtttcactaagggcccataaattcaaggt
atgttagctattgtttccctattgacccctta---tttaataagcgcgtgtctttatggg
--ttt---aaacattgcgcatgctgttgggtcctgaaagcaacgaacgtgaccgcaacgt
cttgttgcctttatcttgt--tatatc-tattatttt-----------------------
----------ttataatag--aataactaacagaggctaatctaaaactagacggaccgc
tgtttctttcttaaaccagaggaaggttgcggcaataacaggtctgtgatgcccttagat
gttccgggctgcacacgtgctacaatgatcagtacagtgagcatctc---aatttttata
caccgtatttagcgctaagatatgattattggctc-t-ttt---agggtcttttaattgt
atttcttatgcgcgcggtaaagcctgcttcgagagtaagtgggtaatccattggaagtaa
tgatttctc-ttttatatagcacacctatatacggcattcattcccgggatgactagttt
cgtcttttttgtgcgaatgtaatgtattct--tat-ccgtatgtgcgattgtcaattcat
ggtggggacagaccattgttaattgttggtctcggtcttaactaggaatgccttgtacgg
gtctttggttcaacaaaccacccggaatacgtc
>Pobliquiloculata_IIa_GYA2264_11_AB636829 4396 bp 753 bp
agttcgtggagtgatctgtctgcttaattgcgtttcactaagggcccataaattcaaggt
atgttagctattgtttccctattgacccctta---tttcataagcgcgtgtctttatggg
--ttt---aaacattgcgcatgctgttgggtcctgaaagcaacgaacgtgaccgcaacgt
cttgttgcctttatcttgt--tatatc-tattatttt-----------------------
----------ttataatag--aataactaacagaggctaatctaaaactagacggaccgc
tgtttctttcttaaaccagaggaaggttgcggcaataacaggtctgtgatgcccttagat
gttccgggctgcacacgtgctacaatgatcagtacagtgagcatctc---aatttttata
caccgtatttagcgctaagatatgattattggctc-t-ttt---agggtcttttaattgt
atttcttatgcgcgcggtaaagcctgcttcgagagtaagtgggtaatccattggaagtaa
tgatttctc-ttttatatagcacacctatatacggcattcattcccgggatgactagttt
cgtcttttttgtgcgaatgtaatgtattct--tat-ccgtatgtgcgattgtcaattcat
ggtggggacagaccattgttaattgttggtctcggtcttaactaggaatgccttgtacgg
gtctttggttcaacaaaccacccggaatacgtc
>Pobliquiloculata_IIa_GYA1828_37_AB636708 4396 bp 753 bp
agttcgtggagtgatctgtctgcttaattgcgtttcactaagggcccataaattcaaggt
atgttagctattgtttccctattgacccctta---tttaataagcgcgtgtctttacggg
--ttt---aaacattgcgcatgctgttgggtcctgaaagcaacgaacgtgaccgcaacgt
cttgttgcctttatcttgt--tatatc-tattatatt-----------------------
----------ttataatag--aataactaacagaggctaatctaaaactagacggaccgc
tgtttctttcttaaaccagaggaaggttgcggcaataacaggtctgtgatgcccttagat
gttccgggctgcacacgtgctacaatgatcagtacagtgagcatctc---aatttttata
caccgtatttagcgctaagatatgattattggctc-t-ttt---agggtcttttaattgt
atttcttatgcgcgcggtaaagcctgcttcgagagtaagtgggtaatccattggaagtaa
tgatttctc-ttttatatagcacacctatatacggcattcattcccgggatgactagttt
cgtcttttttgtgcgaatgtaatgtattct--tat-ccgtatgtgcgattgtcaattcat
ggtggggacagaccattgttaattgttggtctcggtcttaactaggaatgccttgtacgg
gtctttggttcaacaaaccacccggaatacgtc
>Pobliquiloculata_IIa_KH279_7_AB636889 4396 bp 753 bp
agttcgtggagtgatctgtctgcttaattgcgtttcactaagggcccataaattcaaggt
atgttagctattgtttccctattgacccctta---tttaataagcgcgtgtctttatggg
--ttt---aaacattgcgcatgctgttgggtcctgaaagcaacgaacgtgaccgcaacgt
cttgttgcctttatcttgt--tatatc-tattattt------------------------
----------ttttaatag--aataactaacagaggctaatctaaaactagacggaccgc
tgtttctttcttaaaccagaggaaggttgcggcaataacaggtctgtgatgcccttagat
gttccgggctgcacacgtgctacaatgatcagtacagtgagcatctc---aatttttata
caccgtatttagcgctaagatatgattattggctc-t-ttt---agggtcttttaattgt
atttcttatgcgcgcggtaaagcctgcttcgagagtaagtgggtaatccattggaagtaa
tgatttctc-ttttatatagcacacctatatacggcattcattcccgggatgactagttt
cgtcttttttgtgcgaatgtaatgtattct--tat-ccgtatgtgcgattgtcaattcat
ggtggggacagaccattgttaattgttggtctcggtcttaactaggaatgccttgtacgg
gtctttggttcaacaaaccacccggaatacgtc
>Pobliquiloculata_IIa_GYA1037_6_AB636810 4396 bp 753 bp
agttcgtggagtgatctgtctgcttaattgcgtttcactaagggcccataaattcaaggt
atgttagctattgtttccctattgacccctta---tttaataagcgcgtgtctttatggg
--ttt---aaacattgcgcatgctgttgggtcctgaaagcaacgaacgtgaccgcaacgt
cttgttgcctttatcttgttatatatc-tattattt------------------------
----------ttttaatag--aataactaacagaggctaatctaaaactagacggaccgc
tgtttctttcttaaaccagaggaaggttgcggcaataacaggtctgtgatgcccttagat
gttccgggctgcacacgtgctacaatgatcagtacagtgagcatctc---aatttttata
caccgtatttagcgctaagatatgattattggctc-t-ttt---agggtcttttaattgt
atttcttatgcgcgcggtaaagcctgcttcgagagtaagtgggtaatccattggaagtaa
tgatttctc-ttttatatagcacacctatatacggcattcattcccgggatgactagttt
cgtcttttttgtgcgaatgtaatgtattct--tat-ccgtatgtgcgattgtcaattcat
ggtggggacagaccattgttaattgttggtctcggtcttaactaggaatgccttgtacgg
gtctttggttcaacaaaccacccggaatacgtc
>Pobliquiloculata_IIa_KH316_25_AB636731 4396 bp 753 bp
agttcgtggagtgatctgtctgcttaattgcgtttcactaagggcccataaattcaaggt
atgttagctattgtttccctattgacccctta---tttaataagcgcgtgtctttatggg
--ttt---aaacattgcgcatgctgttgggtcctgaaagcaacgaacgtgaccgcaacgt
cttgttgcctttatcttgttatatatc-tattatttt-----------------------
----------ttataatag--aataactaacagaggctaatctaaaactagacggaccgc
tgtttctttcttaaaccagaggaaggttgcggcaataacaggtctgtgatgcccttagat
gttccgggctgcacacgtgctacaatgatcagtacagtgagcatctc---aatttttata
caccgtatttagcgctaagatatgattattggctc-t-ttt---agggtcttttaattgt
atttcttatgcgcgcggtaaagcctgcttcgagagtaagtgggtaatccattggaagtaa
tgatttctc-ttttatatagcacacctatatacggcattcattcccgggatgactagttt
cgtcttttttgtgcgaatgtaatgtattct--tat-ccgtatgtgcgattgtcaattcat
ggtggggacagaccattgttaattgttggtctcggtcttaactaggaatgccttgtacgg
gtctttggttcaacaaaccacccggaatacgtc
>Pobliquiloculata_IIa_KH1623_61_AB636907 4396 bp 753 bp
agttcgtggagtgatctgtctgcttaattgcgtttcactaagggcccataaattcaaggt
atgttagctattgtttccctattgatccctta---tttaataagcgcgtgtctttatggg
--ttt---aaacattgcgcatgccgttgggtcctgaaagcaacgaacgtgaccgcaacgt
cttgttgcctttatcttgttatatatc-tattatttt-----------------------
----------ttataatag--aataactaacagaggctaatctaaaactagacggaccgc
tgtttctttcttaaaccagaggaaggttgcggcaataacaggtctgtgatgcccttagat
gttccgggctgcacacgtgctacaatgatcagtacagtgagcatctc---aatttttata
caccgtatttagcgctaagatatgattattggctc-t-ttt---agggtcttttaattgt
atttcttatgcgcgcggtaaagcctgcttcgagagtaagtgggtaatccattggaagtaa
tgatttctc-ttttatatagcacacctatatacggcattcattcccgggatgactagttt
cgtcttttttgtgcgaatgtaatgtattct--tat-ccgtatgtgcgattgtcaattcat
ggtggggacagaccattgttaattgttggtctcggtcttaactaggaatgccttgtacgg
gtctttggttcaacaaaccacccggaatacgtc
>Pobliquiloculata_IIa_GYA1741_91_AB636820 4396 bp 753 bp
agttcgtggagtgatctgtctgcttaattgcgtttcactaagggcccataaattcaaggt
atgttagctattgtttccctattgacccctta---tttaataagcgcgtgtctttatggg
--ttt---aaacattgcgcatgctgttgggtcctgaaagcaacgaacgtgaccgcaacgt
cttgttgcctttatcttgttatatatc-tattatttt-----------------------
----------ttataatag--aataactaacagaggctaatctaaaactagacggaccgc
tgtttctttcttaaaccagaggaaggttgcggcaataaccggtctgtgatgcccttagat
gttccgggctgcacacgtgctacaatgatcagtacagtgagcatctc---aatttttata
caccgtatttagcgctaagatatgattattggctctt-ttt---agggtcttttaattgt
atttcttatgcgcgcggtaaagcctgcttcgagagtaagtgggtaatccattggaagtaa
tgatttctc-ttttatatagcacacctatatacggcattcattcccgggatgactagttt
cgtcttttttgtgcgaatgtaatgtattct--tat-ccgtatgtgcgattgtcaactcat
ggtggggacagaccattgttaattgttggtctcggtcttaactaggaatgccttgtacgg
gtctttggttcaacaaaccacccggaatacgtc
>Pobliquiloculata_IIa_GYA1741_19_AB636816 4396 bp 753 bp
agttcgtggagtgatctgtctgcttaattgcgtttcactaagggcccataaattcaaggt
atgttagctattgtttccctattgacccctta---tttaataagcgcgtgtctttatggg
--ttt---aaacattgcgcatgctgttgggtcctgaaagcaacgaacgtgaccgcaacgt
cttgttgcctttatcttgttatatatc-tattatttt-----------------------
----------ttataatag--aataactaacagaggctaatctaaaactagacggaccgc
tgtttctttcttaaaccagaggaaggttgcggcaataaccggtctgtgatgcccttagat
gttccgggctgcacacgtgctacaatgatcagtacagtgagcatctc---aatttttata
caccgtatttagcgctaagatatgattattggctctt-ttt---agggtcttttaattgt
atttcttatgcgcgcggtaaagcctgcttcgagagtaagtgggtaatccattggaagtaa
tgatttctc-ttttatatagcacacctatatacggcattcattcccgggatgactagttt
cgtcttttttgtgcgaatgtaatgtattct--tat-ccgtatgtgcgattgtcaactcat
ggtggggacagaccattgttaattgttggtctcggtcttaactaggaatgccttgtacgg
gtctttggttcaacaaaccacccggaatacgtc
>Pobliquiloculata_IIa_GYA1741_89_AB636818 4396 bp 753 bp
agttcgtggagtgatctgtctgcttaattgcgtttcactaagggcccataaattcaaggt
atgttagctattgtttccctattgacccctta---tttaataagcgcgtgtctttatggg
--ttt---aaacattgcgcatgctgttgggtcctgaaagcaacgaacgtgaccgcaacgt
cttgttgcctttatcttgttatatatc-tattatttt-----------------------
----------ttataatag--aataactaacagaggctaatctaaaactagacggaccgc
tgtttctttcttaaaccagaggaaggttgcggcaataacaggtctgtgatgcccttagat
gttccgggctgcacacgtgctacaatgatcagtacagtgagcatctc---aatttttata
caccgtatttagcgctaagatatgattattggctctt-ttt---agggtcttttaattgt
atttcttatgcgcgcggtaaagcctgcttcgagagtaagtgggtaatccattggaagtaa
tgatttctc-ttttatatagcacacctatatacggcattcattcccgggatgactagttt
cgtcttttttgtgcgaatgtaatgtattct--tat-ccgtatgtgcgattgtcaattcat
ggtggggacagaccattgttaattgttggtctcggtcttaactaggaatgccttgtacgg
gtctttggttcagcaaaccacccggaatacgtc
>Pobliquiloculata_IIa_GYA1741_17_AB636815 4396 bp 753 bp
agttcgtggagtgatctgtctgcttaattgcgtttcactaagggcccataaattcaaggt
atgttagctattgtttccctattgacccctta---tttaataagcgcgtgtctttatggg
--ttt---aaacattgcgcatgctgttgggtcctgaaagcaacgaacgtgaccgcaacgt
cttgttgcctttatcttgttatatatc-tattatttt-----------------------
----------ttataatag--aataactaacagaggctaatctaaaactagacggaccgc
tgtttctttcttaaaccagaggaaggttgcggcaataacaggtctgtgatgcccttagat
gttccgggctgcacacgtgctacaatgatcagtacagtgagcatctc---aatttttata
caccgtatttagcgctaagatatgattattggctctt-ttt---agggtcttttaattgt
atttcttatgcgcgcggtaaagcctgcttcgagagtaagtgggtaatccattggaagtaa
tgatttctc-ttttatatagcacacctatatacggcattcattcccgggatgactagttt
cgtcttttttgtgcgaatgtaatgtattct--tat-ccgtatgtgcgattgtcaattcat
ggtggggacagaccattgttaattgttggtctcggtcttaactaggaatgccttgtacgg
gtctttggttcagcaaaccacccggaatacgtc
>Pobliquiloculata_IIa_GYA1741_90_AB636819 4396 bp 753 bp
agttcgtggagtgatctgtctgcttaattgcgtttcactaagggcccataaattcaaggt
atgttagctattgtttccctattgacccctta---tttaataagcgcgtgtctttatggg
--ttt---aaacattgcgcatgctgttgggtcctgaaagcaacgaacgtgaccgcaacgt
cttgttgcctttatcttgttatatatc-tattatttt-----------------------
----------ttataatag--aataactaacagaggctaatctaaaactagacggaccgc
tgtttctttcttaaaccagaggaaggttgcggcaataacaggtctgtgatgcccttagat
gttccgggctgcacacgtgctacaatgatcagtacagtgagcatctc---aatttttata
caccgtatttagcgctaagatatgattattggctctt-ttt---agggtcttttaattgt
atttcttatgcgcgcggtaaagcctgcttcgagagtaagtgggtaatccattggaagtaa
tgatttctc-ttttatatagcacacctatatacggcattcattcccgggatgactagttt
cgtcttttttgtgcgaatgtaatgtattct--tat-ccgtatgtgcgattgtcaattcat
ggtggggacagaccattgttaattgttggtctcggtcttaactaggaatgccttgtacgg
gtctttggttcaacaaaccacccggaatacgtc
>Pobliquiloculata_IIa_GYA1741_18_AB636817 4396 bp 753 bp
agttcgtggagtgatctgtctgcttaattgcgtttcactaagggcccataaattcaaggt
atgttagctattgtttccctattgacccctta---tttaataagcgcgtgtctttatggg
--ttt---aaacattgcgcatgctgttgggtcctgaaagcaacgaacgtgaccgcaacgt
cttgttgcctttatcttgttatatatc-tattatttt-----------------------
----------ttataatag--aataactaacagaggctaatctaaaactagacggaccgc
tgtttctttcttaaaccagaggaaggttgcggcaataacaggtctgtgatgcccttagat
gttccgggctgcacacgtgctacaatgatcagtacagtgagcatctc---aatttttata
caccgtatttagcgctaagatatgattattggctctt-ttt---agggtcttttaattgt
atttcttatgcgcgcggtaaagcctgcttcgagagtaagtgggtaatccattggaagtaa
tgatttctc-ttttatatagcacacctatatacggcattcattcccgggatgactagttt
cgtcttttttgtgcgaatgtaatgtattct--tat-ccgtatgtgcgattgtcaattcat
ggtggggacagaccattgttaattgttggtctcggtcttaactaggaatgccttgtacgg
gtctttggttcaacaaaccacccggaatacgtc
>Pobliquiloculata_IIa_GYA1508_14_AB636705 4396 bp 753 bp
agttcgtggagtgatctgtctgcttaattgcgtttcactaagggcccataaattcaaggt
atgttagctattgtttccctattgacccctta---tttaataagcgcgtgtctttatggg
--ttt---aaacattgcgcatgctgttgggtcctgaaagcaacgaacgtgaccgcaacgt
cttgttgcctttatcttgttatatatc-tattatttt-----------------------
----------ttataatag--aataactaacagaggctaatctaaaactagacggaccgc
tgtttctttcttaaaccagaggaaggttgcggcaataacaggtctgtgatgcccttagat
gttccgggctgcacacgtgctacaatgatcagtacagtgagcatctc---aatttttata
caccgtatttagcgctaagatatgattattggctctt-ttt---agggtcttttaattgt
atttcttatgcgcgcggtaaagcctgcttcgagagtaagtgggtaatccattggaagtaa
tgatttctc-ttttatatagcacacctatatacggcattcattcccgggatgactagttt
cgtcttttttgtgcgaatgtaatgtattct--tat-ccgtatgtgcgattgtcaattcat
ggtggggacagaccattgttaattgttggtctcggtcttaactaggaatgccttgtacgg
gtctttggttcaacaaaccacccggaatacgtc
>Pobliquiloculata_IIa_GYA2264_12_AB636830 4396 bp 753 bp
agttcgtggagtgatctgtctgcttaattgcgtttcactaagggcccataaattcaaggt
atgtcagctattgtttccctattgacccctta---tttaataagcgcgtgtctttatggg
--ttt---aaacattgcgcatgctgttgggtcctgaaagcaacgaacgtgaccgcaacgt
cttgttgcctttatcttgt--tatatc-tattatttta----------------------
----------ttataatag--aataactaacagaggctaatctaaaactagacggaccgc
tgtttctttcttaaaccagaggaaggttgcggcaataacaggtctgtgatgcccttagat
gttccgggctgcacacgtgctacaatgatcagtacagtgagcatctc---aatttttata
caccgtatttagcgctaagatatgattattggctc-t-ttt---agggtcttttaattgt
atttcttatgcgcgcggtaaagcctgcttcgagagtaagtgggtaatccattggaagtaa
tgatttctc-ttttatatagcacacctatatacggcattcattcccgggatgactagttt
cgtcttttttgtgcgaatgtaatgtattct--tat-ccgtatgtgcgattgtcaattcat
ggtggggacagaccattgttaattgttggtctcggtcttaactaggaatgccttgtacgg
gtctttggttcaacaaaccacccggaatacgtc
>Pobliquiloculata_IIa_GYA2125_4_AB636709 4396 bp 753 bp
agttcgtggagtgatctgtctgcttaattgcgtttcactaagggcccataaattcaaggt
atgttagctattgtttccctattgacccctta---tttaataagcgcgtgtctttatggg
--ttt---aaacattgcgcatgctgttgggtcctgaaagcaacgaacgtgaccgcaacgt
cttgttgcctttatcttgttatatatc-tattattt------------------------
----------ttataatag--aataactaacagaggctaatctaaaactagacggaccgc
tgtttctttcttaaaccagaggaaggttgcggcaataacaggtctgtgatgcccttagat
gttccgggctgcacacgtgctacaatgatcagtacagtgagcatctc---aatttttata
caccgtatttagcgctaagatatgattattggctc-t-ttt---agagtcttttaattgt
atttcttatgcgcgcggtaaagcctgcttcgagagtaagtgggtaatccattggaagtaa
tgatttctc-ttttatatagcacacctatatacggcattcattcccgggatgactagttt
cgtcttttttgtgcgaatgtaatgtattct--tat-ccgtatgtgcgattgtcaattcat
ggtggggacagaccattgttaattgttggtctcggtcttaactgggaatgccttgtacgg
gtctttggttcaacaaaccacccggaatacgtc
>Pobliquiloculata_IIa_GYA1508_15_AB636814 4396 bp 753 bp
agttcgtggagtgatctgtctgcttaattgcgtttcactaagggcccataaattcaaggt
atgttagctattgtttccctattgacccctta---tttaataagcgcgtgtctttatggg
--ttt---aaacattgcgcatgctgttgggtcctgaaagcaacgaacgtgaccgcaacgt
cttgttgcctttatcttgttatatatc-tattattt------------------------
----------ttataatag--aataactagcagaggctaatctaaaactagacggaccgc
tgtttctttcttaaaccagaggaaggttgcggcaataacaggtctgtgatgcccttagat
gttccgggctgcacacgtgctacaatgatcagtacagtgagcatctc---aatttttata
caccgtatttagcgctaagatatgattattggctc-t-ttt---agggtcttttaattgt
atttcttatgcgcgcggtaaagcctgcttcgagagtaagtgggtaatccattggaagtaa
tgatttctc-ttttatatagcacacctatatacggcattcattcccgggatgactagttt
cgtcttttttgtgcgaatgtaatgtattct--tat-ccgtatgtgcgattgtcaattcat
ggtggggacagaccattgttaattgttggtctcggtcttaactaggaatgccttgtacgg
gtctttggttcaacaaaccacccggaatacgtc
>Pobliquiloculata_IIa_GYA1037_4_AB636704 4396 bp 753 bp
agttcgtggagtgatctgtccgcttaattgcgtttcactaagggcccataaattcaaggt
atgttagctattgtttccctattgacccctta---tttaataagcgcgtgtctttatggg
--ttt---aaacattgcgcatgctgttgggtcctgaaagcaacgaacgtgaccgcaacgt
cttgttgcctttatcttgttatatatc-tattattt------------------------
----------ttttaatag--aataactaacagaggctaatctaaaactagacggaccgc
tgtttctttcttaaaccagaggaaggttgcggcaataacaggtctgtgatgcccttagat
gttccgggctgcacacgtgctacaatgatcagtacagtgagcatctc---aatttttata
caccgtatttagcgctaagatatgattattggctc-t-ttt---agggtcttttaattgt
atttcttatgcgcgcggtaaagcctgcttcgagagtaagtgggtaatccattggaagtaa
tgatttctc-ttttatatagcacacctatatacggcattcattcccgggatgactagttt
cgtcttttttgtgcgaatgtaatgtattct--tat-ccgtatgtgcgattgtcaattcat
ggtggggacagaccattgttaattgttggtctcggtcttaactaggaatgccttgtacgg
gtctttggttcaacaaaccacccggaatacgtc
>Pobliquiloculata_IIa_GYA1037_7_AB636811 4396 bp 753 bp
agttcgtggagtgatctgtctgcttaattgcgtttcactaagggcccataaattcaaggt
atgttagctattgtttccctattgacccctta---tttaataagcgcgtgtctttatggg
--ttt---aaacattgcgcatgctgttgggtcctgaaagcaacgaacgtgaccgcaacgc
cttgttgcctttatcttgttatatatc-tattattt------------------------
----------ttttaatag--aataactaacagaggctaatctaaaactagacggaccgc
tgtttctttcttaaaccagaggaaggttgcggcaataacaggtctgtgatgcccttagat
gttccgggctgcacacgtgctacaatgatcagtacagtgagcatctc---aatttttata
caccgtatttagcgctaagatatgattattggctc-t-ttt---agggtcttttaattgt
atttcttatgcgcgcggtaaagcctgcttcgagagtaagtgggtaatccattggaagtaa
tgatttctc-ttttatatagcacacctatatacggcattcattcccgggatgactagttt
cgtcttttttgtgcgaatgtaatgtattct--tat-ccgtatgtgcgattgtcaattcat
ggtggggacagaccattgttaattgttggtctcggtcttaactaggaatgccttgtacgg
gtctttggttcaacaaaccacccggaatacgtc
>Pobliquiloculata_IIa_GYA1037_3_AB636809 4396 bp 753 bp
agttcgtggagtgatctgtctgcttaattgcgtttcactaagggcccataaattcaaggt
atgttagctattgtttccctattgacccctta---tttaataagcgcgtgtctttatggg
--ttt---aaacattgcgcatgctgttgggtcctgaaagcaacgaacgtgaccgcaacgt
cttgttgcctttatcttgttatatatc-tattattt------------------------
----------ttttaatag--aataactaacagaggctaacctaaaactagacggaccgc
tgtttctttcttaaaccagaggaaggttgcggcaataacaggtctgtgatgcccttagat
gttccgggctgcacacgtgctacaatgatcagtacagtgagcatctc---aatttttata
caccgtatttagcgctaagatatgattattggctc-t-ttt---agggtcttttaattgt
atttcttatgcgcgcggtaaagcctgcttcgagagtaagtgggtaatccattggaagtaa
tgatttctc-ttttatatagcacacctatatacggcattcattcccgggatgactagttt
cgtcttttttgtgcgaatgtaatgtattct--tat-ccgtatgtgcgattgtcaattcat
ggtggggacagaccattgttaattgttggtctcggtcttaactaggaatgccttgtacgg
gcctttggttcaacaaaccacccggaatacgtc
>Pobliquiloculata_IIa_GYA2395_38_AB636703 4396 bp 753 bp
agttcgtggagtgatctgtctgcttaattgcgtttcactaagggcccataaattcaaggt
atgttagctattgtttccctattgacccctta---tttaataagcgcgtgtctttatggg
--ttt---aaacattgcgcatgctgttgggtcctgaaagcaacgaacgtgaccgcaacgt
cttgttgcctttatcttgttatatatc-tattatt-------------------------
----------ttataatag--aataactaacagaggctaatctaaaactagacggaccgc
tgtttctttcttaaaccagaggaaggttgcggcaataacaggtctgtgatgcccttagat
gttccgggctgcacacgtgctacaatgatcagtacagtgagcatctc---aatttttata
caccgtatttagcgctaagatatgattattggctc-t-ttt---agagtcttttaattgt
atttcttatgcgcgcggtaaagcctgcttcgagagtaagtgggtaatccattggaagtaa
tgatttctc-ttttatatagcacacctatatacggcattcattcccgggatgactagttt
cgtcttttttgtgcgaatgtaatgtattct--tat-ccgtatgtgcgattgtcaattcat
ggtggggacagaccattgttaattgttggtctcggtcttaactaggaatgccttgtacgg
gtctttggttcaacaaaccacccggaatacgtc
>Pobliquiloculata_IIa_KH316_27_AB636897 4396 bp 753 bp
agttcgtggagtgatctgtctgcttaattgcgtttcactaagggcccataaattcaaggt
atgttagctattgtttccctattgacccctta---tttaataagcgcgtgtctttatggg
--ttt---aaacattgcgcatgctgttgggtcctgaaagcaacgaacgtgaccgcaacgt
cttgttgcctttatcttgttatatatc-tattatt-------------------------
----------ttataatag--aataactaacagaggctaatctaaaactagacggactgc
tgtttctttcttaaaccagaggaaggttgcggcaataacaggtctgtgatgcccttagat
gttccgggctgcacacgtgctacaatgatcagtacagtgagcatctc---aatttttata
caccgtatttagcgctaagatatgattattggctc-t-ttt---agggtcttttaattga
atttcttatgcgcgcggtaaagcctgcttcgagagtaagtgggtaatccattggaagtaa
tgatttctc-ttttatatagcacacctatatacggcattcattcccgggatgactagttt
cgtcttttttgtgcgaatgtaatgtattct--tat-ccgtatgtgcgattgtcaattcat
ggtggggacagaccattgttaattgttggtctcggtcttaactaggaatgccttgtacgg
gtctttggttcaacaaaccacccggagtacgtc
>Pobliquiloculata_IIa_GYA1508_12_AB636812 4396 bp 753 bp
agttcgtggagtgatctgtctgcttaattgcgtttcactaagggcccataaattcaaggt
atgttagctattgtttccctattgacccctta---tttaataagcgcgtgtctttatggg
--ttt---aaacattgcgcatgctgttgggtcctgaaagcaacgaacgtgaccgcaacgt
cttgttgcctttatcttgttatatatc-tattatt-------------------------
----------ttataatag--aataactaacagaggctaatctaaaactagacggactgc
tgtttctttcttaaaccagaggaaggttgcggcaataacaggtctgtgatgcccttagat
gttccgggctgcacacgtgctacaatgatcagtacagtgagcatctc---aatttttata
caccgtatttagcgctaagatatgattattggctc-t-ttt---agggtcttttaattga
atttcttatgcgcgcggtaaagcctgcttcgagagtaagtgggtaatccattggaagtaa
tgatttctc-ttttatatagcacacctatatacggcattcattcccgggatgactagttt
cgtcttttttgtgcgaatgtaatgtattcttatat-ccgtatgtgcgattgtcaattcat
ggtggggacagaccattgttaattgttggtctcggtcttaactaggaatgccttgtacgg
gtctttggttcaacaaaccacccggaatacgtc
>Pobliquiloculata_IIa_KH343_17_AB636733 4396 bp 753 bp
agttcgtggagtgatctgtctgcttaattgcgtttcactaagggcccataaattcaaggt
atgttagctattgtttccctattgacccctta---tttaataagcgcgtgtctttatggg
--ttt---aaacattgcgcatgctgttgggtcctgaaagcaacgaacgtgaccgcaacgt
cttgttgcctttatcttgt--tatatc-tattattt------------------------
----------ttttaatag--aataactaacagaggctaatctaaaactagacggaccgc
tgtttctttcttaaaccagaggaaggttgcggcaataacaggtctgtgatgcccttagat
gttccgggctgcacacgtgctacaatgatcagtacagtgagcatctc---aatttttata
caccgtatttagcgctaagatatgattattggctc-t-ttt---agggtcttttaattgt
atttcttatgcgcgcggtaaagcctgcttcgagagtaagtgggtaatccattggaagtaa
tgatttctc-ttttatatagcacacctatatacggcattcattcccgggatgactagttt
cgtcttttttgtgcgaatgtaatgtattct--tat-ccgtatgtgcgattgtcaattcat
ggtggggacagaccattgttaattgttggtctcggtcttaactaggaatgtcttgtacgg
gtctttggttcaacaaaccacccggaatacgtc
>Pobliquiloculata_IIa_GYA2395_39_AB636808 4396 bp 753 bp
agttcgtggagtgatctgtctgcttaattgcgtttcactaagggcccataaattcaaggt
atgttagctattgtttccctattgacccctta---tttaataagcgcgtgtctttatggg
--ttt---aaacattgcgcatgctgttgggtcctgaaagcaacgaacgtgaccgcaacgt
cttgttgcctttatcttgt--tatatc-tattaatt------------------------
----------ttttaatag--aataactaacagaggctaatctaaaactagacggaccgc
tgtttctttcttaaaccagaggaaggttgcggcaataacaggtctgtgatgcccttagat
gttccgggctgcacacgtgctacaatgatcagtacagtgagcatctc---aatttttata
caccgtatttagcgctaagatatgattattggctc-t-ttt---agggtcttttaattgt
acttcttatgcgcgcggtaaagcctgcttcgagagtaagtgggtaatccattggaagtaa
tgatttctc-ttttatatagcacacctatatacggcattcattcccgggatgactagttt
cgtcttttttgtgcgaatgtaatgtattct--tat-ccgtatgtgcgattgtcaattcat
ggtggggacagaccattgttaattgttggtctcggtcttaactaggaatgccttgtacgg
gtctttggttcaacaaaccacccggaatacgtc
>Pobliquiloculata_IIa_GYA2395_40_AB636807 4396 bp 753 bp
agttcgtggagtgatctgtctgcttaattgcgtttcactaagggcccataaattcaaggt
atgttagctattgtttccctattgacccctta---tttaataagcgcgtgtctttatggg
--ttt---aaacattgcgcatgctgttgggtcctgaaagcaacgaacgtgaccgcaacgt
cttgttgcctttatcttgt--tatatc-tattaatt------------------------
----------ttttaatag--aataactaacagaggctaatctaaaactagacggaccgc
tgtttctttcttaaaccagaggaaggttgcggcaataacaggtctgtgatgcccttagat
gttccgggctgcacacgtgctacaatgatcagtacagtgagcatctc---aatttttata
caccgtatttagcgctaagatatgattattggctc-t-ttt---agggtcttttaattgt
acttcttatgcgcgcggtaaagcctgcttcgagagtaagtgggtaatccattggaagtaa
tgatttctc-ttttatatagcacacctatatacggcattcattcccgggatgactagttt
cgtcttttttgtgcgaatgtaatgtattct--tat-ccgtatgtgcgattgtcaattcat
ggtggggacagaccattgttaattgttggtctcggtcttaactaggaatgccttgtacgg
gtctttggttcaacaaaccacccggaatacgtc
>Pobliquiloculata_IIa_GYA2395_37_AB636806 4396 bp 753 bp
agttcgtggagtgatctgtctgcttaattgcgtttcactaagggcccataaattcaaggt
atgttagctattgtttccctattgacccctta---tttaataagcgcgtgtctttatggg
--ttt---aaacattgcgcatgctgttgggtcctgaaagcaacgaacgtgaccgcaacgt
cttgttgcctttatcttgt--tatatc-tattaatt------------------------
----------ttttaatag--aataactaacagaggctaatctaaaactagacggaccgc
tgtttctttcttaaaccagaggaaggttgcggcaataacaggtctgtgatgcccttagat
gttccgggctgcacacgtgctacaatgatcagtacagtgagcatctc---aatttttata
caccgtatttagcgctaagatatgattattggctc-t-ttt---agggtcttttaattgt
acttcttatgcgcgcggtaaagcctgcttcgagagtaagtgggtaatccattggaagtaa
tgatttctc-ttttatatagcacacctatatacggcattcattcccgggatgactagttt
cgtcttttttgtgcgaatgtaatgtattct--tat-ccgtatgtgcgattgtcaattcat
ggtggggacagaccattgttaattgttggtctcggtcttaactaggaatgccttgtacgg
gtctttggttcaacaaaccacccggaatacgtc
>Pobliquiloculata_IIa_KH279_8_AB636729 4396 bp 753 bp
agttcgtggagtgatctgtctgcttaattgcgtttcactaagggcccataaattcaaggt
atgttagctattgtttccctattgacccctta---tttaataagcgcgtgtctttatggg
--ttt---aaacattgcgcatgctgttgggtcctgaaagcaacgaacgtgaccgcaacgt
cttgttgcctttatcttgt--tatatc-tattaatt------------------------
----------ttttaatag--aataactaacagaggctaatctaaaactagacggaccgc
tgtttctttcttaaaccagaggaaggttgcggcaataacaggtctgtgatgcccttagat
gttccgggctgcacacgtgctacaatgatcagtacagtgagcatctc---aatttttata
caccgtatttagcgctaagatatgattattggctc-t-ttt---agagtcttttaattgt
atttcttatgcgcgcggtaaagcctgcttcgagagtaagtgggtaatccattggaagtaa
tgatttctc-ttttatatagcacacctatatacggcattcattcccgggatgactagttt
cgtcttttttgtgcgaatgtaatgtattct--tat-ccgtatgtgcgattgtcaattcat
ggtggggacagaccattgttaattgttggtctcggtcttaactaggaatgccttgtacgg
gtctttggttcaacaaaccacccggaatacgtc
>Pobliquiloculata_IIa_GYA2125_5_AB636828 4396 bp 753 bp
agttcgtggagtgatctgtctgcttaattgcgtttcactaagggcccataaattcaaggt
atgttagctattgtttccctattgacccctta---tttaataagcgcgtgtctttatggg
--ttt---aaacattgcgcatgctgttgggtcctgaaagcaacgaacgtgaccgcaacgt
cttgttgcctttatcttgt--tatatc-tattattt------------------------
----------ttataatag--aataactaacagaggctaatctaaaactagacggaccgc
tgtttctttcttaaaccagaggaaggttgcggcaataacaggtctgtgatgcccttagat
gttccgggctgcacacgtgctacaatgatcagtacagtgagcatctc---aatttttata
caccgtatttagcgctaagatatgattattggctc-t-ttt---agagtcttttaattgt
atttcttatgcgcgcggtaaagcctgctccgagagtaagtgggtaatccattggaagtaa
tgatttctc-ttttatatagcacacctatatacggcattcattcccgggatgactagttt
cgtcttttttgtgcgaatgtaatgtattct--tat-ccgtatgtgcgattgtcaattcat
ggtggggacagaccattgttaattgttggtctcggtcttaactaggaatgccttgtacgg
gtctttggttcaacaaaccacccggaatacgtc
>Pobliquiloculata_IIa_GYA1757_25_AB636707 4396 bp 753 bp
agttcgtggagtgatctgtctgcttaattgcgtttcactaagggcccataaattcaaagt
atgttagctattgtttccctattgacccctta---tttaataagcgcgtgtctttatggg
--ttt---aaacattgcgcatgctgttgggtcctgaaagcaacgaacgtgaccgcaacgt
cttgttgcctttatcttgt--tatatc-tattattt------------------------
----------ttataatag--aataactaacagaggctaatctaaaactagacggaccgc
tgtttctttcttaaaccagaggaaggttgcggcaataacaggtctgtgatgcccttagat
gttccgggctgcacacgtgctacaatgatcagtacagtgagcatctc---aatttttata
caccgtatttagcgctaagatatgattattggctc-t-ttt---agagtcttttaattgt
atttcttatgcgcgcggtaaagcctgcttcgagagtaagtgggtaatccattggaagtaa
tgatttctc-ttttatatagcacacctatatacggcattcattcccgggatgactagttt
cgtcttttttgtgcgaatgtaatgtattct--tat-ccgtatgtgcgattgtcaattcat
ggtggggacagaccattgttaattgttggtctcggtcttaactaggaatgccttgtacgg
gtctttggttcaacaaaccacccggaatacgtc
>Pobliquiloculata_IIa_GYA1757_32_AB636821 4396 bp 753 bp
agttcgtggagtgatctgtctgcttaattgcgtttcactaagggcccataaattcaaggt
atgttagctattgtttccctattgacccctta---tttaataagcgcgtgtctttatggg
--ttt---aaacatcgcgcatgctgttgggtcctgaaagcaacgaacgtgaccgcaacgt
cttgttgcctttatcttgt--tatatc-tattattt------------------------
----------ttataatag--aataactaacagaggctaatctaaaactagacggactgc
tgtttctttcttaaaccagaggaaggttgcggcaataacaggtctgtgatgcccttagat
gttccgggctgcacacgtgctacaatgatcagtacagtgagcatctc---aatttttata
caccgtatttagcgctaagatatgattattggctc-t-ttt---agggtcttttaattgt
atttcttatgcgcgcggtaaagcctgcttcgagagtaagtgggtaatccattggaagtaa
tgatttctc-ttttatatagcacacctatatacggcattcattcccgggatgactagttt
cgtcttttttgtgcgaatgtaatgtattct--tat-ccgtatgtgcgattgtcaattcat
ggtggggacagaccattgttaattgttggtctcggtcttaactaggaatgccttgtacgg
gtctttggttcaacaaaccacccggaatacgtc
>Pobliquiloculata_IIa_GYA1757_28_AB636823 4396 bp 753 bp
agttcgtggagtgatctgtctgcttaattgcgtttcactaagggcccataaattcaaggt
atgttagctattgtttccctattgacccctta---tttcataagcgcgtgtctttatggg
--ttt---aaacattgcgcatgctgttgggtcctgaaagcaacgagcgtgaccgcaacgt
cttgttgcctttatcttgt--tatatc-tattattt------------------------
----------ttataatag--aataactaacagaggctaatctaaaactagacggactgc
tgtttctttcttaaaccagaggaaggttgcggcaataacaggtctgtgatgcccttagat
gttccgggctgcacacgtgctacaatgatcagtacagtgagcatctc---aatttttata
caccgtatttagcgctaagatatgattattggctc-t-ttt---agggtcttttaattgt
atttcttatgcgcgcggtaaagcctgcttcgagagtaagtgggtaatccattggaagtaa
tgatttctc-ttttatatagcacacctatatacggcattcattcccgggatgactagttt
cgtcttttttgtgcgaatgtaatgtattct--tat-ccgtatgtgcgattgtcaattcat
ggtggggacagaccattgttaattgttggtctcggtcttaactaggaatgccttgtacgg
gtctttggttcaacaaaccacccggaatacgtc
>Pobliquiloculata_IIa_GYA1828_35_AB636824 4396 bp 753 bp
agttcgtggagtgatctgtctgcttaattgcgtttcactaagggcccataaattcaaggt
atgttagctattgtttccctattgacccctta---tttaataagcgcgtgtctttatggg
--ttt---aaacattgcgcatgctgttgggtcctgaaagcaacgaacgtgaccgcaacgt
cttgttgcctttatcttgt--tatatc-tattatt-------------------------
----------ttataatag--aataactaacagaggctaatctaaaactagacggactgc
tgtttctttcttaaaccagaggaaggttgcggcaataacaggtctgtgatgcccttagat
gttccgggctgcacacgtgctacaatgatcagtacagtgagcatctc---aatttttata
caccgtatttagcgctaagatatgattattggctc-t-ttt---agggtcttttaattgt
atttcttatgcgcgcggtaaagcctgcttcgagagtaagtgggtaatccattggaagtaa
tgatttctt-ttttatatagcacacctatatacggcattcattcccgggatgactagttt
cgtcttttttgtgcgaatgtaatgtattct--tat-ccgtatgtgcgattgtcaattcat
ggtggggacagaccattgttaattgttggtctcggtcttaactaggaatgccttgtacgg
gtctttggttcaacaaaccacccggaatacgtc
>Pobliquiloculata_IIa_GYA2264_14_AB636710 4396 bp 753 bp
agttcgtggagtgatctgtctgcttaattgcgtttcactaagggcccataaattcaaggt
atgttagctattgtttccctattgacccctta---tttaataagcgcgtgtctttatggg
--ttt---aaacattgcgcatgctgttgggtcctgaaagcaacgaacgtgaccgcaacgt
cttgttgcctttatcttgt--tatatc-tattatt-------------------------
----------ttataatag--aataactaacagaggctaatctaaaactagacggactgc
tgtttctttcttaaaccagaggaaggttgcggcaataacaggtctgtgatgcccttagat
gttccgggctgcacacgtgctacaatgatcagtacagtgagcatctc---aatttttata
caccgtatttagcgctaagatatgattattggctc-t-ttt---agggtcttttaattgt
acttcttatgcgcgcggtaaagcctgcttcgagagtaagtgggtaatccattggaagtaa
tgatttctc-ttttatatagcacacctatatacggcattcattcccgggatgactagttt
cgtcttttttgtgcgaatgtaatgtattct--tat-ccgtatgtgcgattgtcaattcat
ggtggggacagaccattgttaattgttggtctcggtcttaactaggaatgccttgtacgg
gtctttggttcaacaaaccacccggaatacgtc
>Pobliquiloculata_IIa_KH316_28_AB636894 4396 bp 753 bp
agttcgtggagtgatctgtctgcttaattgcgtttcactaagggcccataaattcaaggt
atgttagctattgtttccctattgacccctta---tttaataagcgcgtgtctttatggg
--ttt---aaacattgcgcatgctgttgggtcctgaaagcaacgaacgtgaccgcaacgt
cttgttgcctttatcttgt--tatatt-tattatt-------------------------
----------ttataataa--aataactaacagaggctaatctaaaactagacggaccgc
tgtttctttcttaaaccagaggaaggttgcggcaataacaggtctgtgatgcccttagat
gttccgggctgcacacgtgctacaatgatcagtacagtgagcatctc---aatttttata
caccgtatttagcgctaagatatgattattggctc-t-ttt---agggtcttttaattga
atttcttatgcgcgcggtaaagcctgcttcgagagtaagtgggtaatccattggaagtaa
tgatttctc-ttttatatagcacacctatatacggcattcattcccgggatgactagttt
cgtcttttttgtgcgaatgtaatgtattct--tat-ccgtatgtgcgattgtcaattcat
ggtggggacagaccattgttaattgttggtctcggtcttaactaggaatgccttgtacgg
gtctttggttcaacaaaccacccggaatacgtc
>Pobliquiloculata_IIa_GYA2264_13_AB636831 4396 bp 753 bp
agttcgtggagtgatctgtctgcttaattgcgtttcactaagggcccataaattcaaggt
atgttagctattgtttccctattgacccctta---tttaataagcgcgtgtctttatggg
--ttt---aaacattgcgcatgctgttgggtcctgaaagcaacgaacgtgaccgcaacgt
cttgttgcctttatcttgt--tatatt-tattatt-------------------------
----------ttataataa--aataactaacagaggctaatctaaaactagacggaccga
tgtttctttcttaaaccagaggaaggttgcggcaataacaggtctgtgatgcccttagat
gttccgggctgcacacgtgctacaatgatcagtacagtgagcatctc---aatttttata
caccgtatttagcgctaagatatgattattggctc-t-ttt---agagtcttttaattgt
atttcttatgcgcgcggtaaagcctgcttcgagagtaagtgggtaatccattggaagtaa
tgatttctc-ttttatatagcacacctatatacggcattcattcccgggatgactagttt
cgtcttttttgtgcgaatgtaatgtattct--tat-ccgtatgtgcgattgtcaattcat
ggtggggacagaccattgttaattgttggtctcggtcttaactaggaatgccttgtacgg
gtctttggttcaacaaaccacccggaatacgtc
>Pobliquiloculata_IIa_GYA2380_31_AB636833 4396 bp 753 bp
agttcgtggagtgatctgtctgcttaattgcgtttcactaagggcccataaattcaaggt
atgttagctattgtttccctattgacccctta---tttaataagcgcgtgtctttatggg
--ttt---aaacattgcgcatgctgttgggtcctgaaagcaacgaacgtgaccgcaacgt
cttgttgcctttatcttgt--tatatc-tattatt-------------------------
----------ttataatag--aataactaacaaaggctaatctaaaactagacggaccgc
tgtttctttcttaaaccagaggaaggttgcggcaataacaggtctgtgatgcccttagat
gttccgggctgcacacgtgctacaatgatcagtacagtgagcatctc---aatttttata
caccgtatttagcgctaagatatgattattggctc-t-ttt---agggtcttttaattgt
atttcttatgcgcgcggtaaagcctgcttcgagagtaagtgggtaatccattggaagtaa
tgatttctc-ttttatatagcacacctatatacggcattcattcccgggatgactagttt
cgtcttttttgtgcgaatgtaatgtattct--tat-ccgtatgtgcgattgtcaattcat
ggtggggacggaccattgttaattgttggtctcggtcttaactaggaatgccttgtacgg
gtctttggttcaacaaaccacccggaatacgtc
>Pobliquiloculata_IIa_KH279_3_AB636887 4396 bp 753 bp
agttcgtggagtgatctgtctgcttaattgcgtttcactaagggcccataaattcaaggt
atgttagctattgtttccctattgacccctta---tttaataagcgcgtgtctttatggg
--ttt---aaacattgcgcatgctgttgggtcctgaaagcaacgaacgtgaccgcaacgt
cttgttgcctttatcttgt--tatatc-tattaatt------------------------
----------ttttaatag--aataactaacagaggctaatctaaaactagacggaccgc
tgtttctttcttaaaccagaggaaggttgcggcaataacaggtctgtgatgcccttagat
gttccgggctgcacacgtgctacaatgatcagtacagtgagcatctc---aatttttata
caccgtatttagcgctaagatatgattattggctc-t-ttt---agagtcttttaattgt
atttcttatgcgcgcggtaaagcctgcttcgagagtaagtgggtaatccattggaagtaa
tga-ttctc-ttttatatagcacacctatatacggcattcattcccgggatgactagttt
cgtcttttttgtgcgaatgtaatgtattct--tat-ccgtatgtgcgattgtcaattcat
ggtggggacagaccattgttaattgttggtctcggtcttaactaggaatgccttgtacgg
gtcttgggttcaacaaaccacccggaatacgtc
>Pobliquiloculata_IIa_GYA2125_8_AB636827 4396 bp 753 bp
agttcgtggagtgatctgtctgcttaattgcgtttcactaagggcccataaattcaaggt
atgttagctattgtttccctattgacccctta---tttaataagcgcgtgtctttatggg
--ttt---aaacattgcgcatgctgttgggtcctgaaagcaacgaacgtgaccgcaacgt
cttgttgcctttatcttgt--tatatc-tattattt------------------------
----------ttttaatag--aataactaacagaggctaatctaaaactagacggaccgc
tgtttctttcttaaaccagaggaaggttgcggcaataacaggtctgtgatgcccttagat
gttccgggctgcacacgtgctacaatgatcagtacagtgagcatctc---aatttttata
caccgtatttaacgctaagatatgattattggctc-t-ttt---agggtcttttaattgt
atttcttatgcgcgcggtaaagcctgcttcgagagtaagtgggtaatccattggaagtaa
tgatttctc-ttttatatagcacacctatatacggcattcattcccgggatgactagttt
cgtcttttttgtgcgaatgtaatgtattct--tataccgtatgtgcgattgtcaattcat
ggtggggacggaccattgttaattgttggtctcggtcttaactaggaatgccttgtacgg
gtctttggttcaacaaaccacccggaatacgtc
>Pobliquiloculata_IIa_KH316_32_AB636895 4396 bp 753 bp
agttcgtggagtgatctgtctgcttaattgcgtttcactaagggcccataaattcaaggt
atgttagctattgtttccctattgacccctta---tttaataagcgcgtgtctttatggg
--ttt---aaacattgcgcatgctgttgggtcctgaaagcaacgaacgtgaccgcagcgt
cttgttgcctttatcttgttatatatc-tattatt-------------------------
----------ttataatag--aataactaacagaggctaatctaaaactagacggaccgc
tgtttctttcttaaaccagaggaaggttgcggcaataacaggtctgtgatgcccttagat
gttccgggctgcacacgtgctacaatgatctgtacagtgagcatctc---aatttttata
caccgtatttagcgctaagatatgattattggctc-t-ttt---agggtcttttaattgt
atttcttatgcgcgcggtaaagcctgcttcgagagtaagtgggtaatccattggaagtaa
tgatttctc-ttttatatagcacacctatatacggcattcattcccgggatgactagttt
cgtcttttttgtgcgaatgtaatgtattct--tat-ccgtatgtgcgattgtcaattcat
ggtggggacagaccattgttaattgttggtctcggtcttaactaggaatgccttgtacgg
gtctttggttcaacaaaccacccggaatacgtc
>Pobliquiloculata_IIa_KH316_26_AB636896 4396 bp 753 bp
agttcgtggagtgatctgtctgcttaattgcgtttcactaagggcccataaattcaaggt
atgttagctattgtttccctattgacccctta---tttaataagcgcgtgtctttatggg
--ttt---aaacattgcgcatgctgttgggtcctgaaagcaacgaacgtgaccgcaacgt
cttgttgcctttatcttgttatatatc-tactatt-------------------------
----------ttataatag--aataactaacagaggccaatctaaaactagacggactgc
tgtttctttcttaaaccagaggaaggttgcggcaataacaggtctgtgatgcccttagat
gttccgggctgcacacgtgctacaatgatcagtacagtgagcatctc---aatttttata
caccgtatttagcgctaagatatgattattggctc-t-ttt---agggtcttttaattga
atttcttatgcgcgcggtaaagcctgcttcgagagtaagtgggtaatccattggaagtaa
tgatttctc-ttttatatagcacacctatatacggcattcattcccgggatgactagttt
cgtcttttttgtgcgaatgtaatgtattct--tat-ccgtatgtgcgattgtcaattcat
ggtggggacagaccatcgttaattgttggtctcggtcttaactaggaatgccttgtacgg
gtctttggttcaacaaaccacccggaatacgtc
>Pobliquiloculata_IIa_GYA1741_21_AB636706 4396 bp 753 bp
agttcgtggagtgatctgtccgcttaattgcgtttcactaagggcccataaattcaaggt
atgttagctattgtttccctattgacccctta---tttaataagcgcgtgtctttatggg
--ttt---aaacattgcgcatgctgttgggtcctgaaagcaacgaacgtgaccgcaacgt
cttgttgcctttatcttgttatatatc-tattatt-------------------------
----------ttataatag--aataactaacagaggctaatctaaaactagacggaccgc
tgtttctttcttaaaccagaggaaggttgcggcaataacaggtctgtgatgcccttagat
gttccgggctgcacacgtgctacaatgatcagtacagtgagcatctc---aatttttata
caccgtatttagcgctaagatatgattattggctctt-ttt---agggtcttttaattgt
atttcttatgcgcgcggtaaagcctgcttcgagagtaagtgggtaatccattggaagtaa
tgatttctc-ttttatatagcacacctatatacggcattcattcccgggatgactagttt
cgtcttttttgtgcggatgtaatgtattct--tat-ccgtatgtgcgattgtcaattcat
ggtggggacagaccattgttaattgttggtctcggtcttaactaggaatgcctcgtacgg
gtctttggttcaacaaaccacccggaatacgtc
>Pobliquiloculata_IIa_GYA2380_26_AB636834 4396 bp 753 bp
agttcgtggagtgatctgtctgcttaattgcgtttcactaagggcccataaattcaaggt
atgttagctattgtttccctattgacccctta---tttaataagcgcgtgtctttacggg
--ttt---aaacattgcgcatgctgttgggtcctgaaagcaacgaacgtgaccgcaacgt
cttgttgcctttatcttgt--tatatc-tattata-------------------------
----------aaataatag--aataactaacagaggctaatctaaaactagacggaccgc
tgtttctttcttaaaccagaggaaggttgcggcaataacaggtctgtgatgcccttagat
gttccgggctgcacacgtgctacaatgatcagtacagtgagcatctc---aatttttata
caccgtatttagcgctaagatatgattattggctc-t-ttt---agggtcttttaattgt
atttcttatgcgcgcggtaaagcctgcttcgagagtaagtgggtaatccactgggagtaa
tgacttctc-ttttatatagcacacctatatacggcattcattcccgagatgactagttt
cgtcttttttgtgcgaatgtaatgtattct--tat-ccgtatgtgcgattgtcaattcat
ggtggggacagaccattgttaattgttggtctcggtcttaactaggaatgccttgtacgg
gtctttggttcaacaaaccacccggaatacgtc
>Pobliquiloculata_IIa_GYA2380_30_AB636711 4396 bp 753 bp
agttcgtggagtgatctgtctgcttaattgcgtttcactaagggcccataaattcaaggt
atgttagctattgtttccctattgacccctta---tttaataagcgcgtgtctttacggg
--ttt---aaacattgcgcatgctgttgggtcctgaaagcaacgaacgtgaccgcaacgt
cttgttgcctttatcttgt--tatatc-tattata-------------------------
----------aaataatag--aataactaacagaggctaatctaaaactagacggaccgc
tgtttctttcttaaaccagaggaaggttgcggcaataacaggtctgtgatgcccttagat
gttccgggctgcacacgtgctacaatgatcagtacagtgagcatctc---aatttttata
caccgtatttagcgctaagatatgattattggctc-t-ttt---agggtcttttaattgt
atttcttatgcgcgcggtaaagcctgcttcgagagtaagtgggtaatccattggaagtaa
tgatttctc-ttttatatagcacacctatatacggcattcattcccgagatgactagttt
cgtcttttttgtgcgaatgtaatgtattct--tat-ccgtatgtgcgattgtcaattcat
ggtggggacagaccattgttaattgttggtctcggtcttaactaggaatgccttgtacgg
gtctttggttcaacaaaccacccggaatacgtc
>Pobliquiloculata_IIa_KH343_20_AB636903 4396 bp 753 bp
agttcgtggagtgatctgtctgcttaattgcgtttcactaagggcccataaattcaaggt
atgttagctattgtttccctattgacccctta---tttaataagcgcgtgtctttacggg
--ttt---aaacattgcgcatgctgttgggtcctgaaagcaacgaacgtgaccgcaacgt
cttgttgcctttatcttgt--tatatc-tattata-------------------------
----------aaataatag--aataactaacagaggctaatctaaaactagacggaccgc
tgtttctttcttaaaccagaggaaggttgcggcaataacaggtctgtgatgcccttagat
gttccgggctgcacacgtgctacaatgatcagtacagtgagcatctc---aatttttata
caccgtatttagcgctaagatatgattattggctc-t-ttt---agggtcttttaattgt
atttcttatgcgcgcggtaaagcctgcttcgagagtaagtgggtaatccattggaagtaa
tgatttctt-ttttatatagcacacctatatacggcattcattcccgggatgactagttt
cgtcttttttgtgcgaatgtaatgtattct--tat-ccgtatgtgcgattgtcaattcat
ggtggggacagaccattgttaattgttggtctcggtcttaactaggaatgccttgtacgg
gtctttggttcaacaaaccacccggaatacgtc
>Pobliquiloculata_IIa_KH343_18_AB636901 4396 bp 753 bp
agttcgtggagtgatctgtctgcttaattgcgtttcactaagggcccataaattcaaggt
atgttagctattgtttccctattgacccctta---tttaataagcgcgtgtctttacggg
--ttt---aaacattgcgcatgctgttgggtcctgaaagcaacgaacgtgaccgcaacgt
cttgttgcctttatcttgt--tatatc-tattata-------------------------
----------aaataatag--aataactaacagaggctaatctaaaactagacggaccgc
tgtttctttcttaaaccagaggaaggttgcggcaataacaggtctgtgatgcccttagat
gttccgggctgcacacgtgctacaatgatcagtacagtgagcatctc---aatttttata
caccgtatttagcgctaagatatgattattggctc-t-ttt---agggtcttttaattgt
atttcttatgcgcgcggtaaagcctgcttcgagagtaagtgggtaatccattggaagtaa
tgatttctt-ttttatatagcacacctatatacggcattcattcccgggatgactagttt
cgtcttttttgtgcgaatgtaatgtattct--tat-ccgtatgtgcgattgtcaattcat
ggtggggacagaccattgttaattgttggtctcggtcttaactaggaatgccttgtacgg
gtctttggttcaacaaaccacccggaatacgtc
>Pobliquiloculata_IIa_GYA2380_29_AB636832 4396 bp 753 bp
agttcgtggagtgatctgtctgcttaattgcgttccactaagggcccataaattcaaggt
atgttagctattgtttccctattgacccctta---tttaataagcgcgtgtctttacggg
--ttt---aaacattgcgcatgctgttgggtcctgaaagcaacgaacgtgaccgcaacgt
cttgttgcctttatcttgt--tatatc-tattata-------------------------
----------aaataatag--aataactaacagaggctaatctaaaactagacggaccgc
tgtttctttcttaaaccagaggaaggttgcggcaataacaggtctgtgatgcccttagat
gttccgggctgcacacgtgctacaatgatcagtacagtgagcatctc---aatttttata
caccgtatttagcgctaagatatgattattggctc-t-ttt---agggtcttttaattgt
atttcttatgcgcgcggtaaagcctgcttcgagagtaagtgggtaatccattggaagtaa
tgatttctc-ttttatatagcacacctatatacggcattcattcccgagatgactagttt
cgtcttctttgtgcgaatgtaatgtattct--tat-ccgtatgtgcgattgtcaattcat
ggtggggacagaccattgttaattgttggtctcggtcttaactaggaatgccttgtacgg
gtctttggttcaacagaccacccggaatacgtc
>Pobliquiloculata_IIa_GYA1828_36_AB636825 4396 bp 753 bp
agttcgtggagtgatctgtctgcttaattgcgtttcactaagggcccataaattcaaggt
atgttagctattgtttccctattgacccctta---tttaataagcgcgtgtctttacggg
--ttt---aaacattgcgcatgctgttgggtcctgaaagcaacgaacgtgaccgcaacgt
cttgttgcctttatcttgttatatatc-tattata-------------------------
----------aaataatag--aataactaacagaggctaatctaaaactagacggactgt
tgtttctttcttaaaccagaggaaggttgcggcaataacaggtctgtgatgcccttagat
gttccgggctgcacacgtgctacaatgatcagtacagtgagcatctc---aatttttata
caccgtatttagcgctaagatatgattattggctc-t-ttt---agggtcttttaattgt
acttcttatgcgcgcggtaaagcctgcttcgagagtaagtgggtaatccattggaagtaa
tgatttctt-ttttatatagcacacctatatacggcattcattcccgggatgactagttt
cgtcttttttgtgcgaatgtaatgtattct--tat-ccgtatgtgcgattgtcaattcat
ggtggggacagaccattgttaattgttggtctcggtcttaactaggaatgccttgtacgg
gtctttggttcaacaaaccacccggaatacgtc
>Pobliquiloculata_IIa_GYA1828_38_AB636826 4396 bp 753 bp
agttcgtggagtgatctgtctgcttaattgcgtttcactaagggcccataaattcaaggt
atgttagctattgtctccctattgacccctta---tttgataagcgcgtgtctttatggg
--ttt---aaacattgcgcatgctgttgggtcctgaaagcaacgaacgtgaccgcaacgt
cttgttgcctttatcttgt--tatatc-tattattt------------------------
----------ttataatag--aataactaacagaggctaatctaaaactagacggaccgc
tgtttctttcttaaaccaggggaaggttgcggcaataacaggtctgtgatgcccttagat
gttccgggctgcacacgtgctacaatgatcagtacagtgagcatctc---aatttttata
caccgtatttagcgctaagatatgattattggctctt-tta---taggtcttttaattgt
atttcttatgcgcgcggtaaagcctgcttcgagagtaagtgggtaatccattggaagtaa
tgatttctc-ttttatatagcacacctatatacggcattcattcccgggatgactagttt
cgtcttctttgtgcgaatgtaatgtattct--tat-ccgtatgtgcgattgtcaattcat
ggtggggacagaccattgttaattgttggtctcggtcttaactaggaatgccttgtacgg
gtctttggttcaacaaaccacccggaatacgtc
>Pobliquiloculata_I_KH1431_35_AB636906 4396 bp 753 bp
agttcgtggagtgatctgtctgcttaattgcgtttcactaagggcccataaattcaaggt
atgttagctattgtttccctattgacccctta---tttaataagcgcgtgtctttatggg
--ttt---aaacattgcgcatgctgttgggtcctgaaagcaacgaacgtgaccgcaacgt
cttgttgcctttatcttgt--tatatc-tattatttt-----------------------
-----------tataatag--aataactaacagaggctaatctaaaactagacggaccgc
tgtttctttcttaaaccagaggaaggttgcggcaataacaggtctgtgatgcccttagat
gttccgggctgcacacgtgctacaatgatcagtacagtgagcatctc---aatttttata
caccgtatttagcgcttagatgcgattattggctc-t-ttt---agagtcttttaattgt
atttctaatgcgcgcggtaaagcctgcttcgagagtaagtgggtaatccattggaagtaa
tgatttctc-tttattatagcacacctatatacggcattcattcccgggatgactagttt
cgtcttttttgtgcgaatgtaatgtattctt-tat-ccgtatgtgcgattgtcaattcat
ggtggggacagaccattgttaattgttggtctcggtcttaactaggaatgccttgtacgg
gtctttggttcaacaaaccacccggaatatgtc
>Pobliquiloculata_U_AS108_U_JQ799899 4396 bp 753 bp
AGTTCGTGGAGTGATCTGTCTGCTTAATTGCGTTTCACTAAGGGCCCATAAATTCAAGGT
ATGTTAGCTATTGTTTCCCTATTGACCCCTTA---TTTAATAAGCGCGTGTCTTTATGGG
--TTT---AAACATTGCGCATGCTGTTGGGTCCTGAAAGCAACGAACGTGACCGCAACGT
CTTGTTGCCTTTATCTTGT--TATATC-TATTATTTT-----------------------
-----------TATAATAG--AATAACTAACAGAGGCTAATCTAAAACTAGACGGACCGC
TGTTTCTTTCTTAAACCAGAGGAAGGTTGCGGCAATAACAGGTCTGTGATGCCCTTAGAT
GTTCCGGGCTGCACACGTGCTACAATGATCAGTACAGTGAGCATCTC---AATTTTTATA
CACCGTATTTAGCGCTTAGATGCGATTATTGGCTC-T-TTT---AGAGTCTTTTAATTGT
ATTTCTAATGCGCGCGGTAAAGCCTGCTTCGAGAGTAAGTGGGTAATCCATTGGAAGTAA
TGATTTCTC-TTTATTATAGCACACCTATATACGGCATTCATTCCCGGGATGACTAGTTT
CGTCTTTTTTGTGCGAATGTAATGTATTCTT-TAT-CCGTATGTGCGATTGTCAATTCAT
GGTGGGGACAGACCATTGTTAATTGTTGGTCTCGGTCTTAACTAGGAATGCCTTGTACGG
GTCTTTGGTTCAACAAACYACCCGGAATACGTC
>Pobliquiloculata_I_KH1431_34_AB636905 4396 bp 753 bp
agttcgtggagtgatctgtctgcttaattgcgtttcactaagggcccataaattcaaggt
atgttagctattgtttccctattgacccctta---tttaataagcgcgtgtctttatggg
--ttt---aaacattgcgcatgctgttgggtcctgaaagcaacgaacgtgaccgcaacgt
cttgttgcctttatcttgt--tatatc-tattatttt-----------------------
-----------tataatag--aataactaacagaggctaatctaaaactagacggaccgc
tgtttctttcttaaaccagaggaaggttgcggcaataacaggtctgtgatgcccttagat
gttccgggctgcacacgtgctacaatgatcagtacagtgagcatctc---aatttttata
caccgtatttagcgcttagatgcgattattggctc-t-tct---agagtcttttaattgt
atttctaatgcgcgcggtaaagcctgcttcgagagtaagtgggtaatccattggaagtaa
tgatttctc-tttattatagcacacctatatacggcattcattcccgggatgactagttt
cgtcttttttgtgcgaatgtaatgtattctt-tat-ccgtatgtgcgattgtcaattcat
ggtggggacagaccattgttaattgttggtctcggtcttaactaggaatgccttgtacgg
gtctttggttcaacaaaccacccggaatacgtc
>Pobliquiloculata_I_KH281_13_AB636893 4396 bp 753 bp
agttcgtggagtgatctgtctgcttaattgcgtttcactaagggcccataaattcaaggt
atgttagctattgtttccctattgacccctta---tttaataagcgcgtgtctttatggg
--ttt---aaacattgcgcatgctgttgggtcctgaaagcaacgaacgtgaccgcaacgt
cttgttgcctttatcttgt--tatatc-tattatttc-----------------------
-----------tataatag--aataactaacagaggctaatctaaaactagacggaccgc
tgtttctttcttaaaccagaggaaggttgcggcaataacaggtctgtgatgcccttagat
gttccgggctgcacacgtgctacaatgatcagtacagtgagcatctc---aatttttata
caccgtatttagcgcttagatgcgattattggctc-t-ttt---agggtcttttaattgt
atttctaatgcgcgcggtaaagcctgcttcgagagtaagtgggtaatccattggaagtaa
tgatttctc-tttattatagcacacctatatacggcattcattcccgggatgactagttt
cgtcttttttgtgcgaatgtaatgtattctt-tat-ccgtatgtgcgattgtcaattcat
ggtggggacagaccattgttaattgttggtctcggtcttaactaggaatgccttgtacgg
gtctttggttcaacaaaccacccggaatacgtc
>Pobliquiloculata_I_Me867_8_AB636702 4396 bp 753 bp
agttcgtggagtgatctgtctgcttaattgcgtttcactaagggcccataaattcaaggt
atgttagctattgtttccctattgacccctta---tttaataagcgcgtgtctttatggg
--ttt---aaacattgcgcatgctgttgggtcctgaaagcaacgaacgtgaccgcaacgt
cttgttgcctttatcttgt--tatatc-tattatttt-----------------------
-----------tataatag--aataactaacagaggctaatctaaaactagacggaccgc
tgtttctttcttaaaccagaggaaggttgcggcaataacaggtctgtgatgcccttagat
gttccgggctgcacacgtgctacaatgatcagtacagtgagcatctc---aatttttata
caccgtatttagcgcttagatgcgattattggctc-t-ttt---agggtcttttaattgt
atttctaatgcgcgcggtaaagcctgcttcgagagtaagtgggtaatccattggaagtaa
tgatttctc-tttattatagcacacctatatacggcattcattcccgggatgactagttt
cgtcttttttgtgcgaatgtaatgtattctt-tat-ccgtatgtgcgattgtcaattcat
ggtggggacagaccattgttaattgttggtctcggtcttaactaggaatgccttgtacgg
gtctttggttcaacaaaccacccggaatacgtc
>Pobliquiloculata_I_Y1211_4_AB636694 4396 bp 753 bp
agttcgtggagtgatctgtctgcttaattgcgtttcactaagggcccataaattcaaggt
atgttagctattgtttccctattgacccctta---tttaataagcgcgtgtctttatggg
--ttt---aaacattgcgcatgctgttgggtcctgaaagcaacgaacgtgaccgcaacgt
cttgttgcctttatcttgt--tatatc-tattatttt-----------------------
-----------tataatag--aataactaacagaggctaatctaaaactagacggaccgc
tgtttctttcttaaaccagaggaaggttgcggcaataacaggtctgtgatgcccttagat
gttccgggctgcacacgtgctacaatgatcagtacagtgagcatctc---aatttttata
caccgtatttagcgcttagatgcgattattggctc-t-ttt---agggtcttttaattgt
atttctaatgcgcgcggtaaagcctgcttcgagagtaagtgggtaatccattggaagtaa
tgatttctc-tttattatagcacacctatatacggcattcattcccgggatgactagttt
cgtcttttttgtgcgaatgtaatgtattctt-tat-ccgtatgtgcgattgtcaattcat
ggtggggacagaccattgttaattgttggtctcggtcttaactaggaatgccttgtacgg
gtctttggttcaacaaaccacccggaatacgtc
>Pobliquiloculata_I_Y1211_75_AB636782 4396 bp 753 bp
agttcgtggagtgatctgtctgcttaattgcgtttcactaagggcccataaattcaaggt
atgttagctattgtttccctattgacccctta---tttaataagcgcgtgtctttatggg
--ttt---aaacattgcgcatgctgttgggtcctgaaagcaacgaacgtgaccgcaacgt
cttgttgcctttatcttgt--tatatc-tattatttt-----------------------
-----------tataatag--aataactaacagaggctaatctaaaactagacggaccgc
tgtttctttcttaaaccagaggaaggttgcggcaataacaggtctgtgatgcccttagat
gttccgggctgcacacgtgctacaatgatcagtacagtgagcatctc---aatttttata
caccgtatttagcgcttagatgcgattattggctc-t-ttt---agggtcttttaattgt
atttctaatgcgcgcggtaaagcctgcttcgagagtaagtgggtaatccattggaagtaa
tgatttctc-tttattatagcacacctatatacggcattcattcccgggatgactagttt
cgtcttttttgtgcgaatgtaatgtattctt-tat-ccgtatgtgcgattgtcaattcat
ggtggggacagaccattgttaattgttggtctcggtcttaactaggaatgccttgtacgg
gtctttggttcaacaaaccacccggaatacgtc
>Pobliquiloculata_I_GYA2746_41_AB636692 4396 bp 753 bp
agttcgtggagtgatctgtctgcttaattgcgtttcactaagggcccataaattcaaggt
atgttagctattgtttccctattgacccctta---tttaataagcgcgtgtctttatggg
--ttt---aaacattgcgcatgctgttgggtcctgaaagcaacgaacgtgaccgcaacgt
cttgttgcctttatcttgt--tatatc-tattatttt-----------------------
-----------tataatag--aataactaacagaggctaatctaaaactagacggaccgc
tgtttctttcttaaaccagaggaaggttgcggcaataacaggtctgtgatgcccttagat
gttccgggctgcacacgtgctacaatgatcagtacagtgagcatctc---aatttttata
caccgtatttagcgcttagatgcgattattggctc-t-ttt---agggtcttttaattgt
atttctaatgcgcgcggtaaagcctgcttcgagagtaagtgggtaatccattggaagtaa
tgatttctc-tttattatagcacacctatatacggcattcattcccgggatgactagttt
cgtcttttttgtgcgaatgtaatgtattctt-tat-ccgtatgtgcgattgtcaattcat
ggtggggacagaccattgttaattgttggtctcggtcttaactaggaatgccttgtacgg
gtccttggttcaacaaaccacccggaatacgtc
>Pobliquiloculata_I_Y1211_9_AB636781 4396 bp 753 bp
agttcgtggagtgatctgtctgcttaattgcgtttcactaagggcccataaattcaaggt
atgttagctattgtttccctattgacccctta---ttcaataagcgcgtgtctttatggg
--ttt---aaacattgcgcatgctgttgggtcctgaaagcaacgaacgtgaccgcaacgt
cttgttgcctttatcttgt--tatatc-tattatttt-----------------------
-----------tataatag--aataactaacagaggctaatctaaaactagacggaccgc
tgtttctttcttaaaccagaggaaggttgcggcaataacaggtctgtgatgcccttagat
gttccgggctgcacacgtgctacaatgatcagtacagtgagcatctc---aatttttata
caccgtatttagcgcttagatgcgattattggctc-t-ttt---agggtcttttaattgt
atttctaatgcgcgcggtaaagcctgcttcgagagtaagtgggtaatccattggaagtaa
tgatttctc-tttattatagcacacctatatacggcattcattcccgggatgactagttt
cgtcttttttgtgcgaatgtaatgtattctt-tat-ccgtatgtgcgattgtcaattcat
ggtggggacagaccattgttaattgttggtctcggtcttaactaggaatgccttgtacgg
gtctttggttcaacaaaccacccggaatacgtc
>Pobliquiloculata_I_GYA2746_52_AB636777 4396 bp 753 bp
agttcgtggagtgatctgtctgcttaattgcgtttcactaagggcccataaattcaaggt
atgttagctattgtttccctattgacccctta---tttaataagcgcgtgtctttatggg
--ttt---aaacattgcgcatgctgttgggtcctgaaagcaacgaacgtgaccgcaacgt
cttgttgcctctatcttgt--tatatc-tattatttt-----------------------
-----------tataatag--aataactaacagaggctaatctaaaactagacggaccgc
tgtttctttcttaaaccagaggaaggttgcggcaataacaggtctgtgatgcccttagat
gttccgggctgcacacgtgctacaatgatcagtacagtgagcatctc---aatttttata
caccgtatttagcgcttagatgcgattattggctc-t-ttt---agggtcttttaattgt
atttctaatgcgcgcggtaaagcctgcttcgagagtaagtgggtaatccattggaagtaa
tgatttctc-tttattatagcacacctatatacggcattcattcccgggatgactagttt
cgtcttttttgtgcgaatgtaatgtattctt-tat-ccgtatgtgcgattgtcaattcat
ggtggggacagaccattgttaattgttggtctcggtcttaactaggaatgccttgtacgg
gtctttggttcaacaaaccacccggaatacgtc
>Pobliquiloculata_I_Y1211_7_AB636780 4396 bp 753 bp
agttcgtggagtgatctgtctgcttaattgcgtttcactaagggcccataaattcaaggt
atgttagctattgtttccctattgacccctta---tttaataagcgcgtgtctttatggg
--ttt---aaacattgcgcatgctgttgggtcctgaaagcaacgaacgtgaccgcaacgt
cttgttgcctttatcttgt--tatatc-tattatttt-----------------------
-----------tataatag--aataactaacagaggctaatctaaaactagacggaccgc
tgtttctttcttaaaccagaggaaggctgcggcaataacaggtctgtgatgcccttagat
gttccgggctgcacacgtgctacaatgatcagtacagtgagcatctc---aatttttata
caccgtatttagcgcttagatgcgattattggctc-t-ttt---agggtcttttaattgt
atttctaatgcgcgcggtaaagcctgcttcgagagtaagtgggtaatccattgaaagtaa
tgatttctc-tttattatagcacacctatatacggcattcattcccgggatgactagttt
cgtcttttttgtgcgaatgtaatgtattctt-tat-ccgtatgtgcgattgtcaattcat
ggtggggacagaccattgttaattgttggtctcggtcttaactaggaatgccttgtacgg
gtctttggttcaacaaaccacccggaatacgtc
>Pobliquiloculata_I_Me1600_45_AB636794 4396 bp 753 bp
agttcgtggagtgatctgtctgcttaattgcgtttcactaggggcccataaattcaaggt
atgttagctattgtttccctattgacccctta---tttaataagcgcgtgtctttatggg
--ttt---aaacattgcgcatgctgttgggtcctgaaagcaacgaacgtgaccgcaacgt
cttgttgcctttatcttgt--tatatc-tattatttt-----------------------
-----------tataatag--aataactaacagaggctaatctaaaactagacggaccgc
tgtttctttcttaaaccagaggaaggttgcggcaataacaggtctgtgatgcccttagat
gttccgggctgcacacgtgctacaatgatcagtacagtgagcatctc---aatttttata
caccgtatttagcgcttagatgcgattattggctc-t-ttt---agtgtcttttaattgt
atttctaatgcgcgcggtaaagcctgcttcgagagtaagtgggtaatccattggaagtaa
tgatttctc-tttattatagcacacctatatacggcattcattcccgggatgactagttt
cgtcttttttgtgcgaatgtaatgtactctt-tat-ccgtatgtgcgattgtcaattcat
ggtggggacagaccattgttaattgttggtctcggtcttaactaggaatgccttgtacgg
gtctttggttcaacaaaccacccggaatacgtc
>Pobliquiloculata_I_Z511_50_AB636768 4396 bp 753 bp
agttcgtggagtgatctgtctgcttaattgcgtttcactaagggcccacaaattcaaggt
atgttagctattgtttccctattgacccctta---tttaataagcgcgtgtctttatggg
--ttt---aaacattgcgcatgctgttgggtcctgaaagcaacgaacgtgaccgcaacgt
cttgttgcctttatcttgt--tatatc-tattatttt-----------------------
-----------tataatag--aataactaacagaggctaatctaaaactagacggaccgc
tgtttctttcttaaaccagaggaaggttgcggcaataacaggtctgtgatgcccttagat
gttccgggctgcacacgtgctacaatgatcagtacagtgagcatctc---aatttttata
caccgtatttagcgcttagatgcgattattggctc-t-ttt---agtgtcttttaattgt
atttctaatgcgcgcggtaaagcctgcttcgagagtaagtgggtaatccattggaagtaa
tgatttctc-tttattatagcacacctatatacggcattcattcccgggatgactagttt
cgtcttttttgtgcgaatgtaatgtattctt-tat-ccgtatgtgcgattgtcaattcat
ggtggggacagaccattgttaattgttggtctcggtcttaactaggaatgccttgtacgg
gtctttggttcaacaaaccacccggaatacgtc
>Pobliquiloculata_I_Z511_49_AB636687 4396 bp 753 bp
agttcgtggagtgatctgtctgcttaattgcgtttcactaagggcccataaattcaaggt
atgttagctattgtttccctattgacccctta---tttaataagcgcgtgtctttatggg
--ttt---aaacattgcgcatgctgttgggtcctgaaagcaacgaacgtgaccgcaacgt
cttgttgcctttatcttgt--tatatc-tattatttt-----------------------
-----------tataatag--aataactaacagaggctaatctaaaactagacggaccgc
tgtttctttcttaaaccagaggaaggttgcggcaataacaggtctgtgatgcccttagat
gttccgggctgcacacgtgctacaatgatcagtacagtgagcatctc---aatttttata
caccgtatttagcgcttagatgcgattattggctc-t-ttt---agtgtcttttaattgt
atttctaatgcgcgcggtaaagcctgcttcgagagtaagtgggtaatccattggaagtaa
tgatttctc-tttattatagcacacctatatacggcattcattcccgggatgactagttt
cgtcttttttgtgcgaatgtaatgtattctt-tat-ccgtatgtgcgattgtcaattcat
ggtggggacagaccattgttaattgttggtctcggtcttaactaggaatgccttgtacgg
gtctttggttcaacaaaccacccggaatacgtc
>Pobliquiloculata_I_KH281_9_AB636892 4396 bp 753 bp
agttcgtggagtgatctgtctgcttaattgcgtttcactaagggcccataaattcaaggt
atgttagctattgtttccctattgacccctta---tttaataagcgcgtgtctttatggg
--ttt---aaacattgcgcatgctgttgggtcctgaaagcaacgaacgtgaccgcaacgt
cttgttgcctttatcttgt--tatatc-tattatttc-----------------------
-----------tataatag--aataactaacagaggctaatctaaaactagacggaccgc
tgtttctttcttaaaccagaggaaggttgcggcaataacaggtctgtgatgcccttagat
gttccgggctgcacacgtgctacaatgatcagtacagtgagcatctc---aatttttata
caccgtatttagcgcttagatgcgattattggctc-t-ttt---agggtcttttaattgt
atttctaatgcgcgcggtaaagcctgcttcgagagtaagtgggtaatccattggaagtaa
tgatttctc-tttattatagcacacctatatacggcattcattcctgggatgactagttt
cgtcttttttgtgcgaatgtaatgaattctt-tat-ccgtatgtgcgattgtcaattcat
ggtggggacagaccattgttaattgttggtctcggtcttaactaggaatgccttgtacgg
gtctttggttcaacaaaccacccggaatacgtc
>Pobliquiloculata_I_Z329_19_AB636756 4396 bp 753 bp
agttcgtggagtgatctgtctgcttaattgcgtttcactaagggcccataaattcaaggt
atgttagctattgtttccctattgacccctta---tttaataagagcgtgtctttatggg
--ttt---aaacattgcgcatgctgttgggtcctgaaagcaacgaacgtgaccgcaacgt
cttgttgcctttatcttgt--tatatc-tattatttt-----------------------
-----------tataatag--aataactaacagaggctaatctaaaactagacggaccgc
tgtttctttcttaaaccagaggaaggttgcggcaataacaggtctgtgatgcccttagat
gttccgggctgcacacgtgctacaatgatcagtacagtgagcatctc---aatttttata
caccgtattaagcgcttagatgcgattattggctc-t-ttt---agtgtcttttaattgt
atttctaatgcgcgcggtaaagcctgcttcgagagtaagtgggtaatccattggaagtaa
tgatttctc-tttattatagcacacctatatacggcattcattcccgggatgactagttt
cgtcttttttgtgcgaatgtaatgtattctt-tat-ccgtatgtgcgattgtcaattcat
ggtggggacagaccattgttaattgttggtctcggtcttaactaggaatgccttgtacgg
gtctttggttcaacaaaccacccggaatacgtc
>Pobliquiloculata_I_Z329_18_AB636754 4396 bp 753 bp
agttcgtggagtgatctgtctgcttaattgcgtttcactaagggcccataaattcaaggt
atgttagctattgtttccctattgacccctta---tttaataagagcgtgtctttatggg
--ttt---aaacattgcgcatgctgttgggtcctgaaagcaacgaacgtgaccgcaacgt
cttgttgcctttatcttgt--tatatc-tattatttt-----------------------
-----------tataatag--aataactaacagaggctaatctaaaactagacggaccgc
tgtttctttcttaaaccagaggaaggttgcggcaataacaggtctgtgatgcccttagat
gttccgggctgcacacgtgctacaatgatcagtacagtgagcatctc---aatttttata
caccgtattaagcgcttagatgcgattattggctc-t-ttt---agtgtcttttaattgt
atttctaatgcgcgcggtaaagcctgcttcgagagtaagtgggtaatccattggaagtaa
tgatttctc-tttattatagcacacctatatacggcattcattcccgggatgactagttt
cgtcttttttgtgcgaatgtaatgtattctt-tat-ccgtatgtgcgattgtcaattcat
ggtggggacagaccattgttaattgttggtctcggtcttaactaggaatgccttgtacgg
gtctttggttcaacaaaccacccggaatacgtc
>Pobliquiloculata_I_Z329_16_AB636753 4396 bp 753 bp
agttcgtggagtgatctgtctgcttaattgcgtttcactaagggcccataaattcaaggt
atgttagctattgtttccctattgacccctta---tttaataagagcgtgtctttatggg
--ttt---aaacattgcgcatgctgttgggtcctgaaagcaacgaacgtgaccgcaacgt
cttgttgcctttatcttgt--tatatc-tattatttt-----------------------
-----------tataatag--aataactaacagaggctaatctaaaactagacggaccgc
tgtttctttcttaaaccagaggaaggttgcggcaataacaggtctgtgatgcccttagat
gttccgggctgcacacgtgctacaatgatcagtacagtgagcatctc---aatttttata
caccgtattaagcgcttagatgcgattattggctc-t-ttt---agtgtcttttaattgt
atttctaatgcgcgcggtaaagcctgcttcgagagtaagtgggtaatccattggaagtaa
tgatttctc-tttattatagcacacctatatacggcattcattcccgggatgactagttt
cgtcttttttgtgcgaatgtaatgtattctt-tat-ccgtatgtgcgattgtcaattcat
ggtggggacagaccattgttaattgttggtctcggtcttaactaggaatgccttgtacgg
gtctttggttcaacaaaccacccggaatacgtc
>Pobliquiloculata_I_KH1431_33_AB636904 4396 bp 753 bp
agttcgtggagtgatctgtctgcttaattgcgtttcactaagggcccataaattcaaggt
atgttagctatcgtttccctattgacccctta---tttaataagcgcgtgtctttatggg
--ttt---aaacattgcgcatgctgttgggtcctgaaagcaacgaacgtgaccgcaacgt
cttgttgcctttatcttgt--tatatc-tattatttt-----------------------
-----------tataatag--aataactaacagaggctaatctaaaactagacggaccgc
tgtttctttcttaaaccagaggaaggttgcggcaataacaggtctgtgatgcccttagat
gttccgggctgcacacgtgctacaatgatcggtacagtgagcatctc---aatttttata
caccgtatttagcgcttagatgcgattattggctc-t-ttt---agagtcttttaattgt
atttctaatgcgcgcggtaaagcctgcttcgagagtaagtgggtaatccattggaagtaa
tgattcctc-ttttttatagcacacctatatacggcattcattcccgggatgactagttt
cgtcttttttgtgcgaatgtaatgtattctt-tat-ccgtatgtgcgattgtcaattcat
ggtggggacagaccattgttaattgttggtctcggtcttaactaggaatgccttgtacgg
gtctttggttcaacaaaccacccggaatacgtc
>Pobliquiloculata_I_Z362_39_AB636764 4396 bp 753 bp
agttcgtggagtgatctgtctgcttaattgcgtttcactaagggcccataaattcaaggt
atgttagctattgtttccctattgacccctta---tttaataagcgcgtgtctttatggg
--ttt---aaacattgcgcatgctgttgggtcctgaaagcaacgaacgtgaccgcaacgt
cttgttgcctttatcttgt--tatatc-tattatttt-----------------------
-----------tataatag--aataactaacagaggctaatctaaaactagacggaccgc
tgtttctttcttaaaccagaggaaggttgcggcaataacaggtctgtgatgcccttagat
gttccgggctgcacacgtgctacaatgatcagtacagtgagcatctc---aattttaata
caccgtatttagcgcttagatgcgattattggctc-t-ttt---agtgtcttttaattgt
atttctaatgcgcgcggtaaagcctgcttcgagagtaagtgggtaatccattggaagtaa
tgatttctc-ttttatatagcacacctatatacggcattcattcccgggatgactagttt
cgtcttttttgtgcgaatgtaatgtattctt-tat-ccgtatgtgcgattgtcaattcat
ggtggggacagaccattgttaattgttggtctcggtcttaactaggaatgccttgtacgg
gtctttggttcaacaaaccacccggaatacgtc
>Pobliquiloculata_I_Z511_52_AB636767 4396 bp 753 bp
agttcgtggagtgatctgtctgcttaattgcgtttcactaagggcccataaattcaaggt
atgttagctattgtttccctattgacccctta---tttaataagcgcgtgtctttatggg
--ttt---aaacattgcgcatgctgttgggtcctgaaagcaacgaacgtgaccgcaacgt
cttgttgcctttatcttgt--tatatc-tattatttt-----------------------
-----------tataatag--aataactaacagaggctaatctaaaactagacggaccgc
tgtttctttcttaaaccagaggaaggttgcggcaataacaggtctgtgatgcccttagat
gttccgggctgcacacgtgctacaatgatcagtacagtgagcatctc---aattttaata
caccgtatttagcgcttagatgcgattattggctc-t-ttt---agtgtcttttaattgt
atttctaatgcgcgcggtaaagcctgcttcgagagtaagtgggtaatccattggaagtaa
tgatttctc-ttttatatagcacacctatatacggcattcattcccgggatgactagttt
cgtcttttttgtgcgaatgcaatgtattctt-tat-ccgtatgtgcgattgtcaattcat
ggtggggacagaccattgttaattgttggtctcggtcttaactaggaatgccttgtacgg
gtctttggttcaacaaaccacccggaatacgtc
>Pobliquiloculata_I_GYA541_37_AB636778 4396 bp 753 bp
agttcgtggagtgatctgtctgcttaattgcgtttcactaagggcccataaattcaaggt
atgttagctattgtttccctattgacccctta---tttaataagcgcgtgtctttatggg
--ttt---aaacattgcgcatgctgttgggtcctgaaagcaacgaacgtgaccgcaacgt
cttgttgcctttatcttgt--tatatc-tattatttt-----------------------
-----------tataatag--aataactaacagaggctaatctaaaactagacggaccgc
tgtttctttcttaaaccagaggaaggttgcggcaataacgggtctgtgatgcccttagat
gttccgggctgcacacgtgctacaatgatcagtacagtgagcatctc---aatttttata
caccgtatttagcgcttagatgcgattattggctc-t-ttt---agggtcttttaattgt
atttctaatgcgcgcggtaaagcctgcttcgagagtaagtgggtaatccattggaagtaa
tgatttctc-ttttatatagcacacctatatacggcattcattcccgggatgactagttt
cgtcttttttgtgcgaatgtaatgtattctt-tat-ccgtatgtgcgattgtcaattcat
ggtggggacagaccattgttaattgttggtctcggtcttaactaggaatgccttgtacgg
gtctttggttcaacaaaccacccggaatacgtc
>Pobliquiloculata_I_GYA541_40_AB636779 4396 bp 753 bp
agttcgtggagtgatctgtctgcttaattgcgtttcactaagggcccataaattcaaggt
atgttagctattgtttccctattgacccctta---tttaataagcgcgtgtctttatggg
--ttt---aaacattgcgcatgctgttgggtcctgaaagcaacgaacgtgaccgcaacgt
cttgttgcctttatcttgt--tatatc-tattatttt-----------------------
-----------tataatag--aataactaacagaggctaatctaaaactagacggaccgc
tgtttccttcttaaaccagaggaaggttgcggcaataacaggtctgtgatgcccttagat
gttccgggctgcacacgtgctacaatgatcagtacagtgagcatctc---aatttttata
caccgtatttagcgcttagatgcgattattggctc-t-ttt---agggtcttttaattgt
atttctaatgcgcgcggtaaagcctgcttcgagagtaagtgggtaatccattggaagtaa
tgatttctc-ttttatatagcacacctatatacggcattcattcccgggatgactagttt
cgtcttttttgtgcgaatgtaatgtattctt-tat-ccgtatgtgcgattgtcaattcat
ggtggggacagaccattgttaattgttggtctcggtcttaactaggaatgccttgtacgg
gtctttggttcaacaaaccacccggaatacgtc
>Pobliquiloculata_I_Me1600_48_AB636796 4396 bp 753 bp
agttcgtggagtgatctgtctgcttaattgcgtttcactaagggcccataaattcaaggt
atgttagctattgtttccctattgacccctta---tttaataagcgcgtgtctttatggg
--ttt---aaacattgcgcatgctgttgggtcctgaaagcaacgaacgtgaccgcaacgt
cttgttgcctttatcttgt--tatatc-tattattct-----------------------
-----------tataatag--aataactaacagaggctatattaaaactaaacggaccgc
tgtttctttcttaaaccaaaggaaggttgcggcaataacaggtctgtgatgcccttatat
gttccgggctgcacacgtgctacaatgatcagtacagtgagcgtctc---aatttttata
caccgtatttagcgcttagatgcgattattggctc-t-ttt---agtgtcttttaattgt
atttctaatgcgcgcggtaaagcctgcttcgagagtaagtgggtaatccattggaagtaa
tgatttctc-tttattatagcacacctatatacggcattcattcccgggatgactagttt
cgtcttttttgtgcgaatgtaatgtattctt-tat-ccgtatgtgcgattgtcaattcat
ggtggggacagaccattgttaattgttggtctcggtcttaactaggaatgccttgtacgg
gtctttggttcaacaaaccacccggaatacgtc
>Pobliquiloculata_I_Me1600_47_AB636795 4396 bp 753 bp
agttcgtggagtgatctgtctgcttaattgcgtttcactaagggcccataaattcaaggt
atgttagctattgtttccctattgacccctta---tttaataagcgcgtgtctttatggg
--ttt---aaacattgcgcatgctgttgggtcctgaaagcaacgaacgtgaccgcaacgt
cttgttgcctttatcttgt--tatatc-tattattct-----------------------
-----------tataatag--aataactaacagaggctatattaaaactagacggaccgc
tgtttctttcttaaaccagaggaaggttgcggcaataacaggtctgtgatgcccttagat
gttccgggctgcacacgtgctacaatgatcagtacagtgagcatctc---aatttttata
cactgtatttagcgcttagatgcgattattggctc-t-ttt---agtgtcttttaattgt
atttctaatgcgcgcggtaaagcctgcttcgggagtaagtgggtaatccattggaagtaa
tgatttctc-tttattatggcacacctatatacggcattcattcccgggatgactagttt
cgtcttttttgtgcgaatgtaatgtattctt-tat-ccgtatgtgcgattgtcaattcat
ggtggggacagaccattgttaattgttggtctcggtcttaactaggaatgccttgtacgg
gtctttggttcaacaaaccacccggaatacgtc
>Pobliquiloculata_I_Me1597_38_AB636700 4396 bp 753 bp
agttcgtggagtgatctgtctgcttaattgcgtttcactaagggcccataaattcaaggt
atgttagctattgtttccctattgacccctta---tttaataagcgcgtgtctttatggg
--ttt---aaacattgcgcatgctgttgggtcctgaaagcaacgaacgtgaccgcaacgt
cttgttgcctttatcttgt--tatatc-tattatttt-----------------------
-----------aataatag--aataactaacagaggctatattaaaactagacggaccgc
tgtttctttcttaaaccagaggaaggttgcggcaataacaggtctgtgatgcccttagat
gttccgggctgcacacgtgctacaatgatcagtacagtgagcatctc---aacttttata
caccgtatttagcgcttagatgcgattattggctc-t-ttt---agtgtcttttaattgt
atttctaatgcgcgcggtaaagcctgcttcgagagtaagtgggtaatccattggaagtaa
tgatttctc-tttattatagcacacctatatacggcattcattcccgggatgactagttt
cgtcttttttgtgcgaatgtaatgtattctt-tat-ccgtatgtgcgattgtcaattcat
ggtggggacagaccattgttaattgttggtctcggtcttaactaggaatgccttgtacgg
gtctttggttcaacaaaccacccggaatacgtc
>Pobliquiloculata_I_Me1600_46_AB636699 4396 bp 753 bp
agttcgtggagtgatctgtctgcttaattgcgtttcactaagggcccataaattcaaggt
atgttagctattgtttccctattgacccctta---tttaataagcgcgtgtctttatggg
--ttt---aaacattgcgcatgctgttgggtcctgaaagcaacgaacgtgaccgcaacgt
cttgttgcctttatcttgt--tatatc-tattatttt-----------------------
-----------tataatag--aataactaacagaggctatattaaaactagacggaccgc
tgtttctttcttaaaccagaggaaggttgcggcaataacaggtctgtgatgcccttagat
gttccgggctgcacacgtgctacaatgatcagtacagtgagcatctc---aatttttata
caccgtatttagcgcttagatgcgattattggctc-t-ttt---agtgtcttttaattgt
atttctaatgcgcgcggtaaagcctgcttcgagagtaagtgggtaatccattggaagtaa
tgatttctc-tttattatagcacacctatatacggcattcattcccgggatgactagttt
cgtcttttttgtgcgaatgtaatgtattctt-tat-ccgtatgtgcgattgtcaattcat
ggtggggacagaccattgttaattgttggtctcggtcttaactaggaatgccttgtacgg
gtctttggttcaacaaaccacccggaatacgtc
>Pobliquiloculata_I_KH342_3_AB636900 4396 bp 753 bp
agttcgtggagtgatctgtctgcttaattgcgtttcactaagggcccataaattcaaggt
atgttagctattgtttccctattgacccctta---tttaataagcgcgtgtctttatggg
--ttt---aaacattgcgcatgctgttgggtcctgaaagcaacgaacgtgaccgcaacgt
cttgttgcctttatcttgt--tatatc-tattatttt-----------------------
-----------tataatagataataactaacagaggctaatctaaaactagacggaccgc
tgtttctttcttaaaccagaggaaggttgcggcaataacaggtctgtgatgcccttagat
gttccgggctgcacacgtgccacaatgatcagtacagtgagcatctc---aatttttata
caccgtatttagcgcttagatgcgattattggctc-t-ttt---agtgtcttttaattgt
atttctaatgcgcgcggtaaagcctgcttcgagagtaagtgggtaatccattggaagtaa
tgatttctc-tttattatagcacacctatatacggcattcattcccgggatgactagttt
cgtcttttttgtgcgaatgtaatgtattctt-tat-ccgtatgtgcgattgtcaattcat
ggtggggtcagaccattgttaattgttggtctcggtcttaactaggaatgccttgtacgg
gtctttggttcaacaaaccacccggaatacgtc
>Pobliquiloculata_I_KH342_1_AB636898 4396 bp 753 bp
agttcgtggagtgatctgtctgcttaattgcgtttcactaagggcccataaattcaaggt
atgttagctattgtttccctattgacccctta---tttaataagcgcgtgtctttatggg
--ttt---aaacattgcgcatgctgttgggtcctgaaagcaacgaacgtgaccgcaacgt
cttgttgcctttatcttgt--tatatc-tattatttt-----------------------
-----------tataatagataataactaacagaggctaatctaaaactagacggaccgc
tgtttctttcttaaaccagaggaaggttgcggcaataacaggtctgtgatgcccttagat
gttccgggctgcacacgtgctacaatgatcagtacagtgagcatctc---aatttttata
caccgtatttagcgcttagatgcgattattggctc-t-ttt---agtgtcttttaattgt
atttctaatgcgcgcggtaaagcctgcttcgagagtaagtgggtaatccattggaagtaa
tgatttctc-tttattatagcacacctatatacggcattcattcccgggatgactagttt
cgtcttttttgtgcgaatgtaatgtattctt-tat-ccgtatgtgcgattgtcaattcat
ggtggggacagaccattgttaattgttggtctcggtcttaactaggaatgccttgtacgg
gtctttggttcaacaaaccacccggaatacgtc
>Pobliquiloculata_I_KH342_4_AB636732 4396 bp 753 bp
agttcgtggagtgatctgtctgcttaattgcgtttcactaagggcccataaattcaaggt
atgtcagctattgtttccctattgacccctta---tttaataagcgcgtgtctttatggg
--ttt---aaacattgcgcatgctgttgggtcctgaaagcaacgaacgtgaccgcaacgt
cttgttgcctttatcttgt--tatatc-tattatttt-----------------------
-----------tataatagataataactaacagaggctaatctaaaactagacggaccgc
tgtttctttcttaaaccagaggaaggttgcggcaataacaggtctgtgatgcccttagat
gttccgggctgcacacgtgctacaatgatcagtacagtgagcatctc---aatttttata
caccgtatttagcgcttagatgcgattattggctc-t-ttt---agtgtcttttaattgt
atttctaatgcgcgcggtaaagcctgcttcgagagtaagtgggtaatccattggaagtaa
tgatttctc-tttattatagcacacctatatacggcattcattcccgggatgactagttt
cgtcttttttgtgcgaatgtaatgtattctt-tat-ccgtatgtgcgattgtcaattcat
ggtggggacagaccattgttaattgttggtctcggtcttaactaggaatgccttgtacgg
gtctttggttcaacaaaccacccggaatacgtc
>Pobliquiloculata_I_KH342_2_AB636899 4396 bp 753 bp
agttcgtggagtgatctgtctgcttaattgcgtttcactaagggcccataaattcaaggt
atgttagctattgtttccctattgacccctta---tttaataagcgcgtgtctttatggg
--ttt---aaacattgcacatgctgttgggtcctgaaagcaacgaacgtgaccgcaacgt
cttgttgcctttatcttgt--tatatc-tattatttt-----------------------
-----------tataatagataataactaacagaggctaatctaaaactagacggaccgc
tgtttctttctaaaaccagaggaaggttgcggcaataacaggtctgtgatgcccttagat
gttccgggctgcacacgtgctacaatgatcagtacagtgagcatctc---aatttttata
caccgtatttagcgcttagatgcgattattggctc-t-ttt---agtgtcttttaattgt
atttctaatgcgcgcggtaaagcctgcttcgagagtaagtgggtaatccattggaagtaa
tgatttctc-tttattatagcacacctatatacggcattcattcccgggatgactagttt
cgtcttttttgtgcgaatgtaatgtattctt-tat-ccgtatgtgcgattgtcaattcat
ggtggggacagaccattgttaattgttggtctcggtcttaactaggaatgccttgtacgg
gtctttggttcaacaaaccacccggaatacgtc
>Pobliquiloculata_I_KH1431_36_AB636734 4396 bp 753 bp
agttcgtggagtgatctgtctgcttaattgcgtttcactaagggcccataaattcaaggt
atgttagctattgtttccctattgacccctta---tttaataagcgcgtgtctttatggg
--ttt---aaacattgcgcatgctgttgggtcctgaaagcaacgaacgtgaccgcaacgt
cttgttgcctttatcttgt--tatatc-tattattt------------------------
-----------tataatag--aataactaacagaggctaatctaaaactagacggaccgc
tgtttctttcttaaaccagaggaaggttgcggcaataacaggtctgtgatgcccttagat
gttccgggctgcacacgtgctacaatgatcagtacagtgagcatctc---aatttttata
caccgtatttagcgcttagatgcgattattggctc-t-ttt---agagtcttttaattgt
atttctaatgcgcgcggtaaagcctgcttcgagagtaagtgggtaatccattggaagtaa
tgatttctc-tttattatagcacacctatatacggcattcattcccgggatgactagttt
cgtcttttttgtgcgaatgtaatgtattctt-tat-ccgtatgtgcgattgtcaattcat
ggtggggacagaccattgttaattgttggtctcggtcttaactaggaatgccttgtacgg
gtctttggttcaacaaaccacccggaatacgtc
>Pobliquiloculata_I_Y1442_85_AB636784 4396 bp 753 bp
agttcgtggagtgatctgtctgcttaattgcgtttcactaagggcccataaattcaaggt
atgttagctattgtttccctattgacccctta---tttaataagcgcgtgtctttatggg
--ttt---aaacattgcgcatgctgttgggtcctgaaagcaacgaacgtgaccgcaacgt
cttgttgcctttatcttgt--tatatc-tattattt------------------------
-----------tataatag--aataactaacagaggctaatctaaaactagacggaccgc
tgtttctttcttaaaccagaggaaggttgcggcaataacaggtctgtgatgcccttagat
gttccgggctgcacacgtgctacaatgatcagtacagtgagcatctc---aattttaata
caccgtatttagcgcttagatgcgattattggctc-t-ttt---agggtcttttaattgt
atttctaatgcgcgcggtaaagcctgcttcgagagtaagtgggtaatccattggaagtaa
tgatttctc-tttattatagcacacctatatacggcattcattcccgggatgactagttt
cgtcttttttgtgcgaatgtaatgtattctt-tat-ccgtatgtgcgattgtcaattcat
ggtggggacagaccattgttaattgttggtctcggtcttaactaggaatgccttgtacgg
gtctttggttcaacaaaccacccggaatacgtc
>Pobliquiloculata_I_Y1491_88_AB636789 4396 bp 753 bp
agttcgtggagtgatctgtctgcttaattgcgtttcactaagggcccataaattcaaggt
atgttagctattgtttccctattgacccctta---tttaataagcgcgtgtctttatggg
--ttt---aaacattgcgcatgctgttgggtcctgaaagcaacgaacgtgaccgcaacgt
cttgttgcctttatcttgt--tatatc-tattattcta----------------------
----------ttataatag--aataactaacagaggctaatctaaaactagacggaccgc
tgtttctttcttaaaccagaggaaggttgcggcaataacaggtctgtgatgcccttagat
gttccgggctgcacacgtgctacaatgatcagtacagtgagcatctc---aatttatata
caccgtatttagcgcttagatgcgattattggctc-t-ttt---agggtcttttaattgt
atttctaatgcgcgcggtaaagcctgcttcgagagtaagtgggtaatccattggaagtaa
tgatttctc-tttattatagcacacctatatacggcattcattcccgggatgactagttt
cgtcttttttgtgcgaatgtaatgtattctt-tat-ccgtatgtgcgattgtcaattcat
ggtggggacagaccattgttaattgttggtctcggtcttaactaggaatgccttgtacgg
gtctttggttcaacaaaccacccggaatacgtc
>Pobliquiloculata_I_Ama50_3_AB636748 4396 bp 753 bp
agttcgtggagtgatctgtctgcttaattgcgtttcactaagggcccataaattcaaggt
atgttagctattgtttccctattgacccctta---tttaataagcgcgtgtctttatggg
--ttt---aaacattgcgcatgctgttgggtcctgaaagcaacgaacgtgaccgtaacgt
cttgttgcctttatcttgt--tatatc-tattatttta----------------------
----------atataatag--aataactaacagaggctaatctaaaactagacggaccgc
tgtttctttcttaaaccagaggaaggttgcggcaataacaggtctgtgatgcccttagat
gttccgggctgcacacgtgctacaatgatcagtacagtgagcatctc---aattttaata
caccgtatttagcgcttagatgcgattattggctc-t-ttt---agagtcttttaattgt
atttctaatgcgcgcggtaaagcctgcttcgagagtaagtgggtaatccattggaagtaa
tgatttctc-tttattatagcacacctatatacggcattcattcccgggatgactagttt
cgtcttttttgtgcgaatgtaatgtattctt-tat-ccgtatgtgcgattgtcaattcat
ggtggggacagaccattgttaattgttggtctcggtcttaactaggaatgccttgtacgg
gtctttggttcaacaaaccacccggaatacgtc
>Pobliquiloculata_I_Y1492_5_AB636698 4396 bp 753 bp
agttcgtggagtgatctgtctgcttaattgcgtttcactaagggcccataaattcaaggt
atgttagctattgtttccctattgacccctta---tttaataagcgcgtgtctttatggg
--ttt---aaacattgcgcatgctgttgggtcctgaaagcaacgaacgtgaccgcaacgt
cttgttgcctttatcttgt--tatatc-tattatttta----------------------
----------atataatag--aataactaacagaggctaatctaaaactagacggaccgc
tgtttctttcttaaaccagaggaaggttgcggcaataacaggtctgtgatgcccttagat
gttccgggctgcacacgtgctacaatgatcagtacagtgagcatctc---aatttttata
caccgtatttagcgcttagatgcgattattggctc-t-ttt---agagtcttttaattgt
atttctaatgcgcgcggtaaagcctgcttcgagagtaagtgggtaatccattggaagtaa
tgatttctc-tttattatagcacacctatatacggcattcattcccgggatgactagttt
cgtcttttttgtgcgaatgtaatgtattctt-tat-ccgtatgtgcgattgtcaattcat
ggtggggacagaccattgttaattgttggtctcggtcttaactaggaatgccttgtacgg
gtctttggttcaacaaaccacccggaatacgtc
>Pobliquiloculata_I_GYA541_38_AB636693 4396 bp 753 bp
agttcgtggagtgatctgtctgcttaattgcgtttcactaagggcccataaattcaaggt
atgttagctattgtttccctattgacccctta---tttaataagcgcgtgtctttatggg
--ttt---aaacattgcgcatgctgttgggtcctgaaagcaacgaacgtgaccgcaacgt
cttgttgcctttatcttgt--tatatc-tattatttta----------------------
----------atataatag--aataactaacagaggctaatctaaaactagacggaccgc
tgtttctttcttaaaccagaggaaggttgcggcaataacaggtctgtgatgcccttagat
gttccgggctgcacacgtgctacaatgatcagtacagtgagcatctc---aatttttata
caccgtatttagcgcttagatgcgattattggctc-t-ttt---agggtcttttaattgt
atttctaatgcgcgcggtaaagcctgcttcgagagtaagtgggtaatccattggaagtaa
tgatttctc-tttattatagcacacctatatacggcattcattcccgggatgactagttt
cgtcttttttgtgcgaatgtaatgtattctt-tat-ccgtatgtgcgattgtcaattcat
ggtggggacagaccattgttaattgttggtctcggtcttaactaggaatgccttgtacgg
gtctttggttcaacaaaccacccggaatacgtc
>Pobliquiloculata_I_GYB1810_31_AB636689 4396 bp 753 bp
agttcgtggagtgatctgtctgcttaattgcgtttcactaagggcccataaattcaaggt
atgttagctattgtttccctattgacccctta---tttaataagcgcgtgtctttatggg
ttttt---aaacattgcgcatgctgttgggtcctgaaagcaacgaacgtgaccgcaacgt
cttgttgcctttatcttgt--tatatc-tattatttt-----------------------
-----------tataatag--aataactaacagaggctaatctaaaactagacggaccgc
tgtttctttcttaaaccagaggaaggttgcggcaataacaggtctgtgatgcccttagat
gttccgggctgcacacgtgctacaatgatcagtacagtgagcatctc---aatttttata
caccgtatttagcgcttagatgcgattattggctc-t-ttt---agggtcttttaattgt
atttctaatgcgcgcggtaaagcctgcttcgagagtaagtgggtaatccattggaagtaa
tgatttctc-ttttatatagcacacctatatacggcattcattcccgggatgactagttt
cgtcttttttgtgcgaatgtaatgtattctt-tat-ccgtatgtgcgattgtcaattcat
ggtggggacagaccattgttaattgttggtctcggtcttaactaggaatgccttgtacgg
gtctttggttcaacaaaccacccggaatacgtc
>Pobliquiloculata_I_GYB2180_57_AB636691 4396 bp 753 bp
agttcgtggagtgatctgtctgcttaattgcgtttcactaagggcccataaattcaaggt
atgttagctattgtttccctattgacccctta---tttaataagcgcgtgtctttatggg
ttttt---aaacattgcgcatgctgttgggtcctgaaagcaacgaacgtgaccgcaacgt
cttgttgcctttatcttgt--tatatc-tattatttt-----------------------
-----------tctaatag--aataactaacagaggctaatctaaaactagacggaccgc
tgtttctttcttaaaccagaggaaggttgcggcaataacaggtctgtgatgcccttagat
gttccgggctgcacacgtgctacaatgatcagtacagtgagcatctc---aatttttata
caccgtatttagcgcttagatgcgattattggctc-t-ttt---agtgtcttttaattgt
atttctaatgcgcgcggtaaagcctgcttcgagagtaagtgggtaatccattggaagtaa
tgatttctc-tttattatagcacacctatatacggcattcattcccgggatgactagttt
cgtcttttttgtgcgaatgtaatgtattctt-tat-ccgtatgtgcgattgtcaattcat
ggtggggacagaccattgttaattgttggtctcggtcttaactaggaatgccttgtacgg
gtctttggttcaacaaaccacccggaatacgtc
>Pobliquiloculata_I_GYB1810_29_AB636773 4396 bp 753 bp
agttcgtggagtgatctgtctgcttaattgcgtttcactaagggcccataaattcaaggt
atgttagctattgtttccctattgacccctta---tttaataagcgcgtgtctttatggg
ttttt---aaacattgcgcatgctgttgggtcctgaaagcaacgaacgtgaccgcaacgt
cttgttgcctttatcttgt--tatatc-tattatttt-----------------------
-----------tataatag--aataactaacagaggctaatctaaaactagacggaccgc
tgtttctttcttaaaccagaggaaggttgcggcaataacaggtctgtgatgcccttagat
gttccgggctgcacacgtgctacaatgatcagtacagtgagcatctc---aatttttata
caccgtatttagcgcttagatgcgattattggctc-t-ttt---agtgtcttttaattgt
atttctaatgcgcgcggtaaagcctgcttcgagagtaagtgggtaatccattggaagtaa
tgatttctc-tttattatagcacacctatatacggcattcattcccgggatgactagttt
cgtcttttttgtgcgaatgtaatgtattctt-tat-ccgtacgtgcgattgtcaattcat
ggtggggacagaccattgttaattgttggtctcggtcttaactaggaatgccttgtacgg
gtctttggttcaacaaaccacccggaatacgtc
>Pobliquiloculata_I_Me1594_37_AB636800 4396 bp 753 bp
agttcgtggagtgatctgtctgcttaattgcgtttcactaagggcccataaattcaaggt
atgttagctattgtttccctattgacccctta---tttaataagcgcgtgtctttatggg
--ttt---aaacattgcgcatgctgttgggtcctgaaagcaacgaacgtgaccgcaacgt
cttgttgcctttatcttgt--tatatc-tattatttc-----------------------
-----------tataatag--aataactaacagaggctaatctaaaactagacggaccgc
tgtttctttcttaaaccagaggaaggttgcggcaataacaggtctgtgatgcccttagat
gttccgggctgcacacgtgctacaatgatcagtacagtgagcatctc---aatttttata
caccgtatttagcgcttagatgcgattattggctc-t-ttt---agagtcttttaattgt
atttctaatgcgcgcggtaaagcctgcttcgagagtaagtgggtaatccattggaagtaa
tgatttctcttttattatagcacacctatatacggcattcattcccgggatgactagttt
cgtcttttttgtgcgaatgtaatgtattctt-tat-ccgtatgtgcgattgtcaattcat
ggtggggacagaccattgttaattgttggtctcggtcttaactaggaatgccttgtacgg
gtctttggttcaacaaaccacccggaatacgtc
>Pobliquiloculata_I_Me1597_37_AB636797 4396 bp 753 bp
agttcgtggagtgatctgtctgcttaattgcgtttcactaagggcccataaattcaaggt
atgttagctattgtttccctattgacccctta---tttaataagcgcgtgtctttatggg
--ttt---aaacattgcgcatgctgttgggtcctgaaagcaacgaacgtgaccgcaacgt
cttgttgcctttatcttgt--tatatc-tattatttc-----------------------
-----------tataatag--aataactaacagaggctatattaaaactagacggaccgc
tgtttctttcttaaaccagaggaaggttgcggcaataacaggtctgtgatgcccttagat
gttccgggctgcacacgtgctacaatgatcagtacagtgagcatctc---aatttttata
caccgtatttagcgcttagatgcgattattggctc-t-ttt---agtgtcttttaattgt
atttctaatgcgcgcggtaaagcctgcttcgagagtaagtgggtaatccattggaagtaa
tgatttctcttttattatagcacacctatatacggcattcattcccgggatgactagttt
cgtcttttttgtgcgaatgtaatgtattctt-tat-ccgtatgtgcgattgtcaattcat
ggtggggacagaccattgttaattgttggtctcggtcttaactaggaatgccttgtacgg
gtctttggttcaacaaaccacccggaatacgtc
>Pobliquiloculata_I_Me1594_39_AB636802 4396 bp 753 bp
agttcgtggagtgatctgtctgcttaattgcgtttcactaagggcccataaattcaaggt
atgttagctattgtttccctattgacccctta---tttaataagcgcgtgtctttatggg
--ttt---aaacattgcgcatgctgttgggtcctgaaagcaacgaacgtgaccgcaacgt
cttgttgcctttatcttgt--tatatc-tattattt------------------------
-----------tataatag--aataactaacagaggctaatctaaaactagacggaccgc
tgtttctttcttaaaccagaggaaggttgcggcaataacaggtctgtgatgcccttagat
gttccgggctgcacacgtgctacaatgatcagtacagtgagcatctc---aatttttata
caccgtatttagcgcttagatgcgattattggctc-t-ttt---agagtcttttaattgt
atttctaatgcgcgcggtaaagcctgcttcgagagtaagtgggtaatccattggaagtaa
tgatttctcttttattatagcacacctatatacggcattcattcccgggatgactagttt
cgtcttttttgtgcgaatgtaatgtattctt-tat-ccgtatgtgcgattgtcgattcat
ggtggggacagaccattgttaattgttggtctcggtcttaactaggaatgccttgtacgg
gtctttggttcaacaaaccacccggaatacgtc
>Pobliquiloculata_I_Me1594_38_AB636801 4396 bp 753 bp
agttcgtggagtgatctgtctgcttaattgcgtttcactaagggcccataaattcaaggt
atgttagctattgtttccctattgacccctta---tttaataagcgcgtgtctttatggg
--ttt---aaacattgcgcatgctgttgggtcctgaaagcaacgaacgtgaccgcaacgt
cttgttgcctttatcttgt--tatatc-tattattt------------------------
-----------tataatag--aataactaacagaggctaatctaaaactagacggaccgc
tgtttctttcttaaaccagaggaaggttgcggcaataacaggtctgtgatgcccttagat
gttccgggctgcacacgtgctacaatgatcagtacagtgagcatctc---aatttttata
caccgtatttagcgcttagatgcgattattggctc-t-ttt---agagtcttttaattgt
atttctaatgcgcgcggtaaagcctgcttcgagagtaagtgggtaatccattggaagtaa
tgatttctc-tttattatagcacacctatatacggcattcattcccgggatgactagttt
cgtcttttttgtgcgaatgtaatgtattctt-tat-ccgtatgtgcgattgtcaattcat
ggtggggacagaccattgttaattgttggtctcggtcttaactaggaatgccttgtacgg
gtctttggctcgacaaaccacccggaatacgtc
>Pobliquiloculata_I_Me867_6_AB636804 4396 bp 753 bp
agttcgtggagtgatctgtctgcttaattgcgtttcactaagggcccataaattcaaggt
atgttagctattgtttccctattgacccctta---tttaataagcgcgtgtctttatggg
--ttt---aaacattgcgcatgctgtcgggtcctgaaagcaacgaacgtgaccgcaacgt
cttgttgcctttatcttgt--tatatc-tattattt------------------------
-----------tataatag--aataactaacagaggctaatctaaaactagacggaccgc
tgtttctttcttaagccagaggaaggttgcggcaataacaggtctgtgatgcccttagat
gttccgggctgcacacgtgctacaatgatcagtacagtgagcatctc---aatttttata
caccgtatttagcgcttagatgcgattattggctc-t-ttt---agggtcttttaattgt
atttctaatgcgcgcggtaaagcctgcttcgagagtaagtgggtaatccattggaagtaa
tgatttctc-tttattatagcacacctatatacggcattcattcccgggatgactagttt
cgtcttttttgtgcgaatgtaatgtattctt-tat-ccgtatgtgcgattgtcaattcat
ggtggggacagaccattgttaattgttggtctcggtcttaactaggaatgccttgtacgg
gtctttggttcaacaaaccacccggaatacgtc
>Pobliquiloculata_I_Y1491_89_AB636697 4396 bp 753 bp
agttcgtggagtgatctgtctgcttaattgcgtttcactaagggcccataaattcaaggt
atgttagctattgtttccctattgacccctta---tttaataagcgcgtgtctttatggg
--ttt---aaacattgcgcatgctgttgggtcctgaaagcaacgaacgtgaccgcaacgt
cttgttgcccttatcttgt--tatatc-tattattt------------------------
-----------aataatag--aataactaacagaggctaatctaaaactagacggaccgc
tgtttctttcttaaaccagaggaaggttgcggcaataacaggtctgtgatgcccttagat
gttccgggctgcacacgtgctacaatgatcagtacagtgagcatctc---aatttttata
caccgtatttagcgcttagatgcgattattggctc-t-ttt---agggtcttttaattgt
atttctaatgcgcgcggtaaagcctgcttcgagagtaagtgggtaatccattggaagtaa
tgatttctc-tttattatagcacacctatatacggcattcattcccgggatgactagttt
cgtcttttttgtgcgaatgtaatgtattctt-tat-ccgtatgtgcgactgtcaattcat
ggtggggacagaccattgttaattgttggtctcggtcttaactaggaatgccttgtacgg
gtctttggttcaacaaaccacccggaatacgtc
>Pobliquiloculata_I_Me867_5_AB636803 4396 bp 753 bp
agttcgtggagtgatctgtctgcttaattgcgtttcactaagggcccataaattcaaggt
atgttagctattgtttccctattgacccctta---tttaataagcgcgtgtctttatggg
--ttt---aaacattgcgcatgctgttgggtcctgaaagcaacgaacgtgaccgcaacgt
cttgttgcctttatcttgt--tatatc-tattattt------------------------
-----------tataatag--aataactaacagaggctaatctaaaactagacggaccgc
tgtttctttcttaaaccagaggaaggttgcggcaataacaggtctgtgatgcccttagat
gttccgggctgcacacgtgctacaatgatcagtacagtgagcatctc---aatttttata
caccgtatttagcgcttagatgcgattattggctc-t-ttt---agagtcttttaattgt
atttctaatgcgcgcggtaaagcctgcttcgagagtaagtgggtaatccattggaagtaa
tgatttctc-ttttatatagcacacctatatacggcattcattcccgggatgactagttt
cgtcttttttgtgcgaatgtaatgtattctt-tat-ccgtatgtgcgattgtcaattcat
ggtggggacagaccattgttaattgttggtctcggtcttaactaggaatgccttgtacgg
gtctttggttcaacaaaccacccggaatacgtc
>Pobliquiloculata_I_Y1492_6_AB636792 4396 bp 753 bp
agttcgtggagtgatctgtctgcttaattgcgtttcactaagggcccataaatccaaggt
atgttagctattgtttccctattgacccctta---tttaataagcgcgtgtctttatggg
--ttt---aaacattgcgcatgctgttgggtcctgaaagcaacgaacgtgaccgcaacgt
cttgttgcctttatcttgt--tatatc-tattattt------------------------
-----------tataatag--aataactaacagaggctaatctaaaactagacggaccgc
tgtttctttcttaaaccagaggaaggttgcggcaataacaggtctgtgatgcccttagat
gttccgggctgcacacgtgctacaatgatcagtacagtgagcatctc---aatttatata
caccgtatttagcgcttagatgcgattattggctc-t-ttt---agagtcttttaattgt
atttctaatgcgcgcggtaaagcctgcttcgagagtaagtgggtaatccattggaagtaa
tgatttctc-ttttatatagcacacctatatacggcattcattcccgggatgactagttt
cgtcttttttgtgcgaatgtaatgtattctt-tat-ccgtatgtgcgattgtcaattcat
ggtggggacagaccattgttaattgttggtctcggtcttagctaggaatgccttgtacgg
gtctttggttcaacaaaccacccggaatacgtc
>Pobliquiloculata_I_Ama53_1_AB636742 4396 bp 753 bp
agttcgtggagtgatctgtctgcttaattgcgtttcactaagggcccataaattcaaggt
atgttagctattgtttccctattgacccctta---tttaataagcgcgtgtctttatggg
--ttt---aaacattgcgcatgctgttgggtcctgaaagcaacgaacgtgaccgcaacgt
cttgttgcctttatcttgt--tatatc-tattattt------------------------
-----------tataatag--aataactaacagaggctaatctaaaactagacggaccgc
tgtttctttcttaaaccagaggaaggttgcggcaataacaggtctgtgatgcccttagat
gctccgggctgcacacgtgctacaatgatcagtacagtgagcatctc---aatttttata
caccgtatttagcgcttagatgcgattattggctc-t-tttataagagtcttttaattgt
atttctaatgcgcgcggtaaagcctgcttcgagagtaagtgggtaatccattggaagtaa
tgatttctc-ttttatatagcacacctatatacggcattcattcccgggatgactagttt
cgtcttttttatgcgaatgtaatgtattctt-tat-ccgtatgtgcgattgtcaattcat
ggtggggacagaccattgttaattgttggtctcggtcttaactaggaatgccttgtacgg
gtctttggttcaacaaaccacccggaatacgtc
>Pobliquiloculata_I_Z232_11_AB636752 4396 bp 753 bp
agttcgtggagtgatctgtctgcttaattgcgtttcactaagggcccataaattcaaggt
atgttagctattgtttccctattgacccctta---tttaataagagcgtgtctttatggg
--ttt---aaacattgcgcatgctgttgggtcctgaaagcaacgaacgtgaccgcaacgt
cttgttgcctttatcttgt--tatatc-tattatttc-----------------------
-------------taatag--aataactaacagaggctaatctaaaactagacggaccgc
tgtttctttcttaaaccagaggaaggttgcggcaataacaggtctgtgatgcccttagat
gttccgggctgcacacgtgctacaatgatcagtacagtgagcatctc---aatttttata
caccgtatttagcgcttagatgcgattattggctc-t-ttt---agggtcttttaattgt
atttctaatgcgcgcggtaaagcctgcttcgagagtaagtgggtaatccattggaagtaa
tgatttctc-ttttatatagcacacctatatacggcattcattcccgggatgactagttt
cgtcttttttgtgcgaatgtaatgtattctt-tat-ccgtatgtgcgattgtcaattcat
ggtggggacagaccattgttaattgttggtctcggtcttaactaggaatgccttgtacgg
gtctttggttcaacaaaccacccggaatacgtc
>Pobliquiloculata_I_Z232_8_AB636683 4396 bp 753 bp
agttcgtggagtgatctgtctgcttaattgcgtttcactaagggcccataaattcaaggt
atgttagctattgtttccctattgacccctta---tttaataagagcgtgtctttatggg
--ttt---aaacattgcgcatgctgttgggtcctgaaagcaacgaacgtgaccgcaacgt
cttgttgcctttatcttgt--tatatc-tattatttc-----------------------
-------------taatag--aataactaacagaggctaatctaaaactagacggaccgc
tgtttctttcttaaaccagaggaaggttgcggcaataacaggtctgtgatgcccttagat
gttccgggctgcacacgtgctacaatgatcagtacagtgagcatctc---aatttttata
caccgtatttagcgcttagatgcgattattggctc-t-ttt---agggtcttttaattgt
atttctaatgcgcgcggtaaagcctgcttcgagagtaagtgggtaatccattggaagtaa
tgatttctc-ttttatatagcacacctatatacggcattcattcccgggatgactagttt
cgtcttttttgtgcgaatgtaatgtattctt-tat-ccgtatgtgcgattgtcaattcat
ggtggggacagaccattgttaattgttggtctcggtcttaactaggaatgccttgtacgg
gtctttggttcaacaaaccacccggaatacgtc
>Pobliquiloculata_I_Z232_9_AB636750 4396 bp 753 bp
agttcgtggagtgatctgtctgcttaattgcgtttcactaagggcccataaattcaaggt
atgttagctattgtttccctattgacccctta---tttaataagagcgtgtctttatggg
--ttt---aaacattgcgcatgctgttgggtcctgaaagcaacgaacgtgaccgcaacgt
cttgttgcctttatcttgt--tatatc-tattatttc-----------------------
-------------taatag--aataactaacagaggctaatctaaaactagacggaccgc
tgtttctttcttaaaccagaggaaggttgcggcaataacaggtctgtgatgcccttagat
gttccgggctgcacacgtgctacaatgatcagtacagtgagcatctc---aatttttata
caccgtatttagcgcttagatgcgattattggctc-t-ttt---agggtcttttaattgt
atttctaatgcgcgcggtaaagcctgcttcgagagtaagtgggtaatccattggaagtaa
tgatttctc-ttttatatagcacacctatatacggcattcattcccgggatgactagttt
cgtcttttttgtgcgaatgtaatgtattctt-tat-ccgtatgtgcgattgtcaattcat
ggtggggacagaccattgttaattgttggtctcggtcttaactaggaatgccttgtacgg
gtctttggttcaacaaaccacccggaatacgtc
>Pobliquiloculata_I_GYB1810_25_AB636772 4396 bp 753 bp
agttcgtggagtgatctgtctgcttaattgcgtttcactaagggcccataaattcaaggt
atgttagctattgtttccctattgacccctta---tttaataagcgcgtgtctttatggg
--ttt---aaacattgcgcatgctgttgggtcctgaaagcaacgaacgtgaccgcaacgt
cttgttgcctttatcttgt--tatatc-tattatttc-----------------------
-------------taatag--aataactaacagaggctaatctaaaactagacggaccgc
tgtttctttcttaaaccagaggaaggttgcggcaataacaggtctgtgatgcccttagat
gttccgggctgcacacgtgctacaatgatcagtacagtgagcatctc---aatttttata
caccgtatttagcgcttagatgcgattattggctc-t-ttt---agggtcttttaattgt
atttctaatgcgcgcggtaaagcctgcttcgagagtaagtgggtaatccattggaagtaa
tgatttctc-ttttatatagcacacctatatacggcattcattcccgggatgactagttt
cgtcttttttgtgcgaatgtaatgtattctt-tat-ccgtatgtgcgattgtcaattcat
ggtggggacagaccattgttaattgttggtctcggtcttaactgggaatgccttgtacgg
gtctttggttcaacaaaccacccggaatacgtc
>Pobliquiloculata_I_GYB1811_40_AB636774 4396 bp 753 bp
agttcgtggagtgatctgtctgcttaattgcgtttcactaagggcccataaattcaaggt
atgttagctattgtttccctattgacccctta---tttaataagcgcgtgtctttatggg
--ttt---aaacattgcgcatgctgttgggtcctgaaagcaacgaacgtgaccgcaacgt
cttgttgcctttatcttgt--tatatc-tattattct-----------------------
--------------aatag--aataactaacagaggctaatctaaaactagacggaccgc
tgtttctttcttaaaccagaggaaggttgcggcaataacaggtctgtgatgcccttagat
gttccgggctgcacacgtgctacaatgatcagtacagtgagcatctc---aatttttata
caccgtatttagcgcttagatgcgattattggctc-t-ttt---agagtcttttaattgt
atttctaatgcgcgcggtaaagcctgcttcgagagtaagtgggtaatccattggaagtaa
tgatttctc-tttattatagcacacctatatacggcattcattcccgggatgactagttt
cgtcttttttgtgcgaatgtaatgtattctt-tat-ccgtatgtgcgattgtcaattcat
ggtggggacagaccattgttaattgttggtctcggtcttaactaggaatgccttgtacgg
gtctttggttcaacaaaccacccggaatacgtc
>Pobliquiloculata_I_GYB1811_33_AB636690 4396 bp 753 bp
agttcgtggagtgatctgtctgcttaattgcgtttcactaagggcccataaattcaaggt
atgttagctattgtttccctattgacccctta---tttaataagcgcgtgtctttatggg
--ttt---aaacattgcgcatgctgttgggtcctgaaagcaacgaacgtgaccgcaacgt
cttgttgcctttatcttgt--tatatc-tattattct-----------------------
--------------aatag--aataactaacagaggctaatctaaaactagacggaccgc
tgtttctttcttaaaccagaggaaggttgcggcaataacaggtctgtgatgcccttagat
gttccgggctgcacacgtgctacaatgatcagtacagtgagcatctc---aatttttata
caccgtatttagcgcttagatgcgattattggctc-t-ttt---agagtcttttaattgt
atttctaatgcgcgcggtaaagcctgcttcgagagtaagtgggtaatccattggaagtaa
tgatttctc-tttattatagcacacctatatacggcattcattcccgggatgactagttt
cgtcttttttgtgcgaatgtaatgtattctt-tat-ccgtatgtgcgattgtcaattcat
ggtggggacagaccattgttaattgttggtctcggtcttaactaggaatgccttgtacgg
gtctttggttcaacaaaccacccggaatacgtc
>Pobliquiloculata_I_Y1492_9_AB636793 4396 bp 753 bp
agttcgtggagtgatctgtctgcttaattgcgtttcactaagggcccataaattcaaggt
atgttagctattgtttccctattgacccctta---tttaataagcgcgtgtctttatggg
--ttt---aaacattgcgcatgctgttgggtcctgaaagcaacgaacgtgaccgcaacgt
cttgttgcctttatcttgt--tatatc-tattattct-----------------------
--------------aatag--aataactaacagaggctaatctaaaactagacggaccgc
tgtttctttcttaaaccagaggaaggttgcggcaataacaggtctgtgatgcccttagat
gttccgggctgcacacgtgctacaatgatcagtacagtgagcatctc---aatttttata
caccgtatttagcgcttagatgcgattattggctc-t-ttt---agagtcttttaattgt
atttctaatgcgcgcggtaaagcctgcttcgagagtaagtgggtaatccattggaagtaa
tgatttctc-tttattatagcacacctatatacggcattcattcccgggatgactagttt
cgtcttttttgtgcgaatgtaatgtattctt-tat-ccgtatgtgcgattgtcaattcat
ggtggggacagaccattgttaattgttggtctcggtcttaactaggaatgccttgtacgg
gtctttggttcaacaaaccacccggaatacgtc
>Pobliquiloculata_I_Y1492_3_AB636791 4396 bp 753 bp
agttcgtggagtgatctgtctgcttaattgcgtttcactaagggcccataaattcaaggt
atgttagctattgtttccctattgacccctta---tttaataagcgcgtgtctttatggg
--ttt---aaacattgcgcatgctgttgggtcctgaaagcaacgaacgtgaccgcaacgt
cttgttgcctttatcttgt--tatatc-tattattct-----------------------
--------------aatag--aataactaacagaggctaatctaaaactagacggaccgc
tgtttctttcttaaaccagaggaaggttgcggcaataacaggtctgtgatgcccttagat
gttccgggctgcacacgtgctacaatgatcagtacagtgagcatctc---aatttttata
caccgtatttagcgcttagatgcgattattggctc-t-ttt---agagtcttttaattgt
atttctaatgcgcgcggtaaagcctgcttcgagagtaagtgggtaatccattggaagtaa
tgatttctc-tttattatagcacacctatatacggcattcattcccgggatgactagttt
cgtcttttttgtgcgaatgtaatgtattctt-tat-ccgtatgtgcgattgtcaattcat
ggtggggacagaccattgttaattgttggtctcggtcttaactaggaatgccttgtacgg
gtctttggttcaacaaaccacccggaatacgtc
>Pobliquiloculata_I_Me867_7_AB636805 4396 bp 753 bp
agttcgtggagtgatctgtctgcttaattgcgtttcactaagggcccataaattcaaggt
atgttagctattgtttccctattgacccctta---tttaataagcgcgtgtctttatggg
--ttt---aaacattgcgcatgctgttgggtcctgaaagcaacgaacgtgaccgcaacgt
cttgttgcctttatcttgt--tatatc-tattattct-----------------------
--------------aatag--aataactaacagaggctaatctaaaactagacggaccgc
tgtttctttcttaaaccagaggaaggttgcggcaataacaggtctgtgatgcccttagat
gttccgggctgcacacgtgctacaatgatcagtacagtgagcatctc---aatttatata
caccgtatttagcgcttagatgcgattattggctc-t-ttt---agagtcttttaattgt
atttctaatgcgcgcggtaaagcctgcttcgagagtaagtgggtaatccattggaagtaa
tgatttctc-tttattatagcacacctatatacggcattcattcccgggatgactagttt
cgtcttttttgtgcgaatgtaatgtattctt-tat-ccgtatgtgcgattgtcaattcat
ggtggggacagaccattgttaattgttggtctcggtcttaactaggaatgccttgtacgg
gtctttggttcaacaaaccacccggaatacgtc
>Pobliquiloculata_I_Z329_20_AB636684 4396 bp 753 bp
agttcgtggagtgatctgtctgcttaattgcgtttcactaagggcccataaattcaaggt
atgttagctattgtttccctattgacccctta---tttaataagcgcgtgtctttatggg
--ttt---aaacattgcgcatgctgttgggtcctgaaagcaacgaacgtgaccgcaacgt
cttgttgcctttatcttgt--tatatc-tattattct-----------------------
--------------aatag--aataactaacagaggctaatctaaaactagacggaccgc
tgtttctttcttaaaccagaggaaggttgcggcaataacaggtctgtgatgcccttagat
gttccgggctgcacacgtgctacaatgatcagtacagtgagcatctc---aatttttata
caccgtatttagcgcttagatgcgattattggctc-t-ttt---agtgtcttttaattgt
atttctaatgcgcgcggtaaagcctgcttcgagagtaggtgggtaatccattggaagtaa
tgatttctc-tttattatagcacacctatatacggcattcattcccgggatgactagttt
cgtcttttttgtgcgaatgtaatgtattctt-tat-ccgtatgtgcgattgtcaattcat
ggtggggacagaccattgttaattgttggtctcggtcttaactaggaatgccttgtacgg
gtctttggttcaacaaaccacccggaatacgtc
>Pobliquiloculata_I_Z329_22_AB636755 4396 bp 753 bp
agttcgtggagtgatctgtctgcttaattgcgtttcactaagggcccataaattcaaggt
atgttagctattgtttccctattgacccctta---tttaataagcgcgtgtctttgtggg
--ttt---aaacattgcgcatgctgttgggtcctgaaagcaacgaatgtgaccgcaacgt
cttgttgcctttatcttgt--tatatc-tattattct-----------------------
--------------aatag--aataactaacagaggctaatctaaaactagacggaccgc
tgtttctttcttaaaccagaggaaggttgcggcaataacaggtctgtgatgcccttagat
gttccgggctgcacacgtgctacaatgatcagtacagtgagcatctc---aatttttata
caccgtatttagcgcttagatgcgattattggctc-t-ttt---agtgtcttttaattgt
atttctaatgcgcgcggtaaagcctgcttcgagagtaagtgggtaatccattggaagtaa
tgatttctc-tttattatagcacacctatatacggcattcattcccgggatgactagttt
cgtcttttttgtgcgaatgtaatgtattctt-tat-ccgtatgtgcgattgtcaattcat
ggtggggacagaccattgttaattgttggtctcggtcttaactaggagtgccttgtacgg
gtctttggttcaacaaaccacccggaatacgtc
>Pobliquiloculata_I_Me1594_40_AB636701 4396 bp 753 bp
agttcgtggagtgatctgtctgcttaattgcgtttcactaagggcccataaattcaaggt
atgttagctattgtttccctattgacccctta---tttaataagcgcgtgtctttatggg
--ttt---aaacattgcgcatgctgttgggtcctgaaagcaacgaacgtgaccgcaacgt
cttgttgcctttatcttgt--tatatc-tattattct-----------------------
--------------aatag--aataactaacagaggctatattaaaactagacggaccgc
tgtttctttcttaaaccagaggaaggttgcggcaataacaggtctgtgatgcccttagat
gttccgggctgcacacgtgctacaatgatcagtacagtgagcatctc---aatttttata
caccgtatttagcgcttagatgcgattattggctc-t-ttt---agagtcttttaattgt
atttctaatgcgcgcggtaaagcctgcttcgagagtaagtgggtaatccattggaagtaa
tgatttctc-tttattatagcacacctatatacggcattcattcccgggatgactagttt
cgtcttttttgtgcgaatgtaatgtattctt-tat-ccgtatgtgcgattgtcaattcat
ggtggggacagaccattgttaattgttggtctcggtcttaactaggaatgccttgtacgg
gtctttggttcaacaaaccacccggaatacgtc
>Pobliquiloculata_I_GYB2180_62_AB636776 4396 bp 753 bp
agttcgtggagtgatctgtctgcttaattgcgtttcactaagggcccataaattcaaggt
atgttagctattgtttccctattgacccctta---tttaataagcgcgtgtctttatggg
--ttt---aaacattgcgcatgctgttgggtcctgaaagcaacgaacgtgaccgcaacgt
cttgttgcctttatcttgt--tatatc-tattattct-----------------------
--------------aatag--aataactaacagaggctatattaaaactagacggaccgc
tgtttctttcttaaaccagaggaaggttgcggcaataacaggtctgtgatgcccttagat
gttccgggctgcacacgtgctacaatgatcagtacagtgagcatctc---aatttttata
caccgtatttagcgcttagatgcgattattggctc-t-ttt---agtgtcttttaattgt
atttctaatgcgcgcggtaaagcctgcttcgagagtaagtgggtaatccattggaagtaa
tgatttctc-tttattatagcacacctatatacggcattcattcccgggatgactagttt
cgtcttttttgtgcgaatgtaatgcattctt-tat-ccgtatgtgcgactgtcaattcat
ggtggggacagaccattgttaattgttggtctcggtcttaactaggaatgccttgtacgg
gtctttggttcaacaaaccacccggaatacgtc
>Pobliquiloculata_I_GYB2180_59_AB636775 4396 bp 753 bp
agttcgtggagtgatctgtctgcttaattgcgtttcactaagggcccataaattcaaggt
atgttagctattgtttccctattgacccctta---tttaataagcgcgtgtctttatggg
--ttt---aaacattgcgcatgctgttgggtcctgaaagcaacgaacgtgaccgcaacgt
cttgttgcctttatcttgt--tatatc-tattattct-----------------------
--------------aatag--aataactaacagaggctatattaaaactagacggaccgc
tgtttctttcttaaaccagaggagggttgcggcaataacaggtctgtgatgcccttagat
gttccgggctgcacacgtgctacaatgatcagtacagtgagcatctc---aatttttata
caccgtatttagcgcttagatgcgattattggctc-t-ttt---agtgtcttttaattgt
atttctaatgcgcgcggtaaagtctgcttcgagagtaagtgggtaatccattggaagtaa
tgatttctc-tttattatagcacacctatatacggcattcattcccgggatgactagttt
cgtcttttttgtgcgaatgtaatgtattctt-tat-ccgtatgtgcgattgtcaattcat
ggtggggacagaccattgttaattgttggtctcggtcttgactaggaatgccttgtacag
gtctttggttcaacaaaccacccggaatacgtc
>Pobliquiloculata_I_Me1597_40_AB636799 4396 bp 753 bp
agttcgtggagtgatctgtctgcttaattgcgtttcactaagggcccataaattcaaggt
atgttggctattgtttccctattgacccctta---tttaataagagcgtgtctttatggg
--ttt---aaacattgcgcatgctgttgggtcctgaaagcaacgaacgtgaccgcaacgt
cttgttgcctttatcttgt--tatatc-tattatttt-----------------------
--------------aatag--aataactaacagaggctatattaaaactagacggaccgc
tgtttctttcttaaaccagaggaaggttgcggcaataacaggtctgtgatgcccttagat
gttccgggctgcacacgtgctacaatgatcagtacagtgagcatctc---aatttttata
caccgtatttagcgcttagatgcgattattggctc-t-ttt---agtgtcttttaattgt
atttctaatgcgcgcggtaaagcctgcttcgagagtaagtgggtaatccattggaagtaa
tgatttctc-tttattatagcacacctatatacggcattcattcccgggatgactagttt
cgtcttttttgtgcgaatgtaatgtattctt-tat-ccgtatgtgcgattgtcaattcat
ggtggggacagaccattgttaattgttggtctcggtcttaactaggaatgccttgtacgg
gtctttggttcaacaaaccacccggaatacgtc
>Pobliquiloculata_I_Y1491_93_AB636790 4396 bp 753 bp
agttcgtggagtgatctgtctgcttaattgcgtttcactaagggcccataaattcaaggt
atgttagctattgtttccctattgacccctta---tttaataagcgcgtgtctttatggg
--ctt---aaacattgcgcatgctgttgggtcctgaaagcaacgaacgtgaccgcaacgt
cttgttgcctttatcttgt--tatatc-tattattct-----------------------
--------------aatag--aataactaacagaggctaatctaaaactagacggaccgc
tgtttctttcttaaaccagaggaaggttgcggcaataacaggtctgtgatgcccttagat
gttccgggctgcacacgtgctacaatgatcagtacagtgagcatctc---aatttatata
caccgtatttagcgcttagatgcgattattggctc-t-ttt---agggtcttttaattgt
atttctaatgcgcgcggtaaagcctgcttcgagagtaagtgggtaatccattggaagtaa
tgatttctc-ttttatatagcacacctatatacggcattcattcccgggatgactagttt
cgtcttttttgtgcgaatgtaatgtattctt-tat-ccgtatgtgcgattgtcaattcat
ggtggggacagaccattgttaattgttggtctcggtcttaactaggaatgccttgtacgg
gtctttggttcaacaaaccacccggaatacgtc
>Pobliquiloculata_I_GYB648_6_AB636770 4396 bp 753 bp
agttcgtggagtgatctgtctgcttaattgcgtttcactaagggcccataaattcaaggt
atgttagctattgtttccctattgacccctta---tttaataagcgcgtgtctttatggg
--ttt---aaacattgcgcatgctgttgggtcctgaaagcgacgaacgtgaccgcaacgt
cttgttgcctttatcttgt--tatatc-tattattc------------------------
-------------taatag--aataactaacagaggctaatctaaaactaggcggaccgc
tgtttctttcttaaaccagaggaaggttgcggcaataacaggtctgtgatgcccttagat
gttccgggctgcacacgtgctacaatgatcagtacagtgagcatctc---aatttttata
caccgtatttagcgcttagatgcgattattggctc-t-tttataagagtcttttaattgt
atttctaatgcgcgcggtaaagcctgcttcgagagtaagtgggtaatccattggaagtaa
tgatttctc-tttattatagcacacctatatacggcattcattcccgggatgactagttt
cgtcttttttgtgcgaatgtaatgtattctt-tat-ccgtatgtgcgattgtcaattcat
ggtggggacagaccattgttaattgttggtctcggtcttaactaggaatgccttgtacgg
gtctttggttcaacaaaccacccggaatacgtc
>Pobliquiloculata_I_KH281_16_AB636891 4396 bp 753 bp
agttcgtggagtgatctgtctgcttaattgcgtttcactaagggcccataaattcaaggt
atgttagctattgtttccctattgacccctta---tttaataagcgcgtgtctttatggg
--ttt---aaacattgcgcatgctgttgggtcctgaaagcaacgaacgtgaccgcaacgt
cttgttgcctttatcttgt--tatatc-tattatttt-----------------------
-----------tataatag--aataactaacagaggctatattaaaactagacggaccgc
tgtttctttcttaaaccagagcaaggttgcggcaataacaggtctgtgatgcccttagat
gttccgggctgcacacgtgctacaatgatcagtacagtgagcatctc---aattattata
caccgtatttagcgcttagatgcgattattggctc-t-ttt---agggtcttttaattgt
acttctaatgcgcgcggtaaagcctgcttcgagagtaagtgggtaatccattggaagtaa
tgatttctc-tttattatagcacacctatatacggcattcattcccgggatgactagttt
cgtcttttttgtgcgaatgtaatgtattctt-tat-ccgtatgtgcgattgtcaattcat
ggtggggacagaccattgttaattgttggtctcggtcttaactaggaatgccttgtacgg
gtctttggttcaacaaaccacccggaatacgtc
>Pobliquiloculata_I_Y1491_52_AB636788 4396 bp 753 bp
agttcgtggagtgatctgtctgcttaattgcggttcactaagggcccataaattcaaggt
atgttagctattgtttccctattgacccctta---tttaataagcgcgtgtctttatggg
--ttt---aaacattgcgcatgctgttgggtcctgaaagcaacgaacgtgaccgcaacgt
cttgttgcctttatcttgt--tatatc-tattatttt-----------------------
-----------tataatag--aataactaacagaggctaatctaaaactagacggaccgc
tgtttctttcttaaaccagaggaaggttgcggcaataacaggtctgtgatgcccttagat
gttccgggctgcacacgtgctacaatgatcagtacagtgagcatctc---aattattata
caccgtatttagcgcttagatgcgattattggctc-t-ttt---agagtcttttaattgt
atttctaatgcgcgcggtaaagcctgcttcgagagtaagtgggtaatccattggaagtaa
tgatttctc-tttattatagcacacctatatacggcattcattcccgggatgactagttt
cgtcttttttgtgcgaatgtaatgtattctt-tat-ccgtatgtgcgattgtcaattcat
ggtggggacagaccattgttaattgttggtctcggtcttaactaggaatgccttgtacgg
gtctttggttcaacaaaccacccggaatacgtc
>Pobliquiloculata_I_Y1489_44_AB636696 4396 bp 753 bp
agttcgtggagtgatctgtctgcttaattgcgtttcactaagggcccataaattcaaggt
atgttagctattgtttccctattgacccctta---tttaataagcgcgtgtctttatggg
--ttt---aaacattgcgcatgctgttgggtcctgaaagcaacgaacgtgaccgcaacgt
cttgttgcctttatcttgt--tatatc-cattatttt-----------------------
-----------tataatag--aataactaacagaggctaatctaaaactagacggaccgc
tgtttctttcttaaaccagaggaaggttgcggcaataacaggtctgtgatgcccttagat
gttccgggctgcacacgtgctacaatgatcagtacagtgagcatctc---aattattata
caccgtatttagcgcttagatgcgattattggctc-t-tttataagagtcttttaattgt
atttctaatgcgcgcggtaaagcctgcttcgagagtaagtgggtaatccattggaagtaa
tgatttctc-tttattatagcacacctatatacggcattcattcccgggatgactagttt
cgtcttttttgtgcgaatgtaatgtattctt-tat-ccgtatgtgcgattgtcaattcat
ggtggggacagaccattgttaattgttggtctcggtcttaactaggaatgccttgtacgg
gtctttggttcaacaaaccacccggaatacgtc
>Pobliquiloculata_I_Z330_26_AB636758 4396 bp 753 bp
agttcgtggagtgatctgtctgcttaattgcgtttcactaagggcccataaattcaaggt
atgttagctattgtttccctattgacccctta---tttaataagcgcgtgtctttatggg
--ttt---aaacattgcgcatgctgttgggtcctgaaagcaacgaacgtgaccgcaacgt
cttgttgcctttatcttgt--tatatc-tattattt------------------------
-------------taatag--aataactaacagaggctaatttaaaactagacggaccgc
tgcttctttcttaaaccagaggaaggttgcggcaataacaggtctgtgatgcccttagat
gttccgggctgcacacgtgctacaatgatcagtacagtgagcatctc---aatttttata
caccgtatttagcgcttagatgcgattattggctc-t-tttataagagtcttttaattgt
atttctaatgcgcgcggtaaagcctgcttcgagagtaagtgggtaatccattggaagtaa
tgatttctc-tttattatagcacacctatatacggcattcattcccgggatgactagttt
cgtcttttttgtgcgaatgtaatgtattctt-tat-ccgtatgtgcgattgtcaattcat
ggtggggacagaccattgttaattgttggtctcggtcttaactaggaatgccttgtacgg
gtctttggttcaacaaaccacccggaatacgtc
>Pobliquiloculata_I_Z330_25_AB636757 4396 bp 753 bp
agttcgtggagtgatctgtctgcttaattgcgtttcactaagggcccataaattcaaggt
atgttagctattgtttccctattgacccctta---tttaataagcgcgtgtctttatggg
--ttt---aaacattgcgcatgctgttgggtcctgaaagcaacgaacgtgaccgcaacgt
cttgttgcctttatcttgt--tatatc-tattattt------------------------
-------------taatag--aataactaacagaggctaatttaaaactagacggaccgc
tgcttctttcttaaaccagaggaaggttgcggcaataacaggtctgtgatgcccttagat
gttccgggctgcacacgtgctacaatgatcagtacagtgagcatctc---aatttttata
caccgtatttagcgcttagatgcgattattggctc-t-tttataagagtcttttaattgt
atttctaatgcgcgcggtaaagcctgcttcgagagtaagtgggtaatccattggaagtaa
tgatttctc-tttattatagcacacctatatacggcattcattcccgggatgactagttt
cgtcttttttgtgcgaatgtaatgtattctt-tat-ccgtatgtgcgattgtcaattcat
ggtggggacagaccattgttaattgttggtctcggtcttaactaggaatgccttgtacgg
gtctttggttcaacaaaccacccggaatacgtc
>Pobliquiloculata_I_Z362_36_AB636686 4396 bp 753 bp
agttcgtggagtgatctgtctgcttaattgcgtttcactaagggcccataaattcaaggt
atgttagctattgtttccctattgacccctta---tttaataagcgcgtgtctttatggg
--ttt---aaacattgcgcatgctgttgggtcctgaaagcaacgaacgtgaccgcaacgt
cttgttgcctttatcttgt--tatatc-tattattt------------------------
-------------taatag--aataactaacagaggctaatttaaaactagacggaccgc
tgtttctttcttaaaccagaggaaggttgcggcaataacaggtctgtgatgcccttagat
gttccgggctgcacacgtgctacaatgatcagtacagtgagcatctc---aatttttata
caccgtatttagcgcttagatgcgattattggctc-t-tttataagagtcttttaattgt
atttctaatgcgcgcggtaaagcctgcttcgagagtaagtgggtaatccattggaagtaa
tgatttctc-tttattatagcacacctatatacggcattcattcccgggatgactagttt
cgtcttttttgtgcgaatgtaatgtattctt-tat-ccgtatgtgcgattgtcaattcat
ggtggggacagaccattgttaattgttggtctcggtcttaactaggaatgccttgtacgg
gtctttggttcaacaaaccacccggaatacgtc
>Pobliquiloculata_I_Z330_27_AB636759 4396 bp 753 bp
agttcgtggagtgatctgtctgcttaattgcgtttcactaagggcccataaattcaaggt
atgttagctattgtttccctattgacccctta---tttaataagcgcgtgtctttatggg
--ttt---aaacattgcgcatgctgttgggtcctgaaagcaacgaacgtgaccgcaacgt
cttgttgcctttatcttgt--tatatc-tattattt------------------------
-------------taatag--aataactaacagaggctaatttaaaactagacggaccgc
tgtttctttcttaaaccagaggaaggttgcggcaataacaggtctgtgatgcccttagat
gttccgggctgcacacgtgctacaatgatcagtacagtgagcatctc---aatttttata
caccgtatttagcgcttagatgcgattattggctc-t-tttataagagtcttttaattgt
atttctaatgcgcgcggtaaagcctgcttcgagagtaagtgggtaatccattggaagtaa
tgatttctc-tttattatagcacacctatatacggcattcattcccgggatgactagttt
cgtcttttttgtgcgaatgtaatgtattctt-tat-ccgtatgtgcgattgtcaattcat
ggtggggacagaccattgttaattgttggtctcggtcttaactaggaatgccttgtacgg
gtctttggttcaacaaaccacccggaatacgtc
>Pobliquiloculata_I_Z330_29_AB636685 4396 bp 753 bp
agttcgtggagtgatctgtctgcttaattgcgtttcactaagggcccataaattcaaggt
atgttagctattgtttccctattgacccctta---tttaataagcgcgtgtctttatggg
--ttt---aaacattgcgcatgctgttgggtcctgaaagcaacgaacgtgaccgcaacgt
cttgttgcctttatcttgt--tatatc-tattattt------------------------
-------------taatag--aataactaacagaggctaatttaaaactagacggaccgc
tgtttctttcttaaaccagaggaaggttgcggcaataacaggtctgtgatgcccttagat
gttccgggctgcacacgtgctacaatgatcagtacagtgagcatctc---aatttttata
caccgtatttagcgcttagatgcgattattggctc-t-tttataagagtcttttaattgt
atttctaatgcgcgcggtaaagcctgcttcgagagtaagtgggtaatccattggaagtaa
tgatttctc-tttattatagcacacctatatacggcattcattcccgggatgactagttt
cgtcttttttgtgcgaatgtaatgtattctt-tat-ccgtatgtgcgattgtcaattcat
ggtggggacagaccattgttaattgttggtctcggtcttaactaggaatgccttgtacgg
gtctttggttcaacaaaccacccggaatacgtc
>Pobliquiloculata_I_Y1489_49_AB636786 4396 bp 753 bp
agttcgtggagtgatctgtctgcttaattgcgtttcactaagggcccataaattcaaggt
atgttagctattgtttccctattgacccctta---tttaataagcgcgtgtctttatggg
--tct---aaacattgcgcatgctgttgggtcctgaaagcaacgaacgtgaccgcaacgt
cttgttgcctttatcttgt--tatatc-tattattcta----------------------
----------atataatag--aataactaacagaggctaatctaaaactagacggaccgc
tgtttctttcttaaaccagaggaaggttgcggcaataacaggtctgtgatgcccttagat
gttccgggctgcacacgtgctacaatgatcagtacagtgagcatctc---aattattata
caccgtatttagcgcttagatgcgattattggctc-t-tttataagagtcttttaattgt
atttctaatgcgcgcggtaaagcctgcttcgagagtaagtgggtaatccattggaagtaa
tgatttctc-tttattatagcacacctatatacggcattcattcccgggatgactagttt
cgtcttttttgtgcgaatgtaatgtattctt-tat-ccgtatgtgcgattgtcaattcat
ggtggggacagaccattgttaattgttggtctcggtcttaactaggaatgccttgtacgg
gtctttggttcaacaaaccacccggaatacgtc
>Pobliquiloculata_I_Y1489_45_AB636785 4396 bp 753 bp
agttcgtggagtgatctgtctgcttaattgcgtttcactaagggcccataaattcaaggt
atgttagctattgtttccctattgacccctta---tttaataagcgcgtgtctttatggg
--ttt---aaacattgcgcatgctgttgggtcctgaaagcaacgaacgtgaccgcaacgt
cttgttgcctttatcttgt--tatatc-tattattcta----------------------
----------atataatag--aataactaacagaggctaatctaaaactagacggaccgc
tgtttctttcttaaaccagaggaaggttgcggcaataacaggtctgtgatgcccttagat
gttccgggctgcacacgtgctacaatgatcagtacagtgagcatctc---aattattata
caccgtatttagcgcttagatgcgattattggctc-t-tttataagagtcttttaattgt
atttctaatgcgcgcggtaaagcctgcttcgagagtaagtgggtaatccattggaagtaa
tgatttctc-tttattatagcacacctatatacggcattcattcccgggatgactagttt
cgtcttttttgtgcgaatgtaatgtattctt-tat-ccgtatgtgcgattgtcaattcat
ggtggggacagaccattgttaattgttggtctcggtcttaactaggaatgccttgtacgg
gtctttggttcaacaaaccacccggaatacgtc
>Pobliquiloculata_I_Y1489_43_AB636787 4396 bp 753 bp
agttcgtggagtgatctgtctgcttaattgcgtttcactaagggcccataaattcaaggt
atgttagctattgtttccctattgacccctta---tttaataagcgcgtgtctttatggg
--ttt---aaacattgcgcatgctgttgggtcctgaaagcaacgaacgtgaccgcaacgt
cttgttgcctttatcttgt--tatatc-tattattcca----------------------
----------atataatag--aataactaacagaggctaatctaaaactagacggaccgc
tgtttctttcttaaaccagaggaaggttgcggcaataacaggtctgtgatgcccttagat
gttccgggctgcacacgtgctacaatgatcagtacagtgagcatctc---aattattata
caccgtatttagcgcttagatgcgattattggctc-t-tttataagagtcttttaattgt
atttctaatgcgcgcggtaaagcctgcttcgagagtaagtgggtaatccattggaagtaa
tgatttctc-tttattatagcacacctatatacggcattcattcccgggatgactagttt
cgtcttttttgtgcgaatgtaatgtattctt-tat-ccgtatgtgcgattgtcaattcat
ggtggggacagaccattgttaattgttggtctcggtcttaactaggaatgccttgtacgg
gtctttggttcaacaaaccacccggaatacgtc
>Pobliquiloculata_I_GYB648_15_AB636688 4396 bp 753 bp
agttcgtggagtgatctgtctgcttaattgcgtttcgctaagggcccataaattcaaggt
atgttagctattgtttccctattgacccctta---tttaataagcgcgtgtctttatggg
--ttt---aaacattgcgcatgctgttgggtcctgaaagcaacgaacgtgaccgcaacgt
cttgttgcctttatcttgt--tatatc-tattattc------------------------
-------------taatag--aataactaacagaggctaatctaaaactagacggaccgc
tgtttctttcttaaaccagaggaaggttgcggcaataacaggtctgtgatgcccttagat
gttccgggctgcacacgtgctacaatgatcagtacagtgagcatctc---aattattgta
caccgtatttagcgcttagatgcgattattggctc-t-ttt---ggagtcttttaattgt
atttctaatgcgcgcggtaaagcctgcttcgagagtaagtgggtaatccattggaagtaa
tgatttctc-tttattatagcacacctatatacggcattcattcccgggatgactagttt
cgtcttttttgtgcgaatgtaatgtattctt-tat-ccgtatgtgcgattgtcaattcat
ggtggggacagaccattgttaattgttggtctcggtcttaactaggaatgccttgtacgg
gtctttggttcaacaaaccacccggaatacgtc
>Pobliquiloculata_I_GYB648_9_AB636771 4396 bp 753 bp
agttcgtggagtgatctgtctgcttaattgcgtttcactaagggcccataaattcaaggt
atgttagctattgtttccctattgacccctta---tttaataagcgcgtgtctttatggg
--ttt---aaacattgcgcatgctgttgggtcctgaaagcaacgaacgtgaccgcaacgc
cttgttgcctttatcttgt--tatatc-tattattc------------------------
-------------taatag--aataactaacagaggctaatctaaaactagacggaccgc
tgtttctttcttaaaccagaggaaggttgcggcaataacaggtctgtgatgcccttagat
gttccgggctgcacacgtgctacaatgatcagtacagtgagcatctc---aattattgta
caccgtatttagcgcttagatgcgattattggctc-t-ttt---agagtcttttaattgt
atttctaatgcgcgcggtaaagcctgcttcgagagtaagtgggtaatccattggaagtaa
tgatttctc-tttattatagcacacctatatacggcattcattcccgggatgactagttt
cgtcttttttgtgcgaatgtaatgtattctt-tat-ccgtatgtgcgattgtcaattcat
ggtggggacagaccattgttaattgttggtctcggtcttaactaggaatgccttgtacgg
gtctttggttcaacaaaccacccggaatacgtc
>Pobliquiloculata_I_GYB648_1_AB636769 4396 bp 753 bp
agttcgtggagtgatctgtctgcttaattgcgtttcactaagggcccataaattcaaggt
atgttagctattgtttccctattgacccctta---tttaataagcgcgtgtctttatggg
--ttt---aaacattgcgcatgctgttgggtcctgaaagcaacgaacgtgaccgcaacgt
cttgttgcctttatcttgt--tatatc-tattattc------------------------
-------------taatag--aataactaacagaggctaatctaaaactagacggaccgc
tgtttctttcttaaaccagaggaaggttgcggcaataacaggtctgtgatgcccttagat
gttccgggctgcacacgtgctacaatgatcagtacagtgagcatctc---aattattgta
caccgtatttagcgcttagatgcgattattggctc-t-ttt---agagtcttttaattgt
atttctaatgcgcgcggtaaagcctgcttcgagagtaagtgggtaatccattggaagtaa
tgatttctc-tttattatagcacacctatatacggcattcattcccgggatgactagttt
cgtcttttttgtgcgaatgtaatgtattctt-tat-ccgtatgtgcgattgtcaattcat
ggtggggacagaccattgttaattgttggtctcggtcttaactaggaatgccttgtacgg
gtctttggttcaacaaaccacccggaatacgtc
>Pobliquiloculata_I_Y1442_83_AB636783 4396 bp 753 bp
agttcgtggagtgatctgtctgcttaattgcgtttcactaagggcccataaattcaaggt
atgttagctattgtttccctattgacccctta---tttaataagcgcgtgtctttatggg
--ttt---aaacattgcgcatgctgttgggtcctgaaagcaacgaacgtgaccgcaacgt
cttgttgcctttatcttgt--tatatc-tattattt------------------------
-----------tataatag--aataactaacagaggctaatctaaaactagacggaccgc
tgtttctttcttaaaccagaggaaggttgcggcaataacaggtctgtgatgcccttagat
gttccgggctgcacacgtgctacaatgatcagtacagtgagcatctc---aatttttata
caccgtatttagcgcttagatgcgattattggctc-t-ttt---agggtcttttaattgt
atttctaatgcgcgcggtaaagcctgcttcgagagtaagtgggtaatccattggaagtaa
tgatttctc-ttttatatagcacacctatatacggcattcattcccgggatgactagttt
cgtcttttttgtgcgaatgtaatgtattctt-tat-ccgtatgtgcgattgtcaattcat
ggtggggacagaccattgttaattgttggtctcggtcttaactaggaatgcctcgtacgg
gtctttggttcaacaaaccacccggaatacgtc
>Pobliquiloculata_I_Y1442_86_AB636695 4396 bp 753 bp
agttcgtggagtgatctgtctgcttaattgcgtttcactaagggcccataaattcaaggt
atgttagctattgtttccctattgacccctta---tttaataagcgcgtgtctttatggg
--ttt---aaacattgcgcatgctgttgggtcctgaaagcaacgaacgtgaccgcaacgt
cttgttgcctttatcttgt--tatatc-tattattt------------------------
-----------tataatag--aataactaacagaggctaatctaaaactagacggaccgc
tgtttctttcttaaaccagaggaaggttgcggcaataacaggtctgtgatgcccttagat
gttccgggctgcacacgtgctacaatgatcagtacagtgagcatctc---aatttttata
caccgtatttagcgcttagatgcgattattggctc-t-ttt---agggtcttttaattgt
atttctaatgcgcgcggtaaagcctgcttcgagagtaagtgggtaatccattggaagtaa
tgatttctc-ttttatatagcacacctatatacggcattcattcccgggatgactagttt
cgtcttttttgtgcgaatgtaatgtattctt-tat-ccgtatgtgcgattgtcaattcat
ggtggggacagaccattgttaattgttggtctcggtcttaactaggaatgcctcgtacgg
gtctttggttcaacaaaccacccggaatacgtc
>Pobliquiloculata_I_Z511_51_AB636766 4396 bp 753 bp
agttcgtggagtgatctgtctgcttaattgcgtttcactaagggcccataaattcaaggt
atgttagctattgtttccctattgacccctta---tttaataagcgcgtgtctttatggg
---tt---aaacattgcgcatgctgttgggtcctgaaagcaacgaacgtgaccgcaacgt
cttgttgcctttatcttgt--tatatc-tattatttt-----------------------
------------ataatag--aataactaacagaggctaatctaaaactagacggaccgc
tgtttctttcttaaaccagaggaaggttgcggcaataacaggtctgtgatgcccttagat
gttccgggctgcacacgtgctacaatgatcagtacagtgagcatctc---aattttaata
caccgtatttagcgcttagatgcgattattggctc-t-ttt---agtgtcttttaattgt
atttctaatgcgcgcggtaaagcctgcttcgagagtaagtgggtaatccattggaagtaa
tgatttctc-ttttatatagcacacctatatacggcattcattcccgggatgactagttt
cgtcttttttgtgcgaatgtaatgtattctt-tat-ccgtatgtgcgattgtcaattcat
ggtggggacagaccattgttaattgttggtctcggtcttaactaggaatgccttgtacgg
gtctttggttcaacaaaccacccggaatacgtc
>Pobliquiloculata_I_Z511_54_AB636765 4396 bp 753 bp
agttcgtggagtgatctgtctgcttaattgcgtttcactaagggcccataaattcaaggt
atgttagctattgtttccctattgacccctta---tttaataagcgcgtgtctttatggg
---tt---aaacattgcgcatgctgttgggtcctgaaagcaacgaacgtgaccgcaacgt
cttgttgcctttatcttgt--tatatc-tattatttt-----------------------
------------ataatag--aataactaacagaggctaatctaaaactagacggaccgc
tgtttctttcttaaaccagaggaaggttgcggcaataacaggtctgtgatgcccttagat
gttccgggctgcacacgtgctacaatgatcagtacagtgagcatctc---aattttaata
caccgtatttagcgcttagatgcgattattggctc-t-ttt---agtgtcttttaattgt
atttctaatgcgcgcggtaaagcctgcttcgagagtaagtgggtaatccattggaagtaa
tgatttctc-ttttatatagcacacctatatacggcattcattcccgggatgactagttt
cgtcttttttgtgcgaatgtaatgtattctt-tat-ccgtatgtgcgattgtcaattcat
ggtggggacagaccattgttaattgttggtctcggtcttaactaggaatgccttgtacgg
gtctttggttcaacaaaccacccggaatacgtc
>Pobliquiloculata_I_Z330_28_AB636760 4396 bp 753 bp
agttcgtggagtgatctgtctgcttaattgcgtttcactaagggcccataaattcaaggt
atgttagctattgtttccctattgacccctta---tttaataagcgcgtgtctttatggg
---tt---aaacattgcgcatgctgttgggtcctgaaagcaacgaacgtgaccgcaacgt
cttgttgcctttatcttgt--tatatc-tattatttt-----------------------
-----------tataatag--aataactaacagaggctaatctaaaactagacggaccgc
tgtttctttcttaaaccagaggaaggttgcggcaataacaggtctgtgatgcccttagat
gttccgggctgcacacgtgctacaatggtcagtacagtgagcatctc---aattttaata
caccgtatttagcgcttagatgcgattattggctc-t-tttataagagtcttttaattgt
atttctaatgcgcgcggtaaagcctgcttcgagagtaagtgggtaatccattggaagtaa
tgatttctc-ttttatatagcacacctatatacggcattcattcccgggatgactagttt
cgtcttttttgtgcgaatgtaatgtattctt-tat-ccgtatgtgcgattgtcaattcat
ggtggggacagaccattgttaattgttggtctcggtcttaactaggaatgccttgtacgg
gtctttggttcaacaaaccacccggaatacgtc
>Pobliquiloculata_I_Z362_37_AB636762 4396 bp 753 bp
agttcgtggagtgatctgtctgcttaattgcgtttcactaagggcccataaattcaaggt
atgttagctattgtttccctattgacccctta---tttaataagcgcgtgtctttatggg
---tt---aaacattgcgcatgctgttgggtcctgaaagcaacgaacgtgaccgcaacgt
cttgttgcctttatcttgt--tatatc-tattatttt-----------------------
-----------tataatag--aataactaacagaggctaatctaaaactagacggaccgc
tgtttctttcttaaaccagaggaaggttgcggcaataacaggtctgtgatgcccttagat
gttccgggctgcacacgtgctacaatgatcagtacagtgagcatctc---aattttaata
caccgtatttagcgcttagatgcgattattggctc-t-tttataagtgtcttttaattgt
atttctaatgcgcgcggtaaagcctgcttcgagagtaagtgggtaatccattggaagtaa
tgatttctc-ctttatatagcacacctatatacggcattcattcccgggatgactagttt
cgtcttttttgtgcgaatgtaatgtattctt-tat-ccgtatgtgcgattgtcaattcat
ggtggggacagaccattgctaattgttggtctcggccttaactaggaatgccttgtacgg
gtctttggttcaacaaaccacccggaatacgtc
>Pobliquiloculata_I_Z362_38_AB636763 4396 bp 753 bp
agttcgtggagtgatctgtctgcttaattgcgtttcactaagggcccataaattcaaggt
atgttagctattgtttccctattgacccctta---tttaataagcgcgtgtctttatggg
---tt---aaacattgcgcatgctgttgggtcctgaaagcaacgaacgtgaccgcaacgt
cttgttgcctttatcttgt--tatatc-tattatttt-----------------------
-----------tataatag--aataactaacagaggctaatctaaaactagacggaccgc
tgtttctttcttaaaccagaggaaggttgcggcaataacaggtctgtgatgcccttagat
gttccgggctgcacacgtgctacaatgatcagtacagtgagcatctc---aattttaata
caccgtatttagcgcttagatgcgattattggctc-t-tttataagtgtcttttaattgt
atttctaatgcgcgcggtaaagcctgcttcgagagtaagtgggtaatccattggaagtaa
tgatttctc-ttttatatagcacacctatatacggcattcattcccgggatgactagttt
cgtcttttttgtgcgaatgtaatgtattctt-tat-ccgtatgtgcgattgtcaattcat
ggtggggacagaccattgttaattgttggtctcggtcttaactaggaatgccttgtacgg
gtctttggttcaacaaaccacccggaatacgtc
>Pobliquiloculata_I_Z362_41_AB636761 4396 bp 753 bp
agttcgtggagtgatctgtccgcttaattgcgtttcactaagggcccataaattcaaggt
atgttagctattgtttccctattgacccctta---tttaataagcgcgtgtctttatggg
---tt---aaacattgcgcatgctgttgggtcctgaaagcaacgaacgtgaccgcaacgt
cttgttgcctttatcttgt--tatatc-tattatttt-----------------------
-----------tataatag--aataactaacagaggctaatctaaaactagacggaccgc
tgtttctttcttaaaccagaggaaggttgcggcaataacaggtctgtgatgcccttagat
gttccgggctgcacacgtgctacaatgatcagtacagtgagcatctc---aattttaata
caccgtatttagcgcttagatgcgattattggctc-t-tttataagtgtcttttaattgt
atttctaatgcgcgcggtaaagcctgcttcgagagtaagtgggtaatccattggaagtaa
tgatttctc-ttttatatagcacacctatatacggcattcattcccgggatgactagttt
cgtcttttttgtgcgaatgtaatgtattctt-tat-ccgtatgtgcgattgtcaattcat
ggtggggacagaccattgttaattgttggtctcggtcttaactaggaatgccttgtacgg
gtctttggttcaacaaaccacccggaatacgtc
>Pobliquiloculata_I_Me1597_39_AB636798 4396 bp 753 bp
agttcgtggagtgatctgtctgcttaattgcgtttcactaagggcccataaattcaaggt
atgttagctattgtttccctattgacccctta---tttaataagagcgtgtctttatggg
--ttt---aaacattgcgcatgctgttgggtcctgaaagcaacgaacgtgaccgcaacgt
cttgttgcctttatcttgt--tatatc-tattattt------------------------
-----------tataatag--aataactaacagaggctaatctaaaactagacggaccgc
tgtttctttcttaaaccagaggaaggttgcggcaataacaggtctgtgatgcccttagat
gttccgggctgcacacgtgctacaatgatcagtacagtgagcatctc---aatttttata
caccgtatttagcgcttagatgcgattattggctc-t-tttataagagtcttttaattgt
atttctaatgcgcgcggtaaagcctgcttcgagagtaagtgggtaatccattggaagtaa
tgatttctc-tttattatagcacacctatatacggcattcattcccgggatgactagttt
cgtcttttttgtgcgaatgtaatgtattctt-tat-ccgtatgtgcgattgtcaattcat
ggtggggacagaccattgttaattgttggtctcggtcttaactaggaatgccttgtacgg
gtctttggttcaacaaaccacccggaatacgtc
>Pobliquiloculata_I_Z232_10_AB636751 4396 bp 753 bp
agttcgtggagtgatctgtctgcttaattgcgtttcactaagggcccataaattcaaggt
atgttagctattgtttccctattgacccctta---tttaataagagcgtgtctttatggg
--ttt---aaacattgcgcatgctgttgggtcctgaaagcaacgaacgtgaccgcaacgt
cttgttgcctttatcttgt--tatatc-tattattct-----------------------
--------------aatag--aataactaacagaggctaatctaaaactagacggaccgc
tgtttctttcttaaaccagaggaaggttgcggcaataacaggtctgtgatgcccttagat
gttccgggctgcacacgtgctacaatgatcagtacagtgagcatctc---aattttaata
caccgtatttagcgcttagatgcgattattggctc-t-ttt---agggtcttttaattgt
atttctaatgcgcgcggtaaagcctgcttcgagagtaagtgggtaatccattggaagtaa
tgatttctc-tttattatagcacacctatatacggcattcattcccgggatgactagttt
cgtcttttttgtgcgaatgtaatgtattctt-tat-ccgtatgtgcgattgtcaattcat
ggtggggacagaccattgttaattgttggtctcggtcttaactaggaatgccttgtacgg
gtctttggttcaacaaaccacccggaatacgtc
>Pobliquiloculata_I_Z232_7_AB636749 4396 bp 753 bp
agttcgtggagtgatctgtctgcttaattgcgtttcactaagggcccataaattcaaggt
atgttagctattgtttccctattgacccctta---tttaataagagcgtgtctttatggg
--ttt---aaacattgcgcatgctgttgggtcctgaaagcaacgaacgtgaccgcaacgt
cttgttgcctttatcttgt--tatatc-tattattct-----------------------
--------------aatag--aataactaacagaggctaatctaaaactagacggaccgc
tgtttctttcttaaaccagaggaaggttgcggcaataacaggtctgtgatgcccttagat
gttccgggctgcacacgtgctacaatgatcagtacagtgagcatctc---aattttaata
caccgtatttagcgcttagatgcgattattggctc-t-ttt---agggtcttttaattgt
atttctaatgcgcgcggtaaagcctgcttcgagagtaagtgggtaatccattggaagtaa
tgatttctc-tttattatagcacacctatatacggcattcattcccgggatgactagttt
cgtcttttttgtgcgaatgtaatgtattctt-tat-ccgtatgtgcgattgtcaattcat
ggtggggacagaccattgttaattgttggtctcggtcttaactaggaatgccttgtacgg
gtctttggttcaacaaaccacccggaatacgtc
>Pobliquiloculata_I_KH281_15_AB636890 4396 bp 753 bp
agttcgtggagtgatctgtctgcttaattgcgtttcactaagggcccataaattcaaggt
atgttagctattgtttccctattgacccctta---tttaataagcgcgtgtctttatggg
--tttaaaaaacattgcgcatgctgttgggtcctgaaagcaacgaacgtgaccgcaacgt
cttgttgcctttatcttgt--tatatc-tattagatt-----------------------
-----------tctaatag--aataactaacagaggctaatctaaaactagacggaccgc
tgtttctttcttaaaccagaggaaggttgcggcaataacaggtctgtgatgcccttagat
gttccgggctgcacacgtgctacaatgatcagtacagtgagcatctc---aatttttata
caccgtatttagcgcttagatgcgattattggctc-t-ttt---agagtcttttaattgt
atttctaatgcgcgcggtaaagcctgcttcgagagtaagtgggtaatccattggaagtaa
tgatttctc-ttttttatagcacacctatatacggcattcattcccgggatgactagttt
cgtcttttttgtgcgaatgtaatgtattctt-tat-ccgtatgtgcgattgtcaattcat
ggtggggacagaccattgttaattgttggtctcggtcttaactaggaatgccttgtacgg
gtctttggttcaacaaaccacccggaatacgtc
>Pobliquiloculata_I_KH281_12_AB636730 4396 bp 753 bp
agttcgtggagtgatctgtctgcttaattgcgtttcactaagggcccataaattcaaggt
atgttagctattgtttccctattgacccctta---tttaataagcgcgtgtctttatggg
ttttt---aaacattgcgcatgctgttgggtcctgaaagcaacgaacgtgaccgcaacgt
cttgttgcctttatcttgt--tatatc-tattagatt-----------------------
-----------tctaatag--aataactaacagaggctaatctaaaactagacggaccgc
tgtttctttcttaaaccagaggaaggttgcggcaataacaggtctgtgatgcccttagat
gttccgggctgcacacgtgctacaatgatcagtacagtgagcatctctctaatttttata
caccgtatttagcgcttagatgcgattattggctc-t-ttt---agtgtcttttaattgt
atttctaatgcgcgcggtaaagcctgcttcgagagtaagtgggtaatccattggaagtaa
tgatttctc-tttattatagcacacctatatacggcattcattcccgggatgactagttt
cgtcttttttgtgcgtatgtaatgtattctt-tat-ccgtatgtgcgattgtcaattcat
ggtggggacagaccattgttaattgttggtctcggtcttaactaggaatgccttgtacgg
gtctttggttcaacaaaccacccggaatacgtc
