# Supplementary material for: SSU rDNA Divergence in Planktonic Foraminifera: Molecular Taxonomy and Biogeographic Implications
Source: PLoS One. 2014 Aug 13;9(8):e104641. doi: 10.1371/journal.pone.0104641 (PMC4131912; doi:10.1371/journal.pone.0104641)
Supplement: File S1 — Sequence alignments, PhyML trees used for patristic distance calculation, BEAST ultrametric trees and patristic distance matrices. (ZIP) [file pone.0104641.s004.zip › File S2/aligments patristic and ABGD/Sdehiscens_patristique_mafft.txt]

>Sdehiscens_I_GB627_DS 4396 bp 703 bp
agttcgtggagtgatctgtctgcttaattgcgtttcaaaactaacacacagagagcttag
gggcaccgtttgttgagtcccttttactatactcaatgtcaaaactcctcaatgatcatt
acgtgaggggagtggagatacattcggatgcaatatctttgctctcttttgaacgcaacg
gacgtgattgcgaccccttgttgagtcccttaacaatactctatatttgcgcggcctaat
gatcttatgtgaaggtcgcgcagataaactcgggggaccgctgtactcattcttctttaa
accagaggaagattgcggcaataacaggtctgtgatgccctcagatgtcctgggctgcac
acgtgctacattgaccagcacagtgagcaactttcaatttgaaacatcggtttaataatc
tgtcactcgttggcggatggttaccgatagcgcctggtctttaacagactaggtaatctt
ttgaagtgctgctaagattttctgaattgagcttatcaaaacacgcgctgatttcactac
aaacagtccactgccagttccaaattgcaccgcggctggtggaactttagcgtatgcaac
atgttaattcttcgtggggatagacgcttgaaactttccgtctcgtccttaactgggaat
gccttgtacgggtcatggttcaacataccacccggaatacgtc
>Sdehiscens_I_GA3014_DS 4396 bp 703 bp
agttcgtggagtgatctgtctgcttaattgcgtttcaaaactaacacacagagagcttag
gggcaccgtttgttgagtcccttttactatactcaatgtcaaaactcctcaatgatcatt
acgtgaggggagtggagatacattcggatgcaatatctttgctctcttttgaacgcaacg
gacgtgattgcgaccccttgttgagtcccttaacaatactctatatttgcgcggcctaat
gatcttatgtgaaggtcgcgcagataaactcgggggaccgctgtactcattcttctttaa
accagaggaagattgcggcaataacaggtctgtgatgccctcagatgtcctgggctgcac
acgtgctacattgaccagcacagtgagcaactttcaatttgaaacatcggtttaataatc
tgtcactcgttggcggatggttaccgatagcgcctggtctttaacagactaggtaatctt
ttgaagtgctgctaagattttctgaattgagcttatcaaaacacgcgctgatttcactac
aaacagtccactgccagttccaaattgcaccgcggctggtggaactttagcgtatgcaac
atgttaattcttcgtggggatagacgcttgaaactttccgtctcgtccttaactgggaat
gccttgtacgggtcatggttcaacataccacccggaatacgtc
>Sdehiscens_I_GA3212_DS 4396 bp 703 bp
agttcgtggagtgatctgtctgcttaattgcgtttcaaaactaacacacagagagcttag
gggcaccgtttgttgagtcccttttactatactcaatgtcaaaactcctcaatgatcatt
acgtgaggggagtggagatacattcggatgcaatatctttgctctcttttgaacgcaacg
gacgtgattgcgaccccttgttgagtcccttaacaatactctatatttgcgcggcctaat
gatcttatgtgaaggtcgcgcagataaactcgggggaccgctgtactcattcttctttaa
accagaggaagattgcggcaataacaggtctgtgatgccctcagatgtcctgggctgcac
acgtgctacattgaccagcacagtgagcaactttcaatttgaaacatcggtttaataatc
tgtcactcgttggcggatggttaccgatagcgcctggtctttaacagactaggtaatctt
ttgaagtgctgctaagattttctgaattgagcttatcaaaacacgcgctgatttcactac
aaacagtccactgccagttccaaattgcaccgcggctggtggaactttagcgtatgcaac
atgttaattcttcgtggggatagacgcttgaaactttccgtctcgtccttaactgggaat
gccttgtacgggtcatggttcaacataccacccggaatacgtc
>Sdehiscens_I_GA2905_DS 4396 bp 703 bp
agttcgtggagtgatctgtctgcttaattgcgtttcaaaactaacacacagagagcttag
gggcaccgtttgttgagtcccttttactatactcaatgtcaaaactcctcaatgatcatt
acgtgaggggagtggagatacattcggatgcaatatctttgctctcttttgaacgcaacg
gacgtgattgcgaccccttgttgagtcccttaacaatactctatatttgcgcggcctaat
gatcttatgtgaaggtcgcgcagataaactcgggggaccgctgtactcattcttctttaa
accagaggaagattgcggcaataacaggtctgtgatgccctcagatgtcctgggctgcac
acgtgctacattgaccagcacagtgagcaactttcaatttgaaacatcggtttaataatc
tgtcactcgttggcggatggttaccgatagcgcctggtctttaacagactaggtaatctt
ttgaagtgctgctaagattttctgaattgagcttatcaaaacacgcgctgatttcactac
aaacagtccactgccagttccaaattgcaccgcggctggtggaactttagcgtatgcaac
atgttaattcttcgtggggatagacgcttgaaactttccgtctcgtccttaactgggaat
gccttgtacgggtcatggttcaacataccacccggaatacgtc
>Sdehiscens_I_GA2865_DS 4396 bp 703 bp
agttcgtggagtgatctgtctgcttaattgcgtttcaaaactaacacacagagagcttag
gggcaccgtttgttgagtcccttttactatactcaatgtcaaaactcctcaatgatcatt
acgtgaggggagtggagatacattcggatgcaatatctttgctctcttttgaacgcaacg
gacgtgattgcgaccccttgttgagtcccttaacaatactctatatttgcgcggcctaat
gatcttatgtgaaggtcgcgcagataaactcgggggaccgctgtactcattcttctttaa
accagaggaagattgcggcaataacaggtctgtgatgccctcagatgtcctgggctgcac
acgtgctacattgaccagcacagtgagcaactttcaatttgaaacatcggtttaataatc
tgtcactcgttggcggatggttaccgatagcgcctggtctttaacagactaggtaatctt
ttgaagtgctgctaagattttctgaattgagcttatcaaaacacgcgctgatttcactac
aaacagtccactgccagttccaaattgcaccgcggctggtggaactttagcgtatgcaac
atgttaattcttcgtggggatagacgcttgaaactttccgtctcgtccttaactgggaat
gccttgtacgggtcatggttcaacataccacccggaatacgtc
>Sdehiscens_I_GA630_DS 4396 bp 703 bp
agttcgtggagtgatctgtctgcttaattgcgtttcaaaactaacacacagagagcttag
gggcaccgtttgttgagtcccttttactatactcaatgtcaaaactcctcaatgatcatt
acgtgaggggagtggagatacattcggatgcaatatctttgctctcttttgaacgcaacg
gacgtgattgcgaccccttgttgagtcccttaacaatactctatatttgcgcggcctaat
gatcttatgtgaaggtcgcgcagataaactcgggggaccgctgtactcattcttctttaa
accagaggaagattgcggcaataacaggtctgtgatgccctcagatgtcctgggctgcac
acgtgctacattgaccagcacagtgagcaactttcaatttgaaacatcggtttaataatc
tgtcactcgttggcggatggttaccgatagcgcctggtctttaacagactaggtaatctt
ttgaagtgctgctaagattttctgaattgagcttatcaaaacacgcgctgatttcactac
aaacagtccactgccagttccaaattgcaccgcggctggtggaactttagcgtatgcaac
atgttaattcttcgtggggatagacgcttgaaactttccgtctcgtccttaactgggaat
gccttgtacgggtcatggttcaacataccacccggaatacgtc
