# Supplementary material for: SSU rDNA Divergence in Planktonic Foraminifera: Molecular Taxonomy and Biogeographic Implications
Source: PLoS One. 2014 Aug 13;9(8):e104641. doi: 10.1371/journal.pone.0104641 (PMC4131912; doi:10.1371/journal.pone.0104641)
Supplement: File S1 — Sequence alignments, PhyML trees used for patristic distance calculation, BEAST ultrametric trees and patristic distance matrices. (ZIP) [file pone.0104641.s004.zip › File S2/aligments patristic and ABGD/Tquiqueloba_patristique_mafft.txt]

>Tquinqueloba_Ib_AS66_NA_JQ799895 4396 bp 866 bp
aattcgtggagtgatctgtctgcttaattgcgcattgcaaattgtaattaatct------
------------------------------------------------------------
----------------------ggcttggatgatcgtttgatttcgatttgaatgccat-
---------------ttcttttt-------------------------------------
-----------------tcgag--------------------------------------
-------------------aatgacttgccctaaagattgattaacaccgtgagtgcaac
gagtgagattgcgagtctttgttatgtagtgctcaacatacctat---------------
-----gtgcagtaggatt-taact--acaccatgtaacctttttcaaaggttgaatgaac
ttaggcgactgctatacttttaagatggtcgaaggttgtggcaatgacaggtctgtgatg
ccc-ttagatgttcagggctgcacacgtactacattgatctagtcaataagtatgtgtgt
aacaata-attttgaatgtattggttaagcttttcttatattttggtaagaggttaatac
agaacttcgagagagttccgacaacagtcaatctagttattgcttgtagtcg---atctc
atgattgtttagttttatgcaacttcgggtcatgattcactagtacgcttctaattcaca
gtggggacagtcgtttgtaattctgagactcggttcaactaggaatgcctagtattgatg
gttcactaaactttctggaataagtc
>Tquinqueloba_Ia_A115QUI_NA_AF250116 4396 bp 866 bp
aattcgtggagtgatctgtctgcttaattgcgcattgcaaattgtaattgatct------
------------------------------------------------------------
-------------------------ttgaacagatccgtctttttatgttgaatagtac-
---------------gtacagtcagacccggttgggcatgtacggaaaggtcacatataa
agtacggtctgctaaagatatg--------------------------------------
-------------------aatatcttgccctaaagattgattaacaccgtgagtgcaac
gagtgagattgcgagtctttgttatgtagtgctcaacatacctat---------------
-----gtgcagtaggatt-taact--acaccatgtaacctttttcaaaggttgaatgaac
ttaggcgactgctatacttttaagatggtcgaaggttgtggcaatgacaggtctgtgatg
ccc-ttagatgttcagggctgcacacgtactacattgatctagtcaataagtatgtgtgt
aacaata-attttgaatgtattggttaagcttttcttatattttggtaagaggttaatac
agaacttcgagagagttccgacaacagtcaatctagttattgcttgtagtcg---atctc
atgattgtttagttttatgcaacttcgggtcatgattcactagtacgcttctaattcaca
gtggggacagtcgtttgtaattctgagactcggttcaactaggaatgcctagtattgatg
gttcactaaactttctggaataagtc
>Tquinqueloba_IIa_DSQUI_NA_AF250112 4396 bp 866 bp
aattcgtggagtgatttgtctgcttaattgcgcattgcaaattgtaattgatcttttacc
agtctcgttccgattgatgttgtgaatattgtagaatattgttgtcgtcgagtcataatt
gccactacgtctggtccttc--gggcagaatag-------tccttatgcttgtctacaca
aaattctccacaatgttgtagccatacttgattgtatgcgctattaatgtctatgtgtga
cacattcgtggttcaagaccagttcggctgcttgcacacattgccatctcaacatgattg
gtcaggctgctagagaccttgtgtcttgccccaaaggttgattaacaccgtgagtgcaac
gagtgagattgcaagtctttgttatgtagtgaacaacatatacctactactctagt----
---------agtaggattccaact--acacagtataaccatt----aaggtgaaatgaac
tcaggcgactgctatac-tttaagatggtggaaggttgtggcaatgacaggtctgtgatg
ccctttagatgttcaaggctgcacacgtactacattgatctagtcaacgagtatgtatgt
aacattgaataatgaatgtattggttaagc-tatattgtatttcgcta--acgttaattc
agaacttcgagaaggttccgacaacagtcaatctagttattgcttgtagtcg---attgc
ataattgtacag-ttcacgcaacgctcggttatcattcgctagta--ttgttaattcaca
gtggggacagtcgtttgtaattctgagactcggttcaaccaggaatgcctcgtatttgtg
gttcattatactccgtggaataagtc
>Tquinqueloba_IIa_AA28QUI_NA_AF250113 4396 bp 866 bp
aattcgtggagtgatttgtctgcttaattgcgcattgcaaattgtaattgatcttttacc
agtctcgttccgattgatgttgtgaatattgtagaatattgttgtcgtcgagtcataatt
gccactacgtctggtccttc--gggcagaatag-------tccttatgcttgtctacaca
aaattctccacaatgttgtagccatacttgattgtatgcgctattaatgtctatgtgtga
cacattcgtggttcaagaccagttcggctgcttgcacacattgccatctcaacatgattg
gtcaggctgctagagaccttgtgtcttgccccaaaggttgattaacaccgtgagtgcaac
gagtgagattgcaagtctttgttatgtagtgaacaacatatacctactactctagt----
---------agtaggattccaact--acacagtataaccatt----aaggtgaaatgaac
tcaggcgactgctatac-tttaagatggtggaaggttgtggcaatgacaggtctgtgatg
ccctttagatgttcaaggctgcacacgtactacattgatctagtcaacgagtatgtatgt
aacattgaataatgaatgtattggttaagc-tatattgtatttcgcta--acgttaattc
agaacttcgagaaggttccgacaacagtcaatctagttattgcttgtagtcg---attgc
ataattgtacag-ttcacgcaacgctcggttatcattcgctagta--ttgttaattcaca
gtggggacagtcgtttgtaattctgagactcggttcaaccaggaatgcctcgtatttgtg
gttcattatactccgtggaataagtc
>Tquinqueloba_IIb_DSBQUI_NA_AF250114 4396 bp 866 bp
aattcgtggagtgatttgtctgcttaattgcgcattgcaaattgtaattgatcttttacc
agtctcgttctgatttatgttgt-aatattgtagaatattgttgtcgtcgagtcattatt
gccactacgtctggtcctttgggggcagaatagtgttgtatattttgtcttgtcaacaca
aaattcttcacaatattgtagccgtacttgattgtatgcgctattcatg--tatatgtg-
-------gttagtcaacaccagttcggctgcttgcacacatcgccatctcaacatgatca
gtcaggctgctagagaccttgtgtcttgccccaaaggttgattaacaccgtgagtgcaac
gagtgagattgcaagcctttgttatgtagtgaacaacatatacctactactactactatt
ttgtagtaatgtaggattccaact--acacagaataaccatt----aaggtgaaatgaac
tcaggcgactgctatac-tttaagatggtggaaggttgtggcaatgacaggtctgtgatg
ccctttagatgttcaaggctgcacacgtactacattgatctagtcaacgagtatgtatgt
aacattg-attttgcatctattggttaagc-tataatgtatttcggta--acgttaattc
agaacttcgagaaggttccgacaacagtcaatctagttattgcttgtagttgttaattgt
ataattgtctag-ttcacgcaacgttcgtttatcattctctagta--ttgttaattcaca
gtggggacagtcgtttgtaattctgagactcggttcaaccaggaatgcctcgtatttgtg
gttcattaaactccgtggaataagtc
>Tquinqueloba_IIc_AA10QUI_NA_AF250115 4396 bp 866 bp
aattcgtggagtgatttgtctgcttaattgcgcattgcaaattgtaattgatcttttacc
agtctcgttctgatttatgttgt-aatattgtagaatattgttgtcgtcgagtcattatt
gccactacgtctggtccttt--gggcagaatagtgttgtatattttgtcttgtcaacaca
aaattcttcacaatattgtagccgtacttgattgtatgcgctattcatg--tatatgtg-
-------gttagtcaacaccagttcggctgcttgcacacatcgccatctcaacatgatca
gtcaggctgctagagaccttgtgtcttgccccaaaggttgattaacaccgtgagtgcaac
gagtgagattgcaagcctttgttatgtagtgaacaacatatacctactactactac---t
ttgtagtaatgtaggattccaactacacacagaataaccatt----aaggtgaaatgaac
tcaggcgactgctatac-tttaagatggtggaaggttgtggcaatgacaggtctgtgatg
ccctttagatgttcaaggctgcacacgtactacattgatctagtcaacgagtatgtatgt
aacattg-attatgcatctattggttaagc-tataatgtatttcggta--acgttaattc
agaacttcgagaaggttccgacaacagtcaatctagttattgcttgtagttgttaattgt
ataattgtctag-ttcacgcaacgttcgtttatcattctctagta--ttgttaattcaca
gtggggacagtcgtttgtaattctgagactcggttcaaccaggaatgcctcgtatttgtg
gttcattaaactccgtggaataagtc
>Tquinqueloba_U_2-3-6_NA_AY453127 4396 bp 866 bp
aattcgtggagtgatttgtctgcttaattgcgcattgcaaattgtaattgatcttttacc
agtctcgttctgatttttgttgtgaatattgtagaatattgttgtcgtcgagtcattatt
gccactacgtctggtccttt--gggcagaatagtgttttatattttgtcttg-caacaca
aaattcttcacaatattgtagccgtacttcattgtatgcgctattcatg--tatatgtga
cacatttgtggttcaagaccagttcggctgcttgtacacatataca-ctcgacatgatca
ttcaggctgctagagaccttgtgtcttgccccaaaggttgattaacaccgtgagtgcaac
g-gtgagattgcaggcctttgttatgtagtg-acaacatatacctactactactac---t
ttgtagtaatgtaggattccaact--acacagaataaccatt----aaggtgaaatgaac
tcaggcgactgctatac-tttaagatggtggaaggttgtggcaatgacaggtctgtgatg
ccctttagatgttcaaggctgcacacgtactacattga-ctagtcaacgagtatgtatgt
aacattg-attatgcatctattggttaagc-tataatgtatttcggta--acgttaattc
agaacttcgagaaggttccgacaacagtcaatctagttattgcttgtagttgttaattgt
ataattgtttag-ttcgcgcaacgttcgtttatcattctctagta--ttgttaattcaca
gtggggacagtcgtttgtaattctgagactcggttcaaccaggaatgcctcgtatttgtg
gttcattaaactccgtggaataagtc
>Tquinqueloba_U_2-3-6_NA_AY453127 4396 bp 866 bp
aattcgtggagtgatttgtctgcttaattgcgcattgcaaattgtaattgatcttttacc
agtctcgttctgatttttgttgtgaatattgtagaatattgttgtcgtcgagtcattatt
gccactacgtctggtccttt--gggcagaatagtgttttatattttgtcttg-caacaca
aaattcttcacaatattgtagccgtacttcattgtatgcgctattcatg--tatatgtga
cacatttgtggttcaagaccagttcggctgcttgtacacatataca-ctcgacatgatca
ttcaggctgctagagaccttgtgtcttgccccaaaggttgattaacaccgtgagtgcaac
g-gtgagattgcaggcctttgttatgtagtg-acaacatatacctactactactac---t
ttgtagtaatgtaggattccaact--acacagaataaccatt----aaggtgaaatgaac
tcaggcgactgctatac-tttaagatggtggaaggttgtggcaatgacaggtctgtgatg
ccctttagatgttcaaggctgcacacgtactacattga-ctagtcaacgagtatgtatgt
aacattg-attatgcatctattggttaagc-tataatgtatttcggta--acgttaattc
agaacttcgagaaggttccgacaacagtcaatctagttattgcttgtagttgttaattgt
ataattgtttag-ttcgcgcaacgttcgtttatcattctctagta--ttgttaattcaca
gtggggacagtcgtttgtaattctgagactcggttcaaccaggaatgcctcgtatttgtg
gttcattaaactccgtggaataagtc
