# Supplementary material for: SSU rDNA Divergence in Planktonic Foraminifera: Molecular Taxonomy and Biogeographic Implications
Source: PLoS One. 2014 Aug 13;9(8):e104641. doi: 10.1371/journal.pone.0104641 (PMC4131912; doi:10.1371/journal.pone.0104641)
Supplement: File S1 — Sequence alignments, PhyML trees used for patristic distance calculation, BEAST ultrametric trees and patristic distance matrices. (ZIP) [file pone.0104641.s004.zip › File S2/aligments patristic and ABGD/Ttruncatulinoides_patristique_mafft.txt]

>Ttruncatulinoides_I_A482_1_AJ272474 4396 bp 757 bp
agttcgtggagtgatctgtctgcctaattgcgtttcactaaggtcccattcatcatacgt
atgaatagcgtcttaactcacttttaccgctacctatttgtagtaagcgctcatactatt
gggaccggaatgcaacgagcgcgactgcaccacctaattgccccttatctaccatta---
attactttatattaaccgccctgtacgggcaccggggccttacctttactgaaactagct
ggaccgctgctttcctttaagccagaggaaggttgcggcaataacaggtctgtgatgccc
tcagatgttccgggccgcacacgtgctacaatgatcagcac--aaagagtattacctatc
ttcttatacc-taacccagtatgttaaacttattgcgtaaaggatattgtctta---acg
atttatccgctttagcgcgttaagattattgggcggttatgcctgcctcgagagagtgta
cggggcagcaagagtaatgattccctcgtttttactactaataccgcgcttggtaacata
caacactcgattaagtagggtctttgcttctaatagcaattgctatcctcacccttaggc
tctaaagatatttatatc--tctctaaggtctacagggaggtgtgtatggcgcacttact
tattcacggtggggacagaccattgttaactgttggtctcggtctcaactaggaatgcct
cgtacgggttggttcaccaaaccacccggaatatg-c
>Ttruncatulinoides_II_Vf4_2_AJ272475 4396 bp 757 bp
agttcgtggagtgatctgtctgcctaattgcgtttcactaaggtcccattcttcatacgt
atgaatagcgtcttaactcacttttaccgctacctatttgtagtaagcgctcatactatt
gggaccggaatgcaacgagcgcgactgcaccacctaattgccccttatctaccatta---
attactt--tattaaccgccctgtacgggcaccggggccttacctttactgaaactagct
ggaccgctgctttcctttaagccagaggaaggttgcggcaataacaggtctgtgatgccc
tcagatgttccgggccgcacacgtgctacaatgatcagcac--aaagagtattacctatc
ttcttatacc-taacccaatatgttaaacttattgcgt-aagggtattgtctta---acg
acttatccgctttagcgctttaagattattgggcggttatgcctgcctcgagagagtgta
cagggcagcaagagtaatgattccctcgtttttactactaataccgcgcttggtaacata
ttacactcgattaagtagggtctttgcttctaatagcaattgctatcctcacccttaggc
tctaaggatattactatc--tctctaaggtctacagggaggtgtatatggcgcacttact
tattcacggtggggacagaccattgttaactgttggtctcggtctcaactaggaatgcct
cgtacgggttggttcaccaaaccacccggaatatgtc
>Ttruncatulinoides_U_V81_22_Z83968 4396 bp 757 bp
agttcgtggagtgatctgtctgcctaattgcgtttcactaaggtcccattcttcatacgt
atgaatagcgtcttaactcacttttaccgctacctatttgtagtaagcgctcatactatt
gggaccggaatgcaacgagcgcgactgcaccacctaattgccccttatctaccatta---
attactt--tattaaccgccctgtacgggcaccggggccttacctttactgaaactagct
ggaccgctgctttcctttaagccagaggaaggttgcggcaataacaggtctgtgatgccc
tcagatgttccgggccgcacacgtgctacaatgatcagcac--aaagagtattacctatc
ttcttatacc-taacccaatatgttaaacttattgcgt-aagggtattgtctta---acg
acttatccgctttagcgctttaagattattgggcggttatgcctgcctcgagagagtgta
cagggcagcaagagtaatgattccctcgtttttactactaataccgcgcttggtaacata
ttacactcgattaagtagggtctttgcttctaatagcaattgctatcctcacccttaggc
tctaaggatattactatc--tctctaaggtctacagggaggtgtatatggcgcacttact
tattcacggtggggacagaccattgttaactgttggtctcggtctcaactaggaatgcct
cgtacgggttggttcaccaaaccacccggaatatgtc
>Ttruncatulinoides_U_B53_1_Z83969 4396 bp 757 bp
agttcgtggagtgatctgtctgcctaattgcgtttcactaaggtcccattcttcatacgt
atgaatagcgtcttaactcacttttaccgctacctatttgtagtaagcgctcatactatt
gggaccggaatgcaacgagcgcgactgcaccacctaattgccccttatctaccatta---
attactt--tattaaccgccctgtacgggcaccggggccttacctttactgaaactagct
ggaccgctgctttcctttaagccagaggaaggttgcggcaataacaggtctgtgatgccc
tcagatgttccgggccgcacacgtgctacaatgatcagcac--aaagagtattacctatc
ttcttatacc-taacccaatatgttaaacttattgcgt-aagggtattgtctta---acg
acttatccgctttagcgctttaagattattggacggttgtgcctgcctcgaaagagtgta
cagggcagcaagagtaatgattccttcgtttttactactaataccgcgcttggtaacata
ttacactcgattaagtagggtctttgcttttaatagcaattgctatcctcacccttaggc
tctaaggatattacta----tctctaaggtctacagggaggtgtatatggcgcacttact
tattcacggtggggacagaccattgttaactgttggtctcggtctcaactaggaatgcct
cgtacgggttggttcaccaaaccacccggaatatgtc
>Ttruncatulinoides_U_R031_08_FJ643339 4396 bp 757 bp
agttcgtggagtgatctgtctgcctaattgcgtttcactaaggtcccattcttcatacgt
atgaatagcgtcttaactcacttttaccgctacctatttgtagtaagcgctcatactatt
gggaccggaatgcaacgagcgcgactgcaccacctaattgccccttatctaccatta---
attactt--tattaaccgccctgtacgggcaccggggccttacctttactgaaactagct
ggaccgctgctttcctttaagccagaggaaggttgcggcaataacaggtctgtgatgccc
tcagatgttccgggccgcacacgtgctacaatgatcagcac--aaagagtattacctatc
ttcttatacc-taacccaatatgttaaacttattgcgt-aagggtattgtctta---acg
acttatccgctttagcgctttaagattattggacggttgtgcctgcctcgaaagagtgta
cagggcagcaagagtaatgattccctcgtttttactactaataccgcgcttggtaacata
ttacactcgattaagtagggtctttgcttttaatagcaattgctatcctcacccttaggc
tctaaggatattacta----tctctaaggtctacagggaggtgtatatggcgcacttact
tattcacggtggggacagaccattgttaactgttggtctcggtctcaactaggaatgcct
cgtacgggttggttcaccaaaccacccggaatatgtc
>Ttruncatulinoides_U_R005_19_FJ643333 4396 bp 757 bp
agttcgtggagtgatctgtctgcctaattgcgtttcactaaggtcccattcttcatacgt
atgaatagcgtcttaactcacttttaccgctacctatttgtagtaagcgctcatactatt
gggaccggaatgcaacgagcgcgactgcaccacctaattgccccttatctaccatta---
attactt--tattaaccgccctgtacgggcaccggggccttacctttactgaaactagct
ggaccgctgctttcctttaagccagaggaaggttgcggcaataacaggtctgtgatgccc
tcagatgttccgggccgcacacgtgctacaatgatcagcac--aaagagtattacctatc
ttcttatacc-taacccaatatgttaaacttattgcgt-aagggtattgtctta---acg
acttatccgctttagcgctttaagattattggacggttgtgcctgcctcgagagagtgta
cagggcagcaagagtaatgattccttcgtttttactactaataccgcgcttggtaacata
ttacactcgattaagtagggtctttgcttttaatagcaattgctatcctcacccttaggc
tctaaggatattacta----tctctaaggtctacagggaggtgtatatggcgcacttact
tattcacggtggggacagaccattgttaactgttggtctcggtctcaactaggaatgcct
cgtacgggttggttcaccaaaccacccggaatatgtc
>Ttruncatulinoides_U_R005_10_FJ643331 4396 bp 757 bp
agttcgtggagtgatctgtctgcctaattgcgtttcactaaggtcccattcttcatacgt
atgaatagcgtcttaactcacttttaccgctacctatttgtagtaagcgctcatactatt
gggaccggaatgcaacgagcgcgactgcaccacctaattgccccttatctaccatta---
attactt--tattaaccgccctgtacgggcaccggggccttacctttactgaaactagct
ggaccgctgctttcctttaagccagaggaaggttgcggcaataacaggtctgtgatgccc
tcagatgttccgggccgcacacgtgctacaatgatcagcac--aaagagtattacctatc
ttcttatacc-taacccaatatgttaaacttattgcgt-aagggtattgtctta---acg
acttatccgctttagcgctttaagattattggacggttgtgcctgcctcgagagagtgta
cagggcagcaagagtaatgattccttcgtttttactactaataccgcgcttggtaacata
ttacactcgattaagtagggtctttgcttttaatagcaattgctatcctcacccttaggc
tctaaggatattacta----tctctaaggtctacagggaggtgtatatggcgcacttact
tattcacggtggggacagaccattgttaactgttggtctcggtctcaactaggaatgcct
cgtacgggttggttcaccaaaccacccggaatatgtc
>Ttruncatulinoides_U_R005_04_FJ643330 4396 bp 757 bp
agttcgtggagtgatctgtctgcctaattgcgtttcactaaggtcccattcttcatacgt
atgaatagcgtcttaactcacttttaccgctacctatttgtagtaagcgctcatactatt
gggaccggaatgcaacgagcgcgactgcaccacctaattgccccttatctaccatta---
attactt--tattaaccgccctgtacgggcaccggggccttacctttactgaaactagct
ggaccgctgctttcctttaagccagaggaaggttgcggcaataacaggtctgtgatgccc
tcagatgnnnnnnnnnnnnnnnnnnnnnnnnnnnnnnnnnn--nnnnnnnnnnnnnnnnn
nnnnnnnnnn-nnnnnnnnnnnnnnnnnnnnnnnnnnn-nnnnnnnnnnnnnnn---nnn
nnnnnnnnnnnnnnnnnnnnnnnnnnnnnnnnnnnnnngtgcctgcctcgagagagtgta
cagggcagcaagagtaatgattccttcgtttttactactaataccgcgcttggtaacata
ttacactcgattaagtagggtctttgcttttaatagcaattgctatcctcacccttaggc
tctaaggatattacta----tctctaaggtctacagggaggtgtatatggcgcacttact
tattcacggtggggacagaccattgttaactgttggtctcggtctcaactaggaatgcct
cgtacgggttggttcaccaaaccacccggaatatgtc
>Ttruncatulinoides_U_R005_15_FJ643332 4396 bp 757 bp
agttcgtggagtgatctgtctgcctaattgcgtttcactaaggtcccattcttcatacgt
atgaatagcgtcttaactcacttttaccgctacctatttgtagtaagcgctcatactatt
gggaccggaatgcaacgagcgcgactgcaccacctaattgccccttatctaccatta---
attactt--tattaaccgccctgtacgggcaccggggccttacctttactgaaactagct
ggaccgctgctttcctttaagccagaggaaggttgcggcaataacaggtctgtgatgccc
tcagatgttccgggccgcacacgtgctacaatgatcagcac--aaagagtattacctatc
ttcttatacc-taacccaatatgttaaacttattgcgt-aagggtattgtctta---acg
acttatccgctttagcgctttaagattattggacggttgtgcctgcctcgagagagtgta
cagggcagcaagagtaatgattccttcgtttttactactaataccgcgcttggtaacata
ttacactcgattaagtagggtctttgcttttaatagcaattgctatcctcacccttaggc
tctaaggatattacta----tctctaaggtctacagggaggtgtatatggcgcacttact
tattcacggtggggacagaccattgttaactgttggtctcggtctcaactaggaatgcct
cgtacgggttggttcaccaaaccacccggaatatgtc
>Ttruncatulinoides_U_R030_12_FJ643338 4396 bp 757 bp
agttcgtggagtgatctgtctgcctaattgcgtttcactaaggtcccattcttcatacgt
atgaatagcgtcttaactcacttttaccgctacctatttgtagtaagcgctcatactatt
gggaccggaatgcaacgagcgcgactgcaccacctaattgccccttatctaccatta---
attactt--tattaaccgccctgtacgggcaccggggccttacctttactgaaactagct
ggaccgctgctttcctttaagccagaggaaggttgcggcaataacaggtctgtgatgccc
tcagatgttccgggccgcacacgtgctacaatgatcagcac--agagagtattacctatc
ttcttatacc-taacccaatatgttaaacttattgcgt-aaggatattgtctta---acg
acttatccgctttagcgctttaagattattggacggttatgcctgcctcgagagagtgta
cagggcagcaagagtaatgattccctcgtttttactactaataccgcgcttggtaacata
ttacactcgattaagtagggtctttgtttctaatagcaattgctatcctcacccttaggc
tctaaggatattacta----tctgtaaggtctacagggaggtgtatatggcgcacttact
tattcacggtggggacagaccattgttaactgttggtctcggtctcaactaggaatgcct
cgtacgggttggttcaccaaaccacccggaatatgtc
>Ttruncatulinoides_U_P115_05_FJ643326 4396 bp 757 bp
agttcgtggagtgatctgtctgcctaattgcgtttcactaaggtcccattcttcatacgt
atgaatagcgtcttaactcacttttaccgctacctatttgtagtaagcgctcatactatt
gggaccggaatgcaacgagcgcgactgcaccacctaattgccccttatctaccatta---
attactt--tattaaccgccctgtacgggcaccggggccttacctttactgaaactagct
ggaccgctgctttcctttaagccagaggaaggttgcggcaataacaggtctgtgatgccc
tcagatgttccgggccgcacacgtgctacaatgatcagcac--agagagtattacctatc
ttcttatacc-taacccaatatgttaaacttattgcgt-aaggatattgtctta---acg
acttatccgctttagcgctttaagattattggacggttatgcctgcctcgagagagtgta
cagggcagcaagagtaatgattccttcgtttttactactaataccgcgcttggtaacata
ttacactcgattaagtagggtctttgcttctaatagcaattgctatcctcacccttaggc
tctaaggatattacta----tctgtaaggtctacagggaggtgtatatggcgcacttact
tattcacggtggggacagaccattgttaactgttggtctcggtctcaactaggaatgcct
cgtacgggttggttcaccaaaccacccggaatatgtc
>Ttruncatulinoides_U_R036_04_FJ643340 4396 bp 757 bp
agttcgtggagtgatctgtctgcctaattgcgtttcactaaggtcccattcttcatacgt
atgaatagcgtcttaactcacttttaccgctacctatttgtagtaagcgctcatactatt
gggaccggaatgcaacgagcgcgactgcaccacctaattgccccttatctaccatta---
attactt--tattaaccgccctgtacgggcaccggggccttacctttactgaaactagct
ggaccgctgctttcctttaagccagaggaaggttgcggcaataacaggtctgtgatgccc
tcagatgttccgggccgcacacgtgctacaatgatcagcac--agagagtattacctatc
ttcttatacc-taacccaatatgttaaacttattgcgt-aaggatattgtctta---acg
acttatccgctttagcgctttaagattattggacggttatgcctgcctcgagagagtgta
cagggcagcaagagtaatgattccttcgtttttactactaataccgcgcttggtaacata
ttacactcgattaagtagggtctttgcttctaatagcaattgctatcctcacccttaggc
tctaaggatattacta----tctctaaggtctacagggaggtgtatatggcgcacttact
tattcacggtggggacagaccattgttaactgttggtctcggtctcaactaggaatgcct
cgtacgggttggttcaccaaaccacccggaatatgtc
>Ttruncatulinoides_U_P114_06_FJ643323 4396 bp 757 bp
agttcgtggagtgatctgtctgcctaattgcgtttcactaaggtcccattcttcatacgt
atgaatagcgtcttaactcacttttaccgctacctatttgtagtaagcgctcatactatt
gggaccggaatgcaacgagcgcgactgcaccacctaattgccccttatctaccatta---
attactt--tattaaccgccctgtacgggcaccggggccttacctttactgaaactagct
ggaccgctgctttcctttaagccagaggaaggttgcggcaataacaggtctgtgatgccc
tcagatgttccgggccgcacacgtgctacaatgatcagcac--agagagtattacctatc
ttcttatacc-taacccaatatgttaaacttattgcgt-aaggatattgtctta---acg
acttatccgctttagcgctttaagattattggacggttatgcctgcctcgagagagtgta
cagggcagcaagagtaatgattccttcgtttttactactaataccgcgcttggtaacata
ttacactcgattaagtagggtctttgcttctaatagcaattgctatcctcacccttaggc
tctaaggatattacta----tctctaaggtctacagggaggtgtatatggcgcacttact
tattcacggtggggacagaccattgttaactgttggtctcggtctcaactaggaatgcct
cgtacgggttggttcaccaaaccacccggaatatgtc
>Ttruncatulinoides_U_R063_19_FJ643421 4396 bp 757 bp
agttcgtggagtgatctgtctgcctaattgcgtttcactaaggtcccattcttcatacgt
atgaatagcgtcttaactcacttttaccgctacctatttgtagtaagcgctcatactatt
gggaccggaatgcaacgagcgcgactgcaccacctaattgccccttatctaccatta---
attactt--tattaaccgccctgtacgggcaccggggccttacctttactgaaactagct
ggaccgctgctttcctttaagccagaggaaggttgcggcaataacaggtctgtgatgccc
tcagatgttccgggccgcacacgtgctacaatgatcagcac--agagagtattacctatc
ttcttatacc-taacccaatatgttaaacttattgcgt-aaggatattgtctta---acg
acttatccgctttagcgctttaagattattgggcggttatgcctgcctcgagagagtgta
cagggcagcaagagtaatgattccttcgtttttactactaataccgcgcttggtaacata
ttacactcgattaagtagggtctttgcttctaatagcaattgctatcctcacccttaggc
tctaaggatattacta----tctctaaggtctacagggaggtgtatatggcgcacttact
tattcacggtggggacagaccattgttaactgttggtctcggtctcaactaggaatgcct
cgtacgggttggttcaccaaaccacccggaatatgtc
>Ttruncatulinoides_U_P114_14_FJ643324 4396 bp 757 bp
agttcgtggagtgatctgtctgcctaattgcgtttcactaaggtcccattcttcatacgt
atgaatagcgtcttaactcacttttaccgctacctatttgtagtaagcgctcatactatt
gggaccggaatgcaacgagcgcgactgcaccacctaattgccccttatctaccatta---
attactt--tattaaccgccctgtacgggcaccggggccttacctttactgaaactagct
ggaccgctgctttcctttaagccagaggaaggttgcggcaataacaggtctgtgatgccc
tcagatgttccgggccgcacacgtgctacaatgatcagcac--agagagtattacctatc
ttcttatacc-taacccaatatgttaaacttattgcgt-aagggtattgtctta---acg
acttatccgctttagcgctttaagattattgggcggttatgcctgcctcgagagagtgta
cagggcagcaagagtaatgattccttcgtttttactactaataccgcgcttggtaacata
ttacactcgattaagtagggtctttgcttctaatagcaattgctatcctcacccttaggc
tctaaggatattacta----tctctaaggtctacagggaggtgtatatggcgcacttact
tattcacggtggggacagaccattgttaactgttggtctcggtctcaactaggaatgcct
cgtacgggttggttcaccaaaccacccggaatatgtc
>Ttruncatulinoides_U_P114_01_FJ643322 4396 bp 757 bp
agttcgtggagtgatctgtctgcctaattgcgtttcactaaggtcccattcttcatacgt
atgaatagcgtcttaactcacttttaccgctacctatttgtagtaagcgctcatactatt
gggaccggaatgcaacgagcgcgactgcaccacctaattgccccttatctaccatta---
attactt--tattaaccgccctgtacgggcaccggggccttacctttactgaaactagct
ggaccgctgctttcctttaagccagaggaaggttgcggcaataacaggtctgtgatgccc
tcagatgttccgggccgcacacgtgctacaatgatcagcac--agagagtattacctatc
ttcttatacc-taacccaatatgttaaacttattgcgt-aagggtattgtctta---acg
acttatccgctttagcgctttaagattattgggcggttatgcctgcctcgagagagtgta
cagggcagcaagagtaatgattccttcgtttttactactaataccgcgcttggtaacata
ttacactcgattaagtagggtctttgcttctaatagcaattgctatcctcacccttaggc
tctaaggatattacta----tctctaaggtctacagggaggtgtatatggcgcacttact
tattcacggtggggacagaccattgttaactgttggtctcggtctcaactaggaatgcct
cgtacgggttggttcaccaaaccacccggaatatgtc
>Ttruncatulinoides_U_P115_10_FJ643328 4396 bp 757 bp
agttcgtggagtgatctgtctgcctaattgcgtttcactaaggtcccattcttcatacgt
atgaatagcgtcttaactcacttttaccgctacctatttgtagtaagcgctcatactatt
gggaccggaatgcaacgagcgcgactgcaccacctaattgccccttatctaccatta---
attactt--tattaaccgccctgtacgggcaccggggccttacctttactgaaactagct
ggaccgctgctttcctttaagccagaggaaggttgcggcaataacaggtctgtgatgccc
tcagatgttccgggccgcacatgtgctacaatgatcagcac--aaagagtattacctatc
ttcttatacc-taacccaatatgttaaacttattgcgt-aaggatattgtctta---acg
acttatccgctttagcgctttaagattattggacggttatgcctgcctcgagagagtgta
cagggcagcaagagtaatgattccttcgtttttactactaataccgcgcttggtaacata
ttacactcgattaagtagggtctttgcttctaatagcaattgctatcctcacccttaggc
tctaaggatattacta----tctctaaggtctacagggaggtgtatatggcgcacttact
tattcacggtggggacagaccattgttaactgttggtctcggtctcaactaggaatgcct
cgtacgggttggttcaccaaaccacccggaatatgtc
>Ttruncatulinoides_U_P115_06_FJ643327 4396 bp 757 bp
agttcatggagtgatctgtctgcctaattgcgtttcactaaggtcccattcttcatacgt
atgaatagcgtcttaactcacttttaccgctacctatttgtagtaagcgctcatactatt
gggaccggaatgcaacgagcgcgactgcaccacctaattgccccttatctaccatta---
attactt--tattaaccgccctgtacgggcaccggggccttacctttactgaaactagct
ggaccgctgctttcctttaagccagaggaaggttgcggcaataacaggtctgtgatgccc
tcagatgttccgggccgcacacgtgctacaatgatcagcac--agagagtattacctatc
ttcttatacc-taacccaatatgttaaacttattgcgt-aaggatattgtctta---acg
acttatccgctttagcgctttaagattattggacggttatgcctgcctcgagagagtgta
cagggcagcaagagtaatgattccctcgtttttactactaataccgcgcttggtaacata
ttacactcgattaagtagggtctttgcttctaatagcaattgctatcctcacccttaggc
tctaaggatattacta----tctctaaggtctacagggaggtgtatatggcgcacttact
tattcacggtggggacagaccattgttaactgttggtctcggtctcaactaggaatgcct
cgtacgggttggttcaccaaaccacccggaatatgtc
>Ttruncatulinoides_U_R036_06_FJ643341 4396 bp 757 bp
agttcgtggagtgatctgtctgcctaattgcgtttcactaaggtcccattcttcatacgt
atgaatagcgtcttaactcacttttaccgctacctatttgtagtaagcgctcatactatt
gggaccggaatgcaacgagcgcgactgcaccacctaattgccccttatctaccatta---
attactt--tattaaccgccctgtacgggcaccggggccttacctttactgaaactagct
ggaccgctgctttcctttaagccagaggaaggttgcggcaataacaggtctgtgatgccc
tcagatgttccgggccgcacacgtgctacaatgatcagcac--aaagagtattacctatc
ttcttatacc-taacccaatatgttaaacttattgcgt-aaggatattgtctta---acg
acttatccgctttagcgctttaagattattgggcggttatgcctgcctcgagagagtgta
cagggcagcaagagtaatgattccctcgtttttactactaataccgcgcttggtaacata
ttacactcgattaagtagggtctttgcttctaatagcaattgctatcctcacccttaggc
tctaaggatattacta----tctgtaaggtctacagggaggtgtatatggcgtacttact
tattcacggtggggacagaccattgttaactgttggtctcggtctcaactaggaatgcct
cgtacgggttggttcaccaaaccacccggaatatgtc
>Ttruncatulinoides_U_P115_13_FJ643329 4396 bp 757 bp
agttcgtggagtgatctgtctgcctaattgcgtttcactaaggtcccattcttcatacgt
atgaatagcgtcttaactcacttttaccgctacctatttgtagtaagcgctcatactatt
gggaccggaatgcaacgagcgcgactgcaccacctaattgccccttatctaccatta---
attactt--tattaaccgccctgtacgggcaccggggccttacctttactgaaactagct
ggaccgctgctttcctttaagccagaggaaggttgcggcaataacaggtctgtgatgccc
tcagatgttccgggccgcacacgtgctacaatgatcagcac--aaagagtattacctatc
ttcttatacc-taacccaatatgttaaacttattgcgt-aagggtattgtctta---acg
acttatccgctttagcgctttaagattattggacggttatgcctgcctcgagagagtgta
cagggcagcaagagtaatgattccctcgtttttactactaataccgcgcttggtaacata
ttacactcgattaagtagggtctttgcttctaatagcaattgctatcctcacccttaggc
tctaaggatattacta----tctgtaaggtctacagggaggtgtatatggcgtacttact
tattcacggtggggacagaccattgttaactgttggtctcggtctcaactaggaatgcct
cgtacgggttggttcaccaaaccacccggaatatgtc
>Ttruncatulinoides_U_R036_08_FJ643342 4396 bp 757 bp
agttcgtggagtgatctgtctgcctaattgcgtttcactaaggtcccattcttcatacgt
atgaatagcgtcttaactatcttttaccgctacctatttgtagtaagcgctcatactatt
gggaccggaatgcaacgagcgcgactgcaccacctaattgccccttatctaccatta---
attactt--tattaaccgccctgtacgggcaccggggccttacctttactgaaactagct
ggaccgctgctttcctttaagccagaggaaggttgcggcaataacaggtctgtgatgccc
tcagatgttccgggccgcacacgtgctacaatgatcagcac--aaagagtattacctatc
ttcttatacc-taacccaatatgttaaacttattgcgt-aagggtattgtctta---acg
acttatccgctttagcgctttaagattattggacggttgtgcctgcctcgaaagagtgta
cagggcagcaagagtaatgattccctcgtttttactactaataccgcgcttggtaacata
ttacactcgattaagtagggtctttgcttctaatagcaattgctatcctcacccttaggc
tctaaggatattacta----tctctaaggtctacagggaggtgtatatggcgcacttact
tattcacggtggggacagaccattgttaactgttggtctcggtctcaactaggaatgcct
cgtacgggttggttcaccaaaccacccggaatatgtc
>Ttruncatulinoides_U_R066_54_FJ643422 4396 bp 757 bp
agttcgtggagtgatctgtctgcctaattgcgtttcactaaggtcccattcttcatacgt
atgaatagcgtcttaactatcttttaccgctacctatttgtagtaagcgctcatactatt
gggaccggaatgcaacgagcgcgactgcaccacctaattgccccttatctaccatta---
attactt--tattaaccgccctgtacgggcaccggggccttacctttactgaaactagct
ggaccgctgctttcctttaagccagaggaaggttgcggcaataacaggtctgtgatgccc
tcagatgttccgggccgcacacgtgctacaatgatcagcac--aaagagtattacctatc
ttcttatacc-taacccaatatgttaaacttattgcgt-aagggtattgtctta---acg
acttatccgctttagcgctttaagattattggacggttatgcctgcctcgagagagtgta
cagggcagcaagagtaatgattccctcgtttttactactaataccgcgcttggtaacata
ttacactcgattaagtagggtctttgcttctaatggcaattgctatcctcacccttaggc
tctaaggatattacta----tctgtaaggtctacagggaggtgtatatggcgcacttact
tattcacggtggggacagaccattgttaactgttggtctcggtctcaactaggaatgcct
cgtacgggttggttcaccaaaccacccggaatatgtc
>Ttruncatulinoides_U_R036_34_FJ643343 4396 bp 757 bp
agttcgtggagtgatctgtctgcctaattgcgtttcactaaggtcccattcttcatacgt
atgaatagcgtcttaactatcttttaccgctacctatttgtagtaagcgctcatactatt
gggaccggaatgcaacgagcgcgactgcaccacctaattgccccttatctaccatta---
attactttatattaaccgccctgtacgggcaccggggccttacctttactgaaactagct
ggaccgctgctttcctttaagccagaggaaggttgcggcaataacaggtctgtgatgccc
tcagatgttccgggccgcacacgtgctacaatgatcagcac--aaagagtattacctatc
ttcttatacc-taacccaatatgttaaacttattgcgt-aagggtattgtctta---acg
acttatccgctttagcgctttaagattattggacggttgtgcctgcctcgaaagagtgta
cagggcagcaagagtaatgattccctcgtttttactactaataccgcgcttggtaacata
ttacactcgattaagtagggtctttgcttttaatagcaattgctatcctcacccttaggc
tctaaggatattacta----tctctaaggtctacagggaggtgtatatggcgcacttact
tattcacggtggggacagaccattgttaactgttggtctcggtctcaactaggaatgcct
cgtacgggttggttcaccaaaccacccggaatatgtc
>Ttruncatulinoides_U_R012_31_FJ643337 4396 bp 757 bp
agttcgtggagtgatctgtctgcctaattgcgtttcactaaggtcccattcttcatacgt
atgaatagcgtcttaactcacttttaccgctacctatttgtagtaagcgctcatactatt
gggaccggaatgcaacgagcgcgactgcaccacctaattgccccttatctaccatta---
attactt--tattaaccgccctgtacgggcaccggggccttacctttactgaaactagct
ggaccgctgctttcctttaagccagaggaaggttgcggcaataacaggtctgtgatgccc
tcagatgttccgggccgcacacgtgctacaatgatcagcac--aaagagtattacctatc
ttcttatacc-taacccaatatgttaaacttattgcgt-aaggatattgtcttaacgacg
acttatccgctttagcgctttaagattattggacggttatgcctgcctcgagagagtgta
cagggcagcaagagtaatgattccctcgtttttactactaataccgcgcttggtaacata
ttacactcgattaagtagggtctttgcttctaatagcaattgctatcctcacccttaggc
tctaaggatattacta----tctctaaggtctacagggaggtgtatatggcgcacttact
tattcacggtggggacagaccattgttaactgttggtctcggtctcaactaggaatgcct
cgtacgggttggttcaccaaaccacccggaatatgtc
>Ttruncatulinoides_U_R012_27_FJ643335 4396 bp 757 bp
agttcgtggagtgatctgtctgcctaattgcgtttcactaaggtcccattcttcatacgt
atgaatagcgtcttaactcacttttaccgctacctatttgtagtaagcgctcatactatt
gggaccggaatgcaacgagcgcgactgcaccacctaattgccccttatctaccatta---
attactt--tattaaccgccctgtacgggcaccggggccttacctttactgaaactagct
ggaccgctgctttcctttaagccagaggaaggttgcggcaataacaggtctgtgatgccc
tcagatgnnnnnnnnnnnnnnnnnnnnnnnnnnnnnnnnnn--nnnnnnnnnnnnnnnnn
nnnnnnnnnn-nnnnnnnnnnnnnnnnnnnnnnnnnnn-nnnnnnnnnnnnnnnnnnnnn
nnnnnnnnnnnnnnnnnnnnnnnnnnnnnnnnnnnnnnatgcctgcctcgagagagtgta
cagggcagcaagagtaatgattccctcgtttttactactaataccgcgcttggtaacata
ttacactcgattaagtagggtctttgcttctaatagcaattgctatcctcacccttaggc
tctaaggatattacta----tctctaaggtctacagggaggtgtatatggcgcacttact
tattcacggtggggacagaccattgttaactgttggtctcggtctcaactaggaatgcct
cgtacgggttggttcaccaaaccacccggaatatgtc
>Ttruncatulinoides_U_R12_27_AY359166 4396 bp 757 bp
agttcgtggagtgatctgtctgcctaattgcgtttcactaaggtcccattcttcatacgt
atgaatagcgtcttaactcacttttaccgctacctatttgtagtaagcgctcatactatt
gggaccggaatgcaacgagcgcgactgcaccacctaattgccccttatctaccatta---
attactt--tattaaccgccctgtacgggcaccggggccttacctttactgaaactagct
ggaccgctgctttcctttaagccagaggaaggttgcggcaataacaggtctgtgatgccc
tcagatgttccgggccgcacacgtgctacaatgatcagcac--aaagagtattacctatc
ttcttatacc-taacccaatatgttaaacttattgcgt-aaggatattgtcttaacgacg
acttatccgctttagcgctttaagattattggacggttatgcctgcctcgagagagtgta
cagggcagcaagagtaatgattccctcgtttttactactaataccgcgcttggtaacata
ttacactcgattaagtagggtctttgcttctaatagcaattgctatcctcacccttaggc
tctaaggatattacta----tctctaaggtctacagggaggtgtatatggcgcacttact
tattcacggtggggacagaccattgttaactgttggtctcggtctcaactaggaatgcct
cgtacgggttggttcaccaaaccacccggaatatgtc
>Ttruncatulinoides_U_R012_09_FJ643334 4396 bp 757 bp
agttcgtggagtgatctgtctgcctaattgcgtttcactaaggtcccattcttcatacgt
atgaatagcgtcttaactcacttttaccgctacctatttgtagtaagcgctcatactatt
gggaccggaatgcaacgagcgcgactgcaccacctaattgccccttatctaccatta---
attactt--tattaaccgccctgtacgggcaccggggccttacctttactgaaactagct
ggaccgctgctttcctttaagccagaggaaggttgcggcaataacaggtctgtgatgccc
tcagatgttccgggccgcacacgtgctacaatgatcagcac--aaagagtattacctatc
ttcttatacc-taacccaatatgttaaacttattgcgt-aaggatattgtcttaacgacg
acttatccgctttagcgctttaagattattggacggttatgcctgcctcgagagagtgta
cagggcagcaagagtaatgattccctcgtttttactactaataccgcgcttggtaacata
ttacactcgattaagtagggtctttgcttctaatggcaattgctatcctcacccttaggc
tctaaggatattacta----tctctaaggtctacagggaggtgtatatggcgcacttact
tattcacggtggggacagaccattgttaactgttggtctcggtctcaactaggaatgcct
cgtacgggttggttcaccaaaccacccggaatatgtc
>Ttruncatulinoides_U_R012_28_FJ643336 4396 bp 757 bp
agttcgtggagtgatctgtctgcctaattgcgtttcactaaggtcccattcttcatacgt
atgaatagcgtcttaactatcttttaccgctacctatttgtagtaagcgctcatactatt
gggaccggaatgcaacgagcgcgactgcaccacctaattgccccttatctaccatta---
attactt--tattaaccgccctgtacgggcaccggggccttacctttactgaaactagct
ggaccgctgctttcctttaagccagaggaaggttgcggcaataacaggtctgtgatgccc
tcagatgttccgggccgcacacgtgctacaatgatcagcac--aaagagtattacctatc
ttcttatacc-taacccaatatgttaaacttattgcgt-aaggatattgtcttaacgacg
acttatccgctttagcgctttaagattattggacggttatgcctgcctcgagagagtgta
cagggcagcaagagtaatgattccctcgtttttactactaataccgcgcttggtaacata
ttacactcgattaagtagggtctttgcttctaatrgcaattgctatcctcacccttaggc
tctaaggatattacta----tctctaaggtctacagggaggtgtatatggcgcacttact
tattcacggtggggacagaccattgttaactgttggtctcggtctcaactaggaatgcct
cgtacgggttggttcaccaaaccacccggaatatgtc
>Ttruncatulinoides_U_R5_4_AY359167 4396 bp 757 bp
agttcgtggagtgatctgtctgcctaattgcgtttcactaaggtcccattcttcatacgt
atgaatagcgtcttaactcacttttaccgctacctatttgtagtaagcgctcatactatt
gggaccggaatgcaacgagcgcgactgcaccacctaattgccccttatctaccatta---
attactt--tattaaccgccctgtacgggcaccggggccttacctttactgaaactagct
ggaccgctgctttcctttaagccagaggaaggttgcggcaataacaggtctgtgatgccc
tcagatgttccgggccgcacacgtgctacaatgatcagcaccaaagaggtattacctatc
ttcttataccttaacccaatatgttaaacttattgcgt-aagggta-tgtctta---acg
acttatccgctttagcgctttaagattattggacggttgtgcctgcctcgagagagtgta
cagggcagcaagagtaatgattccttcgtttttactactaataccgcgcttggtaacata
ttacactcgattaagtagggtctttgcttttaatagcaattgctatcctcacccttaggc
tctaaggatattacta----tctctaaggtctacagggaggtgtatatggcgcacttact
tattcacggtggggacagaccattgttaactgttggtctcggtctcaactaggaatgcct
cgtacgggttggttcaccaaaccacccggaatatgtc
>Ttruncatulinoides_V_GUA-2_3_AB468855 4396 bp 757 bp
agttcgtggagtgatctgtctgcctaattgcgtttcactaaggtcccattcatcatacgt
atgaatagcgtcttaaatcacttttatcattacttacttgtagtaagcgctcatactatt
gggaccggaatgcaacgagcgcgactgcaccacctaattgccccttatctaccatta---
attattat-tattaaccgccctgtacgggcaccggggccttacctttactgaaactagct
ggaccgctgctttcctttaagccagaggaaggttgcggcaataacaggtccgtgatgccc
tcagatgttccgggccgcacacgtgccacaatgatcagcac--aaagagtattacctatc
ttcttatacc-taacctaatatgttaaacttatcgcgt-aagggtattgtctta---acg
acgtatccgctttagcgcgttaagattattgggcggttatgcctgcctcgagagagtgta
cagggcagcaagagtaatgattccctcgtttttactactaataccgcgcttggtaacata
taacactcgattaagtagagtctttgcttctaatagc-attgctactctcacccttagtc
tcttaagatatttatata--tctcccaggtctacagggaggtgtgtatggcgcacttact
tattcacggtggggacagaccattgttaactgttggtctcggtctcaactaggaatgcct
cgtacgggttggttcaccaaaccacccggaatatgtc
>Ttruncatulinoides_U_Y1086_18 4396 bp 757 bp
agtccgtggagtgatctgtctgcctaattgcgtttcactaaggtcccattcatcatacgt
atgaatagcgtcttaactcacttttatcattacttacttgtagtaagcgctcatactatt
gggaccggaatgcaacgagcgcgactgcaccacctaattgccccttatctaccatta---
attattat-tattaaccgccctgtacgggcaccggggccttacctttactgaaactagct
ggaccgctgctttcctttaagccagaggaaggttgcggcaataacaggtctgcgatgccc
tcagatgttccgggccgcacacgtgctacaatggtcagcac--aaagagtattacctatc
ttcttatacc-taacctaatatgttaaacttatcgcgt-aagggtattgtctta---acg
acgtatccgctttagcgcgttaagattattgggcggttatgcctgcctcgagagagtgta
cagggcagcaagagtaatgattccctcgtttttactactaatatcgcgcttggtaacata
taacactcgattaagtagagtctttgcttctaatagc-attgctactctcacccttagtc
tcttaagatatttatata--tctcccaggtctacagggaggtgtgtatggcgcacttact
tattcacggtggggacagaccattgttaactgttggtctcggtctcaactaggaatgcct
cgtacgggttggttcaccaaaccacccggaatatgtc
>Ttruncatulinoides_V_GUA-1_2_AB468852 4396 bp 757 bp
agttcgtggagtgatctgtctgcctaattgcgtttcactaaggtcccattcatcatacgt
atgaatagcgtcttaactcacttttatcattactta-ttgtagtaagcgctcatactatt
gggaccggaatgcaacgagcgcgactgcaccacctaattgccccttatctaccattaatt
attattat-tattaaccgccctgtacgggcaccggggccttacctttactgaaactagct
ggaccgctgctttcctttaagccagaggaaggttgcggcaataacaggtctgtgatgccc
tcagatgttccgggccgcacacgtgctacaatgatcagcac--aaagagtattacctatc
ttcttatacc-taacctaatatgttaaacttatcgcgt-aagggtattgtctta---acg
acgtatccgctttagcgcgttaagattattgggcggttatgcctgcctcgagagagtgta
cagggcagcaagagtaatgattccctcgtttttactactaataccgcgcttggtaacata
taacactcgattaagtagagtctttgcttctaatagc-attgctactctcacccttagtc
tcttaagatatttatata--tctctaaggtctacagggaggtgtgtatggcgcacttact
tattcgcggtggggacagaccattgttaactgttggtctcggtctcaactaggaatgcct
cgtacgggttggttcaccaaaccacccggaatatgtc
>Ttruncatulinoides_V_GUA-1_1_AB263446 4396 bp 757 bp
agttcgtggagtgatctgtctgcctaattgcgtttcactaaggtcccattcatcatacgt
atgaatagcgtcttaactcacttttatcattactta-ttgtagtaagcgctcatactatt
gggaccggaatgcaacgagcgcgactgcaccacctaattgccccttatctaccattaatt
attattat-tattaaccgccctgtacgggcaccggggccttacctttactgaaactagct
ggaccgctgctttcctttaagccagaggaaggttgcggcaataacaggtctgtgatgccc
tcagatgttccgggccgcacacgtgctacaatgatcagcac--aaagagtattacctatc
ttcttatacc-taacctaatatgttaaacttatcgcgt-aagggtattgtctta---acg
acgtatccgctttagcgcgttaagattattgggcggttatgcctgcctcgagagagtgta
cagggcagcaagagtaatgattccctcgtttttactactaataccgcgcttggtaacata
taacactcgattaagtagagtctttgcttctaatagc-attgctactctcacccttagtc
tcttaagatatttatata--tctctaaggtctacagggaggtgtgtatggcgcacttact
tattcgcggtggggacagaccattgttaactgttggtctcggtctcaactaggaatgcct
cgtacgggttggttcaccaaaccacccggaatatgtc
>Ttruncatulinoides_V_GUA-2_1_AB263447 4396 bp 757 bp
agttcgtggagtgatctgtctgcctaattgcgtttcactaaggtcccattcatcatacgt
atgaatagcgtcttaactcacttttatcattactta-ttgtagtaagcgctcatactatt
gggaccggaatgcaacgagcgcgactgcaccacctaattgccccttatctaccacta---
attattat-tattaaccgccctgtacgggcaccggggccttacctttactgaaactagct
ggaccgctgctttcctttaagccagaggaaggttgcggcaataacaggtctgtgatgccc
tcagatgttccgggccgcacacgtgctacaatgatcagcac--aaagagtattacctatc
ttcttatacc-taacctaatatgttaaacttattgcgt-aagggtattgtctta---acg
acgtatccgctttagcgcgttaagattattgggcggttatgcctgcctcgagagagtgta
cagggcagcaagagtaatgattccctcgtttttactactaataccgcgcttagtaacata
taacactcgattaagtagagtctttgcttctaatagc-attgctactctcacccttagtc
tcttaagatatttatatgtctctctaaggtctacagggaggtgtgtatggcgcacttact
tattcacggtggggacagaccattgttaactgttggtctcggtctcaactaggaatgcct
cgtacgggttggttcaccaaaccacccggaatatgtc
>Ttruncatulinoides_U_Y1086_17 4396 bp 757 bp
agttcgtggagtgatctgtctgcctaattgcgtttcactaaggtcccattcatcatacgt
atgaatagcgtcttaactcacttttatcattactta-ttgtagtaagcgctcatactgtt
gggaccggaatgcaacgagcgcgactgcaccacctaattgccccttatctaccatta---
attattat-tattaaccgccctgtacgggcaccggggccttacctttactgaaactagct
ggaccgctgctttcctttaagccagaggaaggttgcggcaataacaggtctgtgatgccc
tcagatgttccgggccgcacacgtgctacaatgatcagcac--aaagagtattacctatc
ttcttatacc-taacctaatatgttaaacttatcgcgt-aagggtattgtctta---acg
acgtatccgctttagcgcgttaagattattgggcggttatgcctgcctcgagagagtgta
cagggcagcaagagtaatgattccctcgtttttactactaatatcgcgcttggtaacata
taacactcgattaagtagagtctttgcttctaatagc-attgctactctcacccttagtc
tcttaagatatttatatatctctctaaggtctacagggaggtgtgtatggcgcacttact
tattcacggtggggacagaccattgttaactgttggtctcggtctcaactaggaatgcct
cgtacgggttggttcaccaaaccacccggaatatgtc
>Ttruncatulinoides_U_Y1086_19 4396 bp 757 bp
agttcgtggagtgatctgtctgcctaattgcgtttcactaaggtcccattcatcatacgt
atgaatagcgtcttaactcacttttatcattactta-ttgtagtaagcgctcatactatt
gggaccggaatgcaacgagcgcgactgcaccacctaattgccccttatctaccatta---
attattat-tattaaccgccctgtacgggcaccggggccttacctttactgaaactagct
ggaccgctgctttcctttaagccagaggaaggttgcggcaataacaggtctgtgatgccc
tcagatgttccgggccgcacacgtgctacaatgatcagcac--aaagagtattacctatc
ttcttatacc-taacctaatatgttaaacttatcgcgt-aagggtattgtctta---acg
acgtatccgctttagcgcgttaagattattgggcggttatgcctgcctcgagagagtgta
cagggcagcaagagtaatgattccctcgtttttactactaataccgcgcttggtaacata
taacactcgattaagtagagtctttgcttctaatagc-attgctactctcacccttagtc
tcttaagatatttatatatctctctaaggtctacagggaggtgtgtatggcgcacttact
tattcacggtggggacagaccattgttaactgttggtctcggtctcaactaggaatgcct
cgtacgggttggttcaccaaaccacccggaatatgtc
>Ttruncatulinoides_U_Y1317_11 4396 bp 757 bp
agttcgtggagtgatctgtccgcctaattgcgtttcactaaggtcccattcatcatacgt
atgaatagcgtcttaactcacttttatcattactta-ttgtagtaagcgctcatactatt
gggaccggaatgcaacgagcgcgactgcaccacctaattgccccttatctaccatta---
attattat-tattaaccgccctgtacgggcaccggggccttacctttactgaaactagct
ggaccgctgctttcctttaagccagaggaaggttgcggcaataacaggtctgtgatgccc
tcagatgttccgggccgcacacgtgctacaatgatcagcac--aaagagtattacctatc
ctcttatacc-taacctaatatgttaaacttatcgcgt-aagggtattgtctta---acg
acgtatccgctttagcgcgttaagattattgggcggttatgcctgcctcgagagagtgta
cagggcagcaagagtaatgattccctcgtttttactactaataccgcgcttggtaacata
taacactcgattaagtagagtctttgcttctaatagc-attgctactctcacccttagtc
tcttaagatatttatatatctctctaaggtctacagggaggtgtgtatggcgcacttact
tattcacggtggggacagaccattgttaactgttggtctcggtctcaactaggaatgcct
cgtacgggttggttcaccaaaccacccggaatatgtc
>Ttruncatulinoides_U_Y1075_1 4396 bp 757 bp
agttcgtggagtgatctgtctgcctaattgcgtttcactaaggtcccattcatcatacgt
atgaatagcgtcttaactcacttttatcattacttatttgtagtaagcgctcatactatt
gggaccggaatgcaacgagcgcgactgcaccacctaattgccccttatctaccatta---
attattat-tattaaccgccctgtacgggcaccggggccttacctttactgaaactagct
ggaccgctgctttcctttaagccagaggaaggttgcggcaataacaggtctgtgatgccc
tcagatgttccgggccgcacacgtgctacaatgatcagcac--aaagagtattacctatc
ttcttatacc-taacctaatatgttaaacttatcgcgt-aagggtattgtctta---acg
acgtatccgctttagcgcgttaagattattgggcggttatgcctgcctcgagagagtgta
cagggcagcaagagtaatgattccctcgtttttactactaataccgcgcttggtaacata
taacactcgattaagtagagtctttgcttctaatagc-attgctactctcacccttaggc
tcttaaggtatttatatg--tctctaaggtctacagggaggtgtgtatggcgcacttact
tattcacggtggggacagaccattgttaactgttggtctcggtctcaactaggaatgcct
cgtacgggttggttcaccaaaccacccggaatatgtc
>Ttruncatulinoides_U_Y1317_12 4396 bp 757 bp
agttcgtggagtgatctgtctgcctaattgcgtttcactaaggtcccattcatcatacgt
atgaatagcgtcttaactcacttttatcattacttacttgtagtaagcgctcgtactatt
gggaccggaatgcaacgagcgcgactgcaccacctaattgccccttatctaccatta---
attattat-tattaaccgccctgtacgggcaccggggccttacctttactgaaactagct
ggaccgctgctttcctttaagccagaggaaggttgcggcaataacaggtctgtgatgccc
tcagatgttccgggccgcacacgtgctacaatgatcagcac--aaagagtattacctatc
ttcttatacc-taacccaatatgttaaacttattgcgt-aagggtattgtctta---acg
acgtatccgctttagcgcgttaagattattgggcggttatgcctgcctcgagagagtgta
cagggcagcaagagtaatgattccctcgtttttactactgataccgcgcttggtaacata
taacactcgattaagtagagtctttgcttctaatagc-attgctactctcacccttaggc
tcttaagatatttatatg--tctctaaggtctacggggaggtgtgtatggcgtacttact
tattcacggtggggacagaccattgttaactgttggtctcggtctcaactaggaatgcct
cgtacgggttggttcaccaaaccacccggaatatgtc
>Ttruncatulinoides_U_Y1075_4 4396 bp 757 bp
agttcgtggagtgatctgtctgcctaattgcgtttcactaaggtcccattcatcatacgt
atgaatagcgtcttaactcacttttatcattacttacttgtagtaagcgctcatactatt
gggaccggaatgcaacgagcgcgactgcaccacctaattgccccttatctaccatta---
attattat-tattaaccgccctgtacgggcaccggggccttacctttactgaaactagct
ggaccgctgctttcctttaagccagaggaaggttgcggcaataacaggtctgtgatgccc
tcagatgttccgggccgcacacgtgctacaatgatcagcac--aaagagtattacctatc
ttcttatacc-taacccaatatgttaaacttattgcgt-aagggtattgtctta---acg
acgtatccgctttagcgcgttaagattattgggcggttatgcctgcctcgagagagtgtt
cagggcagcaagagtaatgattccctcgtttttactactaataccgcgcttggtaacata
taacactcgattaagtagagtctttgcttctaatagc-attgctactctcacccttagtc
tcttaagatatttatatg--tctctaaggtctacagggaggtgtgtatggcgcacttact
tattcacggtggggacagaccattgttaactgttggtctcggtctcaactaggaatgcct
cgtacgggttggttcgccaaaccacccggaatatgtc
>Ttruncatulinoides_U_Y1075_2 4396 bp 757 bp
agttcgtggagtgatctgtctgcctaattgcgtttcactaaggtcccattcatcatacgt
atgaatagcgtcttaactcacttttatcattactta-ttgtagtaagcgctcatactatt
gggaccggaatgcaacgagcgcgactgcaccacctaattgccccttatctaccatta---
attattat-tattaaccgccctgtacgggcaccggggccttacctttactgaaactagct
ggaccgctgctttcctttaagccagaggaaggttgcggcaataacaggtctgtgatgccc
tcagatgttccgggccgcacacgtgctacaatgatcagcac--aaagagtattacctatc
ttcttatacc-taacctaatatgttaaacttatcgcgt-aagggtattgtctta---acg
acgtatccgctttagcgcgttaagattattgggcggttatgcctgcctcgagagagtgta
cagggcagcaagagtaatgattccctcgtttttactactaataccgcgcttggtaacata
taacactcgattaagtagagtctttgcttctaatagc-attgctactctcacccttaggc
tcttaagatatttatatg--tctctaaggtctacagggaggtgtgtatggcgcacttact
tattcacggtggggacagaccattgttaactgttggtctcggtctcaactaggaatgcct
cgtacgggttggttcaccaaaccacccggaatatgtc
>Ttruncatulinoides_U_Y1075_3 4396 bp 757 bp
agttcgtggagtgatctgtctgcctaattgcgtttcactaaggtcccattcatcatacgt
atgaatagcgtcttaactcacttttatcattactta-ttgtagtaagcgctcatactatt
gggaccgggatgcaacgagcgcgactgcaccacctaattgccccttatctaccatta---
attattat-tattaaccgccctgtacgggcaccggggccttacctttactgaaactagct
ggaccgctgctttcctttaagccagaggaaggttgcggcaataacaggtctgtgatgccc
tcagatgttccgggccgcacacgtgctacaatgatcagcac--aaagagtattacctatc
ttcttatacc-taacctaatatgttaaacttatcgcgt-aagggtattgtctta---acg
acgtatccgctttagcgcgttaagattattgggcggttatgcctgcctcgagagagtgta
cagggcagcaagagtaatgattccctcgtttttactactaatatcgcgcttggtaacata
taacactcgattaagtagagtctttgcttctaatagc-attgctactctcacccttaggc
tcttaagatatttatatg--tctctaaggtctacagggaggtgtgtatggcgcacttact
tattcacggtggggacagaccattgttaactgttggtctcggtctcaactaggaatgcct
cgtacgggttggtccaccaaaccacccggaatatgtc
>Ttruncatulinoides_U_Y1086_20 4396 bp 757 bp
agttcgtggagtgatctgtctgcctaattgcgtttcactaaggtcccattcatcatacgt
atgaatagcgtcttaactcacttttatcattactta-ttgtagtaagcgctcatactatt
gggaccggaatgcaacgagcgcgactgcaccacctaattgccccttatctaccatta---
attattat-tattaaccgccctgtacgggcaccggggccttacctttactgaaactagct
ggaccgctgctttcctttaagccagaggaaggttgcggcaataacaggtctgtgatgccc
tcagatgttccgggccgcacacgtgctacaatgatcagcac--aaagagtattacctatc
ttcttatacc-taacctaatatgttaaacttattgcgt-aagggtattgtctta---acg
acgtatccgctttagcgcgttaagattattgggcggttatgcctgcctcgagagagtgta
cagggcagcaagagtaatgattccctcgtttttactactaataccgcgcttggtaacata
taacactcgattaagtagagtctttgcttctaatagc-attgctactctcacccttagtc
tcttaagatatttatata--tctctaaggtctacagggaggtgtgtatggcgcacttact
tattcacggtggggacagaccattgttaactgttggtctcggtctcaactaggaatgcct
cgtacgggttggttcaccaaaccacccggaatatgtc
>Ttruncatulinoides_U_449-1_NA_AY453133 4396 bp 757 bp
agttcgtggagtgatctgtctgcctaattgcgtttcactaaggtcccattcatcatacgt
atgaatagcgtcttaactcacttttatcattactta-ttgtagtaagcgctcatactatt
gggaccggaatgcaacgagcgcgactgcaccacctaattgccccttatctaccatta---
attattat-tattaaccgccctgtacgggcaccggggccttacctttactgaaactagct
ggaccgctgctttcctttaagccagaggaaggttgcggcaataacaggtctgtgatgccc
tcagatgttccgggccgcacacgtgctacaatgatcagcac--aaagagtattacctatc
ttcttatacc-taacccaatatgttaaacttattgcgt-aagggtattgtctta---acg
acgtatccgctttagcgcgttaagattattgggcggttatgcctgcctcgagagagtgta
cagggcagcaagagtaatgattccctcgtttttactactaataccgcgcttggtaacata
taacactcgattaagtagagtctttgcttctaatagc-attgctactctcacccttagtc
tcttaagatatttatata--tctcccaggtctacagggaggtgtgtatggcgcacttact
tattcacggtggggacagaccattgttaactgttggtctcggtctcaactaggaatgcct
cgtacgggttggttcaccaaaccacccggaatatgtc
>Ttruncatulinoides_V_GUA-1_3_AB468853 4396 bp 757 bp
agttcgtggagtgatctgtctgcctaattgcgtttcactaaggtcccattcatcatacgt
atgaatagcgtcttaactcacttttatcattacttacttgtagtaagcgctcatactatt
gggaccggaatgcaacgagcgcgactgcaccacctaattgccccttatctaccattaatt
attattat-tattaaccgccctgtacgggcaccggggccttacctttactgaaactagct
ggaccgctgctttcctttaagccagaggaaggttgcggcaataacaggtctgtgatgccc
tcagatgttccgggccgcacacgtgctacaatgatcagcac--aaagagtattacctatc
ttcttatacc-taacctaatatgttaaacttatcgcgt-aagggtattgtctta---acg
acgtatccgctttagcgcgttaagattattgggcggttatgcctgcctcgagagagtgta
cagggcagcaagagtaatgattccctcgtttttactactaataccgcgcttggtaacata
taacactcgattaagtagagtctttgcttctaatagc-attgctactctcacccttaggc
tcttaagatatttatatgtctctctaaggtctacagggaggtgtgtatggcgcacttact
tattcacggtggggacagaccattgttaactgttggtctcggtctcaactaggaatgcct
cgtacgggttggttcaccaaaccacccggaatatgtc
>Ttruncatulinoides_U_Y1317_9 4396 bp 757 bp
agttcgtggagtgatctgtctgcctaattgcgtttcactaaggtcccattcatcatacgt
atgaatagcgtcttaactcacttttatcattacttacttgtagtaagcgctcatactatt
gggaccggaatgcaacgagcgcgactgcaccacctaattgccccttatctaccattaatt
attattat-tattaaccgccctgtacgggcaccggggccttacctttactgaaactagct
ggaccgctgctttcctttaagccaaaggaaggttgcggcaataacaggtctgtgatgccc
tcagatgttccgggccgcacacgtgctacaatgatcagcac--aaagagtattacctatc
ttcttatacc-taacccaatatgttaaacttatcgcgt-aagggtattgtctta---acg
acgtatccgctttagcgcgttaagattattgggcggttatgcctgcctcgagagagtgta
cagggcagcaagagtaatgattccctcgtttttactactaataccgcgcttggtaacata
taacactcgattaagtagagtctttgcttctaatagc-attgctactctcacccttaggc
tcttaagatatttatata--tctcccaggtctacagggaggtgtgtatggcgcacttact
tattcacggtggggacagaccattgttaactgttggtctcggtctcaactaggaatgcct
cgtacgggttggttcaccaaaccacccggaatatgtc
>Ttruncatulinoides_U_Y1317_10 4396 bp 757 bp
agttcgtggagtgatctgtctgcctaattgcgcttcactaaggtcccattcatcatacgt
atgaatagcgtcttaactcacttttatcattacttacttgtagtaagcgctcatactatt
gggaccggaatgcaacgagcgcgactgcaccacctaattgccccttatctaccattaatt
attattat-tattaaccgccctgtacgggcaccggggccttacctttactgaaactagct
ggaccgctgctttcctttaagccagaggaaggttgcggcaataacaggtctgtgatgccc
tcagatgttccgggccgcacacgtgctacaatgatcagcac--aaagagtattacctatc
ttcttatacc-taacctaatatgttaaacttattgcgt-aagggtattgtctta---acg
acgtatccgctttagcgcgttaagattattgggcggttatgcctgcctcgagagagtgta
cagggcagcaagagtaatgattccctcgtttttactactaataccgcgcttggtaacata
taacactcgattaagtagagtctttgcttctaatagc-attgctactctcacccttaggc
tcttaagatatttatata--tctcccaggtctacagggaggtgtgtatggcgcacttact
tattcacggtggggacagaccattgttaactgttggtctcggtctcaactaggaatgcct
cgtacgggttggttcaccaaaccacccggaatatgtc
>Ttruncatulinoides_V_GUA-2_2_AB468854 4396 bp 757 bp
agttcgtggagtgatctgtctgcctaattgcgtttcactaaggtcccattcatcatacgt
atgaatagcgtcttaactcacttttatcattacttacttgtagtaagcgctcatactatt
gggaccggaatgcaacgagcgcgactgcaccacctaattgccccttaactaccatta---
attattat-tattaaccgccctgtacgggcaccggggccctacctttactgaaactagct
ggaccgctgctttcctttaagccagaggaaggttgcggcaataacaggtctgtgatgccc
tcagatgttccgggccgcacacgtgctacaatgatcagcac--aaagagtattacctatc
ttcttatacc-taacctaatatgttaaacttatcgcgt-aagggtattgtctta---acg
acgtatctgctttagcgcgttaagattattgggcggttatgcctgcctcgagagagtgtt
cagggcagcaagagtaatgattccctcgtttttactactaataccgcgcttggtaacata
taacactcgattaagtagagtctttgcttctaatagc-attgctactctcacccttagtc
tcttaagatatttatatatctctctaaggtctacagggaggtgtgtatggcgcacttact
tattcacggtggggacagaccattgttaactgttggtctcggtctcaactaggaatgcct
cgtacgggttggttcaccaaaccgcccggaatatgtc
>Ttruncatulinoides_III_Ag320_3_AJ272476 4396 bp 757 bp
agttcgtggagtgatctgtctgcctaattgcgtttcactaaggtcccattcttcatacgt
atgaatagcgtcttaactcactcttaccgctacctatttgtagtaagcgctcatactatt
gggaccggaatgcaacgagcgcgactgcaccacctaattgccccttatctaccatta---
actac----tattaaccgccctgtatgggcaccggggccttacctttactgaaactagct
ggaccgctgctttcctttaagccagaggaaggttgcggcaataacaggtctgtgatgccc
tcagatgttccgggccgcacacgtgctacaatgatcagcac--aaagagtattacctat-
ttcttatacc-taacctaatatgttatcctttctgcgt-aggg---tatgtcta---acg
atgtatccgcttaagcgtttaaagattattaggcggttatgcctgcctcgagagagtgtc
cagggcagcaagagtaatgattccctcgtttttactactaataccgcgcttggtaacata
taacactcgattaagtagggtctttgcta-tattagc-attgctatcctcacccttagcc
tctaaggatattcgtatc--tcttaacagactacagggaggtgtatatggcgcacttact
tattcacggtggggacagaccattgttaactgttggtctcggtctcaactaggaatgcct
cgtacgggttggttcaccaaaccacccggaatatgtc
>Ttruncatulinoides_IV_A597_4_AJ272477 4396 bp 757 bp
agttcgtggagtgatctgtctgcctaattgcgtttcactaaggtcccattcttcatacgt
atgaatagcgtcttaactcacttttaccgctacctatttgtagtaagcgctcatactatt
gggaccggaatgcaacgagcgcgactgcaccacctaattgccccttatctaccatta---
actac----tatttaccgccctgtatgggcaccggggccttacctttactgaaactagct
ggaccgctgctttcctttaagccagaggaaggttgcggcaataacaggtctgtgatgccc
tcagatgttccgggccgcacacgtgctacaatgatcagcac--aaagagtattacctat-
ttcttatacc-taacccaatatgttatcctttctgcgt-aggg---tatgtctt---acg
atgtatccgcttaagcgcttaaagattattgggcggttatgcctgcctcgagagagtgtc
cagggcagcaagagtaatgattccctcgtttttactactaataccgcgcttggtaacata
tcacactcgattaagtagggtctttgcta-tattagc-attgctatcctcacccttagcc
tctaaggatattcgtatc--tcttaacaggctacagggaggtgtatatggcgcacttact
tattcacggtggggacagaccattgttaactgttggtctcggtctcaactaggaatgcct
cgtacgggttggttcaccaaaccacccggaatatgtc
