# Supplementary material for: SSU rDNA Divergence in Planktonic Foraminifera: Molecular Taxonomy and Biogeographic Implications
Source: PLoS One. 2014 Aug 13;9(8):e104641. doi: 10.1371/journal.pone.0104641 (PMC4131912; doi:10.1371/journal.pone.0104641)
Supplement: File S1 — Sequence alignments, PhyML trees used for patristic distance calculation, BEAST ultrametric trees and patristic distance matrices. (ZIP) [file pone.0104641.s004.zip › File S2/alignements GMYC/Macro_A.nex]

#NEXUS
[saved by seaview on Thu Aug 22 11:02:21 2013]
BEGIN DATA;
  DIMENSIONS NTAX=123 NCHAR=4005;
  FORMAT DATATYPE=DNA
  GAP=-
  ;
MATRIX
[1] 'poss-Gconglomerata_U_Me869_22'
------------------------------------------------------------
------------------------------------------------------------
------------------------------------------------------------
------------------------------------------------------------
------------------------------------------------------------
------------------------------------------------------------
------------------------------------------------------------
------------------------------------------------------------
------------------------------------------------------------
------------------------------------------------------------
------------------------------------------------------------
------------------------------------------------------------
------------------------------------------------------------
------------------------------------------------------------
------------------------------------------------------------
------------------------------------------------------------
------------------------------------------------------------
------------------------------------------------------------
------------------------------------------------------------
------------------------------------------------------------
------------------------------------------------------------
------------------------------------------------------------
------------------------------------------------------------
------------------------------------------------------------
------------------------------------------------------------
------------------------------------------------------------
------------------------------------------------------------
------------------------------------------------------------
------------------------------------------------------------
------------------------------------------------------------
------------------------------------------------------------
------------------------------------------------------------
------------------------------------------------------------
------------------------------------------------------------
------------------------------------------------------------
------------------------------------------------------------
------------------------------------------------------------
------------------------------------------------------------
------------------------------------------------------------
------------------------------------------------------------
------------------------------------------------------------
-----------------------aagggcaccacaagaacgcgtggagcatgtggcttaa
tttgactcaacgcgggaaatcttaccgggtccggacacactgaggattgacaggca----
----------------------------atatgaattttaatctcttgtattat-ta---
-------------------------------------ttttgttaaatatgctagtcctt
tcatgattatgtgataggtggtgcatgnccgttcttagttcgtggagtgatctgtctgct
taattgcgtttc--actaagggctca-taa--------------ttaattgtat------
----------------gt---ttcatttgc-------------actctttgacccc----
--ttcttcacggaagcgtg--------tgtcttagaaattgcagtgag-----cgtactt
ttgggtcctgaaagcaacgaacgtgaccgcaacctcttgttgcc-tttattaccaaacgc
attttccactttttgtgtga----------------------------------------
------------------atttgcaaaaaaaggctttc-------------taaactaga
gggaccgctgttactttc--ttaaaccagaggaaggttgcggcaataacaggtctgtgat
gcccttagatgttccgggctgcacacgtgctacaatgatcagtac--agtgagcatctca
tttttt-------------------------------------acacaccgcatgcgcga
gtccatttattcatcttcggatgctttaaatgtgcatctctg---cgcg-cggtaaagcc
tgcttcgaaagtaagtgggtagtcaattagaagtaatgatttcctttttt----------
---------------------------------------------agcacacatatatac
ggcatttatgcccgggctgcc-----ttgttgtagcttttgtgcgcataag---------
------------------------------------tgttttttccgta-----------
-------------tgtgcgattgtcaattcatggtgggga-cagaccattgttaattgtt
ggtctcggtcttaactaggaatgccttgtacgggtctttggttcaacaaaccacccggaa
tacgtccctgccctttgtacacaccg-cccgtcgctcttaccgatggacttctctgtgag
tttgagggactggga--------------------acgcgt-------------------
-------------------------aatttatttta----------cacacacctatgga
aacttaaacgaacagtgtggtctaaaggaaagagaagtcgtaacaaggcatcggtaggtg
aacctgccgatggatcaaa--------------------------
[2] 'poss-Gconglomerata_U_Me868_13'
------------------------------------------------------------
------------------------------------------------------------
------------------------------------------------------------
------------------------------------------------------------
------------------------------------------------------------
------------------------------------------------------------
------------------------------------------------------------
------------------------------------------------------------
------------------------------------------------------------
------------------------------------------------------------
------------------------------------------------------------
------------------------------------------------------------
------------------------------------------------------------
------------------------------------------------------------
------------------------------------------------------------
------------------------------------------------------------
------------------------------------------------------------
------------------------------------------------------------
------------------------------------------------------------
------------------------------------------------------------
------------------------------------------------------------
------------------------------------------------------------
------------------------------------------------------------
------------------------------------------------------------
------------------------------------------------------------
------------------------------------------------------------
------------------------------------------------------------
------------------------------------------------------------
------------------------------------------------------------
------------------------------------------------------------
------------------------------------------------------------
------------------------------------------------------------
------------------------------------------------------------
------------------------------------------------------------
------------------------------------------------------------
------------------------------------------------------------
------------------------------------------------------------
------------------------------------------------------------
------------------------------------------------------------
------------------------------------------------------------
------------------------------------------------------------
-----------------------aagggcaccacaagaacgcgtggagcatgtggcttaa
tttgactcaacgcgggaaatcttaccgggtccggacacactgaggattgacaggca----
----------------------------atatgaattttaatctcttgtattat-ta---
-------------------------------------ttttgttaaatatgctagtcctt
tcatgattatgtgataggtggtgcatggccgttcttagttcgtggagtgatctgtctgct
taattgcgtttc--actaagggctca-taa--------------ttaattgtat------
----------------gt---ttcatttgc-------------actctttgacccc----
--ttcttcacggaagcgtg--------tgtcttagaaattgcagtgag-----cgtactt
ttgggtcctgaaagcaacgaacgtgaccgcaacctcttgttgcc-tttattaccaaacgc
attttccactttttgtgtga----------------------------------------
------------------atttgcaaaaaaaggctttc-------------taaactaga
gggaccgctgttactttc--ttaaaccagaggaaggttgcggcaataacaggtctgtgat
gcccttagatgttccgggctgcacacgtgctacaatgatcagtac--agtgagcatctca
tttttt-------------------------------------acacaccgcatgcgcga
gtccatttattcatcttcggatgctttaaatgtgcatctctg---cgcg-cggtaaagcc
tgcttcgaaagtaagtgggtaatcaattagaagtaatgatttcctttttt----------
---------------------------------------------agcacacatatatac
ggcatttatgcccgggctgcc-----ttgttgtagcttttgtgcgcataag---------
------------------------------------tgttttttccgta-----------
-------------tgtgcgattgtcaattcatggtgggga-cagaccattgttaattgtt
ggtctcggtcttaactaggaatgccttgtacgggtctttggttcaacaaaccacccggaa
tacgtccctgccctttgtacacaccg-cccgtcgctcttaccgatggacttctctgtgag
tttgagggactggga--------------------acgcgt-------------------
-------------------------aatttatttta----------cacacacctatgga
aacttaaacgaacagtgtggtctaaaggaaagagaagtcgtaacaaggcatcggtaggtg
aacctgccgatggatcaaa--------------------------
[3] 'poss-Gconglomerata_U_Me869_24'
------------------------------------------------------------
------------------------------------------------------------
------------------------------------------------------------
------------------------------------------------------------
------------------------------------------------------------
------------------------------------------------------------
------------------------------------------------------------
------------------------------------------------------------
------------------------------------------------------------
------------------------------------------------------------
------------------------------------------------------------
------------------------------------------------------------
------------------------------------------------------------
------------------------------------------------------------
------------------------------------------------------------
------------------------------------------------------------
------------------------------------------------------------
------------------------------------------------------------
------------------------------------------------------------
------------------------------------------------------------
------------------------------------------------------------
------------------------------------------------------------
------------------------------------------------------------
------------------------------------------------------------
------------------------------------------------------------
------------------------------------------------------------
------------------------------------------------------------
------------------------------------------------------------
------------------------------------------------------------
------------------------------------------------------------
------------------------------------------------------------
------------------------------------------------------------
------------------------------------------------------------
------------------------------------------------------------
------------------------------------------------------------
------------------------------------------------------------
------------------------------------------------------------
------------------------------------------------------------
------------------------------------------------------------
------------------------------------------------------------
------------------------------------------------------------
-----------------------aagggcaccacaagaacgcgtggagcatgtggcttaa
tttgactcaacgcgggaaatcttaccgggtccggacacactgaggattgacaggca----
----------------------------atatgaattttaatctcttgtattat-ta---
-------------------------------------ttttgttaaatatgctagtcctt
tcatgattatgtgataggtggtgcatggccgttcttagttcgtggagtgatctgtctgct
taattgcgtttc--actaagggctca-taa--------------ttaattgtat------
----------------gt---ttcatttgc-------------actctttgacccc----
--ttcttcacggaagcgtg--------tgtcttagaaattgcagtgag-----cgtactt
ttgggtcctgaaagcaacgaacgtgaccgcaacctcttgttgcc-tttattaccaaacgc
attttccactttttgtgtga----------------------------------------
------------------atttgcaaaaaaaggctttc-------------taaactaga
gggaccgctgttactttc--ctaaaccagaggaaggttgcggcaataacaggtctgtgat
gcccttagatgttccgggctgcacacgtgctacaatgatcagtac--agtgagcatctca
tttttt-------------------------------------acacaccgcatgcgcga
gtccatttattcatcttcggatgctttaaatgtgcatctctg---cgcg-cggtaaagcc
tgcttcgaaagtaagtgggtaatcaattagaagtaatgatttcctttttt----------
---------------------------------------------agcacacatatatac
ggcatttatgcccgggctgcc-----ttgttgtagcttttgtgcgcataag---------
------------------------------------tgttttttccgta-----------
-------------tgtgcgattgtcaattcatggtgggga-cagaccattgttaattgtt
ggtctcggtcttaactaggaatgccttgtacgggtctttggttcaacaaaccacccggaa
tacgtccctgccctttgtacacaccg-cccgtcgctcttaccgatggacttctctgtgag
tttgagggactggga--------------------acgcgt-------------------
-------------------------aatttatttta----------cacacacctatgga
aacttaaacgaacagtgtggtctaaaggaaagagaagtcgtaacaaggcatcggtaggtg
aacctgctgatggatcaaa--------------------------
[4] 'poss-Gconglomerata_U_Me869_21'
------------------------------------------------------------
------------------------------------------------------------
------------------------------------------------------------
------------------------------------------------------------
------------------------------------------------------------
------------------------------------------------------------
------------------------------------------------------------
------------------------------------------------------------
------------------------------------------------------------
------------------------------------------------------------
------------------------------------------------------------
------------------------------------------------------------
------------------------------------------------------------
------------------------------------------------------------
------------------------------------------------------------
------------------------------------------------------------
------------------------------------------------------------
------------------------------------------------------------
------------------------------------------------------------
------------------------------------------------------------
------------------------------------------------------------
------------------------------------------------------------
------------------------------------------------------------
------------------------------------------------------------
------------------------------------------------------------
------------------------------------------------------------
------------------------------------------------------------
------------------------------------------------------------
------------------------------------------------------------
------------------------------------------------------------
------------------------------------------------------------
------------------------------------------------------------
------------------------------------------------------------
------------------------------------------------------------
------------------------------------------------------------
------------------------------------------------------------
------------------------------------------------------------
------------------------------------------------------------
------------------------------------------------------------
------------------------------------------------------------
------------------------------------------------------------
-----------------------aagggcaccacaagaacgcgtggagcatgtggcttaa
tttgactcaacgcgggaaatcttaccgggtccggacacactgaggattgacaggca----
----------------------------atatgaattttaatctcttgtattat-ta---
-------------------------------------ttttgttaaatatgctagtcctt
tcatgattatgtgataggtggtgcatggccgttcttagttcgtggagtgatctgtctgct
taattgcgtttc--actaagggctca-taa--------------ttaattgtat------
----------------gt---ttcatttgc-------------actctttgacccc----
--ttcttcacggaagcgtg--------tgtcttagaaattgcagtgag-----cgtactt
ttgggtcctgaaagcaacgaacgtgaccgcaacctcttgttgcc-tttattaccaaacgc
attttccactctttgtgtga----------------------------------------
------------------atttgcaaaaaaaggctttc-------------taaactaga
gggaccgctgttactttc--ttaaaccagaggaaggttgcggcaataacaggtctgtgat
gcccttagatgttccgggctgcacacgtgctacaatgatcagtac--agtgagcatctca
tttttt-------------------------------------acacaccgcatgcgcga
gtccatttattcatcttcggatgctttaaatgtgcatctctg---cgcg-cggtaaagcc
tgcttcgaaagtaagtgggtaatcaattagaagtaatgatttcctttttt----------
---------------------------------------------agcacacatatatac
ggcatttatgccccggctgcc-----ttgttgtagcttttgtgcgcataag---------
------------------------------------tgttttttccgta-----------
-------------tgtgcgattgtcaattcatggtgggga-cagaccattgttaattgtt
ggtctcggtcttaactaggaatgccttgtacgggtctttggttcaacaaaccacccggaa
tacgtccctgccctttgtacacaccg-cccgtcgctcttaccgatggacttctctgtgag
tttgagggactggga--------------------acgcgt-------------------
-------------------------aatttatttta----------cacacacctatgga
aacttaaacgaacagtgtggtctaaaggaaagagaagtcgtaacaaggcatcggtaggtg
aacctgccgatggatcaaa--------------------------
[5] 'poss-Gconglomerata_U_Me868_16'
------------------------------------------------------------
------------------------------------------------------------
------------------------------------------------------------
------------------------------------------------------------
------------------------------------------------------------
------------------------------------------------------------
------------------------------------------------------------
------------------------------------------------------------
------------------------------------------------------------
------------------------------------------------------------
------------------------------------------------------------
------------------------------------------------------------
------------------------------------------------------------
------------------------------------------------------------
------------------------------------------------------------
------------------------------------------------------------
------------------------------------------------------------
------------------------------------------------------------
------------------------------------------------------------
------------------------------------------------------------
------------------------------------------------------------
------------------------------------------------------------
------------------------------------------------------------
------------------------------------------------------------
------------------------------------------------------------
------------------------------------------------------------
------------------------------------------------------------
------------------------------------------------------------
------------------------------------------------------------
------------------------------------------------------------
------------------------------------------------------------
------------------------------------------------------------
------------------------------------------------------------
------------------------------------------------------------
------------------------------------------------------------
------------------------------------------------------------
------------------------------------------------------------
------------------------------------------------------------
------------------------------------------------------------
------------------------------------------------------------
------------------------------------------------------------
-----------------------aagggca-cacaagaacgcgtggagcatgtggcttaa
tttgactcaacgcgggaaatcttaccgggtccggacacactgaggattgacaggca----
----------------------------atatgaattttaatctcttgtattat------
--------------------------------------tttgttaaatatgctagtcctt
tcatgattatgtgataggtggtgcatggccgttcttagttcgtgaagcgatctgtctgct
taattgcgtttc--actaagggctca-taa--------------ttaattgtat------
----------------gt---ttcatttgc-------------actctttgacccc----
--ttcttcacggaagcgtg--------tgtcttagaaattgcagtgag-----cgtactt
ttgggtcctgaaagcaacgaacgtgaccgcaacctcttgttgcc-tttattaccaaacgc
attttccactttttgtgtgg----------------------------------------
------------------atttgcaaaaaaaggctttc-------------taaactaga
gggaccgctgttactttc--ttaaaccagaggaaggttgcggcaataacaggtctgtgat
gcccttagatgttccgggctgcacacgtgctacaatgatcagtac--agtgagcatctca
ttcttt-------------------------------------acacaccgcatgcgcga
gtccatttattcatcttcggatgctttaaatgtgcatctctg---cgcg-cggtaaagcc
tgcttcgaaagtaagtgggtaatcaattagaagtaatgatttcctttttt----------
---------------------------------------------agcacacatatatac
ggcatttatgcccgggctgcc-----ttgttgtagcttttgtgcgcataag---------
------------------------------------tgttttttccgta-----------
-------------tgtgcgattgtcaattcatggtgggga-cggaccattgttaattgtt
ggtctcggtcttaactaggaatgccttgtacgggtctttggttcaacaaaccacccggaa
tacgtccctgccctttgtacacaccg-cccgtcgctcttaccgatggacttctctgtgag
tttgagggactggga--------------------acgcgt-------------------
-------------------------aatttatttta----------cacacacctatgga
aacttaaacgaacagtgtggtctaaaggaaagagaagtcgtaacaaggcatcggtaggtg
aacctgccgatggatca----------------------------
[6] 'poss-Gconglomerata_U_Me868_15'
------------------------------------------------------------
------------------------------------------------------------
------------------------------------------------------------
------------------------------------------------------------
------------------------------------------------------------
------------------------------------------------------------
------------------------------------------------------------
------------------------------------------------------------
------------------------------------------------------------
------------------------------------------------------------
------------------------------------------------------------
------------------------------------------------------------
------------------------------------------------------------
------------------------------------------------------------
------------------------------------------------------------
------------------------------------------------------------
------------------------------------------------------------
------------------------------------------------------------
------------------------------------------------------------
------------------------------------------------------------
------------------------------------------------------------
------------------------------------------------------------
------------------------------------------------------------
------------------------------------------------------------
------------------------------------------------------------
------------------------------------------------------------
------------------------------------------------------------
------------------------------------------------------------
------------------------------------------------------------
------------------------------------------------------------
------------------------------------------------------------
------------------------------------------------------------
------------------------------------------------------------
------------------------------------------------------------
------------------------------------------------------------
------------------------------------------------------------
------------------------------------------------------------
------------------------------------------------------------
------------------------------------------------------------
------------------------------------------------------------
------------------------------------------------------------
-----------------------aagggcaccacaagaacgcgtggagcatgtggcttaa
tttgactcaacgcgggaaatcttaccgggtccggacacactgaggattgacaggca----
----------------------------atatgaattttaatctcttgtattat-ta---
-------------------------------------ttttgttaaatatgctagtcctt
tcatgattatgtgataggtggtgcatggccgttcttagttcgtggagtgatctgtctgct
taattgcgtttc--actaagggctca-taa--------------ttaattgtat------
----------------gt---ttcatttgc-------------actctttgacccc----
--ttcttcacggaagcgtg--------tgtcttagaaattgcagtgag-----cgtactt
ttgggtcctgaaagcaacgaacgtgaccgcaacctcttgttgcc-tttattaccaaacgc
attttccactttttgtgtga----------------------------------------
------------------atttgcaaaaaaaggctttc-------------taaactaga
gggaccgctgttactttc--ttaaaccagaggaaggttgcggcaataacaggtctgtgat
gcccttagatgttccgggctgcacacgtgctacaatgatcagtac--agtgagcatctca
tttttt-------------------------------------acacaccgcatgcgcga
gtccatttattcatcttcggatgctttaaatgtgcatctctg---cgcg-cggtaaagcc
tgcttcgaaagtaagtgggtaatcaattagaagtaatgatttcctttttt----------
---------------------------------------------agcacacatatatac
ggcatttatgcccgggctgcc-----ttgttgtagcttttgtgcgcataag---------
------------------------------------tg-tttttccgta-----------
-------------tgtgcgattgtcaattcatggtggggaccagaccattgttaattgtt
ggtctcggtcttaactaggaangccttgtacgggtctttggttcaacaaaccacccggaa
tacgtccctgccctttgtacacaccg-cccgtcgctcttaccgatggacttctctgtgag
tttgagggactggga--------------------acgcgt-------------------
-------------------------aattcatttta----------cacgcacctatgga
aacttaaacgaacagtgtggtctaaaggaaagagaagtcgtaacaaggcatcggtaggtg
aacctgctgatggatcaaa--------------------------
[7] 'Ghirsuta_U_GUA-2_3_AB468849'
------------------------------------------------------------
------------------------------------------------------------
------------------------------------------------------------
------------------------------------------------------------
------------------------------------------------------------
------------------------------------------------------------
------------------------------------------------------------
------------------------------------------------------------
------------------------------------------------------------
------------------------------------------------------------
------------------------------------------------------------
------------------------------------------------------------
------------------------------------------------------------
------------------------------------------------------------
------------------------------------------------------------
------------------------------------------------------------
------------------------------------------------------------
------------------------------------------------------------
------------------------------------------------------------
------------------------------------------------------------
------------------------------------------------------------
------------------------------------------------------------
------------------------------------------------------------
------------------------------------------------------------
------------------------------------------------------------
------------------------------------------------------------
------------------------------------------------------------
------------------------------------------------------------
------------------------------------------------------------
------------------------------------------------------------
------------------------------------------------------------
------------------------------------------------------------
------------------------------------------------------------
------------------------------------------------------------
------------------------------------------------------------
------------------------------------------------------------
------------------------------------------------------------
------------------------------------------------------------
------------------------------------------------------------
------------------------------------------------------------
------------------------------------------------------------
-----------------------aagggcaccacaagaacgcgtggagcatgtggcttaa
tttgactcaacgcggggaatcttaccgggtccggacacactgaggattgacaggca----
----------------------------aatctaa-tagaatctttcttatttc-ta---
-------------------ataagtatagatttctatttgttataaagatgctagtcctt
tcatgattatgtgataggtggtgcatggccgttcttagttcgtggagtgatctgtctgct
taattgcgtttc--actaaggtcccagtaa--------------tctaaggtat------
----------------gctcgtctacttat-------------ctcatatgacgctgata
gacccctcgtaagagcgcgttgtctattgcgttaatatatgtaacaagtgacacatactg
ttgggatctgaaagcaacgaacgtgaccgcaacgtcttgttgcc-tttctaatttaatct
aatt----cttttgtaatta----------------------------------------
------------------gtttaataacaaaggctatt----------ctttaaactaga
cggaccgctgtttctctt--ttaaaccagaggaaggttgcggcaataacaggtctgtgat
gcccttagatgttccgggctgcacacgtgctacaatgatcagtac--agtgagcatctca
atttatt------------------------------------actaacaccgcttta--
-ttaaagcattcagtgtgtagttgtgtaagcagctgcctctgatatgcg-cggtaacacc
tgtctcgagagtcgatgggtaatccattagaagtaatgattcctctcttt----------
----------------------------------------tatatagcacactgatatac
agcatcggttcccgaggtagc-----cttgtgttacttatgtgcgagcgtgatgtcagag
cttaacgtttattattctttatgtctaatagatctctgattttactgta-----------
-------------tgtgcaattgttaattcgtggtgggga-cagaccattgttaactatt
ggtctcggtcttaactaggaatgcctcgtacgggtc-ttggttcaacaaaccacccggaa
tacgtccctgccctttgtacacaccg-cccgtcgctcttaccgatgaacttctttgtgag
tctaagggactgggt--------------------aatgat-------------------
--------tcattctttatc-ttaaagtttgaatta----------------cctataga
aacttagccgaacaaggtggtttaaaggaaagagaagtcgtaacaaggcagcagtaggtg
aacct----------------------------------------
[8] 'Ghirsuta_U_GUA-2_1_AB263444'
------------------------------------------------------------
------------------------------------------------------------
------------------------------------------------------------
------------------------------------------------------------
------------------------------------------------------------
------------------------------------------------------------
------------------------------------------------------------
------------------------------------------------------------
------------------------------------------------------------
------------------------------------------------------------
------------------------------------------------------------
------------------------------------------------------------
------------------------------------------------------------
------------------------------------------------------------
------------------------------------------------------------
------------------------------------------------------------
------------------------------------------------------------
------------------------------------------------------------
------------------------------------------------------------
------------------------------------------------------------
------------------------------------------------------------
------------------------------------------------------------
------------------------------------------------------------
------------------------------------------------------------
------------------------------------------------------------
------------------------------------------------------------
------------------------------------------------------------
------------------------------------------------------------
------------------------------------------------------------
------------------------------------------------------------
------------------------------------------------------------
------------------------------------------------------------
------------------------------------------------------------
------------------------------------------------------------
------------------------------------------------------------
------------------------------------------------------------
------------------------------------------------------------
------------------------------------------------------------
------------------------------------------------------------
------------------------------------------------------------
------------------------------------------------------------
-----------------------aagggcaccacaagaacgcgtggagcatgtggcttaa
tttgactcaacgcggggaatcttaccgggtccggacacactgaggattgacaggca----
----------------------------aatctaa-tagaatctttcttatttc-ta---
-------------------ataagtatagatttctatttgttataaagatgctagtcctt
tcatgattatgtgataggtggtgcatggccgttcttagttcgtggagtgatctgtctgct
taattgcgtttc--actaaggtcccagtaa--------------tctaaggtat------
----------------gctcgtctacttat-------------ctcatatgacgctgata
gacccctcgtaagagcgcgttgtctattgcgttaatatatgtaacaagtgacacatactg
ttgggatctgaaagcaacgaacgtgaccgcaacgtcttgttgcc-tttctaatttattct
aatt----cttttgtaatta----------------------------------------
------------------gtttaataacaaaggctatt----------ctttaaactaga
cggaccgctgtttctctt--ttaaaccagaggaaggttgcggcaataacaggtctgtgat
gcccttagatgttccgggctgcacacgtgctacaatgatcagtac--agtgagcatctca
atttatt------------------------------------actaacaccgcttta--
-ttaaagcattcagtgtgtagttgtgtaagcagctgcctctgatatgcg-cggtaacacc
tgtctcgagagtcgatgggtaatccattagaagtaatgattcctctcttt----------
----------------------------------------tatatagcacactgatatac
agcatcggttcccgaggtaac-----cttgtgttacttatgtgcgagcgtgatgtcagag
cttaacgtttattattctttatgtctaatagatctctgattttactgta-----------
-------------tgtgcaattgttaattcgtggtgggga-cagaccattgttaactatt
ggtctcggtcttaactaggaatgcctcgtacgggtc-ttggttcaacaaaccacccggaa
tacgtccctgccctttgtacacaccg-cccgtcgctcttaccgatgaacttctttgtgag
tctaagggactgggt--------------------aatgat-------------------
--------tcattctttatc-ttaaagtttgaatta----------------cctataga
aacttagccgaacaaggtggtttaaaggaaagagaagtcgtaacaaggcagcagtaggtg
aacctgctgatggatca----------------------------
[9] 'Ghirsuta_U_GUA-1_3_AB468847'
------------------------------------------------------------
------------------------------------------------------------
------------------------------------------------------------
------------------------------------------------------------
------------------------------------------------------------
------------------------------------------------------------
------------------------------------------------------------
------------------------------------------------------------
------------------------------------------------------------
------------------------------------------------------------
------------------------------------------------------------
------------------------------------------------------------
------------------------------------------------------------
------------------------------------------------------------
------------------------------------------------------------
------------------------------------------------------------
------------------------------------------------------------
------------------------------------------------------------
------------------------------------------------------------
------------------------------------------------------------
------------------------------------------------------------
------------------------------------------------------------
------------------------------------------------------------
------------------------------------------------------------
------------------------------------------------------------
------------------------------------------------------------
------------------------------------------------------------
------------------------------------------------------------
------------------------------------------------------------
------------------------------------------------------------
------------------------------------------------------------
------------------------------------------------------------
------------------------------------------------------------
------------------------------------------------------------
------------------------------------------------------------
------------------------------------------------------------
------------------------------------------------------------
------------------------------------------------------------
------------------------------------------------------------
------------------------------------------------------------
------------------------------------------------------------
-----------------------aagggcaccacaagaacgcgtggagcatgtggcttaa
tttgactcaacgcggggaatcttaccgggtccggacacactgaggattggcaggca----
----------------------------aatccaa-tagaatctgtcttatttc-ta---
-------------------ataagtatagatttctatttgttataaagatgctagtcctt
tcatgattatgtgataggtggtgcatggccgttcttagttcgtggagtgatctgtctgct
taattgcgtttc--actaaggtcccagtaa--------------tctaaggtat------
----------------gctcgtctacttat-------------ctcatatgacgctgata
gacccctcgtaagagcgcgttgtctattgcgttaatatatgtaacaagtgacacatactg
ttgggatctgaaagcaacgaacgtgaccgcaacgtcttgttgcc-tttctaatttaatct
aatt----cttttgtaatta----------------------------------------
------------------gtttaataacaaaggctatt----------ctttaaactaga
cggaccgctgtttctctt--ttaaaccagaggaaggttgcggcaataacaggtctgtgat
gcccttagatgttccgggctgcacacgtgctacaatgatcagtac--agtgagcatctca
atttatt------------------------------------actaacactgcttta--
-ttaaagcattcagtgtgtagttgtgtaagcagctgcctctgatatgcg-cggtaacacc
tgtctcgagagtcgatgggtaatccattagaaataatgattcctctcttt----------
----------------------------------------tatatagcacactgatatac
agcatcggttcccgaggtaac-----cttgtgttacttatgtgcgagcgtgatgtcagag
cttaacgtttattattctttatgtctaatagatctctgattttactgta-----------
-------------tgtgcaattgttaattcgtggtgggga-cagaccattgttaactatt
ggtctcggtcttaactaggaatgcctcgtacgggtc-ttggttcaacaaaccacccggaa
tacgtccctgccctttgtacgcaccg-cccgtcgctcttaccgatgaacttctttgtgag
tctaagggactgggt--------------------aatgat-------------------
--------tcattctttttcattaaagtttgaatta----------------cctataga
aacttagccgaacaaggtggtttaaaggaaagagaagtcgtaacaaggcagcagtaggtg
aacct----------------------------------------
[10] 'Ghirsuta_U_GUA-1_1_AB263443'
------------------------------------------------------------
------------------------------------------------------------
------------------------------------------------------------
------------------------------------------------------------
------------------------------------------------------------
------------------------------------------------------------
------------------------------------------------------------
------------------------------------------------------------
------------------------------------------------------------
------------------------------------------------------------
------------------------------------------------------------
------------------------------------------------------------
------------------------------------------------------------
------------------------------------------------------------
------------------------------------------------------------
------------------------------------------------------------
------------------------------------------------------------
------------------------------------------------------------
------------------------------------------------------------
------------------------------------------------------------
------------------------------------------------------------
------------------------------------------------------------
------------------------------------------------------------
------------------------------------------------------------
------------------------------------------------------------
------------------------------------------------------------
------------------------------------------------------------
------------------------------------------------------------
------------------------------------------------------------
------------------------------------------------------------
------------------------------------------------------------
------------------------------------------------------------
------------------------------------------------------------
------------------------------------------------------------
------------------------------------------------------------
------------------------------------------------------------
------------------------------------------------------------
------------------------------------------------------------
------------------------------------------------------------
------------------------------------------------------------
------------------------------------------------------------
-----------------------aagggcaccacaagaacgcgtggagcatgtggcttaa
tttgactcaacgcggggaatcttaccgggtccggacacactgaggattgacaggca----
----------------------------aatccaa-tagaatctgtcttatttc-ta---
-------------------ataagtatagatttctatttgttataaagatgctagtcctc
tcatgattatgtgataggtggtgcatggccgttcttagttcgtggagtgatctgtctgct
taattgcgtttc--actaaggtcccagtaa--------------tctaaggtat------
----------------gctcgtctacttat-------------ctcatatgacgctgata
gacccctcgtaagagcgcgttgtctattgcgttaatatatgtaacaagtgacacatactg
ttgggatctgaaagcaacgaacgtgaccgcaacgtcttgttgcc-tttctaatttaatct
aatt----cttttgtaatta----------------------------------------
------------------gtttaataacaaaggctatt----------ctttaaactaga
cggaccgctgtttctctt--ttaaaccagaggaaggttgcggcaataacaggtctgtgat
gcccttagatgttccgggctgcacacgtgctacaatgatcagtac--agtgagcatctca
atttatt------------------------------------actaacaccgcttta--
-ttaaagcattcagtgtgtagttgtgtaagcagctgcctctgatatgcg-cggtaacacc
tgtctcgagagtcgatgggtaatccattagaagtaatgattcctctcttt----------
----------------------------------------tatatagcacactgatatac
agcatcggttcccgaggtaac-----cttgtgttacttatgtgcgagcgtgatgtcagag
cttaacgtttattattctttatgtctaatagatctctgattttactgta-----------
-------------tgtgcaattgttaattcgtggtgggga-cagaccattgttaactatt
ggtctcggtcttaactaggaatgcctcgtacgggtc-ttggttcaacaaaccacccggaa
tacgtccctgccctttgtacacaccg-cccgtcgctcttaccgatgaacttctttgtgag
tctaagggactgggt--------------------aatgat-------------------
--------tcattctttttcattaaagtttgaatta----------------cctataga
aacttagccgaacaaggtggtttaaaggaaagagaagtcgtaacaaggcagcagtaggtg
aacctgctgatggatca----------------------------
[11] Ghirsuta_U_R002_11_FJ643313
------------------------------------------------------------
------------------------------------------------------------
------------------------------------------------------------
------------------------------------------------------------
------------------------------------------------------------
------------------------------------------------------------
------------------------------------------------------------
------------------------------------------------------------
------------------------------------------------------------
------------------------------------------------------------
------------------------------------------------------------
------------------------------------------------------------
------------------------------------------------------------
------------------------------------------------------------
------------------------------------------------------------
------------------------------------------------------------
------------------------------------------------------------
------------------------------------------------------------
------------------------------------------------------------
------------------------------------------------------------
------------------------------------------------------------
------------------------------------------------------------
------------------------------------------------------------
------------------------------------------------------------
------------------------------------------------------------
------------------------------------------------------------
------------------------------------------------------------
------------------------------------------------------------
------------------------------------------------------------
------------------------------------------------------------
------------------------------------------------------------
------------------------------------------------------------
------------------------------------------------------------
------------------------------------------------------------
------------------------------------------------------------
------------------------------------------------------------
------------------------------------------------------------
------------------------------------------------------------
------------------------------------------------------------
------------------------------------------------------------
------------------------------------------------------------
------------------------------------gaacgcgtggagcatgtggcttaa
tttgactcaacgcggggaatcttaccgggtccggacacactgaggattgacaggca----
----------------------------aatctaa-tagaatctttctcatttt-ta---
-------------------atgagtatagatttctatttgttataaagatgctagtcctt
tcatgattatgtgataggtggtgcatggccgttcttagttcgtggagtgatctgtctgct
taattgcgtttc--actaaggtcccagtaa--------------tctaaggtat------
----------------gctcgtctacttat-------------ctcatatgacgctgata
gacccctcgtaagagcgcgttgtctattgcgttaatatatgtaacaagtgacacatactg
ttgggatctgaaagcaacgaacgtgaccgcaacgtcttgttgcc-tttctaatttattct
aatt----cttttgtaatta----------------------------------------
------------------gtctaataacagaggctatt----------ctttaaactaga
cggaccgctgtttctctt--ttaaaccagaggaaggttgcggcaataacaggtctgtgat
gcccttagatgttccgggctgcacacgtgctacaatgatcagtac--agtgagcatctca
atttatt------------------------------------actaacaccgcttta--
-ttaaagcattcagtgtgtagttgtgtaagcagctgcctctgatatgcg-cggtaacacc
tgtctcgagagtcgatgggtaatccattagaagtaatgattcctctcttt----------
----------------------------------------tatatagcacactgatatac
agcatcggttcccgaggtaac-----cttgtgttacttatgtgcgagcgtgatgtcagag
cttaacgtttattattctttatgtctaatagatctctgattttactgta-----------
-------------tgtgcaattgttaattcgtggtgggga-cagaccattgttaactatt
ggtctcggtcttaactaggaatgcctcgtacgggtc-ttggttcaacaaaccacccggaa
tacgtccctgccctttgtacacaccg-cccgtcgctcttaccgatgaacttctttgtgag
tctaagggactgggt--------------------aatgat-------------------
--------tcattctttt---ctaaagtttgaatta----------------cctataga
aacttagccgaacaaggtggtttaaag---------------------------------
---------------------------------------------
[12] Ghirsuta_U_P069_71_FJ643310
------------------------------------------------------------
------------------------------------------------------------
------------------------------------------------------------
------------------------------------------------------------
------------------------------------------------------------
------------------------------------------------------------
------------------------------------------------------------
------------------------------------------------------------
------------------------------------------------------------
------------------------------------------------------------
------------------------------------------------------------
------------------------------------------------------------
------------------------------------------------------------
------------------------------------------------------------
------------------------------------------------------------
------------------------------------------------------------
------------------------------------------------------------
------------------------------------------------------------
------------------------------------------------------------
------------------------------------------------------------
------------------------------------------------------------
------------------------------------------------------------
------------------------------------------------------------
------------------------------------------------------------
------------------------------------------------------------
------------------------------------------------------------
------------------------------------------------------------
------------------------------------------------------------
------------------------------------------------------------
------------------------------------------------------------
------------------------------------------------------------
------------------------------------------------------------
------------------------------------------------------------
------------------------------------------------------------
------------------------------------------------------------
------------------------------------------------------------
------------------------------------------------------------
------------------------------------------------------------
------------------------------------------------------------
------------------------------------------------------------
------------------------------------------------------------
------------------------------------------gtggagcatgtggcttaa
tttgactcaacgcggggaatcttaccgggtccggacacactgaggattgacaggca----
----------------------------aatctaa-tagaatctttctcatttt-ta---
-------------------atgagtatagatttctatttgttataaagatgctagtcctt
tcatgattatgtgataggtggtgcatggccgttcttagttcgtggagtgatctgtctgct
taattgcgtttc--actaaggtcccagtaa--------------tctaaggtat------
----------------gctcgtctacttat-------------ctcatatgacgctgata
gacccctcgtaagagcgcgttgtctattgcgttaatatatgtaacaagtgacacatactg
ttgggatctgaaagcaacgaacgtgaccgcaacgtcttgttgcc-tttctaatttattct
aatt----cttttgtaatta----------------------------------------
------------------gtctaataacaaaggctatt----------ctttaaactaga
cggaccgctgtttctctt--ttaaaccagaggaaggttgcggcaataacaggtctgtgat
gcccttagatgttccgggctgcacacgtgctacaatgatcagtac--agtgagcatctca
atttatt------------------------------------actaacaccgcttta--
-ttaaagcattcagtgtgtagttgtgtaagcagctgcctctgatatgcg-cggtaacacc
tgtctcgagagtcgatgggtaatccattagaagtaatgattcctctcttt----------
----------------------------------------tatatagcacactgatatac
agcatcggttcccgaggtaac-----cttgtgttacttatgtgcgagcgtgatgtcagag
cttaacgtttattattctttatgtctaatagatctctgattttactgta-----------
-------------tgtgcaattgttaattcgtggtgggga-cagaccattgttaactatt
ggtctcggtcttaactaggaatgcctcgtacgggtc-ttggttcaacaaaccacccggaa
tacgtccctgccctttgtacacaccg-cccgtcgctcttaccgatgaacttctttgtgag
tctaagggactgggt--------------------aatgat-------------------
--------tcattctttt---ctaaagtttgaatta----------------cctataga
aacttagccgaacaaggtggtttaaag---------------------------------
---------------------------------------------
[13] Ghirsuta_U_P066_13_FJ643308
------------------------------------------------------------
------------------------------------------------------------
------------------------------------------------------------
------------------------------------------------------------
------------------------------------------------------------
------------------------------------------------------------
------------------------------------------------------------
------------------------------------------------------------
------------------------------------------------------------
------------------------------------------------------------
------------------------------------------------------------
------------------------------------------------------------
------------------------------------------------------------
------------------------------------------------------------
------------------------------------------------------------
------------------------------------------------------------
------------------------------------------------------------
------------------------------------------------------------
------------------------------------------------------------
------------------------------------------------------------
------------------------------------------------------------
------------------------------------------------------------
------------------------------------------------------------
------------------------------------------------------------
------------------------------------------------------------
------------------------------------------------------------
------------------------------------------------------------
------------------------------------------------------------
------------------------------------------------------------
------------------------------------------------------------
------------------------------------------------------------
------------------------------------------------------------
------------------------------------------------------------
------------------------------------------------------------
------------------------------------------------------------
------------------------------------------------------------
------------------------------------------------------------
------------------------------------------------------------
------------------------------------------------------------
------------------------------------------------------------
------------------------------------------------------------
------------------------------------------gtggagcatgtggcttaa
tttgactcaacgcggggaatcttaccgggtccggacacactgaggattgacaggca----
----------------------------aatctaa-tagaatctttctcatttt-ta---
-------------------atgagtatagatttctatttgttataaagatgctagtcctt
tcatgattatgtgataggtggtgcatggccgttcttagttcgtggagtgatctgtctgct
taattgcgtttc--actaaggtcccagtaa--------------tctaaggtat------
----------------gctcgtctacttat-------------ctcatatgacgctgata
gacccctcgtaagagcgcgttgtctattgcgttaatatatgtaacaagtgacacatactg
ttgggatctgaaagcaacgaacgtgaccgcaacgtcttgttgcc-tttctaatttattct
aatt----cttttgtaatta----------------------------------------
------------------gtctaataacaaaggctatt----------ctttaaactaga
cggaccgctgtttctctt--ttaaaccagaggaaggttgcggcaataacaggtctgtgat
gcccttagatgttccgggctgcacacgtgctacaatgatcagtac--agtgagcatctca
atttatt------------------------------------actaacaccgcttta--
-ttaaagcattcagtgtgtagttgtgtaagcagctgcctctgatatgcg-cggtaacacc
tgtctcgagagtcgatgggtaatccattagaagtaatgattcctctcttt----------
----------------------------------------tatatagcacactgatatac
agcatcggttcccgaggtaac-----cttgtgttacttatgtgcgagcgtgatgtcagag
cttaacgtttattattctttatgtctaatagatctctgattttactgta-----------
-------------tgtgcaattgttaattcgtggtgggga-cagaccattgttaactatt
ggtctcggtcttaactaggaatgcctcgtacgggtc-ttggttcaacaaaccacccggaa
tacgtccctgccctttgtacacaccg-cccgtcgctcttaccgatgaacttctttgtgag
tctaagggactgggt--------------------aatgat-------------------
--------tcattctttttc-ttaaagtttgaatta----------------cctataga
aacttagccgaacaaggtggtttaaag---------------------------------
---------------------------------------------
[14] Ghirsuta_U_P029_09_FJ643306
------------------------------------------------------------
------------------------------------------------------------
------------------------------------------------------------
------------------------------------------------------------
------------------------------------------------------------
------------------------------------------------------------
------------------------------------------------------------
------------------------------------------------------------
------------------------------------------------------------
------------------------------------------------------------
------------------------------------------------------------
------------------------------------------------------------
------------------------------------------------------------
------------------------------------------------------------
------------------------------------------------------------
------------------------------------------------------------
------------------------------------------------------------
------------------------------------------------------------
------------------------------------------------------------
------------------------------------------------------------
------------------------------------------------------------
------------------------------------------------------------
------------------------------------------------------------
------------------------------------------------------------
------------------------------------------------------------
------------------------------------------------------------
------------------------------------------------------------
------------------------------------------------------------
------------------------------------------------------------
------------------------------------------------------------
------------------------------------------------------------
------------------------------------------------------------
------------------------------------------------------------
------------------------------------------------------------
------------------------------------------------------------
------------------------------------------------------------
------------------------------------------------------------
------------------------------------------------------------
------------------------------------------------------------
------------------------------------------------------------
------------------------------------------------------------
------------------------------------------gtggagcatgtggcttaa
tttgactcaacgcggggaatcttaccgggtccggacacactgaggattgacaggca----
----------------------------aatctaa-tagaatctttcttattttcta---
-------------------ataagtatagatttctatttgttataaagatgctagtcctt
tcatgattatgtgataggtggtgcatggccgttcttagttcgtggagtgatctgtctgct
taattgcgtttc--actaaggtcccagtaa--------------tctaaggtat------
----------------gctcgtctacttat-------------ctcatatgacgctgata
gacccctcgtaagagcgcgttgtctattgcgttaatatatgtaacaagtgacacatactg
ttgggatctgaaagcaacgaacgtgaccgcaacgtcttgttgcc-tttctaatttattct
aatt----cttttgtaatta----------------------------------------
------------------gtctaataacaaaggctatt----------ctttaaactaga
cggaccgctgtttctctt--ttaaaccagaggaaggttgcggcaataacaggtctgtgat
gcccttagatgttccgggctgcacacgtgctacaatgatcagtac--agtgagcatctca
atttatt------------------------------------actaacaccgcttta--
-ttaaagcattcactgtgtagttgtgtaagcagctgcctctgatatgcg-cggtaacacc
tgtctcgagagtcgatgggtaatccattagaagtaatgattcctctcttt----------
----------------------------------------tatatagcacactgatatac
agcatcggttcccgaggtaac-----cttgtgttacttatgtgcgagcgtgatgtcagag
cttaacgtttattattctttatgtctaatagatctctgattttactgta-----------
-------------tgtgcaattgttaattcgtggtgggga-cagaccattgttaactatt
ggtctcggtcttaactaggaatgcctcgtacgggtc-ttggttcaacaaaccacccggaa
tacgtccctgccctttgtacacaccg-cccgtcgctcttaccgatgaacttctttgtgag
tctaagggactgggt--------------------aatgat-------------------
--------tcattctttt---ctaaagtttgaatta----------------cctataga
aacttagccgaacaaggtggtttaaag---------------------------------
---------------------------------------------
[15] Ghirsuta_U_P027_06_FJ643304
------------------------------------------------------------
------------------------------------------------------------
------------------------------------------------------------
------------------------------------------------------------
------------------------------------------------------------
------------------------------------------------------------
------------------------------------------------------------
------------------------------------------------------------
------------------------------------------------------------
------------------------------------------------------------
------------------------------------------------------------
------------------------------------------------------------
------------------------------------------------------------
------------------------------------------------------------
------------------------------------------------------------
------------------------------------------------------------
------------------------------------------------------------
------------------------------------------------------------
------------------------------------------------------------
------------------------------------------------------------
------------------------------------------------------------
------------------------------------------------------------
------------------------------------------------------------
------------------------------------------------------------
------------------------------------------------------------
------------------------------------------------------------
------------------------------------------------------------
------------------------------------------------------------
------------------------------------------------------------
------------------------------------------------------------
------------------------------------------------------------
------------------------------------------------------------
------------------------------------------------------------
------------------------------------------------------------
------------------------------------------------------------
------------------------------------------------------------
------------------------------------------------------------
------------------------------------------------------------
------------------------------------------------------------
------------------------------------------------------------
------------------------------------------------------------
------------------------------------------gtggagcatgtggcttaa
tttgactcaacgcggggaatcttaccgggtccggacacactgaggattgacaggca----
----------------------------aatctaa-tagaatctttcttattttcta---
-------------------ataagtatagatttctatttgttataaagatgctagtcctt
tcatgattatgtgataggtggtgcatggccgttcttagttcgtggagtgatctgtctgct
taattgcgtttc--actaaggtcccagtaa--------------tctaaggtat------
----------------gctcgtctacttat-------------ctcatatgacgctgata
gacccctcgtaagagcgcgttgtctattgcgttaatatatgtaacaagtgacacatactg
ttgggatctgaaagcaacgaacgtgaccgcaacgtcttgttgcc-tttctaatttattct
aatt----cttttgtaatta----------------------------------------
------------------gtctaataacaaaggctatt----------ctttaaactaga
cggaccgctgtttctctt--ttaaaccagaggaaggttgcggcaataacaggtctgtgat
gcccttagatgttccgggctgcacacgtgctacaatgatcagtac--agtgagcatctca
atttatt------------------------------------actaacaccgcttta--
-ttaaagcattcactgtgtagttgtgtaagcagctgcctctgatatgcg-cggtaacacc
tgtctcgagagtcgatgggtaatccattagaagtaatgattcctctcttt----------
----------------------------------------tatatagcacactgatatac
agcatcggttcccgaggtaac-----cttgtgttacttatgtgcgagcgtgatgtcagag
cttaacgtttattattctttatgtctaatagatctctgattttactgta-----------
-------------tgtgcaattgttaattcgtggtgggga-cagaccattgttaactatt
ggtctcggtcttaactaggaatgcctcgtacgggtc-ttggttcaacaaaccacccggaa
tacgtccctgtcctttgtacacaccg-cccgtcgctcttaccgatgaacttctttgtgag
tctaagggactgggt--------------------aatgat-------------------
--------tcattctttt---ctaaagtttgaatta----------------cctataga
aacttagccgaacaaggtggtttaaag---------------------------------
---------------------------------------------
[16] Ghirsuta_U_P027_02_FJ643303
------------------------------------------------------------
------------------------------------------------------------
------------------------------------------------------------
------------------------------------------------------------
------------------------------------------------------------
------------------------------------------------------------
------------------------------------------------------------
------------------------------------------------------------
------------------------------------------------------------
------------------------------------------------------------
------------------------------------------------------------
------------------------------------------------------------
------------------------------------------------------------
------------------------------------------------------------
------------------------------------------------------------
------------------------------------------------------------
------------------------------------------------------------
------------------------------------------------------------
------------------------------------------------------------
------------------------------------------------------------
------------------------------------------------------------
------------------------------------------------------------
------------------------------------------------------------
------------------------------------------------------------
------------------------------------------------------------
------------------------------------------------------------
------------------------------------------------------------
------------------------------------------------------------
------------------------------------------------------------
------------------------------------------------------------
------------------------------------------------------------
------------------------------------------------------------
------------------------------------------------------------
------------------------------------------------------------
------------------------------------------------------------
------------------------------------------------------------
------------------------------------------------------------
------------------------------------------------------------
------------------------------------------------------------
------------------------------------------------------------
------------------------------------------------------------
------------------------------------------gtggagcatgtggcttaa
tttgactcaacgcggggaatcttaccgggtccggacacactgaggattgacaggca----
----------------------------aatctaa-tagaatctttcttattttcta---
-------------------ataagtatagatttctatttgttataaagatgctagtcctt
tcatgattatgtgataggtggtgcatggccattcttagttcgtggagtgatctgtctgct
taattgcgtttc--actaaggtcccagtaa--------------tctaaggtat------
----------------gctcgtctacttat-------------ctcatatgacgctgata
gacccctcgtaagagcgcgttgtctattgcgttaatatatgtaacaagtgacacatactg
ttgggatctgaaagcaacgaacgtgaccgcaacgtcttgttgcc-tttctaatttattct
aatt----cttttgtaatta----------------------------------------
------------------gtctaataacaaaggctatt----------ctttaaactaga
cggaccgctgtttctctt--ttaaaccagaggaaggttgcggcaataacaggtctgtgat
gcccttagatgttccgggctgcacacgtgctacaatgatcagtac--agtgagcatctca
atttatt------------------------------------actaacaccgcttta--
-ttaaagcattcactgtgtagttgtgtaagcagctgcctctgatatgcg-cggtaacacc
tgtctcgagagtcgatgggtaatccattagaagtaatgattcctctcttt----------
----------------------------------------tatatagcacactgatatac
agcatcggttcccgaggtaac-----cttgtgttacttatgtgcgagcgtgatgtcagag
cttaacgtttattattctttatgtctaatagatctctgattttactgta-----------
-------------tgtgcaattgttaattcgtggtgggga-cagaccattgttaactatt
ggtctcggtcttaactaggaatgcctcgtacgggtc-ttggttcaacaaaccacccggaa
tacgtccctgccctttgtacacaccg-cccgtcgctcttaccgatgaacttctttgtgag
tctaagggactgggt--------------------aatgat-------------------
--------tcattctttt---ctaaagtttgaatta----------------cctataga
aacttagccgaacaaggtggtttaaag---------------------------------
---------------------------------------------
[17] Ghirsuta_U_B8_2_EU199448
ctcaaagattaagccatgcaagtggtttgttaccccgacagtctaaattagtgtctaaag
tctatggtttatggtttaacggtctaatgcctcgtgtatcactctccctttatacataac
cttacacgagccattccatgttagaaatatattactaatgcaactgcaaacagctgctta
atacagttacacttgtcttgacttggccttcctaggtccgctttattgcttgactgctct
caaaagagtatattctgctaatcccttatctattatggataactcagggaaagcttggct
aatacatacgagaattctaacttaccccaccaccaccattctcagctctcaatggaagaa
cttattggcacagctctttgcaatataatgtgtaagcttcggcttattacgtttatgctc
tagagtcgatgtgtcaaaccacactattttatcctaagttctcaagcaacatgaaagaca
ttgagtaagccattgctttagtttaattttattaaactaagctcttagagcagagcagac
attgtaaagattatctttacgatgcatgtcatacaagcatctacagcatcaagtcacagg
gttggcaagtgtatttttgaaccttcaaagcagtcacgcatacggaagagtagtttctga
tcccatagaaggagcaccgtgcaatgagagaccgctcttagttctaaggaacgcagcagg
cgcgtaaattgcccaatgacagtaccctacgataatacagctctttaatagagactggtt
aacgatatctattgattcattgcgattacatacgcaacacacaacctgaccgtatatgag
taattcattactcctctatacaaaccataccttacacttatacattgactattctgtcaa
ttgtttattaaacatatatccttgtcatctgtgtgacgcgtaaactgtatagcatatctg
atatcctatatatcttttacgttgaggcagtgataagctgtaacggttgagtataattat
tgacgagtgtctggcattgccgcgccttcgggcgttggcaagttgccgacgcttagtgtg
ctcaattggaatgcggtgagtctaagccactcagaatctcttagcggttagcgcttaaca
gcgtttaactgttgatctatctgaatttcaagtggagggcaagtctggtgccagcagccg
cggtaataccagctccactggcctatacaatcattgttgcggttaagaggctcgtagttg
gattgaactaacatattaaagctctctctctctcttatactttactgtgtatgcaagata
catacactgagagaaagtgttagtatcgcatgtatatcttctttctatcctattcactaa
tggaaagttacatgctcgactgtatttgctaatagcaataacaagtctgaatgtgataca
tacaccttaccgtacactctttactgtatcagtgtgtatctcttgtaaagagagatatat
atatagagacctttactgttccaacactgtgaacaaatcagagcgtatcaagcgtgttgt
tctaacctgtgcattgaatgtcttatcatggaatgttgcactcattggttaagaattaca
agccactcttttgtattgtaatacactaataactctttacaaagagtggtggtaatctac
attcttactgctaagaatacgtcgatggggatagttggagtaagcagtactgctgggcga
gcggtgaaatgcgttgaccctagcaatactcccaaaagcgaaagcagcttactaggctat
actctttgtgtttatactgtattttatgctaatagcttcttatactctatatttcaataa
aagctattacatatatatactctatttcacttaacaatgatgaacgaaggttgggggatc
aaagaggatcagataccctcgtcgtcccatttgttacagcaaacgatggactctcaattg
caattgttaaattacagtcagtaattgaatctatgtaccctccaacctgcaaattataac
ctggcttgagctcgtattctctatctcttaacagaatagatcttacgctcgcctaacatt
ttaatacgtacggtctcgatggaacattaccttacaatctgagtaatctttttttgcgtg
taagcttttacatgtctggttctttatgtaataaagcttagctttatagcttggctcttt
acatggccttacatggcgtgcacttgattttcggagctttgcgctcaattctggtgagat
gtaagcacttatgttcgactgccaccttagcttttaaccttttagtctaactaaataggc
tttatctgcctctcgtgtgacgcatgtcgtaacaacctttagtgtgaagcacgtgttagg
cacgcgcttactgcagaaatgtctgagacattctcctccgggggtagtatgcacgcaagt
gtgaaacttgaaggaattgacggaagggcaccacaagaacgcgtggagcatgtggcttaa
tttgactcaacgcggggaatcttaccgggtccggacacactgaggattgacaggca----
----------------------------aatctaa-tagaatctttctcatttt-ta---
-------------------atgagtatagatttctatttgttataaagatgctagtcctt
tcatgattatgtgataggtggtgcatggccgttcttagttcgtggagtgatctgtctgct
taattgcgtttc--actaaggtc-cagtaa--------------tctaaggtat------
----------------gctcgtctacttat-------------ctcatatgacgctgata
gacccctcgtaagagcgcgttgtctattgcgttaatatatgtaacaagtgacacatactg
ttgggatctgaaagcaacgaacgtgaccgcaacgtcttgttgcc-tttctaatttattct
aatt----cttttgtaatta----------------------------------------
------------------gtctaataacaaaggctatt----------ctttaaactaga
cggaccgctgtttctctt--ttaaaccagaggaaggttgcggcaataacaggtctgtgat
gcccttagatgttccgggctgcacacgtgctacaatgatcagtac--agtgagcatctca
atttatt------------------------------------actaacaccgcttta--
-ttaaagcattcagtgtgtagttgtgtaagcagctgcctctgatatgcg-cggtaacacc
tgtctcgagagtcgatgggtaatccattagaagtaatgattcctctcttt----------
----------------------------------------tatatagcacactgatatac
agcatcggttcccgaggtaac-----cttgtgttacttatgtgcgagcgtgatgtcagag
cttaacgtttattattctttatgtctaatagatctctgattttactgta-----------
-------------tgtgcaattgttaattcgtggtgggga-cagaccattgttaactatt
ggtctcggtcttaactaggaatgcctcgtacgggtc-ttggttcaacaagccacccggaa
tacgtccctgccctttgtacacaccg-cccgtcgctcttaccgatgaacttctttgtgag
tctaagggactgggt--------------------aatgat-------------------
--------tcattctttt---ctaaagtttgaatta----------------cctataga
aacttagccgaacaaggtggtttaaaggaaagagaagtcgtaacaaggcagcagtaggtg
aacct----------------------------------------
[18] Ghirsuta_U_B8_7a_Z83973
------------------------------------------------------------
------------------------------------------------------------
------------------------------------------------------------
------------------------------------------------------------
------------------------------------------------------------
------------------------------------------------------------
------------------------------------------------------------
------------------------------------------------------------
------------------------------------------------------------
------------------------------------------------------------
------------------------------------------------------------
------------------------------------------------------------
------------------------------------------------------------
------------------------------------------------------------
------------------------------------------------------------
------------------------------------------------------------
------------------------------------------------------------
------------------------------------------------------------
------------------------------------------------------------
------------------------------------------------------------
------------------------------------------------------------
------------------------------------------------------------
------------------------------------------------------------
------------------------------------------------------------
------------------------------------------------------------
------------------------------------------------------------
------------------------------------------------------------
------------------------------------------------------------
------------------------------------------------------------
------------------------------------------------------------
------------------------------------------------------------
------------------------------------------------------------
------------------------------------------------------------
------------------------------------------------------------
------------------------------------------------------------
------------------------------------------------------------
------------------------------------------------------------
------------------------------------------------------------
------------------------------------------------------------
------------------------------------------------------------
------------------------------------------------------------
-----------------------aagggcaccacaagaacgcgtggagcatgtggcttaa
tttgactcaacgcggggaatcttaccaggtccggacacactgaggattgacaggca----
----------------------------aatctaattagaatctttctcatttt-ta---
-------------------atgagtatagatttctatttgttataaagatgctagtcctt
tcatgattatgtgataggtggtgcatggccgttcttagttcgtggagtgatctgtctgct
taattgcgtttc--actaaggtc-cagtaa--------------tctaaggtat------
----------------gctcgtctacttat-------------ctcatatgacgctgata
gacccctcgtaagagcgcgttgtctattgcgttaatatatgtaacaagtgacacatactg
ttgggatctgaaagcaacgaacgtgaccgcaacgtcttgttgcc-tttctaatttattct
aatt----cttttgtaatta----------------------------------------
------------------gtctaataacaaaggctatt----------ctttaaactaga
cggaccgctgtttctctt--ttaaaccagaggaaggttgcggcaataacaggtctgtgat
gcccttagatgttccgggctgcacacgtgctacaatgatcagtac--agtgagcatctca
atttatt------------------------------------actaacaccgcttta--
-ttaaagcattcagtgtgtagttgtgtaagcagctgcctctgatatgcg-cggtaacacc
tgtctcgagagtcgatgggtaatccattagaagtaatgattcctctcttt----------
----------------------------------------tatatagcacactgatatac
agcatcggttcccgaggtaac-----cttgtgttacttatgtgcgagcgtgatgtcagag
cttaacgtttattattctttatgtctaatagatctctgattttactgta-----------
-------------tgtgcaattgttaattcgtggtgggga-cagaccattgttaactatt
ggtctcggtcttaactaggaatgcctcgtacgggtc-ttggttcaacaagccacccggaa
tacgtccctgccctttgtacacaccg-cccgtcgctcttaccgatgaacttctttgtgag
tctaagggactgggt--------------------aatgat-------------------
--------tcattctttt---ctaaagtttgaatta----------------cctataga
aacttagccgaacaaggtggtttaaaggaaagagaagtcgtaacaaggcagcagtaggtg
aacct----------------------------------------
[19] Ttruncatulinoides_I_A482_1_AJ272474
------------------------------------------------------------
------------------------------------------------------------
------------------------------------------------------------
------------------------------------------------------------
------------------------------------------------------------
------------------------------------------------------------
------------------------------------------------------------
------------------------------------------------------------
------------------------------------------------------------
------------------------------------------------------------
------------------------------------------------------------
------------------------------------------------------------
------------------------------------------------------------
------------------------------------------------------------
------------------------------------------------------------
------------------------------------------------------------
------------------------------------------------------------
------------------------------------------------------------
------------------------------------------------------------
------------------------------------------------------------
------------------------------------------------------------
------------------------------------------------------------
------------------------------------------------------------
------------------------------------------------------------
------------------------------------------------------------
------------------------------------------------------------
------------------------------------------------------------
------------------------------------------------------------
------------------------------------------------------------
------------------------------------------------------------
------------------------------------------------------------
------------------------------------------------------------
------------------------------------------------------------
------------------------------------------------------------
------------------------------------------------------------
------------------------------------------------------------
------------------------------------------------------------
------------------------------------------------------------
------------------------------------------------------------
------------------------------------------------------------
------------------------------------------------------------
------------------------------------------------------------
--------------gggaatcttaccgggtccggacacactgaggattgacagacg----
----------------------------gttattgacttatctaagcgctctaa-tag--
--------attttattctattaaacgctattaacacctttacacaaagatgctagtcctt
tcatgatcgtttgataggtggtgcatggccgttcttagttcgtggagtgatctgtctgcc
taattgcgtttc--actaaggtcccattca--------------tcatacgtatga----
-------------atagcgtcttaactcac-------------ttttaccgctacc----
-----------------------------------tatttgtagtaagcgct-catacta
ttgggaccggaatgcaacgagcgcgactgcaccacctaattgccccttatctaccatta-
--at----tactttatattaaccgccct--------------------------------
------------------gtacgggcaccggggcctta-----cctttactgaaactagc
tggaccgctgctttcct---ttaagccagaggaaggttgcggcaataacaggtctgtgat
gccctcagatgttccgggccgcacacgtgctacaatgatcagcac--aaagagtattacc
tatcttcttatacc-taacccagtatgttaaacttattgcgtaaaggatattgtctta--
-acgatttatccgctttagcgcgttaagattat------------tggg-cggttatgcc
tgcctcgagag--agtgtacggggcagcaagagtaatgattccctcgtttttactactaa
-------------------------taccgcgcttggtaacatacaacactcgattaagt
agggtctttgcttctaatagcaattgctatcctcacccttaggctctaaagatat-----
------------------------------------ttatatctctcta--aggtctaca
gggaggtgtgtatggcgcacttacttattcacggtgggga-cagaccattgttaactgtt
ggtctcggtctcaactaggaatgcctcgtacggg---ttggttcaccaaaccacccggaa
tatg-ccctgccctttgtacacaccgccccgtcgctcttatcgatgaactcacttgtgag
gctaagggactgcgtctta------ctatatctatacctat-acccgtgtaatccttata
tcctaaatacatttc-ctaaacgcgaattttctttaaggaattacatggccttacgcaca
aacttattcgaccaagtgggtttaaaggaaagagaagtcgt-------------------
---------------------------------------------
[20] Ttruncatulinoides_U_V81_22_Z83968
------------------------------------------------------------
------------------------------------------------------------
------------------------------------------------------------
------------------------------------------------------------
------------------------------------------------------------
------------------------------------------------------------
------------------------------------------------------------
------------------------------------------------------------
------------------------------------------------------------
------------------------------------------------------------
------------------------------------------------------------
------------------------------------------------------------
------------------------------------------------------------
------------------------------------------------------------
------------------------------------------------------------
------------------------------------------------------------
------------------------------------------------------------
------------------------------------------------------------
------------------------------------------------------------
------------------------------------------------------------
------------------------------------------------------------
------------------------------------------------------------
------------------------------------------------------------
------------------------------------------------------------
------------------------------------------------------------
------------------------------------------------------------
------------------------------------------------------------
------------------------------------------------------------
------------------------------------------------------------
------------------------------------------------------------
------------------------------------------------------------
------------------------------------------------------------
------------------------------------------------------------
------------------------------------------------------------
------------------------------------------------------------
------------------------------------------------------------
------------------------------------------------------------
------------------------------------------------------------
------------------------------------------------------------
------------------------------------------------------------
------------------------------------------------------------
-----------------------aagggcaccacaagaacgcgtggagcatgtggcttaa
tttgactcaacgcggggaatcttaccgggtccggacacactgaggattgacagacg----
----------------------------gttattgacttatactcgc---ttaa-tg---
--------gctttaagctgttaaacg--tttaacacctttacacaaagatgctagtcctt
tcatgatcgtttgataggtggtgcatggccgttcttagttcgtggagtgatctgtctgcc
taattgcgtttc--actaaggtcccattct--------------tcatacgtatga----
-------------atagcgtcttaactcac-------------ttttaccgctacc----
-----------------------------------tatttgtagtaagcgct-catacta
ttgggaccggaatgcaacgagcgcgactgcaccacctaattgccccttatctaccatta-
--at----tactt--tattaaccgccct--------------------------------
------------------gtacgggcaccggggcctta-----cctttactgaaactagc
tggaccgctgctttcct---ttaagccagaggaaggttgcggcaataacaggtctgtgat
gccctcagatgttccgggccgcacacgtgctacaatgatcagcac--aaagagtattacc
tatcttcttatacc-taacccaatatgttaaacttattgcgt-aagggtattgtctta--
-acgacttatccgctttagcgctttaagattat------------tggg-cggttatgcc
tgcctcgagag--agtgtacagggcagcaagagtaatgattccctcgtttttactactaa
-------------------------taccgcgcttggtaacatattacactcgattaagt
agggtctttgcttctaatagcaattgctatcctcacccttaggctctaaggatat-----
------------------------------------tactatctctcta--aggtctaca
gggaggtgtatatggcgcacttacttattcacggtgggga-cagaccattgttaactgtt
ggtctcggtctcaactaggaatgcctcgtacggg---ttggttcaccaaaccacccggaa
tatgtccctgccctttgtacacaccg-cccgtcgctcttatcgatgaactcacttgtgag
gctgagggactgcgtct------------------atttat-acccgtgtaatcctaata
tctcacatacatttcgctaaaggcgattttgctttaaggatttacacgaccttacgcaca
aacttattcgaccaagtgggtttaaaggaaagagaagtcgtaacaaggcagcagtaggtg
aacct----------------------------------------
[21] Ttruncatulinoides_U_B53_1_Z83969
------------------------------------------------------------
------------------------------------------------------------
------------------------------------------------------------
------------------------------------------------------------
------------------------------------------------------------
------------------------------------------------------------
------------------------------------------------------------
------------------------------------------------------------
------------------------------------------------------------
------------------------------------------------------------
------------------------------------------------------------
------------------------------------------------------------
------------------------------------------------------------
------------------------------------------------------------
------------------------------------------------------------
------------------------------------------------------------
------------------------------------------------------------
------------------------------------------------------------
------------------------------------------------------------
------------------------------------------------------------
------------------------------------------------------------
------------------------------------------------------------
------------------------------------------------------------
------------------------------------------------------------
------------------------------------------------------------
------------------------------------------------------------
------------------------------------------------------------
------------------------------------------------------------
------------------------------------------------------------
------------------------------------------------------------
------------------------------------------------------------
------------------------------------------------------------
------------------------------------------------------------
------------------------------------------------------------
------------------------------------------------------------
------------------------------------------------------------
------------------------------------------------------------
------------------------------------------------------------
------------------------------------------------------------
------------------------------------------------------------
------------------------------------------------------------
-----------------------aagggcaccacaagaacgcgtggagcatgcggcttaa
tttgactcaacgcggggaatcttaccgggtccggacacactgaggattgacagacg----
----------------------------gttattgacttatactcgc---ttaa-tg---
--------gctttaagctgttaaacg--tttaacacctttacacaaagatgctagtcctt
tcatgatcgtttgataggtggtgcatggccgttcttagttcgtggagtgatctgtctgcc
taattgcgtttc--actaaggtcccattct--------------tcatacgtatga----
-------------atagcgtcttaactcac-------------ttttaccgctacc----
-----------------------------------tatttgtagtaagcgct-catacta
ttgggaccggaatgcaacgagcgcgactgcaccacctaattgccccttatctaccatta-
--at----tactt--tattaaccgccct--------------------------------
------------------gtacgggcaccggggcctta-----cctttactgaaactagc
tggaccgctgctttcct---ttaagccagaggaaggttgcggcaataacaggtctgtgat
gccctcagatgttccgggccgcacacgtgctacaatgatcagcac--aaagagtattacc
tatcttcttatacc-taacccaatatgttaaacttattgcgt-aagggtattgtctta--
-acgacttatccgctttagcgctttaagattat------------tgga-cggttgtgcc
tgcctcgaaag--agtgtacagggcagcaagagtaatgattccttcgtttttactactaa
-------------------------taccgcgcttggtaacatattacactcgattaagt
agggtctttgcttttaatagcaattgctatcctcacccttaggctctaaggatat-----
------------------------------------tacta--tctcta--aggtctaca
gggaggtgtatatggcgcacttacttattcacggtgggga-cagaccattgttaactgtt
ggtctcggtctcaactaggaatgcctcgtacggg---ttggttcaccaaaccacccggaa
tatgtccctgccctttgtacacaccg-cccgtcgctcttatcgatgaactcacttgtgag
gctgagggactgcgtct------------------a-ttat-acccgtgtaatcctaata
tcttacatacatttcgctaaaa-cgattttgctctaaggatttacacgaccttacgcaca
aacttattcgaccaagtgggtttaaaggaaagagaagtcgtaacaaggcagcagtaggtg
aacct----------------------------------------
[22] Ttruncatulinoides_U_R005_19_FJ643333
------------------------------------------------------------
------------------------------------------------------------
------------------------------------------------------------
------------------------------------------------------------
------------------------------------------------------------
------------------------------------------------------------
------------------------------------------------------------
------------------------------------------------------------
------------------------------------------------------------
------------------------------------------------------------
------------------------------------------------------------
------------------------------------------------------------
------------------------------------------------------------
------------------------------------------------------------
------------------------------------------------------------
------------------------------------------------------------
------------------------------------------------------------
------------------------------------------------------------
------------------------------------------------------------
------------------------------------------------------------
------------------------------------------------------------
------------------------------------------------------------
------------------------------------------------------------
------------------------------------------------------------
------------------------------------------------------------
------------------------------------------------------------
------------------------------------------------------------
------------------------------------------------------------
------------------------------------------------------------
------------------------------------------------------------
------------------------------------------------------------
------------------------------------------------------------
------------------------------------------------------------
------------------------------------------------------------
------------------------------------------------------------
------------------------------------------------------------
------------------------------------------------------------
------------------------------------------------------------
------------------------------------------------------------
------------------------------------------------------------
------------------------------------------------------------
------------------------------------gaacgcgtggagcatgtggcttaa
tttgactcaacgcggggaatcttaccgggtccggacacactgaggattgacagacg----
----------------------------gttattgacttatactcgc---ttaa-ta---
--------gctttaagctgttaagtg--tttaacacctttacacaaagatgctagtcctt
tcatgatcgtttgataggtggtgcatggccgttcttagttcgtggagtgatctgtctgcc
taattgcgtttc--actaaggtcccattct--------------tcatacgtatga----
-------------atagcgtcttaactcac-------------ttttaccgctacc----
-----------------------------------tatttgtagtaagcgct-catacta
ttgggaccggaatgcaacgagcgcgactgcaccacctaattgccccttatctaccatta-
--at----tactt--tattaaccgccct--------------------------------
------------------gtacgggcaccggggcctta-----cctttactgaaactagc
tggaccgctgctttcct---ttaagccagaggaaggttgcggcaataacaggtctgtgat
gccctcagatgttccgggccgcacacgtgctacaatgatcagcac--aaagagtattacc
tatcttcttatacc-taacccaatatgttaaacttattgcgt-aagggtattgtctta--
-acgacttatccgctttagcgctttaagattat------------tgga-cggttgtgcc
tgcctcgagag--agtgtacagggcagcaagagtaatgattccttcgtttttactactaa
-------------------------taccgcgcttggtaacatattacactcgattaagt
agggtctttgcttttaatagcaattgctatcctcacccttaggctctaaggatat-----
------------------------------------tacta--tctcta--aggtctaca
gggaggtgtatatggcgcacttacttattcacggtgggga-cagaccattgttaactgtt
ggtctcggtctcaactaggaatgcctcgtacggg---ttggttcaccaaaccacccggaa
tatgtccctgccctttgtacacaccg-cccgtcgctcttatcgatgaactcacttgtgag
gctgagggactgcgtct------------------a-ttat-acccgtgtaattctcata
tctcacatacatttcgctaaaggcgattttgctttagggatttacacgaccttacgcaca
aacttattcgaccaagtgggtttaaag---------------------------------
---------------------------------------------
[23] Ttruncatulinoides_U_R005_10_FJ643331
------------------------------------------------------------
------------------------------------------------------------
------------------------------------------------------------
------------------------------------------------------------
------------------------------------------------------------
------------------------------------------------------------
------------------------------------------------------------
------------------------------------------------------------
------------------------------------------------------------
------------------------------------------------------------
------------------------------------------------------------
------------------------------------------------------------
------------------------------------------------------------
------------------------------------------------------------
------------------------------------------------------------
------------------------------------------------------------
------------------------------------------------------------
------------------------------------------------------------
------------------------------------------------------------
------------------------------------------------------------
------------------------------------------------------------
------------------------------------------------------------
------------------------------------------------------------
------------------------------------------------------------
------------------------------------------------------------
------------------------------------------------------------
------------------------------------------------------------
------------------------------------------------------------
------------------------------------------------------------
------------------------------------------------------------
------------------------------------------------------------
------------------------------------------------------------
------------------------------------------------------------
------------------------------------------------------------
------------------------------------------------------------
------------------------------------------------------------
------------------------------------------------------------
------------------------------------------------------------
------------------------------------------------------------
------------------------------------------------------------
------------------------------------------------------------
------------------------------------gaacgcgtggagcatgtggcttaa
tttgactcaacgcggggaatcttaccgggtccggacacactgaggattgacagacg----
----------------------------gttattgacttatactcgc---ttaa-ta---
--------gctttaagctgttaagtg--tttaacacctttacacaaagatgctagtcctt
tcatgatcgtttgataggtggtgcatggccgttcttagttcgtggagtgatctgtctgcc
taattgcgtttc--actaaggtcccattct--------------tcatacgtatga----
-------------atagcgtcttaactcac-------------ttttaccgctacc----
-----------------------------------tatttgtagtaagcgct-catacta
ttgggaccggaatgcaacgagcgcgactgcaccacctaattgccccttatctaccatta-
--at----tactt--tattaaccgccct--------------------------------
------------------gtacgggcaccggggcctta-----cctttactgaaactagc
tggaccgctgctttcct---ttaagccagaggaaggttgcggcaataacaggtctgtgat
gccctcagatgttccgggccgcacacgtgctacaatgatcagcac--aaagagtattacc
tatcttcttatacc-taacccaatatgttaaacttattgcgt-aagggtattgtctta--
-acgacttatccgctttagcgctttaagattat------------tgga-cggttgtgcc
tgcctcgagag--agtgtacagggcagcaagagtaatgattccttcgtttttactactaa
-------------------------taccgcgcttggtaacatattacactcgattaagt
agggtctttgcttttaatagcaattgctatcctcacccttaggctctaaggatat-----
------------------------------------tacta--tctcta--aggtctaca
gggaggtgtatatggcgcacttacttattcacggtgggga-cagaccattgttaactgtt
ggtctcggtctcaactaggaatgcctcgtacggg---ttggttcaccaaaccacccggaa
tatgtccctgccctttgtacacaccg-cccgtcgctcttatcgatgaactcacttgtgag
gctgagggactgcgtct------------------a-ttat-acccgtgtaatcctaata
tcttacatacatttcgctaaaagcgattttgctctaaggatttacacgaccttacgcaca
aacttattcgaccaagtgggtttaaag---------------------------------
---------------------------------------------
[24] Ttruncatulinoides_U_R005_15_FJ643332
------------------------------------------------------------
------------------------------------------------------------
------------------------------------------------------------
------------------------------------------------------------
------------------------------------------------------------
------------------------------------------------------------
------------------------------------------------------------
------------------------------------------------------------
------------------------------------------------------------
------------------------------------------------------------
------------------------------------------------------------
------------------------------------------------------------
------------------------------------------------------------
------------------------------------------------------------
------------------------------------------------------------
------------------------------------------------------------
------------------------------------------------------------
------------------------------------------------------------
------------------------------------------------------------
------------------------------------------------------------
------------------------------------------------------------
------------------------------------------------------------
------------------------------------------------------------
------------------------------------------------------------
------------------------------------------------------------
------------------------------------------------------------
------------------------------------------------------------
------------------------------------------------------------
------------------------------------------------------------
------------------------------------------------------------
------------------------------------------------------------
------------------------------------------------------------
------------------------------------------------------------
------------------------------------------------------------
------------------------------------------------------------
------------------------------------------------------------
------------------------------------------------------------
------------------------------------------------------------
------------------------------------------------------------
------------------------------------------------------------
------------------------------------------------------------
------------------------------------gaacgcgtggagcatgtggcttaa
tttgactcaacgcggggaatcttaccgggtccggacacactgaggattgacagacg----
----------------------------gttattgacttatactcgc---ttaa-tg---
--------gctttaagctgttaagtg--tttaacacctttacacaaagatgctagtcctt
tcatgatcgtttgataggtggtgcatggccgttcttagttcgtggagtgatctgtctgcc
taattgcgtttc--actaaggtcccattct--------------tcatacgtatga----
-------------atagcgtcttaactcac-------------ttttaccgctacc----
-----------------------------------tatttgtagtaagcgct-catacta
ttgggaccggaatgcaacgagcgcgactgcaccacctaattgccccttatctaccatta-
--at----tactt--tattaaccgccct--------------------------------
------------------gtacgggcaccggggcctta-----cctttactgaaactagc
tggaccgctgctttcct---ttaagccagaggaaggttgcggcaataacaggtctgtgat
gccctcagatgttccgggccgcacacgtgctacaatgatcagcac--aaagagtattacc
tatcttcttatacc-taacccaatatgttaaacttattgcgt-aagggtattgtctta--
-acgacttatccgctttagcgctttaagattat------------tgga-cggttgtgcc
tgcctcgagag--agtgtacagggcagcaagagtaatgattccttcgtttttactactaa
-------------------------taccgcgcttggtaacatattacactcgattaagt
agggtctttgcttttaatagcaattgctatcctcacccttaggctctaaggatat-----
------------------------------------tacta--tctcta--aggtctaca
gggaggtgtatatggcgcacttacttattcacggtgggga-cagaccattgttaactgtt
ggtctcggtctcaactaggaatgcctcgtacggg---ttggttcaccaaaccacccggaa
tatgtccctgccctttgtacacaccg-cccgtcgctcttatcgatgaactcacttgtgag
gctgagggactgcgtct------------------a-ttat-acccgtgtaatcctaata
tcttacatacatttcgctaaaagcgattttgctctaaggatttacacgaccttacgcaca
aacttattcgaccaagtgggtttaaag---------------------------------
---------------------------------------------
[25] Ttruncatulinoides_U_R031_08_FJ643339
------------------------------------------------------------
------------------------------------------------------------
------------------------------------------------------------
------------------------------------------------------------
------------------------------------------------------------
------------------------------------------------------------
------------------------------------------------------------
------------------------------------------------------------
------------------------------------------------------------
------------------------------------------------------------
------------------------------------------------------------
------------------------------------------------------------
------------------------------------------------------------
------------------------------------------------------------
------------------------------------------------------------
------------------------------------------------------------
------------------------------------------------------------
------------------------------------------------------------
------------------------------------------------------------
------------------------------------------------------------
------------------------------------------------------------
------------------------------------------------------------
------------------------------------------------------------
------------------------------------------------------------
------------------------------------------------------------
------------------------------------------------------------
------------------------------------------------------------
------------------------------------------------------------
------------------------------------------------------------
------------------------------------------------------------
------------------------------------------------------------
------------------------------------------------------------
------------------------------------------------------------
------------------------------------------------------------
------------------------------------------------------------
------------------------------------------------------------
------------------------------------------------------------
------------------------------------------------------------
------------------------------------------------------------
------------------------------------------------------------
------------------------------------------------------------
------------------------------------gaacgcgtggagcatgtggcttaa
tttgactcaacgcggggaatcttaccgggtccggacacactgaggattgacagacg----
----------------------------gttattgacttatactcgc---ttaa-tg---
--------gctttaagctgttaaacg--tttaacacctttacacaaagatgctagtcctt
tcatgatcgtttgataggtggtgcatggccgttcttagttcgtggagtgatctgtctgcc
taattgcgtttc--actaaggtcccattct--------------tcatacgtatga----
-------------atagcgtcttaactcac-------------ttttaccgctacc----
-----------------------------------tatttgtagtaagcgct-catacta
ttgggaccggaatgcaacgagcgcgactgcaccacctaattgccccttatctaccatta-
--at----tactt--tattaaccgccct--------------------------------
------------------gtacgggcaccggggcctta-----cctttactgaaactagc
tggaccgctgctttcct---ttaagccagaggaaggttgcggcaataacaggtctgtgat
gccctcagatgttccgggccgcacacgtgctacaatgatcagcac--aaagagtattacc
tatcttcttatacc-taacccaatatgttaaacttattgcgt-aagggtattgtctta--
-acgacttatccgctttagcgctttaagattat------------tgga-cggttgtgcc
tgcctcgaaag--agtgtacagggcagcaagagtaatgattccctcgtttttactactaa
-------------------------taccgcgcttggtaacatattacactcgattaagt
agggtctttgcttttaatagcaattgctatcctcacccttaggctctaaggatat-----
------------------------------------tacta--tctcta--aggtctaca
gggaggtgtatatggcgcacttacttattcacggtgggga-cagaccattgttaactgtt
ggtctcggtctcaactaggaatgcctcgtacggg---ttggttcaccaaaccacccggaa
tatgtccctgccctttgtacacaccg-cccgtcgctcttatcgatgaactctcttgtgag
gctgagggactgcgtct------------------a-ttat-acccgtgtaatcctaata
tctcacatacatttcgctaaaggcgattttgctttagggatttacacgaccttacgcaca
aacttattcgaccaagtgggtttaaag---------------------------------
---------------------------------------------
[26] Ttruncatulinoides_U_R036_08_FJ643342
------------------------------------------------------------
------------------------------------------------------------
------------------------------------------------------------
------------------------------------------------------------
------------------------------------------------------------
------------------------------------------------------------
------------------------------------------------------------
------------------------------------------------------------
------------------------------------------------------------
------------------------------------------------------------
------------------------------------------------------------
------------------------------------------------------------
------------------------------------------------------------
------------------------------------------------------------
------------------------------------------------------------
------------------------------------------------------------
------------------------------------------------------------
------------------------------------------------------------
------------------------------------------------------------
------------------------------------------------------------
------------------------------------------------------------
------------------------------------------------------------
------------------------------------------------------------
------------------------------------------------------------
------------------------------------------------------------
------------------------------------------------------------
------------------------------------------------------------
------------------------------------------------------------
------------------------------------------------------------
------------------------------------------------------------
------------------------------------------------------------
------------------------------------------------------------
------------------------------------------------------------
------------------------------------------------------------
------------------------------------------------------------
------------------------------------------------------------
------------------------------------------------------------
------------------------------------------------------------
------------------------------------------------------------
------------------------------------------------------------
------------------------------------------------------------
------------------------------------gaacgcgtggagcatgtggcttaa
tttgactcaacgcggggaatcttaccgggtccggacacactgaggattgacagacg----
----------------------------gttattgacttatactcgc---ttaa-tg---
--------gctttaagctgttaaacg--tttaacacctttacacaaagatgctagtcctt
tcatgatcgtttgataggtggtgcatggccgttcttagttcgtggagtgatctgtctgcc
taattgcgtttc--actaaggtcccattct--------------tcatacgtatga----
-------------atagcgtcttaactatc-------------ttttaccgctacc----
-----------------------------------tatttgtagtaagcgct-catacta
ttgggaccggaatgcaacgagcgcgactgcaccacctaattgccccttatctaccatta-
--at----tactt--tattaaccgccct--------------------------------
------------------gtacgggcaccggggcctta-----cctttactgaaactagc
tggaccgctgctttcct---ttaagccagaggaaggttgcggcaataacaggtctgtgat
gccctcagatgttccgggccgcacacgtgctacaatgatcagcac--aaagagtattacc
tatcttcttatacc-taacccaatatgttaaacttattgcgt-aagggtattgtctta--
-acgacttatccgctttagcgctttaagattat------------tgga-cggttgtgcc
tgcctcgaaag--agtgtacagggcagcaagagtaatgattccctcgtttttactactaa
-------------------------taccgcgcttggtaacatattacactcgattaagt
agggtctttgcttctaatagcaattgctatcctcacccttaggctctaaggatat-----
------------------------------------tacta--tctcta--aggtctaca
gggaggtgtatatggcgcacttacttattcacggtgggga-cagaccattgttaactgtt
ggtctcggtctcaactaggaatgcctcgtacggg---ttggttcaccaaaccacccggaa
tatgtccctgccctttgtacacaccg-cccgtcgctcttatcgatgaactctcttgtgag
gctgagggactgcgtct------------------a-ttat-acccgtgtaatcctaata
tctcacatacatttcgctaaaggcgattttgctctaaggatttacacgaccttacgcaca
aacttattcgaccaagtgggtttaaag---------------------------------
---------------------------------------------
[27] Ttruncatulinoides_U_R030_12_FJ643338
------------------------------------------------------------
------------------------------------------------------------
------------------------------------------------------------
------------------------------------------------------------
------------------------------------------------------------
------------------------------------------------------------
------------------------------------------------------------
------------------------------------------------------------
------------------------------------------------------------
------------------------------------------------------------
------------------------------------------------------------
------------------------------------------------------------
------------------------------------------------------------
------------------------------------------------------------
------------------------------------------------------------
------------------------------------------------------------
------------------------------------------------------------
------------------------------------------------------------
------------------------------------------------------------
------------------------------------------------------------
------------------------------------------------------------
------------------------------------------------------------
------------------------------------------------------------
------------------------------------------------------------
------------------------------------------------------------
------------------------------------------------------------
------------------------------------------------------------
------------------------------------------------------------
------------------------------------------------------------
------------------------------------------------------------
------------------------------------------------------------
------------------------------------------------------------
------------------------------------------------------------
------------------------------------------------------------
------------------------------------------------------------
------------------------------------------------------------
------------------------------------------------------------
------------------------------------------------------------
------------------------------------------------------------
------------------------------------------------------------
------------------------------------------------------------
------------------------------------gaacgcgtggagcatgtggcttaa
tttgactcaacgcggggaatcttaccgggtccggacacactgaggattgacagacg----
----------------------------gttattgacttatactcgc---ttaa-tg---
--------gctttaagctgttaaacg--tttaacacctttacacaaagatgctagtcctt
tcatgatcgtttgataggtggtgcatggccgttcttagttcgtggagtgatctgtctgcc
taattgcgtttc--actaaggtcccattct--------------tcatacgtatga----
-------------atagcgtcttaactcac-------------ttttaccgctacc----
-----------------------------------tatttgtagtaagcgct-catacta
ttgggaccggaatgcaacgagcgcgactgcaccacctaattgccccttatctaccatta-
--at----tactt--tattaaccgccct--------------------------------
------------------gtacgggcaccggggcctta-----cctttactgaaactagc
tggaccgctgctttcct---ttaagccagaggaaggttgcggcaataacaggtctgtgat
gccctcagatgttccgggccgcacacgtgctacaatgatcagcac--agagagtattacc
tatcttcttatacc-taacccaatatgttaaacttattgcgt-aaggatattgtctta--
-acgacttatccgctttagcgctttaagattat------------tgga-cggttatgcc
tgcctcgagag--agtgtacagggcagcaagagtaatgattccctcgtttttactactaa
-------------------------taccgcgcttggtaacatattacactcgattaagt
agggtctttgtttctaatagcaattgctatcctcacccttaggctctaaggatat-----
------------------------------------tacta--tctgta--aggtctaca
gggaggtgtatatggcgcacttacttattcacggtgggga-cagaccattgttaactgtt
ggtctcggtctcaactaggaatgcctcgtacggg---ttggttcaccaaaccacccggaa
tatgtccctgccctttgtacacaccg-cccgtcgctcttatcgatgaactcacttgtgag
gctgagggactgcgtct------------------a-ttat-acccatgtaatcctaata
tcttacatacatttcgctaaaggcgattttgctttaaggatttacacgaccttacgcaca
aacttaatcgaccgagtgggtttaaag---------------------------------
---------------------------------------------
[28] Ttruncatulinoides_U_R036_06_FJ643341
------------------------------------------------------------
------------------------------------------------------------
------------------------------------------------------------
------------------------------------------------------------
------------------------------------------------------------
------------------------------------------------------------
------------------------------------------------------------
------------------------------------------------------------
------------------------------------------------------------
------------------------------------------------------------
------------------------------------------------------------
------------------------------------------------------------
------------------------------------------------------------
------------------------------------------------------------
------------------------------------------------------------
------------------------------------------------------------
------------------------------------------------------------
------------------------------------------------------------
------------------------------------------------------------
------------------------------------------------------------
------------------------------------------------------------
------------------------------------------------------------
------------------------------------------------------------
------------------------------------------------------------
------------------------------------------------------------
------------------------------------------------------------
------------------------------------------------------------
------------------------------------------------------------
------------------------------------------------------------
------------------------------------------------------------
------------------------------------------------------------
------------------------------------------------------------
------------------------------------------------------------
------------------------------------------------------------
------------------------------------------------------------
------------------------------------------------------------
------------------------------------------------------------
------------------------------------------------------------
------------------------------------------------------------
------------------------------------------------------------
------------------------------------------------------------
------------------------------------gaacgcgtggagcatgtggcttaa
tttgactcaacgcggggaatcttaccgggtccggacacactgaggattgacagacg----
----------------------------gttattgacttatactcgc---ttaa-tg---
--------gctttaagctgttaaacg--tttaacacctttacacaaagatgctagtcctt
tcatgatcgtttgataggtggtgcatggccgttcttagttcgtggagtgatctgtctgcc
taattgcgtttc--actaaggtcccattct--------------tcatacgtatga----
-------------atagcgtcttaactcac-------------ttttaccgctacc----
-----------------------------------tatttgtagtaagcgct-catacta
ttgggaccggaatgcaacgagcgcgactgcaccacctaattgccccttatctaccatta-
--at----tactt--tattaaccgccct--------------------------------
------------------gtacgggcaccggggcctta-----cctttactgaaactagc
tggaccgctgctttcct---ttaagccagaggaaggttgcggcaataacaggtctgtgat
gccctcagatgttccgggccgcacacgtgctacaatgatcagcac--aaagagtattacc
tatcttcttatacc-taacccaatatgttaaacttattgcgt-aaggatattgtctta--
-acgacttatccgctttagcgctttaagattat------------tggg-cggttatgcc
tgcctcgagag--agtgtacagggcagcaagagtaatgattccctcgtttttactactaa
-------------------------taccgcgcttggtaacatattacactcgattaagt
agggtctttgcttctaatagcaattgctatcctcacccttaggctctaaggatat-----
------------------------------------tacta--tctgta--aggtctaca
gggaggtgtatatggcgtacttacttattcacggtgggga-cagaccattgttaactgtt
ggtctcggtctcaactaggaatgcctcgtacggg---ttggttcaccaaaccacccggaa
tatgtccctgccctttgtacacaccg-cccgtcgctcttatcgatgaactcacttgtgag
gctgagggactgcgtct------------------a-ttat-acccatgtaatcctaata
tcttacatacatttcgctaaaggcgattttgctttaaggatttacacgaccttacgcaca
aacttattcgacc-----------------------------------------------
---------------------------------------------
[29] Ttruncatulinoides_U_P114_14_FJ643324
------------------------------------------------------------
------------------------------------------------------------
------------------------------------------------------------
------------------------------------------------------------
------------------------------------------------------------
------------------------------------------------------------
------------------------------------------------------------
------------------------------------------------------------
------------------------------------------------------------
------------------------------------------------------------
------------------------------------------------------------
------------------------------------------------------------
------------------------------------------------------------
------------------------------------------------------------
------------------------------------------------------------
------------------------------------------------------------
------------------------------------------------------------
------------------------------------------------------------
------------------------------------------------------------
------------------------------------------------------------
------------------------------------------------------------
------------------------------------------------------------
------------------------------------------------------------
------------------------------------------------------------
------------------------------------------------------------
------------------------------------------------------------
------------------------------------------------------------
------------------------------------------------------------
------------------------------------------------------------
------------------------------------------------------------
------------------------------------------------------------
------------------------------------------------------------
------------------------------------------------------------
------------------------------------------------------------
------------------------------------------------------------
------------------------------------------------------------
------------------------------------------------------------
------------------------------------------------------------
------------------------------------------------------------
------------------------------------------------------------
------------------------------------------------------------
------------------------------------------gtggagcatgtggcttaa
tttgactcaacgcggggaatcttaccgggtccggacacactgaggattgacagacg----
----------------------------gttattgacttatactcgc---ttaa-tg---
--------gctttaagctgttaaacg--tttaacacctttacacaaagatgctagtcctt
tcatgatcgtttgataggtggtgcatggccgttcttagttcgtggagtgatctgtctgcc
taattgcgtttc--actaaggtcccattct--------------tcatacgtatga----
-------------atagcgtcttaactcac-------------ttttaccgctacc----
-----------------------------------tatttgtagtaagcgct-catacta
ttgggaccggaatgcaacgagcgcgactgcaccacctaattgccccttatctaccatta-
--at----tactt--tattaaccgccct--------------------------------
------------------gtacgggcaccggggcctta-----cctttactgaaactagc
tggaccgctgctttcct---ttaagccagaggaaggttgcggcaataacaggtctgtgat
gccctcagatgttccgggccgcacacgtgctacaatgatcagcac--agagagtattacc
tatcttcttatacc-taacccaatatgttaaacttattgcgt-aagggtattgtctta--
-acgacttatccgctttagcgctttaagattat------------tggg-cggttatgcc
tgcctcgagag--agtgtacagggcagcaagagtaatgattccttcgtttttactactaa
-------------------------taccgcgcttggtaacatattacactcgattaagt
agggtctttgcttctaatagcaattgctatcctcacccttaggctctaaggatat-----
------------------------------------tacta--tctcta--aggtctaca
gggaggtgtatatggcgcacttacttattcacggtgggga-cagaccattgttaactgtt
ggtctcggtctcaactaggaatgcctcgtacggg---ttggttcaccaaaccacccggaa
tatgtccctgccctttgtacacaccg-cccgtcgctcttatcgatgaactcatttgtgag
gctgagggactgcgtct------------------a-ttat-acccgtgtaatcctaata
tctcacatacatttcgctaaaagcgattttgctttaaggatttatacgaccttacgcaca
aacttattcgaccaaatgggtttaaag---------------------------------
---------------------------------------------
[30] Ttruncatulinoides_U_P114_06_FJ643323
------------------------------------------------------------
------------------------------------------------------------
------------------------------------------------------------
------------------------------------------------------------
------------------------------------------------------------
------------------------------------------------------------
------------------------------------------------------------
------------------------------------------------------------
------------------------------------------------------------
------------------------------------------------------------
------------------------------------------------------------
------------------------------------------------------------
------------------------------------------------------------
------------------------------------------------------------
------------------------------------------------------------
------------------------------------------------------------
------------------------------------------------------------
------------------------------------------------------------
------------------------------------------------------------
------------------------------------------------------------
------------------------------------------------------------
------------------------------------------------------------
------------------------------------------------------------
------------------------------------------------------------
------------------------------------------------------------
------------------------------------------------------------
------------------------------------------------------------
------------------------------------------------------------
------------------------------------------------------------
------------------------------------------------------------
------------------------------------------------------------
------------------------------------------------------------
------------------------------------------------------------
------------------------------------------------------------
------------------------------------------------------------
------------------------------------------------------------
------------------------------------------------------------
------------------------------------------------------------
------------------------------------------------------------
------------------------------------------------------------
------------------------------------------------------------
------------------------------------------gtggagcatgtggcttaa
tttgactcaacgcggggaatcttaccgggtccggacacactgaggattgacagacg----
----------------------------gttattgacttatactcgc---ttaa-tg---
--------gctttaagctgttaagtg--tttaacacctttacacaaagatgctagtcctt
tcatgatcgtttgataggtggtgcatggccgttcttagttcgtggagtgatctgtctgcc
taattgcgtttc--actaaggtcccattct--------------tcatacgtatga----
-------------atagcgtcttaactcac-------------ttttaccgctacc----
-----------------------------------tatttgtagtaagcgct-catacta
ttgggaccggaatgcaacgagcgcgactgcaccacctaattgccccttatctaccatta-
--at----tactt--tattaaccgccct--------------------------------
------------------gtacgggcaccggggcctta-----cctttactgaaactagc
tggaccgctgctttcct---ttaagccagaggaaggttgcggcaataacaggtctgtgat
gccctcagatgttccgggccgcacacgtgctacaatgatcagcac--agagagtattacc
tatcttcttatacc-taacccaatatgttaaacttattgcgt-aaggatattgtctta--
-acgacttatccgctttagcgctttaagattat------------tgga-cggttatgcc
tgcctcgagag--agtgtacagggcagcaagagtaatgattccttcgtttttactactaa
-------------------------taccgcgcttggtaacatattacactcgattaagt
agggtctttgcttctaatagcaattgctatcctcacccttaggctctaaggatat-----
------------------------------------tacta--tctcta--aggtctaca
gggaggtgtatatggcgcacttacttattcacggtgggga-cagaccattgttaactgtt
ggtctcggtctcaactaggaatgcctcgtacggg---ttggttcaccaaaccacccggaa
tatgtccctgccctttgtacacaccg-cccgtcgctcttatcgatgaactcatttgtgag
gctgagggactgcgtct------------------a-ttat-acccgtgtaatcctaata
tctcacatacatttcgctaaaagcgattttgctttaaggatttatacgaccttacgcaca
aacttattcgaccaaatgggtttaaag---------------------------------
---------------------------------------------
[31] Ttruncatulinoides_U_R063_19_FJ643421
------------------------------------------------------------
------------------------------------------------------------
------------------------------------------------------------
------------------------------------------------------------
------------------------------------------------------------
------------------------------------------------------------
------------------------------------------------------------
------------------------------------------------------------
------------------------------------------------------------
------------------------------------------------------------
------------------------------------------------------------
------------------------------------------------------------
------------------------------------------------------------
------------------------------------------------------------
------------------------------------------------------------
------------------------------------------------------------
------------------------------------------------------------
------------------------------------------------------------
------------------------------------------------------------
------------------------------------------------------------
------------------------------------------------------------
------------------------------------------------------------
------------------------------------------------------------
------------------------------------------------------------
------------------------------------------------------------
------------------------------------------------------------
------------------------------------------------------------
------------------------------------------------------------
------------------------------------------------------------
------------------------------------------------------------
------------------------------------------------------------
------------------------------------------------------------
------------------------------------------------------------
------------------------------------------------------------
------------------------------------------------------------
------------------------------------------------------------
------------------------------------------------------------
------------------------------------------------------------
------------------------------------------------------------
------------------------------------------------------------
------------------------------------------------------------
--------------------------------------------ggagcatgtggcttaa
tttgactcaacgcggggaatcttaccgggtccggacacactgaggattgacagacg----
----------------------------gttattgacttatactcgc---ttaa-tg---
--------gctttaagctgttaaacg--tttaacacctttacacaaagatgctagtcctt
tcatgatcgtttgataggtggtgcatggccgttcttagttcgtggagtgatctgtctgcc
taattgcgtttc--actaaggtcccattct--------------tcatacgtatga----
-------------atagcgtcttaactcac-------------ttttaccgctacc----
-----------------------------------tatttgtagtaagcgct-catacta
ttgggaccggaatgcaacgagcgcgactgcaccacctaattgccccttatctaccatta-
--at----tactt--tattaaccgccct--------------------------------
------------------gtacgggcaccggggcctta-----cctttactgaaactagc
tggaccgctgctttcct---ttaagccagaggaaggttgcggcaataacaggtctgtgat
gccctcagatgttccgggccgcacacgtgctacaatgatcagcac--agagagtattacc
tatcttcttatacc-taacccaatatgttaaacttattgcgt-aaggatattgtctta--
-acgacttatccgctttagcgctttaagattat------------tggg-cggttatgcc
tgcctcgagag--agtgtacagggcagcaagagtaatgattccttcgtttttactactaa
-------------------------taccgcgcttggtaacatattacactcgattaagt
agggtctttgcttctaatagcaattgctatcctcacccttaggctctaaggatat-----
------------------------------------tacta--tctcta--aggtctaca
gggaggtgtatatggcgcacttacttattcacggtgggga-cagaccattgttaactgtt
ggtctcggtctcaactaggaatgcctcgtacggg---ttggttcaccaaaccacccggaa
tatgtccctgccctttgtacacaccg-cccgtcgctcttatcgatgaactcatttgtgag
gctgagggactgcgtct------------------a-ttat-acccgtgtaatcctaata
tctcacatacatttcgctaaaagcgattttgctttaaggatttatacgacc---------
------------------------------------------------------------
---------------------------------------------
[32] Ttruncatulinoides_U_R036_04_FJ643340
------------------------------------------------------------
------------------------------------------------------------
------------------------------------------------------------
------------------------------------------------------------
------------------------------------------------------------
------------------------------------------------------------
------------------------------------------------------------
------------------------------------------------------------
------------------------------------------------------------
------------------------------------------------------------
------------------------------------------------------------
------------------------------------------------------------
------------------------------------------------------------
------------------------------------------------------------
------------------------------------------------------------
------------------------------------------------------------
------------------------------------------------------------
------------------------------------------------------------
------------------------------------------------------------
------------------------------------------------------------
------------------------------------------------------------
------------------------------------------------------------
------------------------------------------------------------
------------------------------------------------------------
------------------------------------------------------------
------------------------------------------------------------
------------------------------------------------------------
------------------------------------------------------------
------------------------------------------------------------
------------------------------------------------------------
------------------------------------------------------------
------------------------------------------------------------
------------------------------------------------------------
------------------------------------------------------------
------------------------------------------------------------
------------------------------------------------------------
------------------------------------------------------------
------------------------------------------------------------
------------------------------------------------------------
------------------------------------------------------------
------------------------------------------------------------
------------------------------------gaacgcgtggagcatgtggcttaa
tttgactcaacgcggggaatcttaccgggtccggacacactgaggattgacagacg----
----------------------------gttattgacttatactcgc---ttaa-tg---
--------gctttaagctgttaaacg--tttaacacctttacacaaagatgctagtcctt
tcatgatcgtttgataggtggtgcatggccgttcttagttcgtggagtgatctgtctgcc
taattgcgtttc--actaaggtcccattct--------------tcatacgtatga----
-------------atagcgtcttaactcac-------------ttttaccgctacc----
-----------------------------------tatttgtagtaagcgct-catacta
ttgggaccggaatgcaacgagcgcgactgcaccacctaattgccccttatctaccatta-
--at----tactt--tattaaccgccct--------------------------------
------------------gtacgggcaccggggcctta-----cctttactgaaactagc
tggaccgctgctttcct---ttaagccagaggaaggttgcggcaataacaggtctgtgat
gccctcagatgttccgggccgcacacgtgctacaatgatcagcac--agagagtattacc
tatcttcttatacc-taacccaatatgttaaacttattgcgt-aaggatattgtctta--
-acgacttatccgctttagcgctttaagattat------------tgga-cggttatgcc
tgcctcgagag--agtgtacagggcagcaagagtaatgattccttcgtttttactactaa
-------------------------taccgcgcttggtaacatattacactcgattaagt
agggtctttgcttctaatagcaattgctatcctcacccttaggctctaaggatat-----
------------------------------------tacta--tctcta--aggtctaca
gggaggtgtatatggcgcacttacttattcacggtgggga-cagaccattgttaactgtt
ggtctcggtctcaactaggaatgcctcgtacggg---ttggttcaccaaaccacccggaa
tatgtccctgccctttgtacacaccg-cccgtcgctcttatcgatgaactcacttgtgag
gctgagggactgcgtct------------------atttat-acccgtgaaatcctaata
tctcacatacatttcgctaaaggcgattttgctttaaggatttacacgaccttacgcaca
aacttattcgacc-----------------------------------------------
---------------------------------------------
[33] Ttruncatulinoides_U_R012_31_FJ643337
------------------------------------------------------------
------------------------------------------------------------
------------------------------------------------------------
------------------------------------------------------------
------------------------------------------------------------
------------------------------------------------------------
------------------------------------------------------------
------------------------------------------------------------
------------------------------------------------------------
------------------------------------------------------------
------------------------------------------------------------
------------------------------------------------------------
------------------------------------------------------------
------------------------------------------------------------
------------------------------------------------------------
------------------------------------------------------------
------------------------------------------------------------
------------------------------------------------------------
------------------------------------------------------------
------------------------------------------------------------
------------------------------------------------------------
------------------------------------------------------------
------------------------------------------------------------
------------------------------------------------------------
------------------------------------------------------------
------------------------------------------------------------
------------------------------------------------------------
------------------------------------------------------------
------------------------------------------------------------
------------------------------------------------------------
------------------------------------------------------------
------------------------------------------------------------
------------------------------------------------------------
------------------------------------------------------------
------------------------------------------------------------
------------------------------------------------------------
------------------------------------------------------------
------------------------------------------------------------
------------------------------------------------------------
------------------------------------------------------------
------------------------------------------------------------
------------------------------------gaacgcgtggagcatgtggcttaa
tttgactcaacgcggggaatcttaccgggtccggacacactgaggattgacagacg----
----------------------------gttattgacttatactcgc---ttaa-tg---
--------gctttaagctgttaagtg--tttaacacctttacacaaagatgctagtcctt
tcatgatcgtttgataggtggtgcatggccgttcttagttcgtggagtgatctgtctgcc
taattgcgtttc--actaaggtcccattct--------------tcatacgtatga----
-------------atagcgtcttaactcac-------------ttttaccgctacc----
-----------------------------------tatttgtagtaagcgct-catacta
ttgggaccggaatgcaacgagcgcgactgcaccacctaattgccccttatctaccatta-
--at----tactt--tattaaccgccct--------------------------------
------------------gtacgggcaccggggcctta-----cctttactgaaactagc
tggaccgctgctttcct---ttaagccagaggaaggttgcggcaataacaggtctgtgat
gccctcagatgttccgggccgcacacgtgctacaatgatcagcac--aaagagtattacc
tatcttcttatacc-taacccaatatgttaaacttattgcgt-aaggatattgtcttaac
gacgacttatccgctttagcgctttaagattat------------tgga-cggttatgcc
tgcctcgagag--agtgtacagggcagcaagagtaatgattccctcgtttttactactaa
-------------------------taccgcgcttggtaacatattacactcgattaagt
agggtctttgcttctaatagcaattgctatcctcacccttaggctctaaggatat-----
------------------------------------tacta--tctcta--aggtctaca
gggaggtgtatatggcgcacttacttattcacggtgggga-cagaccattgttaactgtt
ggtctcggtctcaactaggaatgcctcgtacggg---ttggttcaccaaaccacccggaa
tatgtccctgccctttgtacacaccg-cccgtcgctcttatcgatgaactcacttgtgag
gctgagggactgcgtct------------------atttat-acccatgtaatcctaata
tctcacatacatttcgctaaaggcgattttgctttaaggatttacacgaccttacgcaca
aacttattcgacc-----------------------------------------------
---------------------------------------------
[34] Ttruncatulinoides_U_R012_28_FJ643336
------------------------------------------------------------
------------------------------------------------------------
------------------------------------------------------------
------------------------------------------------------------
------------------------------------------------------------
------------------------------------------------------------
------------------------------------------------------------
------------------------------------------------------------
------------------------------------------------------------
------------------------------------------------------------
------------------------------------------------------------
------------------------------------------------------------
------------------------------------------------------------
------------------------------------------------------------
------------------------------------------------------------
------------------------------------------------------------
------------------------------------------------------------
------------------------------------------------------------
------------------------------------------------------------
------------------------------------------------------------
------------------------------------------------------------
------------------------------------------------------------
------------------------------------------------------------
------------------------------------------------------------
------------------------------------------------------------
------------------------------------------------------------
------------------------------------------------------------
------------------------------------------------------------
------------------------------------------------------------
------------------------------------------------------------
------------------------------------------------------------
------------------------------------------------------------
------------------------------------------------------------
------------------------------------------------------------
------------------------------------------------------------
------------------------------------------------------------
------------------------------------------------------------
------------------------------------------------------------
------------------------------------------------------------
------------------------------------------------------------
------------------------------------------------------------
------------------------------------gaacgcgtggagcatgtggcttaa
tttgactcaacgcggggaatcttaccgggtccggacacactgaggattgacagacg----
----------------------------gttattgacttatactcgc---ttaa-tggct
ttaagctcgctttaagctgttaaacg--tttaacacctttacacaaagatgctagtcctt
tcatgatcgtttgataggtggtgcatggccgttcttagttcgtggagtgatctgtctgcc
taattgcgtttc--actaaggtcccattct--------------tcatacgtatga----
-------------atagcgtcttaactatc-------------ttttaccgctacc----
-----------------------------------tatttgtagtaagcgct-catacta
ttgggaccggaatgcaacgagcgcgactgcaccacctaattgccccttatctaccatta-
--at----tactt--tattaaccgccct--------------------------------
------------------gtacgggcaccggggcctta-----cctttactgaaactagc
tggaccgctgctttcct---ttaagccagaggaaggttgcggcaataacaggtctgtgat
gccctcagatgttccgggccgcacacgtgctacaatgatcagcac--aaagagtattacc
tatcttcttatacc-taacccaatatgttaaacttattgcgt-aaggatattgtcttaac
gacgacttatccgctttagcgctttaagattat------------tgga-cggttatgcc
tgcctcgagag--agtgtacagggcagcaagagtaatgattccctcgtttttactactaa
-------------------------taccgcgcttggtaacatattacactcgattaagt
agggtctttgcttctaatrgcaattgctatcctcacccttaggctctaaggatat-----
------------------------------------tacta--tctcta--aggtctaca
gggaggtgtatatggcgcacttacttattcacggtgggga-cagaccattgttaactgtt
ggtctcggtctcaactaggaatgcctcgtacggg---ttggttcaccaaaccacccggaa
tatgtccctgccctttgtacacaccg-cccgtcgctcttatcgatgaactcacttgtgag
gctgagggactgcgtct------------------atttat-acccatgtaatcctaata
tctcacatacatttcgctaaaggcgattttgctttaaggatttacacgaccttacgcaca
aacttattcgaccgagtgggtttaaag---------------------------------
---------------------------------------------
[35] Ttruncatulinoides_U_R012_09_FJ643334
------------------------------------------------------------
------------------------------------------------------------
------------------------------------------------------------
------------------------------------------------------------
------------------------------------------------------------
------------------------------------------------------------
------------------------------------------------------------
------------------------------------------------------------
------------------------------------------------------------
------------------------------------------------------------
------------------------------------------------------------
------------------------------------------------------------
------------------------------------------------------------
------------------------------------------------------------
------------------------------------------------------------
------------------------------------------------------------
------------------------------------------------------------
------------------------------------------------------------
------------------------------------------------------------
------------------------------------------------------------
------------------------------------------------------------
------------------------------------------------------------
------------------------------------------------------------
------------------------------------------------------------
------------------------------------------------------------
------------------------------------------------------------
------------------------------------------------------------
------------------------------------------------------------
------------------------------------------------------------
------------------------------------------------------------
------------------------------------------------------------
------------------------------------------------------------
------------------------------------------------------------
------------------------------------------------------------
------------------------------------------------------------
------------------------------------------------------------
------------------------------------------------------------
------------------------------------------------------------
------------------------------------------------------------
------------------------------------------------------------
------------------------------------------------------------
------------------------------------gaacgcgtggagcatgtggcttaa
tttgactcaacgcggggaatcttaccgggtccggacacactgaggattgacagacg----
----------------------------gttattgacttatactcgc---ttaa-tggct
ttaagctcgctttaagctgttaaacg--tttaacacctttacacaaagatgctagtcctt
tcatgatcgtttgataggtggtgcatggccgttcttagttcgtggagtgatctgtctgcc
taattgcgtttc--actaaggtcccattct--------------tcatacgtatga----
-------------atagcgtcttaactcac-------------ttttaccgctacc----
-----------------------------------tatttgtagtaagcgct-catacta
ttgggaccggaatgcaacgagcgcgactgcaccacctaattgccccttatctaccatta-
--at----tactt--tattaaccgccct--------------------------------
------------------gtacgggcaccggggcctta-----cctttactgaaactagc
tggaccgctgctttcct---ttaagccagaggaaggttgcggcaataacaggtctgtgat
gccctcagatgttccgggccgcacacgtgctacaatgatcagcac--aaagagtattacc
tatcttcttatacc-taacccaatatgttaaacttattgcgt-aaggatattgtcttaac
gacgacttatccgctttagcgctttaagattat------------tgga-cggttatgcc
tgcctcgagag--agtgtacagggcagcaagagtaatgattccctcgtttttactactaa
-------------------------taccgcgcttggtaacatattacactcgattaagt
agggtctttgcttctaatggcaattgctatcctcacccttaggctctaaggatat-----
------------------------------------tacta--tctcta--aggtctaca
gggaggtgtatatggcgcacttacttattcacggtgggga-cagaccattgttaactgtt
ggtctcggtctcaactaggaatgcctcgtacggg---ttggttcaccaaaccacccggaa
tatgtccctgccctttgtacacaccg-cccgtcgctcttatcgatgaactcacttgtgag
gctgagggactgcgtct------------------atttat-acccatgtaatcctaata
tctcacatacatttcgctaaaggcgattttgctttaaggatttacacgaccttacgcaca
aacttattcgaccgagtgggtttaaag---------------------------------
---------------------------------------------
[36] Ttruncatulinoides_U_R12_27_AY359166
------------------------------------------------------------
------------------------------------------------------------
------------------------------------------------------------
------------------------------------------------------------
------------------------------------------------------------
------------------------------------------------------------
------------------------------------------------------------
------------------------------------------------------------
------------------------------------------------------------
------------------------------------------------------------
------------------------------------------------------------
------------------------------------------------------------
------------------------------------------------------------
------------------------------------------------------------
------------------------------------------------------------
------------------------------------------------------------
------------------------------------------------------------
------------------------------------------------------------
------------------------------------------------------------
------------------------------------------------------------
------------------------------------------------------------
------------------------------------------------------------
------------------------------------------------------------
------------------------------------------------------------
------------------------------------------------------------
------------------------------------------------------------
------------------------------------------------------------
------------------------------------------------------------
------------------------------------------------------------
------------------------------------------------------------
------------------------------------------------------------
------------------------------------------------------------
------------------------------------------------------------
------------------------------------------------------------
------------------------------------------------------------
------------------------------------------------------------
------------------------------------------------------------
------------------------------------------------------------
------------------------------------------------------------
------------------------------------------------------------
------------------------------------------------------------
-----------------------aagggcaccacaagaacgcgtggagcatgtggcttaa
tttgactcaacgcggggaatcttaccgggtccggacacactgaggattgacagacg----
----------------------------gttattgacttatactcgc---ttaa-tggct
ttaagctcgctttaagctgttaaacg--tttaacacctttacacaaagatgctagtcctt
tcatgatcgtttgataggtggtgcatggccgttcttagttcgtggagtgatctgtctgcc
taattgcgtttc--actaaggtcccattct--------------tcatacgtatga----
-------------atagcgtcttaactcac-------------ttttaccgctacc----
-----------------------------------tatttgtagtaagcgct-catacta
ttgggaccggaatgcaacgagcgcgactgcaccacctaattgccccttatctaccatta-
--at----tactt--tattaaccgccct--------------------------------
------------------gtacgggcaccggggcctta-----cctttactgaaactagc
tggaccgctgctttcct---ttaagccagaggaaggttgcggcaataacaggtctgtgat
gccctcagatgttccgggccgcacacgtgctacaatgatcagcac--aaagagtattacc
tatcttcttatacc-taacccaatatgttaaacttattgcgt-aaggatattgtcttaac
gacgacttatccgctttagcgctttaagattat------------tgga-cggttatgcc
tgcctcgagag--agtgtacagggcagcaagagtaatgattccctcgtttttactactaa
-------------------------taccgcgcttggtaacatattacactcgattaagt
agggtctttgcttctaatagcaattgctatcctcacccttaggctctaaggatat-----
------------------------------------tacta--tctcta--aggtctaca
gggaggtgtatatggcgcacttacttattcacggtgggga-cagaccattgttaactgtt
ggtctcggtctcaactaggaatgcctcgtacggg---ttggttcaccaaaccacccggaa
tatgtccctgccctttgtacacaccg-cccgtcgctcttatcgatgaactcacttgtgag
gctgagggactgcgtct------------------atttat-acccatgtaatcctaata
tctcacatacatttcgctaaaggcgattttgctttaaggatttacacgaccttacgcaca
aacttattcgaccgagtgggtttaaaggaaagagaagtcgtaacaaggcatcg-------
---------------------------------------------
[37] Ttruncatulinoides_U_P115_13_FJ643329
------------------------------------------------------------
------------------------------------------------------------
------------------------------------------------------------
------------------------------------------------------------
------------------------------------------------------------
------------------------------------------------------------
------------------------------------------------------------
------------------------------------------------------------
------------------------------------------------------------
------------------------------------------------------------
------------------------------------------------------------
------------------------------------------------------------
------------------------------------------------------------
------------------------------------------------------------
------------------------------------------------------------
------------------------------------------------------------
------------------------------------------------------------
------------------------------------------------------------
------------------------------------------------------------
------------------------------------------------------------
------------------------------------------------------------
------------------------------------------------------------
------------------------------------------------------------
------------------------------------------------------------
------------------------------------------------------------
------------------------------------------------------------
------------------------------------------------------------
------------------------------------------------------------
------------------------------------------------------------
------------------------------------------------------------
------------------------------------------------------------
------------------------------------------------------------
------------------------------------------------------------
------------------------------------------------------------
------------------------------------------------------------
------------------------------------------------------------
------------------------------------------------------------
------------------------------------------------------------
------------------------------------------------------------
------------------------------------------------------------
------------------------------------------------------------
------------------------------------------------------------
----------------------------------------tgaggattgacagacg----
----------------------------gttattgacttatactcgc---ttaa-tggct
ttaagctcgctttaagctgttaaacg--tttaacacctttacacaaagatgctagtcctt
tcatgatcgtttgataggtggtgcatggccgttcttagttcgtggagtgatctgtctgcc
taattgcgtttc--actaaggtcccattct--------------tcatacgtatga----
-------------atagcgtcttaactcac-------------ttttaccgctacc----
-----------------------------------tatttgtagtaagcgct-catacta
ttgggaccggaatgcaacgagcgcgactgcaccacctaattgccccttatctaccatta-
--at----tactt--tattaaccgccct--------------------------------
------------------gtacgggcaccggggcctta-----cctttactgaaactagc
tggaccgctgctttcct---ttaagccagaggaaggttgcggcaataacaggtctgtgat
gccctcagatgttccgggccgcacacgtgctacaatgatcagcac--aaagagtattacc
tatcttcttatacc-taacccaatatgttaaacttattgcgt-aagggtattgtctta--
-acgacttatccgctttagcgctttaagattat------------tgga-cggttatgcc
tgcctcgagag--agtgtacagggcagcaagagtaatgattccctcgtttttactactaa
-------------------------taccgcgcttggtaacatattacactcgattaagt
agggtctttgcttctaatagcaattgctatcctcacccttaggctctaaggatat-----
------------------------------------tacta--tctgta--aggtctaca
gggaggtgtatatggcgtacttacttattcacggtgggga-cagaccattgttaactgtt
ggtctcggtctcaactaggaatgcctcgtacggg---ttggttcaccaaaccacccggaa
tatgtccctgccctttgtacacaccg-cccgtcgctcttatcgatgaactcacttgtgag
gctgagggactgcgtct------------------atttat-acccgtgtaatcctaata
tcttacatacatttcgctaaaggcgatattgctttaaggatttacacgaccttacgcaca
aacttattcgaccaagtgggtttaaag---------------------------------
---------------------------------------------
[38] Ttruncatulinoides_U_P115_10_FJ643328
------------------------------------------------------------
------------------------------------------------------------
------------------------------------------------------------
------------------------------------------------------------
------------------------------------------------------------
------------------------------------------------------------
------------------------------------------------------------
------------------------------------------------------------
------------------------------------------------------------
------------------------------------------------------------
------------------------------------------------------------
------------------------------------------------------------
------------------------------------------------------------
------------------------------------------------------------
------------------------------------------------------------
------------------------------------------------------------
------------------------------------------------------------
------------------------------------------------------------
------------------------------------------------------------
------------------------------------------------------------
------------------------------------------------------------
------------------------------------------------------------
------------------------------------------------------------
------------------------------------------------------------
------------------------------------------------------------
------------------------------------------------------------
------------------------------------------------------------
------------------------------------------------------------
------------------------------------------------------------
------------------------------------------------------------
------------------------------------------------------------
------------------------------------------------------------
------------------------------------------------------------
------------------------------------------------------------
------------------------------------------------------------
------------------------------------------------------------
------------------------------------------------------------
------------------------------------------------------------
------------------------------------------------------------
------------------------------------------------------------
------------------------------------------------------------
------------------------------------------gtggagcatgtggcttaa
tttgactcaacgcggggaatcttaccgggtccggacacactgaggattgacagacg----
----------------------------gttattgacttatactcgc---ttaa-tggct
ttaagctcgctttaagctgttaaacg--tttaacacctttacacaaagatgctagtcctt
tcatgatcgtttgataggtggtgcatggccgttcttagttcgtggagtgatctgtctgcc
taattgcgtttc--actaaggtcccattct--------------tcatacgtatga----
-------------atagcgtcttaactcac-------------ttttaccgctacc----
-----------------------------------tatttgtagtaagcgct-catacta
ttgggaccggaatgcaacgagcgcgactgcaccacctaattgccccttatctaccatta-
--at----tactt--tattaaccgccct--------------------------------
------------------gtacgggcaccggggcctta-----cctttactgaaactagc
tggaccgctgctttcct---ttaagccagaggaaggttgcggcaataacaggtctgtgat
gccctcagatgttccgggccgcacatgtgctacaatgatcagcac--aaagagtattacc
tatcttcttatacc-taacccaatatgttaaacttattgcgt-aaggatattgtctta--
-acgacttatccgctttagcgctttaagattat------------tgga-cggttatgcc
tgcctcgagag--agtgtacagggcagcaagagtaatgattccttcgtttttactactaa
-------------------------taccgcgcttggtaacatattacactcgattaagt
agggtctttgcttctaatagcaattgctatcctcacccttaggctctaaggatat-----
------------------------------------tacta--tctcta--aggtctaca
gggaggtgtatatggcgcacttacttattcacggtgggga-cagaccattgttaactgtt
ggtctcggtctcaactaggaatgcctcgtacggg---ttggttcaccaaaccacccggaa
tatgtccctgccctttgtacacaccg-cccgtcgctcttatcgatgaactcacttgtgag
gctgagggactgcgtct------------------atttat-acccgtgaaatcctaata
tctcacatacatttcgctaaaggcgattttgctttaaggatttacacgaccttacgcaca
aacttattcgaccaagtgggtttaaag---------------------------------
---------------------------------------------
[39] Ttruncatulinoides_U_P115_05_FJ643326
------------------------------------------------------------
------------------------------------------------------------
------------------------------------------------------------
------------------------------------------------------------
------------------------------------------------------------
------------------------------------------------------------
------------------------------------------------------------
------------------------------------------------------------
------------------------------------------------------------
------------------------------------------------------------
------------------------------------------------------------
------------------------------------------------------------
------------------------------------------------------------
------------------------------------------------------------
------------------------------------------------------------
------------------------------------------------------------
------------------------------------------------------------
------------------------------------------------------------
------------------------------------------------------------
------------------------------------------------------------
------------------------------------------------------------
------------------------------------------------------------
------------------------------------------------------------
------------------------------------------------------------
------------------------------------------------------------
------------------------------------------------------------
------------------------------------------------------------
------------------------------------------------------------
------------------------------------------------------------
------------------------------------------------------------
------------------------------------------------------------
------------------------------------------------------------
------------------------------------------------------------
------------------------------------------------------------
------------------------------------------------------------
------------------------------------------------------------
------------------------------------------------------------
------------------------------------------------------------
------------------------------------------------------------
------------------------------------------------------------
------------------------------------------------------------
------------------------------------------gtggagcatgtggcttaa
tttgactcaacgcggggaatcttaccgggtccggacacactgaggattgacagacg----
----------------------------gttattgacttatactcgc---ttaa-tggct
ttaagctcgctttaagctgttaaacg--tttaacacctttacacaaagatgctagtcctt
tcatgatcgtttgataggtggtgcatggccgttcttagttcgtggagtgatctgtctgcc
taattgcgtttc--actaaggtcccattct--------------tcatacgtatga----
-------------atagcgtcttaactcac-------------ttttaccgctacc----
-----------------------------------tatttgtagtaagcgct-catacta
ttgggaccggaatgcaacgagcgcgactgcaccacctaattgccccttatctaccatta-
--at----tactt--tattaaccgccct--------------------------------
------------------gtacgggcaccggggcctta-----cctttactgaaactagc
tggaccgctgctttcct---ttaagccagaggaaggttgcggcaataacaggtctgtgat
gccctcagatgttccgggccgcacacgtgctacaatgatcagcac--agagagtattacc
tatcttcttatacc-taacccaatatgttaaacttattgcgt-aaggatattgtctta--
-acgacttatccgctttagcgctttaagattat------------tgga-cggttatgcc
tgcctcgagag--agtgtacagggcagcaagagtaatgattccttcgtttttactactaa
-------------------------taccgcgcttggtaacatattacactcgattaagt
agggtctttgcttctaatagcaattgctatcctcacccttaggctctaaggatat-----
------------------------------------tacta--tctgta--aggtctaca
gggaggtgtatatggcgcacttacttattcacggtgggga-cagaccattgttaactgtt
ggtctcggtctcaactaggaatgcctcgtacggg---ttggttcaccaaaccacccggaa
tatgtccctgccctttgtacacaccg-cccgtcgctcttatcgatgaactcacttgtgag
gctgagggactgcgtct------------------atttat-acccgtgtaatcctaata
tttcacatacatttcgctaaaggcgattttgctttaaggatttacacgaccttacgcaca
aacttattcgaccaagtgggtttaaag---------------------------------
---------------------------------------------
[40] Ttruncatulinoides_U_P115_06_FJ643327
------------------------------------------------------------
------------------------------------------------------------
------------------------------------------------------------
------------------------------------------------------------
------------------------------------------------------------
------------------------------------------------------------
------------------------------------------------------------
------------------------------------------------------------
------------------------------------------------------------
------------------------------------------------------------
------------------------------------------------------------
------------------------------------------------------------
------------------------------------------------------------
------------------------------------------------------------
------------------------------------------------------------
------------------------------------------------------------
------------------------------------------------------------
------------------------------------------------------------
------------------------------------------------------------
------------------------------------------------------------
------------------------------------------------------------
------------------------------------------------------------
------------------------------------------------------------
------------------------------------------------------------
------------------------------------------------------------
------------------------------------------------------------
------------------------------------------------------------
------------------------------------------------------------
------------------------------------------------------------
------------------------------------------------------------
------------------------------------------------------------
------------------------------------------------------------
------------------------------------------------------------
------------------------------------------------------------
------------------------------------------------------------
------------------------------------------------------------
------------------------------------------------------------
------------------------------------------------------------
------------------------------------------------------------
------------------------------------------------------------
------------------------------------------------------------
------------------------------------------gtggagcatgtggcttaa
tttgactcaacgcggggaatcttaccgggtccggacacactgaggattgacagacg----
----------------------------gttattgacttatactcgc---ttaa-tggct
ttaagctcgctttaagctgttaaacg--tttaacacctttacacaaagatgctagtcctt
tcatgatcgtttgataggtggtgcatggccgttcttagttcatggagtgatctgtctgcc
taattgcgtttc--actaaggtcccattct--------------tcatacgtatga----
-------------atagcgtcttaactcac-------------ttttaccgctacc----
-----------------------------------tatttgtagtaagcgct-catacta
ttgggaccggaatgcaacgagcgcgactgcaccacctaattgccccttatctaccatta-
--at----tactt--tattaaccgccct--------------------------------
------------------gtacgggcaccggggcctta-----cctttactgaaactagc
tggaccgctgctttcct---ttaagccagaggaaggttgcggcaataacaggtctgtgat
gccctcagatgttccgggccgcacacgtgctacaatgatcagcac--agagagtattacc
tatcttcttatacc-taacccaatatgttaaacttattgcgt-aaggatattgtctta--
-acgacttatccgctttagcgctttaagattat------------tgga-cggttatgcc
tgcctcgagag--agtgtacagggcagcaagagtaatgattccctcgtttttactactaa
-------------------------taccgcgcttggtaacatattacactcgattaagt
agggtctttgcttctaatagcaattgctatcctcacccttaggctctaaggatat-----
------------------------------------tacta--tctcta--aggtctaca
gggaggtgtatatggcgcacttacttattcacggtgggga-cagaccattgttaactgtt
ggtctcggtctcaactaggaatgcctcgtacggg---ttggttcaccaaaccacccggaa
tatgtccctgccctttgtacacaccg-cccgtcgctcttatcgatgaactcacttgtgag
gctgagggactgcgtct------------------atttat-acccgtgtaatcctaata
tttcacatacatttcgctaaaggcgattttgctttaaggatttacacgaccttacgcaca
aacttaatcgaccgagtgggtttaaag---------------------------------
---------------------------------------------
[41] Ttruncatulinoides_U_R066_54_FJ643422
------------------------------------------------------------
------------------------------------------------------------
------------------------------------------------------------
------------------------------------------------------------
------------------------------------------------------------
------------------------------------------------------------
------------------------------------------------------------
------------------------------------------------------------
------------------------------------------------------------
------------------------------------------------------------
------------------------------------------------------------
------------------------------------------------------------
------------------------------------------------------------
------------------------------------------------------------
------------------------------------------------------------
------------------------------------------------------------
------------------------------------------------------------
------------------------------------------------------------
------------------------------------------------------------
------------------------------------------------------------
------------------------------------------------------------
------------------------------------------------------------
------------------------------------------------------------
------------------------------------------------------------
------------------------------------------------------------
------------------------------------------------------------
------------------------------------------------------------
------------------------------------------------------------
------------------------------------------------------------
------------------------------------------------------------
------------------------------------------------------------
------------------------------------------------------------
------------------------------------------------------------
------------------------------------------------------------
------------------------------------------------------------
------------------------------------------------------------
------------------------------------------------------------
------------------------------------------------------------
------------------------------------------------------------
------------------------------------------------------------
------------------------------------------------------------
------------------------------------------------------------
-ttgactcaacgcggggaatcttaccgggtctggacacactgaggattgacagacg----
----------------------------gttattgacttatactcgc---ttaa-tggct
ttaagctcgctttaagctgttaaacg--tttaacacctttacacaaagatgctagtcctt
tcatgatcgtttgataggtggtgcatggccgttcttagttcgtggagtgatctgtctgcc
taattgcgtttc--actaaggtcccattct--------------tcatacgtatga----
-------------atagcgtcttaactatc-------------ttttaccgctacc----
-----------------------------------tatttgtagtaagcgct-catacta
ttgggaccggaatgcaacgagcgcgactgcaccacctaattgccccttatctaccatta-
--at----tactt--tattaaccgccct--------------------------------
------------------gtacgggcaccggggcctta-----cctttactgaaactagc
tggaccgctgctttcct---ttaagccagaggaaggttgcggcaataacaggtctgtgat
gccctcagatgttccgggccgcacacgtgctacaatgatcagcac--aaagagtattacc
tatcttcttatacc-taacccaatatgttaaacttattgcgt-aagggtattgtctta--
-acgacttatccgctttagcgctttaagattat------------tgga-cggttatgcc
tgcctcgagag--agtgtacagggcagcaagagtaatgattccctcgtttttactactaa
-------------------------taccgcgcttggtaacatattacactcgattaagt
agggtctttgcttctaatggcaattgctatcctcacccttaggctctaaggatat-----
------------------------------------tacta--tctgta--aggtctaca
gggaggtgtatatggcgcacttacttattcacggtgggga-cagaccattgttaactgtt
ggtctcggtctcaactaggaatgcctcgtacggg---ttggttcaccaaaccacccggaa
tatgtccctgccctttgtacacaccg-cccgtcgctcttatcgatgaactcacttgtgag
gctgagggactgcgtct------------------atttat-acccgtgaaatcctaata
tctcacatacatttcgctaaaggcgattttgctttaaggatttacacgaccttacgcaca
aa----------------------------------------------------------
---------------------------------------------
[42] Ttruncatulinoides_U_R036_34_FJ643343
------------------------------------------------------------
------------------------------------------------------------
------------------------------------------------------------
------------------------------------------------------------
------------------------------------------------------------
------------------------------------------------------------
------------------------------------------------------------
------------------------------------------------------------
------------------------------------------------------------
------------------------------------------------------------
------------------------------------------------------------
------------------------------------------------------------
------------------------------------------------------------
------------------------------------------------------------
------------------------------------------------------------
------------------------------------------------------------
------------------------------------------------------------
------------------------------------------------------------
------------------------------------------------------------
------------------------------------------------------------
------------------------------------------------------------
------------------------------------------------------------
------------------------------------------------------------
------------------------------------------------------------
------------------------------------------------------------
------------------------------------------------------------
------------------------------------------------------------
------------------------------------------------------------
------------------------------------------------------------
------------------------------------------------------------
------------------------------------------------------------
------------------------------------------------------------
------------------------------------------------------------
------------------------------------------------------------
------------------------------------------------------------
------------------------------------------------------------
------------------------------------------------------------
------------------------------------------------------------
------------------------------------------------------------
------------------------------------------------------------
------------------------------------------------------------
------------------------------------gaacgcgtggagcatgtggcttaa
tttgactcaacgcggggaatcttaccgggtccggacacactgaggattgacagacg----
----------------------------gttattgacttatactcgc---ttaa-tg---
--------gctttaagctgttaaacg--tttaacacctttacacaaagatgctagtcctt
tcatgatcgtttgataggtggtgcatggccgttcttagttcgtggagtgatctgtctgcc
taattgcgtttc--actaaggtcccattct--------------tcatacgtatga----
-------------atagcgtcttaactatc-------------ttttaccgctacc----
-----------------------------------tatttgtagtaagcgct-catacta
ttgggaccggaatgcaacgagcgcgactgcaccacctaattgccccttatctaccatta-
--at----tactttatattaaccgccct--------------------------------
------------------gtacgggcaccggggcctta-----cctttactgaaactagc
tggaccgctgctttcct---ttaagccagaggaaggttgcggcaataacaggtctgtgat
gccctcagatgttccgggccgcacacgtgctacaatgatcagcac--aaagagtattacc
tatcttcttatacc-taacccaatatgttaaacttattgcgt-aagggtattgtctta--
-acgacttatccgctttagcgctttaagattat------------tgga-cggttgtgcc
tgcctcgaaag--agtgtacagggcagcaagagtaatgattccctcgtttttactactaa
-------------------------taccgcgcttggtaacatattacactcgattaagt
agggtctttgcttttaatagcaattgctatcctcacccttaggctctaaggatat-----
------------------------------------tacta--tctcta--aggtctaca
gggaggtgtatatggcgcacttacttattcacggtgggga-cagaccattgttaactgtt
ggtctcggtctcaactaggaatgcctcgtacggg---ttggttcaccaaaccacccggaa
tatgtccctgccctttgtacacaccg-cccgtcgctcttatcgatgaactcacttgtgag
gctgagggactgcgtct------------------a-ttat-acccgtgtaattctcata
tctcacatacatttcgctaaaggcgattttgctttagggatttacacgaccttacgcaca
aacttattcgacc-----------------------------------------------
---------------------------------------------
[43] Ttruncatulinoides_U_R5_4_AY359167
------------------------------------------------------------
------------------------------------------------------------
------------------------------------------------------------
------------------------------------------------------------
------------------------------------------------------------
------------------------------------------------------------
------------------------------------------------------------
------------------------------------------------------------
------------------------------------------------------------
------------------------------------------------------------
------------------------------------------------------------
------------------------------------------------------------
------------------------------------------------------------
------------------------------------------------------------
------------------------------------------------------------
------------------------------------------------------------
------------------------------------------------------------
------------------------------------------------------------
------------------------------------------------------------
------------------------------------------------------------
------------------------------------------------------------
------------------------------------------------------------
------------------------------------------------------------
------------------------------------------------------------
------------------------------------------------------------
------------------------------------------------------------
------------------------------------------------------------
------------------------------------------------------------
------------------------------------------------------------
------------------------------------------------------------
------------------------------------------------------------
------------------------------------------------------------
------------------------------------------------------------
------------------------------------------------------------
------------------------------------------------------------
------------------------------------------------------------
------------------------------------------------------------
------------------------------------------------------------
------------------------------------------------------------
------------------------------------------------------------
------------------------------------------------------------
------------------------agggcaccacaagaacgcgtggagcatgtggcttaa
tttgactcaacgcggggaatcttaccgggtccggacacactgaggattgacagacg----
----------------------------gttattgacttatactcgc---ttaa-ta---
--------gctttaagctgttaagtg--tttaacacctttacacaaagatgctagtcctt
tcatgatcgtttgataggtggtgcatggccgttcttagttcgtggagtgatctgtctgcc
taattgcgtttc--actaaggtcccattct--------------tcatacgtatga----
-------------atagcgtcttaactcac-------------ttttaccgctacc----
-----------------------------------tatttgtagtaagcgct-catacta
ttgggaccggaatgcaacgagcgcgactgcaccacctaattgccccttatctaccatta-
--at----tactt--tattaaccgccct--------------------------------
------------------gtacgggcaccggggcctta-----cctttactgaaactagc
tggaccgctgctttcct---ttaagccagaggaaggttgcggcaataacaggtctgtgat
gccctcagatgttccgggccgcacacgtgctacaatgatcagcaccaaagaggtattacc
tatcttcttataccttaacccaatatgttaaacttattgcgt-aagggtat-gtctta--
-acgacttatccgctttagcgctttaagattat------------tgga-cggttgtgcc
tgcctcgagag--agtgtacagggcagcaagagtaatgattccttcgtttttactactaa
-------------------------taccgcgcttggtaacatattacactcgattaagt
agggtctttgcttttaatagcaattgctatcctcacccttaggctctaaggatat-----
------------------------------------tacta--tctcta--aggtctaca
gggaggtgtatatggcgcacttacttattcacggtgggga-cagaccattgttaactgtt
ggtctcggtctcaactaggaatgcctcgtacggg---ttggttcaccaaaccacccggaa
tatgtccctgccctttgtacacaccg-cccgtcgctcttatcgatgaactcacttgtgag
gctgagggactgcgtct------------------a-ttat-acccgtgtaatcctaata
tcttacatacatttcgctaaaagcgattttgctctaaggatttacacgaccttacgcaca
aacttattcgaccaagtgggtttaa-ggaaagagaagtcgtaacaaggcatca-------
---------------------------------------------
[44] 'Ttruncatulinoides_V_GUA-2_3_AB468855'
------------------------------------------------------------
------------------------------------------------------------
------------------------------------------------------------
------------------------------------------------------------
------------------------------------------------------------
------------------------------------------------------------
------------------------------------------------------------
------------------------------------------------------------
------------------------------------------------------------
------------------------------------------------------------
------------------------------------------------------------
------------------------------------------------------------
------------------------------------------------------------
------------------------------------------------------------
------------------------------------------------------------
------------------------------------------------------------
------------------------------------------------------------
------------------------------------------------------------
------------------------------------------------------------
------------------------------------------------------------
------------------------------------------------------------
------------------------------------------------------------
------------------------------------------------------------
------------------------------------------------------------
------------------------------------------------------------
------------------------------------------------------------
------------------------------------------------------------
------------------------------------------------------------
------------------------------------------------------------
------------------------------------------------------------
------------------------------------------------------------
------------------------------------------------------------
------------------------------------------------------------
------------------------------------------------------------
------------------------------------------------------------
------------------------------------------------------------
------------------------------------------------------------
------------------------------------------------------------
------------------------------------------------------------
------------------------------------------------------------
------------------------------------------------------------
-----------------------aagggcaccacaagaacgcgtggagcatgtggcttaa
tttgactcaacgcggggaatcttaccgggtccggacatactgaggattgacagacg----
----------------------------gttattgacttaagtaagcgctttaa-ta---
--------gattaactctattaagcgctcttaacacctttacacaaagatgctagtcctt
tcatgatcgtttgataggtggtgcatggccgttcttagttcgtggagtgatctgtctgcc
taattgcgtttc--actaaggtcccattca--------------tcatacgtatga----
-------------atagcgtcttaaatcac-------------ttttatcattact----
-----------------------------------tacttgtagtaagcgct-catacta
ttgggaccggaatgcaacgagcgcgactgcaccacctaattgccccttatctaccatta-
--at----tattat-tattaaccgccct--------------------------------
------------------gtacgggcaccggggcctta-----cctttactgaaactagc
tggaccgctgctttcct---ttaagccagaggaaggttgcggcaataacaggtccgtgat
gccctcagatgttccgggccgcacacgtgccacaatgatcagcac--aaagagtattacc
tatcttcttatacc-taacctaatatgttaaacttatcgcgt-aagggtattgtctta--
-acgacgtatccgctttagcgcgttaagattat------------tggg-cggttatgcc
tgcctcgagag--agtgtacagggcagcaagagtaatgattccctcgtttttactactaa
-------------------------taccgcgcttggtaacatataacactcgattaagt
agagtctttgcttctaatagc-attgctactctcacccttagtctcttaagatat-----
------------------------------------ttatatatctccc--aggtctaca
gggaggtgtgtatggcgcacttacttattcacggtgggga-cagaccattgttaactgtt
ggtctcggtctcaactaggaatgcctcgtacggg---ttggttcaccaaaccacccggaa
tatgtccctgccctttgtacacaccg-cccgtcgctcttatcgatgaactcacttgtgag
gctaagggactgcgtcttaacac--atatatctacacttat-acccgtgtaatcctcata
tcttaaatacatttcgctaaacgcgattttcctttaaggatttacacaaccttgcgcaca
aacttattcgaccaagtgggtttaaaggaaagagaagtcgtaacaaggcagcagtaggtg
aacct----------------------------------------
[45] 'Ttruncatulinoides_V_GUA-2_2_AB468854'
------------------------------------------------------------
------------------------------------------------------------
------------------------------------------------------------
------------------------------------------------------------
------------------------------------------------------------
------------------------------------------------------------
------------------------------------------------------------
------------------------------------------------------------
------------------------------------------------------------
------------------------------------------------------------
------------------------------------------------------------
------------------------------------------------------------
------------------------------------------------------------
------------------------------------------------------------
------------------------------------------------------------
------------------------------------------------------------
------------------------------------------------------------
------------------------------------------------------------
------------------------------------------------------------
------------------------------------------------------------
------------------------------------------------------------
------------------------------------------------------------
------------------------------------------------------------
------------------------------------------------------------
------------------------------------------------------------
------------------------------------------------------------
------------------------------------------------------------
------------------------------------------------------------
------------------------------------------------------------
------------------------------------------------------------
------------------------------------------------------------
------------------------------------------------------------
------------------------------------------------------------
------------------------------------------------------------
------------------------------------------------------------
------------------------------------------------------------
------------------------------------------------------------
------------------------------------------------------------
------------------------------------------------------------
------------------------------------------------------------
------------------------------------------------------------
-----------------------aagggcaccacaagaacgcgtggagcatgtggcttaa
tttgactcaacgcggggaatcttaccgggtccggacacactgaggattgacagacg----
----------------------------gttattgacttaagtaagcgccttaa-ta---
--------gatttattctgttaagcgctcttaacacctctacacaaagatgctagtcctt
tcatgatcgtttgataggtggtgcatggccgttcttagttcgtggagtgatctgtctgcc
taattgcgtttc--actaaggtcccattca--------------tcatacgtatga----
-------------atagcgtcttaactcac-------------ttttatcattact----
-----------------------------------tacttgtagtaagcgct-catacta
ttgggaccggaatgcaacgagcgcgactgcaccacctaattgccccttaactaccatta-
--at----tattat-tattaaccgccct--------------------------------
------------------gtacgggcaccggggcccta-----cctttactgaaactagc
tggaccgctgctttcct---ttaagccagaggaaggttgcggcaataacaggtctgtgat
gccctcagatgttccgggccgcacacgtgctacaatgatcagcac--aaagagtattacc
tatcttcttatacc-taacctaatatgttaaacttatcgcgt-aagggtattgtctta--
-acgacgtatctgctttagcgcgttaagattat------------tggg-cggttatgcc
tgcctcgagag--agtgttcagggcagcaagagtaatgattccctcgtttttactactaa
-------------------------taccgcgcttggtaacatataacactcgattaagt
agagtctttgcttctaatagc-attgctactctcacccttagtctcttaagatat-----
------------------------------------ttatatatctctctaaggtctaca
gggaggtgtgtatggcgcacttacttattcacggtgggga-cagaccattgttaactgtt
ggtctcggtctcaactaggaatgcctcgtacggg---ttggttcaccaaaccgcccggaa
tatgtccctgccctttgtacacaccg-cccgtcgctcttatcgatgaactcacttgtgag
gctaagggactgcgtcttaacac--atatatctacacttat-acccgtgtaatcctcata
tcttaaatacatttcgctaaacgcgattttcctttaaggatttacacgaccttgcgcaca
aacttattcgaccaagtgggtttaaaggaaagagaagtcgtaacaaggcagcagtaggtg
aacct----------------------------------------
[46] Ttruncatulinoides_U_Y1075_1
------------------------------------------------------------
------------------------------------------------------------
------------------------------------------------------------
------------------------------------------------------------
------------------------------------------------------------
------------------------------------------------------------
------------------------------------------------------------
------------------------------------------------------------
------------------------------------------------------------
------------------------------------------------------------
------------------------------------------------------------
------------------------------------------------------------
------------------------------------------------------------
------------------------------------------------------------
------------------------------------------------------------
------------------------------------------------------------
------------------------------------------------------------
------------------------------------------------------------
------------------------------------------------------------
------------------------------------------------------------
------------------------------------------------------------
------------------------------------------------------------
------------------------------------------------------------
------------------------------------------------------------
------------------------------------------------------------
------------------------------------------------------------
------------------------------------------------------------
------------------------------------------------------------
------------------------------------------------------------
------------------------------------------------------------
------------------------------------------------------------
------------------------------------------------------------
------------------------------------------------------------
------------------------------------------------------------
------------------------------------------------------------
------------------------------------------------------------
------------------------------------------------------------
------------------------------------------------------------
------------------------------------------------------------
------------------------------------------------------------
------------------------------------------------------------
-----------------------aagggcaccacaagaacgcgtggagcatgtggcttaa
tttgactcaacgcggggaatcttaccgggtccggacacactgaggattgacagacg----
----------------------------gttattgacttaagtaagcgccttaa-ta---
--------gatttattctgttaagcgctcttaacacctttacacaaagatgctagtcctt
tcatgatcgtttgataggtggtgcatggccgttcttagttcgtggagtgatctgtctgcc
taattgcgtttc--actaaggtcccattca--------------tcatacgtatga----
-------------atagcgtcttaactcac-------------ttttatcattact----
-----------------------------------tatttgtagtaagcgct-catacta
ttgggaccggaatgcaacgagcgcgactgcaccacctaattgccccttatctaccatta-
--at----tattat-tattaaccgccct--------------------------------
------------------gtacgggcaccggggcctta-----cctttactgaaactagc
tggaccgctgctttcct---ttaagccagaggaaggttgcggcaataacaggtctgtgat
gccctcagatgttccgggccgcacacgtgctacaatgatcagcac--aaagagtattacc
tatcttcttatacc-taacctaatatgttaaacttatcgcgt-aagggtattgtctta--
-acgacgtatccgctttagcgcgttaagattat------------tggg-cggttatgcc
tgcctcgagag--agtgtacagggcagcaagagtaatgattccctcgtttttactactaa
-------------------------taccgcgcttggtaacatataacactcgattaagt
agagtctttgcttctaatagc-attgctactctcacccttaggctcttaaggtat-----
------------------------------------ttatatgtc--tctaaggtctaca
gggaggtgtgtatggcgcacttacttattcacggtgggga-cagaccattgttaactgtt
ggtctcggtctcaactaggaatgcctcgtacggg---ttggttcaccaaaccacccggaa
tatgtccctgccctttgtacacaccg-cccgtcgctcttatcgatgaactcacttgtgag
gctaagggactgcgtcttaacac--atatatctacacttat-acccgtgtaatcctcata
ttctaaatacatttcgctaaacgcgattttcctttaaggatttacatggccttacgcaca
aacttattcgaccaagtgggtttaaaggaaagagaagtcgtaacaaggcagcagtaggtg
aacct----------------------------------------
[47] Ttruncatulinoides_U_Y1075_2
------------------------------------------------------------
------------------------------------------------------------
------------------------------------------------------------
------------------------------------------------------------
------------------------------------------------------------
------------------------------------------------------------
------------------------------------------------------------
------------------------------------------------------------
------------------------------------------------------------
------------------------------------------------------------
------------------------------------------------------------
------------------------------------------------------------
------------------------------------------------------------
------------------------------------------------------------
------------------------------------------------------------
------------------------------------------------------------
------------------------------------------------------------
------------------------------------------------------------
------------------------------------------------------------
------------------------------------------------------------
------------------------------------------------------------
------------------------------------------------------------
------------------------------------------------------------
------------------------------------------------------------
------------------------------------------------------------
------------------------------------------------------------
------------------------------------------------------------
------------------------------------------------------------
------------------------------------------------------------
------------------------------------------------------------
------------------------------------------------------------
------------------------------------------------------------
------------------------------------------------------------
------------------------------------------------------------
------------------------------------------------------------
------------------------------------------------------------
------------------------------------------------------------
------------------------------------------------------------
------------------------------------------------------------
------------------------------------------------------------
------------------------------------------------------------
-----------------------aagggcaccacaagaacgcgtggagcatgtggcttaa
tttgactcaacgcggggaatcttaccgggtccggacacactgaggattgacagacg----
----------------------------gttattgacttaagtaagcgccttaa-ta---
--------gatttattctgttaagcgctcttaacacctttacacaaagatgctagtcctt
tcatgatcgtttgataggtggtgcatggccgttcttagttcgtggagtgatctgtctgcc
taattgcgtttc--actaaggtcccattca--------------tcatacgtatga----
-------------atagcgtcttaactcac-------------ttttatcattact----
-----------------------------------ta-ttgtagtaagcgct-catacta
ttgggaccggaatgcaacgagcgcgactgcaccacctaattgccccttatctaccatta-
--at----tattat-tattaaccgccct--------------------------------
------------------gtacgggcaccggggcctta-----cctttactgaaactagc
tggaccgctgctttcct---ttaagccagaggaaggttgcggcaataacaggtctgtgat
gccctcagatgttccgggccgcacacgtgctacaatgatcagcac--aaagagtattacc
tatcttcttatacc-taacctaatatgttaaacttatcgcgt-aagggtattgtctta--
-acgacgtatccgctttagcgcgttaagattat------------tggg-cggttatgcc
tgcctcgagag--agtgtacagggcagcaagagtaatgattccctcgtttttactactaa
-------------------------taccgcgcttggtaacatataacactcgattaagt
agagtctttgcttctaatagc-attgctactctcacccttaggctcttaagatat-----
------------------------------------ttatatgtc--tctaaggtctaca
gggaggtgtgtatggcgcacttacttattcacggtgggga-cagaccattgttaactgtt
ggtctcggtctcaactaggaatgcctcgtacggg---ttggttcaccaaaccacccggaa
tatgtccctgccctatgtacacaccg-cccgtcgctcttatcgatgaactcacttgtgag
gctaagggactgcgtcttaacac--atatatctacacttat-acccgtgtaatcctcata
ttctaaatacatttcgctaaacgcgattttcctttaaggatttacatggccttacgcaca
aacttattcgaccaagtgggtttaaaggaaagagaagtcgtaacaaggcagcagtaggtg
aacct----------------------------------------
[48] Ttruncatulinoides_U_Y1086_20
------------------------------------------------------------
------------------------------------------------------------
------------------------------------------------------------
------------------------------------------------------------
------------------------------------------------------------
------------------------------------------------------------
------------------------------------------------------------
------------------------------------------------------------
------------------------------------------------------------
------------------------------------------------------------
------------------------------------------------------------
------------------------------------------------------------
------------------------------------------------------------
------------------------------------------------------------
------------------------------------------------------------
------------------------------------------------------------
------------------------------------------------------------
------------------------------------------------------------
------------------------------------------------------------
------------------------------------------------------------
------------------------------------------------------------
------------------------------------------------------------
------------------------------------------------------------
------------------------------------------------------------
------------------------------------------------------------
------------------------------------------------------------
------------------------------------------------------------
------------------------------------------------------------
------------------------------------------------------------
------------------------------------------------------------
------------------------------------------------------------
------------------------------------------------------------
------------------------------------------------------------
------------------------------------------------------------
------------------------------------------------------------
------------------------------------------------------------
------------------------------------------------------------
------------------------------------------------------------
------------------------------------------------------------
------------------------------------------------------------
------------------------------------------------------------
-----------------------aagggcaccacaagaacgcgtggagcatgtggcttaa
tttgactcaacgcggggaatcttaccgggtccgggcacactgaggattgacaggcg----
----------------------------gttattgacttaagtaagcgccttaa-ta---
--------gatttattctgttaagcgctcttaacacctttacacaaagatgctagtcctt
tcatgatcgtttgataggtggtgcatggccgttcttagttcgtggagtgatctgtctgcc
taattgcgtttc--actaaggtcccattca--------------tcatacgtatga----
-------------atagcgtcttaactcac-------------ttttatcattact----
-----------------------------------ta-ttgtagtaagcgct-catacta
ttgggaccggaatgcaacgagcgcgactgcaccacctaattgccccttatctaccatta-
--at----tattat-tattaaccgccct--------------------------------
------------------gtacgggcaccggggcctta-----cctttactgaaactagc
tggaccgctgctttcct---ttaagccagaggaaggttgcggcaataacaggtctgtgat
gccctcagatgttccgggccgcacacgtgctacaatgatcagcac--aaagagtattacc
tatcttcttatacc-taacctaatatgttaaacttattgcgt-aagggtattgtctta--
-acgacgtatccgctttagcgcgttaagattat------------tggg-cggttatgcc
tgcctcgagag--agtgtacagggcagcaagagtaatgattccctcgtttttactactaa
-------------------------taccgcgcttggtaacatataacactcgattaagt
agagtctttgcttctaatagc-attgctactctcacccttagtctcttaagatat-----
------------------------------------ttatatatc--tctaaggtctaca
gggaggtgtgtatggcgcacttacttattcacggtgggga-cagaccattgttaactgtt
ggtctcggtctcaactaggaatgcctcgtacggg---ttggttcaccaaaccacccggaa
tatgtccctgccctttgtacacaccg-cccgtcgctcttatcgatgaactcacttgtgag
gctaagggactgcgtcttaacac--atatatctacacttat-acccgtgtaatcctcata
ttctaaatacatttcgctaaacgcgattttcctttaaggatttacatggccttacgcaca
aacttattcgaccaagtgggtttaaaggaaagagaagtcgtaacaaggcagcagtaggtg
aacct----------------------------------------
[49] Ttruncatulinoides_U_Y1086_17
------------------------------------------------------------
------------------------------------------------------------
------------------------------------------------------------
------------------------------------------------------------
------------------------------------------------------------
------------------------------------------------------------
------------------------------------------------------------
------------------------------------------------------------
------------------------------------------------------------
------------------------------------------------------------
------------------------------------------------------------
------------------------------------------------------------
------------------------------------------------------------
------------------------------------------------------------
------------------------------------------------------------
------------------------------------------------------------
------------------------------------------------------------
------------------------------------------------------------
------------------------------------------------------------
------------------------------------------------------------
------------------------------------------------------------
------------------------------------------------------------
------------------------------------------------------------
------------------------------------------------------------
------------------------------------------------------------
------------------------------------------------------------
------------------------------------------------------------
------------------------------------------------------------
------------------------------------------------------------
------------------------------------------------------------
------------------------------------------------------------
------------------------------------------------------------
------------------------------------------------------------
------------------------------------------------------------
------------------------------------------------------------
------------------------------------------------------------
------------------------------------------------------------
------------------------------------------------------------
------------------------------------------------------------
------------------------------------------------------------
------------------------------------------------------------
-----------------------aagggcaccacaagaacgcgtggagcatgtggcttaa
tttgactcaacgcggggagtcttaccgggtccggacacactgaggattgacagacg----
----------------------------gttattgacttaagtaagcgccttaa-ta---
--------gatttattctgttaagcgctcttaacacctttacacaaagatgctagtcctt
tcatgatcgtttgataggtggtgcatggccgttcttagttcgtggagtgatctgtctgcc
taattgcgtttc--actaaggtcccattca--------------tcatacgtatga----
-------------atagcgtcttaactcac-------------ttttatcattact----
-----------------------------------ta-ttgtagtaagcgct-catactg
ttgggaccggaatgcaacgagcgcgactgcaccacctaattgccccttatctaccatta-
--at----tattat-tattaaccgccct--------------------------------
------------------gtacgggcaccggggcctta-----cctttactgaaactagc
tggaccgctgctttcct---ttaagccagaggaaggttgcggcaataacaggtctgtgat
gccctcagatgttccgggccgcacacgtgctacaatgatcagcac--aaagagtattacc
tatcttcttatacc-taacctaatatgttaaacttatcgcgt-aagggtattgtctta--
-acgacgtatccgctttagcgcgttaagattat------------tggg-cggttatgcc
tgcctcgagag--agtgtacagggcagcaagagtaatgattccctcgtttttactactaa
-------------------------tatcgcgcttggtaacatataacactcgattaagt
agagtctttgcttctaatagc-attgctactctcacccttagtctcttaagatat-----
------------------------------------ttatatatctctctaaggtctaca
gggaggtgtgtatggcgcacttacttattcacggtgggga-cagaccattgttaactgtt
ggtctcggtctcaactaggaatgcctcgtacggg---ttggttcaccaaaccacccggaa
tatgtccctgccctttgtacacaccg-cccgtcgctcttatcgatgaactcacttgtgag
gctaagggactgcgtcttaacac--atatatctacacttat-acccgtgtaatcctcata
ttctaaatacatttcgctaaacgcgattttcctttaaggatttacatggccttacgcaca
aacttattcgaccaagtgggtttaaaggaaagagaagtcgtaacaaggcagcagtaggtg
aacct----------------------------------------
[50] Ttruncatulinoides_U_Y1317_11
------------------------------------------------------------
------------------------------------------------------------
------------------------------------------------------------
------------------------------------------------------------
------------------------------------------------------------
------------------------------------------------------------
------------------------------------------------------------
------------------------------------------------------------
------------------------------------------------------------
------------------------------------------------------------
------------------------------------------------------------
------------------------------------------------------------
------------------------------------------------------------
------------------------------------------------------------
------------------------------------------------------------
------------------------------------------------------------
------------------------------------------------------------
------------------------------------------------------------
------------------------------------------------------------
------------------------------------------------------------
------------------------------------------------------------
------------------------------------------------------------
------------------------------------------------------------
------------------------------------------------------------
------------------------------------------------------------
------------------------------------------------------------
------------------------------------------------------------
------------------------------------------------------------
------------------------------------------------------------
------------------------------------------------------------
------------------------------------------------------------
------------------------------------------------------------
------------------------------------------------------------
------------------------------------------------------------
------------------------------------------------------------
------------------------------------------------------------
------------------------------------------------------------
------------------------------------------------------------
------------------------------------------------------------
------------------------------------------------------------
------------------------------------------------------------
-----------------------aagggcaccacaagaacgcgtggagcatgtggcttaa
tttgactcaacgcggggaatcttaccgggtccggacacactgaggattgacagacg----
----------------------------gttattgacttaagtaagcgccttaa-ta---
--------gatttattctgttaagcgctcttaacacctttacacaaagatgctagtcctt
tcatgatcgtttgataggtggtgcatggccgttcttagttcgtggagtgatctgtccgcc
taattgcgtttc--actaaggtcccattca--------------tcatacgtatga----
-------------atagcgtcttaactcac-------------ttttatcattact----
-----------------------------------ta-ttgtagtaagcgct-catacta
ttgggaccggaatgcaacgagcgcgactgcaccacctaattgccccttatctaccatta-
--at----tattat-tattaaccgccct--------------------------------
------------------gtacgggcaccggggcctta-----cctttactgaaactagc
tggaccgctgctttcct---ttaagccagaggaaggttgcggcaataacaggtctgtgat
gccctcagatgttccgggccgcacacgtgctacaatgatcagcac--aaagagtattacc
tatcctcttatacc-taacctaatatgttaaacttatcgcgt-aagggtattgtctta--
-acgacgtatccgctttagcgcgttaagattat------------tggg-cggttatgcc
tgcctcgagag--agtgtacagggcagcaagagtaatgattccctcgtttttactactaa
-------------------------taccgcgcttggtaacatataacactcgattaagt
agagtctttgcttctaatagc-attgctactctcacccttagtctcttaagatat-----
------------------------------------ttatatatctctctaaggtctaca
gggaggtgtgtatggcgcacttacttattcacggtgggga-cagaccattgttaactgtt
ggtctcggtctcaactaggaatgcctcgtacggg---ttggttcaccaaaccacccggaa
tatgtccctgccctttgtacacaccg-cccgtcgctcttatcgatgaactcacttgtgag
gctaagggactgcgtcttaacac--atatatctacacttat-acccgtgtaatcctcata
ttctaaatacatttcgctaaacgcgattttcctttaaggatttacacgaccttgcgcaca
aacttattcgaccaagtgggtttaaaggaaagagaagtcgtaacaaggcagcagtaggtg
aacct----------------------------------------
[51] Ttruncatulinoides_U_Y1086_19
------------------------------------------------------------
------------------------------------------------------------
------------------------------------------------------------
------------------------------------------------------------
------------------------------------------------------------
------------------------------------------------------------
------------------------------------------------------------
------------------------------------------------------------
------------------------------------------------------------
------------------------------------------------------------
------------------------------------------------------------
------------------------------------------------------------
------------------------------------------------------------
------------------------------------------------------------
------------------------------------------------------------
------------------------------------------------------------
------------------------------------------------------------
------------------------------------------------------------
------------------------------------------------------------
------------------------------------------------------------
------------------------------------------------------------
------------------------------------------------------------
------------------------------------------------------------
------------------------------------------------------------
------------------------------------------------------------
------------------------------------------------------------
------------------------------------------------------------
------------------------------------------------------------
------------------------------------------------------------
------------------------------------------------------------
------------------------------------------------------------
------------------------------------------------------------
------------------------------------------------------------
------------------------------------------------------------
------------------------------------------------------------
------------------------------------------------------------
------------------------------------------------------------
------------------------------------------------------------
------------------------------------------------------------
------------------------------------------------------------
------------------------------------------------------------
-----------------------aagggcaccacaagaacgcgtggagcatgtggcttaa
tttgactcaacgcggggaatcttaccgggtccggacacactgaggattgacagacg----
----------------------------gttattgacttaagtaagcgccttaa-ta---
--------gatttattctgttaagcgctcttaacacctttacacaaagatgctagtcctt
tcatgatcgtttgataggtggtgcatggccgttcttagttcgtggagtgatctgtctgcc
taattgcgtttc--actaaggtcccattca--------------tcatacgtatga----
-------------atagcgtcttaactcac-------------ttttatcattact----
-----------------------------------ta-ttgtagtaagcgct-catacta
ttgggaccggaatgcaacgagcgcgactgcaccacctaattgccccttatctaccatta-
--at----tattat-tattaaccgccct--------------------------------
------------------gtacgggcaccggggcctta-----cctttactgaaactagc
tggaccgctgctttcct---ttaagccagaggaaggttgcggcaataacaggtctgtgat
gccctcagatgttccgggccgcacacgtgctacaatgatcagcac--aaagagtattacc
tatcttcttatacc-taacctaatatgttaaacttatcgcgt-aagggtattgtctta--
-acgacgtatccgctttagcgcgttaagattat------------tggg-cggttatgcc
tgcctcgagag--agtgtacagggcagcaagagtaatgattccctcgtttttactactaa
-------------------------taccgcgcttggtaacatataacactcgattaagt
agagtctttgcttctaatagc-attgctactctcacccttagtctcttaagatat-----
------------------------------------ttatatatctctctaaggtctaca
gggaggtgtgtatggcgcacttacttattcacggtgggga-cagaccattgttaactgtt
ggtctcggtctcaactaggaatgcctcgtacggg---ttggttcaccaaaccacccggaa
tatgtccctgccctttgtacacaccg-cccgtcgctcttatcgatgaactcacttgtgag
gctaagggactgcgtcttaacacatatatatctacacttat-acccgtgtaatcctcata
ttctaaatacatttcgctaaacgcgattttcctttaaggatttacatggccttacgcaca
aacttattcgaccaagtgggtttaaaggaaagagaagtcgtaacaaggcagcagtaggtg
aacct----------------------------------------
[52] 'Ttruncatulinoides_V_GUA-1_3_AB468853'
------------------------------------------------------------
------------------------------------------------------------
------------------------------------------------------------
------------------------------------------------------------
------------------------------------------------------------
------------------------------------------------------------
------------------------------------------------------------
------------------------------------------------------------
------------------------------------------------------------
------------------------------------------------------------
------------------------------------------------------------
------------------------------------------------------------
------------------------------------------------------------
------------------------------------------------------------
------------------------------------------------------------
------------------------------------------------------------
------------------------------------------------------------
------------------------------------------------------------
------------------------------------------------------------
------------------------------------------------------------
------------------------------------------------------------
------------------------------------------------------------
------------------------------------------------------------
------------------------------------------------------------
------------------------------------------------------------
------------------------------------------------------------
------------------------------------------------------------
------------------------------------------------------------
------------------------------------------------------------
------------------------------------------------------------
------------------------------------------------------------
------------------------------------------------------------
------------------------------------------------------------
------------------------------------------------------------
------------------------------------------------------------
------------------------------------------------------------
------------------------------------------------------------
------------------------------------------------------------
------------------------------------------------------------
------------------------------------------------------------
------------------------------------------------------------
-----------------------aagggcaccacaagaacgcgtggagcatgtggcttaa
tttgactcaacgcggggaatcttaccgggtccggacacactgaggattgacagacg----
----------------------------gttattgacttaagtaagcgctctaa-ta---
--------gatttattctgttaagcgctcttaacacctttacacaaagatgctagtcctt
tcatgatcgtttgataggtggtgcatggccgttcttagttcgtggagtgatctgtctgcc
taattgcgtttc--actaaggtcccattca--------------tcatacgtatga----
-------------atagcgtcttaactcac-------------ttttatcattact----
-----------------------------------tacttgtagtaagcgct-catacta
ttgggaccggaatgcaacgagcgcgactgcaccacctaattgccccttatctaccattaa
ttat----tattat-tattaaccgccct--------------------------------
------------------gtacgggcaccggggcctta-----cctttactgaaactagc
tggaccgctgctttcct---ttaagccagaggaaggttgcggcaataacaggtctgtgat
gccctcagatgttccgggccgcacacgtgctacaatgatcagcac--aaagagtattacc
tatcttcttatacc-taacctaatatgttaaacttatcgcgt-aagggtattgtctta--
-acgacgtatccgctttagcgcgttaagattat------------tggg-cggttatgcc
tgcctcgagag--agtgtacagggcagcaagagtaatgattccctcgtttttactactaa
-------------------------taccgcgcttggtaacatataacactcgattaagt
agagtctttgcttctaatagc-attgctactctcacccttaggctcttaagatat-----
------------------------------------ttatatgtctctctaaggtctaca
gggaggtgtgtatggcgcacttacttattcacggtgggga-cagaccattgttaactgtt
ggtctcggtctcaactaggaatgcctcgtacggg---ttggttcaccaaaccacccggaa
tatgtccctgccctttgtacacaccg-cccgtcgctcttatcgatgaactcacttgtgag
gctaagggactgcgtcttaacacatatatatctacacttat-acccgtgtaatcctcata
tcttaaatacatttcgctaaacgcgattttcctttaaggatttacacgaccttgcgcaca
aacttattcgaccaagtgggtttaaaggaaagagaagtcgtaacaaggcagcagtaggtg
aacct----------------------------------------
[53] Ttruncatulinoides_U_Y1317_9
------------------------------------------------------------
------------------------------------------------------------
------------------------------------------------------------
------------------------------------------------------------
------------------------------------------------------------
------------------------------------------------------------
------------------------------------------------------------
------------------------------------------------------------
------------------------------------------------------------
------------------------------------------------------------
------------------------------------------------------------
------------------------------------------------------------
------------------------------------------------------------
------------------------------------------------------------
------------------------------------------------------------
------------------------------------------------------------
------------------------------------------------------------
------------------------------------------------------------
------------------------------------------------------------
------------------------------------------------------------
------------------------------------------------------------
------------------------------------------------------------
------------------------------------------------------------
------------------------------------------------------------
------------------------------------------------------------
------------------------------------------------------------
------------------------------------------------------------
------------------------------------------------------------
------------------------------------------------------------
------------------------------------------------------------
------------------------------------------------------------
------------------------------------------------------------
------------------------------------------------------------
------------------------------------------------------------
------------------------------------------------------------
------------------------------------------------------------
------------------------------------------------------------
------------------------------------------------------------
------------------------------------------------------------
------------------------------------------------------------
------------------------------------------------------------
-----------------------aagggcaccacaagaacgcgtggagcatgtggcttaa
tttgactcaacgcggggaatcttaccgggtccggacacactgaggattgacagacg----
----------------------------gttattgacttaagtaagcgctctaa-ta---
--------gatttattctgttaagcgctcttaacacctttacacaaagatgctagtcctt
tcatgatcgtttgataggtggtgcatggccgttcttagttcgtggagtgatctgtctgcc
taattgcgtttc--actaaggtcccattca--------------tcatacgtatga----
-------------atagcgtcttaactcac-------------ttttatcattact----
-----------------------------------tacttgtagtaagcgct-catacta
ttgggaccggaatgcaacgagcgcgactgcaccacctaattgccccttatctaccattaa
ttat----tattat-tattaaccgccct--------------------------------
------------------gtacgggcaccggggcctta-----cctttactgaaactagc
tggaccgctgctttcct---ttaagccaaaggaaggttgcggcaataacaggtctgtgat
gccctcagatgttccgggccgcacacgtgctacaatgatcagcac--aaagagtattacc
tatcttcttatacc-taacccaatatgttaaacttatcgcgt-aagggtattgtctta--
-acgacgtatccgctttagcgcgttaagattat------------tggg-cggttatgcc
tgcctcgagag--agtgtacagggcagcaagagtaatgattccctcgtttttactactaa
-------------------------taccgcgcttggtaacatataacactcgattaagt
agagtctttgcttctaatagc-attgctactctcacccttaggctcttaagatat-----
------------------------------------ttatatatctccc--aggtctaca
gggaggtgtgtatggcgcacttacttattcacggtgggga-cagaccattgttaactgtt
ggtctcggtctcaactaggaatgcctcgtacggg---ttggttcaccaaaccacccggaa
tatgtccctgccctttgtacacaccg-cccgtcgctcttatcgatggactcacttgtgag
gctaagggactgcgtcttaacacatatatatctacacttat-acccgtgtaatcctcata
ttctaaatacatttcgctaaacgcgattttcctttaaggatttacacgaccttgcgcaca
aacttattcgaccaagtgggtttaaaggaaagagaagtcgtaacaaggcagcagtaggtg
aacct----------------------------------------
[54] Ttruncatulinoides_U_Y1317_10
------------------------------------------------------------
------------------------------------------------------------
------------------------------------------------------------
------------------------------------------------------------
------------------------------------------------------------
------------------------------------------------------------
------------------------------------------------------------
------------------------------------------------------------
------------------------------------------------------------
------------------------------------------------------------
------------------------------------------------------------
------------------------------------------------------------
------------------------------------------------------------
------------------------------------------------------------
------------------------------------------------------------
------------------------------------------------------------
------------------------------------------------------------
------------------------------------------------------------
------------------------------------------------------------
------------------------------------------------------------
------------------------------------------------------------
------------------------------------------------------------
------------------------------------------------------------
------------------------------------------------------------
------------------------------------------------------------
------------------------------------------------------------
------------------------------------------------------------
------------------------------------------------------------
------------------------------------------------------------
------------------------------------------------------------
------------------------------------------------------------
------------------------------------------------------------
------------------------------------------------------------
------------------------------------------------------------
------------------------------------------------------------
------------------------------------------------------------
------------------------------------------------------------
------------------------------------------------------------
------------------------------------------------------------
------------------------------------------------------------
------------------------------------------------------------
-----------------------aagggcaccacaagaacgcgtggagcatgtggcttaa
tttgactcaacgcggggaatcttaccgggtccggacacactgaggattgacagacg----
----------------------------gttattgacttaagtaagcgctctaa-ta---
--------gatttattctgttaagcgctcttaacacctttacacaaagatgctagtcctt
tcatgatcgtttgataggtggtgcatggccgttcttagttcgtggagtgatctgtctgcc
taattgcgcttc--actaaggtcccattca--------------tcatacgtatga----
-------------atagcgtcttaactcac-------------ttttatcattact----
-----------------------------------tacttgtagtaagcgct-catacta
ttgggaccggaatgcaacgagcgcgactgcaccacctaattgccccttatctaccattaa
ttat----tattat-tattaaccgccct--------------------------------
------------------gtacgggcaccggggcctta-----cctttactgaaactagc
tggaccgctgctttcct---ttaagccagaggaaggttgcggcaataacaggtctgtgat
gccctcagatgttccgggccgcacacgtgctacaatgatcagcac--aaagagtattacc
tatcttcttatacc-taacctaatatgttaaacttattgcgt-aagggtattgtctta--
-acgacgtatccgctttagcgcgttaagattat------------tggg-cggttatgcc
tgcctcgagag--agtgtacagggcagcaagagtaatgattccctcgtttttactactaa
-------------------------taccgcgcttggtaacatataacactcgattaagt
agagtctttgcttctaatagc-attgctactctcacccttaggctcttaagatat-----
------------------------------------ttatatatctccc--aggtctaca
gggaggtgtgtatggcgcacttacttattcacggtgggga-cagaccattgttaactgtt
ggtctcggtctcaactaggaatgcctcgtacggg---ttggttcaccaaaccacccggaa
tatgtccctgccctttgtacacaccg-cccgtcgctcttatcgatgaactcacttgtgag
gctaagggactgcgtcttaacacatatatatctacacttat-acccgtgtaatcctcata
ttctaaatacatttcgctaaacgcgattttcctttaaggatttacatggccttacgcaca
aacttattcgaccaagtgggtttaaaggaaagagaagtcgtaacaaggcagcagtaggtg
aacct----------------------------------------
[55] Ttruncatulinoides_U_Y1086_18
------------------------------------------------------------
------------------------------------------------------------
------------------------------------------------------------
------------------------------------------------------------
------------------------------------------------------------
------------------------------------------------------------
------------------------------------------------------------
------------------------------------------------------------
------------------------------------------------------------
------------------------------------------------------------
------------------------------------------------------------
------------------------------------------------------------
------------------------------------------------------------
------------------------------------------------------------
------------------------------------------------------------
------------------------------------------------------------
------------------------------------------------------------
------------------------------------------------------------
------------------------------------------------------------
------------------------------------------------------------
------------------------------------------------------------
------------------------------------------------------------
------------------------------------------------------------
------------------------------------------------------------
------------------------------------------------------------
------------------------------------------------------------
------------------------------------------------------------
------------------------------------------------------------
------------------------------------------------------------
------------------------------------------------------------
------------------------------------------------------------
------------------------------------------------------------
------------------------------------------------------------
------------------------------------------------------------
------------------------------------------------------------
------------------------------------------------------------
------------------------------------------------------------
------------------------------------------------------------
------------------------------------------------------------
------------------------------------------------------------
------------------------------------------------------------
-----------------------aagggcaccacaagaacgcgtggagcatgtggcttaa
tttgactcaacgcggggaatcttaccgggtccggacacactgaggattgacagacg----
----------------------------gttattgacttaagtaagcgctctaa-ta---
--------gatttattctgttaagcgctcttaacacctttacacaaagatgctagtcctt
tcatgatcgtttgataggtggtgcatggccgttcttagtccgtggagtgatctgtctgcc
taattgcgtttc--actaaggtcccattca--------------tcatacgtatga----
-------------atagcgtcttaactcac-------------ttttatcattact----
-----------------------------------tacttgtagtaagcgct-catacta
ttgggaccggaatgcaacgagcgcgactgcaccacctaattgccccttatctaccatta-
--at----tattat-tattaaccgccct--------------------------------
------------------gtacgggcaccggggcctta-----cctttactgaaactagc
tggaccgctgctttcct---ttaagccagaggaaggttgcggcaataacaggtctgcgat
gccctcagatgttccgggccgcacacgtgctacaatggtcagcac--aaagagtattacc
tatcttcttatacc-taacctaatatgttaaacttatcgcgt-aagggtattgtctta--
-acgacgtatccgctttagcgcgttaagattat------------tggg-cggttatgcc
tgcctcgagag--agtgtacagggcagcaagagtaatgattccctcgtttttactactaa
-------------------------tatcgcgcttggtaacatataacactcgattaagt
agagtctttgcttctaatagc-attgctactctcacccttagtctcttaagatat-----
------------------------------------ttatatatctccc--aggtctaca
gggaggtgtgtatggcgcacttacttattcacggtgggga-cagaccattgttaactgtt
ggtctcggtctcaactaggaatgcctcgtacggg---ttggttcaccaaaccacccggaa
tatgtccctgccctttgtacacaccg-cccgtcgctcttatcgatgaactcacttgtgag
gctaagggactgcgtcttaacacatatatatctacactcat-acccgtgtaatcctcata
ttctaaatacatttcgctaaacgcgattttcctttaaggatttacatggccttacgcaca
aacttattcgaccaagtgggtttaagggaaagagaagtcgtaacaaggcagcagtaggtg
aacct----------------------------------------
[56] Ttruncatulinoides_U_Y1075_3
------------------------------------------------------------
------------------------------------------------------------
------------------------------------------------------------
------------------------------------------------------------
------------------------------------------------------------
------------------------------------------------------------
------------------------------------------------------------
------------------------------------------------------------
------------------------------------------------------------
------------------------------------------------------------
------------------------------------------------------------
------------------------------------------------------------
------------------------------------------------------------
------------------------------------------------------------
------------------------------------------------------------
------------------------------------------------------------
------------------------------------------------------------
------------------------------------------------------------
------------------------------------------------------------
------------------------------------------------------------
------------------------------------------------------------
------------------------------------------------------------
------------------------------------------------------------
------------------------------------------------------------
------------------------------------------------------------
------------------------------------------------------------
------------------------------------------------------------
------------------------------------------------------------
------------------------------------------------------------
------------------------------------------------------------
------------------------------------------------------------
------------------------------------------------------------
------------------------------------------------------------
------------------------------------------------------------
------------------------------------------------------------
------------------------------------------------------------
------------------------------------------------------------
------------------------------------------------------------
------------------------------------------------------------
------------------------------------------------------------
------------------------------------------------------------
-----------------------aagggcaccacaagaacgcgtggagcgtgtggcttaa
tttgactcaacgcggggaatcttaccgggtccggacacactgaggattgacagacg----
----------------------------gttattgacttaagtaagcgccttaa-ta---
--------gatttattctgttaagcgctcttaacacctttacacaaagatgctagtcctt
tcatgatcgtttgataggtggtgcatggccgttcttagttcgtggagtgatctgtctgcc
taattgcgtttc--actaaggtcccattca--------------tcatacgtatga----
-------------atagcgtcttaactcac-------------ttttatcattact----
-----------------------------------ta-ttgtagtaagcgct-catacta
ttgggaccgggatgcaacgagcgcgactgcaccacctaattgccccttatctaccatta-
--at----tattat-tattaaccgccct--------------------------------
------------------gtacgggcaccggggcctta-----cctttactgaaactagc
tggaccgctgctttcct---ttaagccagaggaaggttgcggcaataacaggtctgtgat
gccctcagatgttccgggccgcacacgtgctacaatgatcagcac--aaagagtattacc
tatcttcttatacc-taacctaatatgttaaacttatcgcgt-aagggtattgtctta--
-acgacgtatccgctttagcgcgttaagattat------------tggg-cggttatgcc
tgcctcgagag--agtgtacagggcagcaagagtaatgattccctcgtttttactactaa
-------------------------tatcgcgcttggtaacatataacactcgattaagt
agagtctttgcttctaatagc-attgctactctcacccttaggctcttaagatat-----
------------------------------------ttatatgtctcta--aggtctaca
gggaggtgtgtatggcgcacttacttattcacggtgggga-cagaccattgttaactgtt
ggtctcggtctcaactaggaatgcctcgtacggg---ttggtccaccaaaccacccggaa
tatgtccctgccctttgtacacaccg-cccgtcgctcttatcgatgaactcacttgtgag
gctaagggactgcgtcttaacacatatatatctacacttat-acccgtgtaatcctcata
tcttaaatacatttcgctaaacgcgattttcctttaaggatttacacgaccttgcgcaca
aacttattcgaccaagtgggtttaaaggaaagagaagtcgtaacaaggcagcagtaggtg
aacct----------------------------------------
[57] Ttruncatulinoides_U_Y1075_4
------------------------------------------------------------
------------------------------------------------------------
------------------------------------------------------------
------------------------------------------------------------
------------------------------------------------------------
------------------------------------------------------------
------------------------------------------------------------
------------------------------------------------------------
------------------------------------------------------------
------------------------------------------------------------
------------------------------------------------------------
------------------------------------------------------------
------------------------------------------------------------
------------------------------------------------------------
------------------------------------------------------------
------------------------------------------------------------
------------------------------------------------------------
------------------------------------------------------------
------------------------------------------------------------
------------------------------------------------------------
------------------------------------------------------------
------------------------------------------------------------
------------------------------------------------------------
------------------------------------------------------------
------------------------------------------------------------
------------------------------------------------------------
------------------------------------------------------------
------------------------------------------------------------
------------------------------------------------------------
------------------------------------------------------------
------------------------------------------------------------
------------------------------------------------------------
------------------------------------------------------------
------------------------------------------------------------
------------------------------------------------------------
------------------------------------------------------------
------------------------------------------------------------
------------------------------------------------------------
------------------------------------------------------------
------------------------------------------------------------
------------------------------------------------------------
-----------------------aagggcaccacaagaacgcgtggagcatgtggcttaa
tttgactcaacgcggggaatcttaccgggtccggacacactgaggattgacagacg----
----------------------------gttattgacttaagtaagcgccttaa-ta---
--------gatttattctgttaagcgctcttaacacctttacacaaagatgctagtcctt
tcatgatcgtttgataggtggtgcatggccgttcttagttcgtggagtgatctgtctgcc
taattgcgtttc--actaaggtcccattca--------------tcatacgtatga----
-------------atagcgtcttaactcac-------------ttttatcattact----
-----------------------------------tacttgtagtaagcgct-catacta
ttgggaccggaatgcaacgagcgcgactgcaccacctaattgccccttatctaccatta-
--at----tattat-tattaaccgccct--------------------------------
------------------gtacgggcaccggggcctta-----cctttactgaaactagc
tggaccgctgctttcct---ttaagccagaggaaggttgcggcaataacaggtctgtgat
gccctcagatgttccgggccgcacacgtgctacaatgatcagcac--aaagagtattacc
tatcttcttatacc-taacccaatatgttaaacttattgcgt-aagggtattgtctta--
-acgacgtatccgctttagcgcgttaagattat------------tggg-cggttatgcc
tgcctcgagag--agtgttcagggcagcaagagtaatgattccctcgtttttactactaa
-------------------------taccgcgcttggtaacatataacactcgattaagt
agagtctttgcttctaatagc-attgctactctcacccttagtctcttaagatat-----
------------------------------------ttatatgtctcta--aggtctaca
gggaggtgtgtatggcgcacttacttattcacggtgggga-cagaccattgttaactgtt
ggtctcggtctcaactaggaatgcctcgtacggg---ttggttcgccaaaccacccggaa
tatgtccctgccctttgtacacaccg-cccgtcgctcttatcgatgaactcacttgtgag
gctaagggactgcgtcttaacacatatatatctacacttat-acccgtgtaatcctcata
tcttaaatacatttcgctaaacgcgattttcctttaaggatttacacgaccttgcgcaca
aacttattcgaccaagtgggtttaaaggaaagagaagtcgtaacaaggcagcagtaggtg
aacct----------------------------------------
[58] Ttruncatulinoides_U_Y1317_12
------------------------------------------------------------
------------------------------------------------------------
------------------------------------------------------------
------------------------------------------------------------
------------------------------------------------------------
------------------------------------------------------------
------------------------------------------------------------
------------------------------------------------------------
------------------------------------------------------------
------------------------------------------------------------
------------------------------------------------------------
------------------------------------------------------------
------------------------------------------------------------
------------------------------------------------------------
------------------------------------------------------------
------------------------------------------------------------
------------------------------------------------------------
------------------------------------------------------------
------------------------------------------------------------
------------------------------------------------------------
------------------------------------------------------------
------------------------------------------------------------
------------------------------------------------------------
------------------------------------------------------------
------------------------------------------------------------
------------------------------------------------------------
------------------------------------------------------------
------------------------------------------------------------
------------------------------------------------------------
------------------------------------------------------------
------------------------------------------------------------
------------------------------------------------------------
------------------------------------------------------------
------------------------------------------------------------
------------------------------------------------------------
------------------------------------------------------------
------------------------------------------------------------
------------------------------------------------------------
------------------------------------------------------------
------------------------------------------------------------
------------------------------------------------------------
-----------------------aagggcaccacaagaacgcgtggagcatgtggcttaa
tttgactcaacgcggggaatcttaccgggtccggacacactgaggattgacagacg----
----------------------------gttattgacttaagtaagcgctctaa-ta---
--------gatttattctgttaagcgctcttaacacctttacacaaagatgctagtcctt
tcatgatcgtttgataggtggtgcatggccgttcttagttcgtggagtgatctgtctgcc
taattgcgtttc--actaaggtcccattca--------------tcatacgtatga----
-------------atagcgtcttaactcac-------------ttttatcattact----
-----------------------------------tacttgtagtaagcgct-cgtacta
ttgggaccggaatgcaacgagcgcgactgcaccacctaattgccccttatctaccatta-
--at----tattat-tattaaccgccct--------------------------------
------------------gtacgggcaccggggcctta-----cctttactgaaactagc
tggaccgctgctttcct---ttaagccagaggaaggttgcggcaataacaggtctgtgat
gccctcagatgttccgggccgcacacgtgctacaatgatcagcac--aaagagtattacc
tatcttcttatacc-taacccaatatgttaaacttattgcgt-aagggtattgtctta--
-acgacgtatccgctttagcgcgttaagattat------------tggg-cggttatgcc
tgcctcgagag--agtgtacagggcagcaagagtaatgattccctcgtttttactactga
-------------------------taccgcgcttggtaacatataacactcgattaagt
agagtctttgcttctaatagc-attgctactctcacccttaggctcttaagatat-----
------------------------------------ttatatgtctcta--aggtctacg
gggaggtgtgtatggcgtacttacttattcacggtgggga-cagaccattgttaactgtt
ggtctcggtctcaactaggaatgcctcgtacggg---ttggttcaccaaaccacccggaa
tatgtccctgccctttgtacacaccg-cccgtcgctcttatcgatgaactcacttgtgag
gctaagggactgcgtcttaacacatatatatctacacttat-acccgtgtaatcctcata
tcttaaatacatttcgctaaacgcgattttcctttaaggatttacacgaccttgcgcaca
aacttattcgaccaagtgggtttaaaggaaagagaagtcgtaacaaggcagcagtaggtg
aacct----------------------------------------
[59] 'Ttruncatulinoides_V_GUA-1_2_AB468852'
------------------------------------------------------------
------------------------------------------------------------
------------------------------------------------------------
------------------------------------------------------------
------------------------------------------------------------
------------------------------------------------------------
------------------------------------------------------------
------------------------------------------------------------
------------------------------------------------------------
------------------------------------------------------------
------------------------------------------------------------
------------------------------------------------------------
------------------------------------------------------------
------------------------------------------------------------
------------------------------------------------------------
------------------------------------------------------------
------------------------------------------------------------
------------------------------------------------------------
------------------------------------------------------------
------------------------------------------------------------
------------------------------------------------------------
------------------------------------------------------------
------------------------------------------------------------
------------------------------------------------------------
------------------------------------------------------------
------------------------------------------------------------
------------------------------------------------------------
------------------------------------------------------------
------------------------------------------------------------
------------------------------------------------------------
------------------------------------------------------------
------------------------------------------------------------
------------------------------------------------------------
------------------------------------------------------------
------------------------------------------------------------
------------------------------------------------------------
------------------------------------------------------------
------------------------------------------------------------
------------------------------------------------------------
------------------------------------------------------------
------------------------------------------------------------
-----------------------aagggcaccacaagaacgcgtggagcatgtggcttaa
tttgactcaacgcggggaatcttaccgggtccggacacactgaggattgacagacg----
----------------------------gttattgacttaagtaagcgccttaa-ta---
--------gatttattctgttaagcgctcttaacacccttacacaaaggtgctagtcctt
tcatgatcgtttgataggtggtgcatggccgttcttagttcgtggagtgatctgtctgcc
taattgcgtttc--actaaggtcccattca--------------tcatacgtatga----
-------------atagcgtcttaactcac-------------ttttatcattact----
-----------------------------------ta-ttgtagtaagcgct-catacta
ttgggaccggaatgcaacgagcgcgactgcaccacctaattgccccttatctaccattaa
ttat----tattat-tattaaccgccct--------------------------------
------------------gtacgggcaccggggcctta-----cctttactgaaactagc
tggaccgctgctttcct---ttaagccagaggaaggttgcggcaataacaggtctgtgat
gccctcagatgttccgggccgcacacgtgctacaatgatcagcac--aaagagtattacc
tatcttcttatacc-taacctaatatgttaaacttatcgcgt-aagggtattgtctta--
-acgacgtatccgctttagcgcgttaagattat------------tggg-cggttatgcc
tgcctcgagag--agtgtacagggcagcaagagtaatgattccctcgtttttactactaa
-------------------------taccgcgcttggtaacatataacactcgattaagt
agagtctttgcttctaatagc-attgctactctcacccttagtctcttaagatat-----
------------------------------------ttatatatctcta--aggtctaca
gggaggtgtgtatggcgcacttacttattcgcggtgggga-cagaccattgttaactgtt
ggtctcggtctcaactaggaatgcctcgtacggg---ttggttcaccaaaccacccggaa
tatgtccctgccctttgtacacaccg-cccgtcgttcttatcgatgaactcacttgtgag
gctaagggactgcgtcttaacac--atatatctacacttat-acccgtgtaatcctcata
atctaaatacatttcgctaaacgcgattttcctttaaggatttacacgaccttgcgcaca
aacttattcgaccaagtgggtttaaaggaaagagaagtcgtaacaaggcagcagtaggtg
aacct----------------------------------------
[60] 'Ttruncatulinoides_V_GUA-1_1_AB263446'
------------------------------------------------------------
------------------------------------------------------------
------------------------------------------------------------
------------------------------------------------------------
------------------------------------------------------------
------------------------------------------------------------
------------------------------------------------------------
------------------------------------------------------------
------------------------------------------------------------
------------------------------------------------------------
------------------------------------------------------------
------------------------------------------------------------
------------------------------------------------------------
------------------------------------------------------------
------------------------------------------------------------
------------------------------------------------------------
------------------------------------------------------------
------------------------------------------------------------
------------------------------------------------------------
------------------------------------------------------------
------------------------------------------------------------
------------------------------------------------------------
------------------------------------------------------------
------------------------------------------------------------
------------------------------------------------------------
------------------------------------------------------------
------------------------------------------------------------
------------------------------------------------------------
------------------------------------------------------------
------------------------------------------------------------
------------------------------------------------------------
------------------------------------------------------------
------------------------------------------------------------
------------------------------------------------------------
------------------------------------------------------------
------------------------------------------------------------
------------------------------------------------------------
------------------------------------------------------------
------------------------------------------------------------
------------------------------------------------------------
------------------------------------------------------------
-----------------------aagggcaccacaagaacgcgtggagcatgtggcttaa
tttgactcaacgcggggaatcttaccgggtccggacacactgaggattgacagacg----
----------------------------gttattgacttaagtaagcgccttaa-ta---
--------gatttattctgttaagcgctcttaacacccttacacaaaggtgctagtcctt
tcatgatcgtttgataggtggtgcatggccgttcttagttcgtggagtgatctgtctgcc
taattgcgtttc--actaaggtcccattca--------------tcatacgtatga----
-------------atagcgtcttaactcac-------------ttttatcattact----
-----------------------------------ta-ttgtagtaagcgct-catacta
ttgggaccggaatgcaacgagcgcgactgcaccacctaattgccccttatctaccattaa
ttat----tattat-tattaaccgccct--------------------------------
------------------gtacgggcaccggggcctta-----cctttactgaaactagc
tggaccgctgctttcct---ttaagccagaggaaggttgcggcaataacaggtctgtgat
gccctcagatgttccgggccgcacacgtgctacaatgatcagcac--aaagagtattacc
tatcttcttatacc-taacctaatatgttaaacttatcgcgt-aagggtattgtctta--
-acgacgtatccgctttagcgcgttaagattat------------tggg-cggttatgcc
tgcctcgagag--agtgtacagggcagcaagagtaatgattccctcgtttttactactaa
-------------------------taccgcgcttggtaacatataacactcgattaagt
agagtctttgcttctaatagc-attgctactctcacccttagtctcttaagatat-----
------------------------------------ttatatatctcta--aggtctaca
gggaggtgtgtatggcgcacttacttattcgcggtgggga-cagaccattgttaactgtt
ggtctcggtctcaactaggaatgcctcgtacggg---ttggttcaccaaaccacccggaa
tatgtccctgccctttgtacacaccg-cccgtcgttcttatcgatgaactcacttgtgag
gctaagggactgcgtcttaacac--atatatctacacttat-acccgtgtaatcctcata
atctaaatacatttcgctaaacgcgattttcctttaaggatttacacgaccttgcgcaca
aacttattcgaccaagtgggtttaaaggaaagagaagtcgtaacaaggcagcagtaggtg
aacctgctgatggatca----------------------------
[61] 'Ttruncatulinoides_U_449-1_NA_AY453133'
------------------------------------------------------------
------------------------------------------------------------
------------------------------------------------------------
------------------------------------------------------------
------------------------------------------------------------
------------------------------------------------------------
------------------------------------------------------------
------------------------------------------------------------
------------------------------------------------------------
------------------------------------------------------------
------------------------------------------------------------
------------------------------------------------------------
------------------------------------------------------------
------------------------------------------------------------
------------------------------------------------------------
------------------------------------------------------------
------------------------------------------------------------
------------------------------------------------------------
------------------------------------------------------------
------------------------------------------------------------
------------------------------------------------------------
------------------------------------------------------------
------------------------------------------------------------
------------------------------------------------------------
------------------------------------------------------------
------------------------------------------------------------
------------------------------------------------------------
------------------------------------------------------------
------------------------------------------------------------
------------------------------------------------------------
------------------------------------------------------------
------------------------------------------------------------
------------------------------------------------------------
------------------------------------------------------------
------------------------------------------------------------
------------------------------------------------------------
------------------------------------------------------------
------------------------------------------------------------
------------------------------------------------------------
------------------------------------------------------------
------------------------------------------------------------
-----------------------aagggcaccacaagaacgcgtggagcatgtggcttaa
tttgactcaacgcggggaatcttaccgggtccggacacactgaggattgacagacg----
----------------------------gttattgacttaagtgagcgccttaa-ta---
--------gatttattctgttaagcgctcttaacacctttacacaaagatgctagtcctt
tcatgatcgtttgataggtggtgcatggccgttcttagttcgtggagtgatctgtctgcc
taattgcgtttc--actaaggtcccattca--------------tcatacgtatga----
-------------atagcgtcttaactcac-------------ttttatcattact----
-----------------------------------ta-ttgtagtaagcgct-catacta
ttgggaccggaatgcaacgagcgcgactgcaccacctaattgccccttatctaccatta-
--at----tattat-tattaaccgccct--------------------------------
------------------gtacgggcaccggggcctta-----cctttactgaaactagc
tggaccgctgctttcct---ttaagccagaggaaggttgcggcaataacaggtctgtgat
gccctcagatgttccgggccgcacacgtgctacaatgatcagcac--aaagagtattacc
tatcttcttatacc-taacccaatatgttaaacttattgcgt-aagggtattgtctta--
-acgacgtatccgctttagcgcgttaagattat------------tggg-cggttatgcc
tgcctcgagag--agtgtacagggcagcaagagtaatgattccctcgtttttactactaa
-------------------------taccgcgcttggtaacatataacactcgattaagt
agagtctttgcttctaatagc-attgctactctcacccttagtctcttaagatat-----
------------------------------------ttatatatctccc--aggtctaca
gggaggtgtgtatggcgcacttacttattcacggtgggga-cagaccattgttaactgtt
ggtctcggtctcaactaggaatgcctcgtacggg---ttggttcaccaaaccacccggaa
tatgtccctgccctttgtacacaccg-cccgtcgctcttatcgatgaactcacttgtgag
gctaagggactgcgtcttaacacatatatatctacacttat-acccgtgtaatcctcata
ttctaaatacatttc-ctaaacgcgattttcctttaaggatttacacgaccttgcgcaca
aacttattcgaccaagtgggtttaaaggaaagagaagtcgtaacaaggcagcagtaggtg
aacctgcagaaggatca----------------------------
[62] 'Ttruncatulinoides_V_GUA-2_1_AB263447'
------------------------------------------------------------
------------------------------------------------------------
------------------------------------------------------------
------------------------------------------------------------
------------------------------------------------------------
------------------------------------------------------------
------------------------------------------------------------
------------------------------------------------------------
------------------------------------------------------------
------------------------------------------------------------
------------------------------------------------------------
------------------------------------------------------------
------------------------------------------------------------
------------------------------------------------------------
------------------------------------------------------------
------------------------------------------------------------
------------------------------------------------------------
------------------------------------------------------------
------------------------------------------------------------
------------------------------------------------------------
------------------------------------------------------------
------------------------------------------------------------
------------------------------------------------------------
------------------------------------------------------------
------------------------------------------------------------
------------------------------------------------------------
------------------------------------------------------------
------------------------------------------------------------
------------------------------------------------------------
------------------------------------------------------------
------------------------------------------------------------
------------------------------------------------------------
------------------------------------------------------------
------------------------------------------------------------
------------------------------------------------------------
------------------------------------------------------------
------------------------------------------------------------
------------------------------------------------------------
------------------------------------------------------------
------------------------------------------------------------
------------------------------------------------------------
-------------------------------------aacgcgtggagcatgtggcttaa
tttgactcaacgcggggaatcttaccgggtccggacacactgaggattgacagacg----
----------------------------gttattgacttaagtaagcgccttaa-ta---
--------gatttattctgttaagcgctcttaacacctttacacaaagatgctagtcctt
tcatgatcgtttgataggtggtgcatggccgttcttagttcgtggagtgatctgtctgcc
taattgcgtttc--actaaggtcccattca--------------tcatacgtatga----
-------------atagcgtcttaactcac-------------ttttatcattact----
-----------------------------------ta-ttgtagtaagcgct-catacta
ttgggaccggaatgcaacgagcgcgactgcaccacctaattgccccttatctaccacta-
--at----tattat-tattaaccgccct--------------------------------
------------------gtacgggcaccggggcctta-----cctttactgaaactagc
tggaccgctgctttcct---ttaagccagaggaaggttgcggcaataacaggtctgtgat
gccctcagatgttccgggccgcacacgtgctacaatgatcagcac--aaagagtattacc
tatcttcttatacc-taacctaatatgttaaacttattgcgt-aagggtattgtctta--
-acgacgtatccgctttagcgcgttaagattat------------tggg-cggttatgcc
tgcctcgagag--agtgtacagggcagcaagagtaatgattccctcgtttttactactaa
-------------------------taccgcgcttagtaacatataacactcgattaagt
agagtctttgcttctaatagc-attgctactctcacccttagtctcttaagatat-----
------------------------------------ttatatgtctctctaaggtctaca
gggaggtgtgtatggcgcacttacttattcacggtgggga-cagaccattgttaactgtt
ggtctcggtctcaactaggaatgcctcgtacggg---ttggttcaccaaaccacccggaa
tatgtccctgccctttgtacacaccg-cccgtcgctcttatcgatgaactcacttgtgag
gctaagggactgcgtcttaacac--atatatctacacttat-acccgtgtaatcctcata
tcttaaatacatttcgctaaacgcgattttcctttaaggatttacacgaccnngcgcaca
aacttattcgaccaagtgggtttaaaggaaagagaagtcgtaacaaggcagcagtaggtg
aacctgctgatggtancaaaggcnaattcgcgggccg--------
[63] Ttruncatulinoides_III_Ag320_3_AJ272476
------------------------------------------------------------
------------------------------------------------------------
------------------------------------------------------------
------------------------------------------------------------
------------------------------------------------------------
------------------------------------------------------------
------------------------------------------------------------
------------------------------------------------------------
------------------------------------------------------------
------------------------------------------------------------
------------------------------------------------------------
------------------------------------------------------------
------------------------------------------------------------
------------------------------------------------------------
------------------------------------------------------------
------------------------------------------------------------
------------------------------------------------------------
------------------------------------------------------------
------------------------------------------------------------
------------------------------------------------------------
------------------------------------------------------------
------------------------------------------------------------
------------------------------------------------------------
------------------------------------------------------------
------------------------------------------------------------
------------------------------------------------------------
------------------------------------------------------------
------------------------------------------------------------
------------------------------------------------------------
------------------------------------------------------------
------------------------------------------------------------
------------------------------------------------------------
------------------------------------------------------------
------------------------------------------------------------
------------------------------------------------------------
------------------------------------------------------------
------------------------------------------------------------
------------------------------------------------------------
------------------------------------------------------------
------------------------------------------------------------
------------------------------------------------------------
------------------------------------------------------------
--------------gggaatcttaccgggtccggacacactgaggattgacagacg----
----------------------------gttattgacttaaacccgt---ttaa-taga-
--------tttttaatctgtttaaca--cttaacacctttacacaaagatgctagtcctt
tcatgatcgtttgataggtggtgcatggccgttcttagttcgtggagtgatctgtctgcc
taattgcgtttc--actaaggtcccattct--------------tcatacgtatga----
-------------atagcgtcttaactcac-------------tcttaccgctacc----
-----------------------------------tatttgtagtaagcgct-catacta
ttgggaccggaatgcaacgagcgcgactgcaccacctaattgccccttatctaccatta-
--ac----tac----tattaaccgccct--------------------------------
------------------gtatgggcaccggggcctta-----cctttactgaaactagc
tggaccgctgctttcct---ttaagccagaggaaggttgcggcaataacaggtctgtgat
gccctcagatgttccgggccgcacacgtgctacaatgatcagcac--aaagagtattacc
tat-ttcttatacc-taacctaatatgttatcctttctgcgtagggtatgtcta------
-acgatgtatccgcttaagcgtttaaagattat------------tagg-cggttatgcc
tgcctcgagag--agtgtccagggcagcaagagtaatgattccctcgtttttactactaa
-------------------------taccgcgcttggtaacatataacactcgattaagt
agggtctttgc-tatattagc-attgctatcctcacccttagcctctaaggatat-----
------------------------------------tcgtatctcttaa--cagactaca
gggaggtgtatatggcgcacttacttattcacggtgggga-cagaccattgttaactgtt
ggtctcggtctcaactaggaatgcctcgtacggg---ttggttcaccaaaccacccggaa
tatgtccctgccctttgtacacaccg-cccgtcgctcttatcgatgaactcacttgtgag
gctaagggactgcgcta------------------atctttaacccgtatattcgctata
cgctaaatacattttgctaaaagctaatttgctttaagcaattgcactcacttgcgcaca
aacttattcgaccaagtgggtttaaaggaaagagaagtcgt-------------------
---------------------------------------------
[64] Ttruncatulinoides_IV_A597_4_AJ272477
------------------------------------------------------------
------------------------------------------------------------
------------------------------------------------------------
------------------------------------------------------------
------------------------------------------------------------
------------------------------------------------------------
------------------------------------------------------------
------------------------------------------------------------
------------------------------------------------------------
------------------------------------------------------------
------------------------------------------------------------
------------------------------------------------------------
------------------------------------------------------------
------------------------------------------------------------
------------------------------------------------------------
------------------------------------------------------------
------------------------------------------------------------
------------------------------------------------------------
------------------------------------------------------------
------------------------------------------------------------
------------------------------------------------------------
------------------------------------------------------------
------------------------------------------------------------
------------------------------------------------------------
------------------------------------------------------------
------------------------------------------------------------
------------------------------------------------------------
------------------------------------------------------------
------------------------------------------------------------
------------------------------------------------------------
------------------------------------------------------------
------------------------------------------------------------
------------------------------------------------------------
------------------------------------------------------------
------------------------------------------------------------
------------------------------------------------------------
------------------------------------------------------------
------------------------------------------------------------
------------------------------------------------------------
------------------------------------------------------------
------------------------------------------------------------
------------------------------------------------------------
--------------gggaatcttaccgggtccggacacactgaggattgacagacg----
----------------------------gttattgacttaaacccgt---ttaa-taga-
--------tttttaatctgtttaaca--cttaacacctttacacaaagatgctagtcctt
tcatgatcgtttgataggtggtgcatggccgttcttagttcgtggagtgatctgtctgcc
taattgcgtttc--actaaggtcccattct--------------tcatacgtatga----
-------------atagcgtcttaactcac-------------ttttaccgctacc----
-----------------------------------tatttgtagtaagcgct-catacta
ttgggaccggaatgcaacgagcgcgactgcaccacctaattgccccttatctaccatta-
--ac----tac----tatttaccgccct--------------------------------
------------------gtatgggcaccggggcctta-----cctttactgaaactagc
tggaccgctgctttcct---ttaagccagaggaaggttgcggcaataacaggtctgtgat
gccctcagatgttccgggccgcacacgtgctacaatgatcagcac--aaagagtattacc
tat-ttcttatacc-taacccaatatgttatcctttctgcgtagggtatgtctt------
-acgatgtatccgcttaagcgcttaaagattat------------tggg-cggttatgcc
tgcctcgagag--agtgtccagggcagcaagagtaatgattccctcgtttttactactaa
-------------------------taccgcgcttggtaacatatcacactcgattaagt
agggtctttgc-tatattagc-attgctatcctcacccttagcctctaaggatat-----
------------------------------------tcgtatctcttaa--caggctaca
gggaggtgtatatggcgcacttacttattcacggtgggga-cagaccattgttaactgtt
ggtctcggtctcaactaggaatgcctcgtacggg---ttggttcaccaaaccacccggaa
tatgtccctgccctttgtacacaccg-cccgtcgctcttatcgatgaactcacttgtgag
gctaagggactgcgctc------------------atcttt-acccgtatattcgctata
cactaaatacattttgctaaaagccaatttgctttaagcatttacacacacttgcgcaca
aacttattcgaccaagtgggtttaaaggaaagagaagtcgt-------------------
---------------------------------------------
[65] 'Gmenardii_U_Gmen-AS131_NA_JQ799896'
------------------------------------------------------------
------------------------------------------------------------
------------------------------------------------------------
------------------------------------------------------------
------------------------------------------------------------
------------------------------------------------------------
------------------------------------------------------------
------------------------------------------------------------
------------------------------------------------------------
------------------------------------------------------------
------------------------------------------------------------
------------------------------------------------------------
------------------------------------------------------------
------------------------------------------------------------
------------------------------------------------------------
------------------------------------------------------------
------------------------------------------------------------
------------------------------------------------------------
------------------------------------------------------------
------------------------------------------------------------
------------------------------------------------------------
------------------------------------------------------------
------------------------------------------------------------
------------------------------------------------------------
------------------------------------------------------------
------------------------------------------------------------
------------------------------------------------------------
------------------------------------------------------------
------------------------------------------------------------
------------------------------------------------------------
------------------------------------------------------------
------------------------------------------------------------
------------------------------------------------------------
------------------------------------------------------------
------------------------------------------------------------
------------------------------------------------------------
------------------------------------------------------------
------------------------------------------------------------
------------------------------------------------------------
------------------------------------------------------------
------------------------------------------------------------
---------------------------gcaccacaagaacgcgtggagcatgtggcttaa
tttgactcaacgcgggaaatcttaccgggtccggatgcactgaggattgacagacaggcc
atagaacagctgtatgtatacaattgttattatttaaataatacaat--------tagga
gcgccgcttctgcgtcgtgtgtaaactgttctaaggcttcatacacaggcacta--tctc
tcatgattatgttgcaggtggtgcatggccgttgttagttcgtggagtaatctgtctgct
taattgcgtttcgtac-aagtactcactcaatcctggacgtatctcaattatatgtggcg
gtgtctgtcatggaaagcagcctacgttgtttcatacgtgcagctgtgtcgcctct----
-----------------------------------gagttattgt--------catttgg
agagtacgtgaatgcaacgaacgtgaccgtagtgttttagtttgcatttcaaacaagtga
catt----catttgacacggtttgtatt--------------------------------
-----ccggctacgtatcatcccagtgcataacca--------taaccattgcaactata
cataccactgctttcttttctctaaccaggggaaggttgcggcaataacaggtctgtgat
gccctcagatgttccgggctgcacacgtgctacaatgatgagcat--agtgtgtgccttt
gttgtgtcctt--------------------------------gaatgaataattttc--
--------------------attaagcgaatat------------cgaataaaaggaacg
tttgacgagag-----------ttacacgaaagcctttattaaatttcttattccagtga
acttgaacgattcgatctttgatgattgagtctttgatagttgttggtacaca-tcttgt
gacattgcttc-cctatcgctatcctatgctgtagtgcgtttgcaatgctgatgtt----
-------ttaaacgcccctcatgtctcgagcgttcctcgatccattgtgcaagtcaggcg
atcaggtttcgcatgtaccattgttaactccgggtaggga-cagacctttg-aaactctc
ggtctcggtctcaaccaggaatgcctcgtacggat--tcggttaaacataccatccggaa
tatgtccctgccctttgtacacaccg-cccgtcgctcttaccgattgtctgtgttgtgag
tattagcgatag------------------------------------------------
--------------------------atcttatcta-----------------------a
accttctacgaacaatgtggctaagaggaaagagaa------------------------
---------------------------------------------
[66] 'Gmenardii_U_OKI-1_2_AB468850'
------------------------------------------------------------
------------------------------------------------------------
------------------------------------------------------------
------------------------------------------------------------
------------------------------------------------------------
------------------------------------------------------------
------------------------------------------------------------
------------------------------------------------------------
------------------------------------------------------------
------------------------------------------------------------
------------------------------------------------------------
------------------------------------------------------------
------------------------------------------------------------
------------------------------------------------------------
------------------------------------------------------------
------------------------------------------------------------
------------------------------------------------------------
------------------------------------------------------------
------------------------------------------------------------
------------------------------------------------------------
------------------------------------------------------------
------------------------------------------------------------
------------------------------------------------------------
------------------------------------------------------------
------------------------------------------------------------
------------------------------------------------------------
------------------------------------------------------------
------------------------------------------------------------
------------------------------------------------------------
------------------------------------------------------------
------------------------------------------------------------
------------------------------------------------------------
------------------------------------------------------------
------------------------------------------------------------
------------------------------------------------------------
------------------------------------------------------------
------------------------------------------------------------
------------------------------------------------------------
------------------------------------------------------------
------------------------------------------------------------
------------------------------------------------------------
-----------------------aagggcaccacaagaacgcgtggagcatgtggcttaa
tttgactcaacgcgggaaatcttaccgggtccggatgcactgaggattgacagacaggcc
atagaacagctgtatgtatacaattgttattatttgaataatacaat--------tagga
gcgccgcttctgcgtcgtgtgtaaactgttctaaggcttcatacacaggcacta--tctc
tcatgattatgttgcaggtggtgcatggccgttgttagttcgtggagtaatctgtctgct
taattgcgtttcgtac-aagtactcactcaatcctggacgtatctcaattatatgtggcg
gtgtctgtcatggaaagcagcctacgttgtttcatacgtgcagctgtgtcgcctct----
-----------------------------------gagttattgt--------catttgg
agagtacgtgaatgcaacgaacgtgaccgtagtgttttagtttgcatttcaaacaagtga
catt----catttgacacggtttgtatt--------------------------------
-----ccggctacgtatcatcccagtgcataacca--------taaccattgcaactata
cataccactgctttcttttctctaaccaggggaaggttgcggcaataacaggtctgtgat
gccctcagatgttccgggctgcacacgtgctacaatgatgagcat--agtgtgtgccttt
gttgtgtcctt--------------------------------gagtgaataattttc--
--------------------attaagcgaatat------------cgaataaaaggaacg
tttgacgagag-----------ttacacgaaagcctttattaaatttcttattccagtga
acttgaacgattcgatctttgatgattgagtctttgatagttgttggtacaca-tcttgt
gacattgcttc-cctatcgctatcctatgctgtagtgcgtttgcaatgctgatgtt----
-------ttaaacgcccctcatgtctcgagcgttcctcgatccattgtgcaagtcaggcg
atcaggtttcgcatgtaccattgttaactccgggtaggga-cagacctttg-aaactctc
ggtctcggtctcaaccaggaatgcctcgtacggat--tcggttaaacataccatccggaa
tatgtccctgccctttgtacacaccg-cccgtcgctcttaccgattgtctgtgttgtgag
tattagcgatag------------------------------------------------
--------------------------atcttatcta-----------------------a
accttctacgaacaatgtggntaagaggaaagagaagtcgtaacaaggcatcagtaggtg
aacct----------------------------------------
[67] 'Gmenardii_U_OKI-1_NA_AB263445'
------------------------------------------------------------
------------------------------------------------------------
------------------------------------------------------------
------------------------------------------------------------
------------------------------------------------------------
------------------------------------------------------------
------------------------------------------------------------
------------------------------------------------------------
------------------------------------------------------------
------------------------------------------------------------
------------------------------------------------------------
------------------------------------------------------------
------------------------------------------------------------
------------------------------------------------------------
------------------------------------------------------------
------------------------------------------------------------
------------------------------------------------------------
------------------------------------------------------------
------------------------------------------------------------
------------------------------------------------------------
------------------------------------------------------------
------------------------------------------------------------
------------------------------------------------------------
------------------------------------------------------------
------------------------------------------------------------
------------------------------------------------------------
------------------------------------------------------------
------------------------------------------------------------
------------------------------------------------------------
------------------------------------------------------------
------------------------------------------------------------
------------------------------------------------------------
------------------------------------------------------------
------------------------------------------------------------
------------------------------------------------------------
------------------------------------------------------------
------------------------------------------------------------
------------------------------------------------------------
------------------------------------------------------------
------------------------------------------------------------
------------------------------------------------------------
-----------------------aagggcaccacaagaacgcgtggagcatgtggcttaa
tttgactcaacgcgggaaatcttaccgggtccggatgcactgaggattgacagacaggcc
atagaacagctgtatgtatacaattgttattatttgaataatacaat--------tagga
gcgccgcttctgcgtcgtgtgtaaactgttctaaggcttcatacacaggcacta--tctc
tcatgattatgttgcaggtggtgcatggccgttgttagttcgtggagtaatctgtctgct
taattgcgtttcgtac-aagtactcactcaatcctggacgtatctcaattatatgtggcg
gtgtctgtcatggaaagcagcctacgttgtttcatacgtgcagctgtgtcgcctct----
-----------------------------------gagttattgt--------catttgg
agagtacgtgaatgcaacgaacgtgaccgtagtgttttagtttgcatttcaaacaagtga
catt----catttgacacggtttgtatt--------------------------------
-----ccggctacgtatcatcccagtgcataacca--------taaccattgcaactata
cataccactgctttcttttctctaaccaggggaaggttgcggcaataacaggtctgtgat
gccctcagatgttccgggctgcacacgtgctacaatgatgagcat--agtgtgtgccttt
gttgtgtcctt--------------------------------gaatgaataattttc--
--------------------attaagcgaatat------------cgaataaaaggaacg
tttgacgagag-----------ttacacgaaagcctttattaaatttcttattccagtga
acttgaacgattcgatctttgatgattgagtctttgatagttgttggtacaca-tcttgt
gacattgcttc-cctatcgctatcctatgctgtagtgcgtttgcaatgctgatgtt----
-------ttaaacgcccctcatgtctcgagcgttcctcgatccattgtgcaagtcaggcg
atcaggtttcgcatgtaccattgttaactccgggtaggga-cagacctttg-aaactctc
ggtctcggtctcaaccaggaatgcctcgtacggat--tcggttaaacataccatccggaa
tatgtccctgccctttgtacacaccg-cccgtcgctcttaccgattgtctgtgttgtgag
tattagcgatag------------------------------------------------
--------------------------atcttatcta-----------------------a
accttctacgaacaatgtggctaagaggaaagagaagtcgtaacaaggcatcagtaggtg
aacct----------------------------------------
[68] Gmenardii_U_Y1097_20
------------------------------------------------------------
------------------------------------------------------------
------------------------------------------------------------
------------------------------------------------------------
------------------------------------------------------------
------------------------------------------------------------
------------------------------------------------------------
------------------------------------------------------------
------------------------------------------------------------
------------------------------------------------------------
------------------------------------------------------------
------------------------------------------------------------
------------------------------------------------------------
------------------------------------------------------------
------------------------------------------------------------
------------------------------------------------------------
------------------------------------------------------------
------------------------------------------------------------
------------------------------------------------------------
------------------------------------------------------------
------------------------------------------------------------
------------------------------------------------------------
------------------------------------------------------------
------------------------------------------------------------
------------------------------------------------------------
------------------------------------------------------------
------------------------------------------------------------
------------------------------------------------------------
------------------------------------------------------------
------------------------------------------------------------
------------------------------------------------------------
------------------------------------------------------------
------------------------------------------------------------
------------------------------------------------------------
------------------------------------------------------------
------------------------------------------------------------
------------------------------------------------------------
------------------------------------------------------------
------------------------------------------------------------
------------------------------------------------------------
------------------------------------------------------------
-----------------------aagggcaccacaagaacgcgtggagcatgtggcttaa
tttgactcaacgcgggaaatcttaccgggtccggatgcactgaggattgacagacaggcc
atagaacagctgtatgtatacaattgttattatttaaataatacaat--------tagga
gcgccgcttctgcgtcgtgtgtaaactgttctaaggcttcatacacaggcacta--tctc
tcatgattatgttgcaggtggtgcatggccgttgttagttcgtggagtaatctgtctgct
taattgcgtttcgtac-aagtactcactcaatcctggacgtatctcaattatatgtggcg
gtgtctgtcatggaaagcagcctacgttgtttcatacgtgcagctgtgtcgcctct----
-----------------------------------gagttattgt--------catttgg
agagtacgtgaatgcaacgaacgtgaccgtagtgttttagtttgcatttcaaacaagtga
catt----catttgacacggtttgtatt--------------------------------
-----ccggctacgtatcatcccagtgcataacca--------taaccattgcaactata
cataccactgctttcttttctctaaccaggggaaggctgcggcaataacaggtctgtgat
gccctcagatgttccgggctgcacacgtgctacaatgatgagcat--agtgtgtgccttt
gttgtgtcctt--------------------------------gaatgaataattttc--
--------------------attaagcgaatat------------cgaataaaaggaacg
tttgacgagag-----------ttacacgaaagcctttattaaatttcttattccagtga
acttgaacgattcgatctttgatgattgagtctttgatagttgttggtacaca-tcttgt
gacattgcttc-cctatcgctatcctatgctgtagtgcgtttgcaatgctgatgtt----
-------ttaaacgcccctcatgtctcgagcgttcctcgatccattgtgcaagtcaggcg
atcaggtttcgcatgtaccattgttaactccgggtaggga-cagacctttg-aaactctc
ggtctcggtctcaaccaggaatgcctcgtacggat--tcggttaaacataccatccggaa
tatgtccctgccctttgtacacaccg-cccgtcgctcttaccgattgtctgtgttgtgag
tattagcgatag------------------------------------------------
--------------------------atcttatcta-----------------------a
accttctacgaacaatgtggctaagaggaaagagaagtcgtaacaaggcatcagtaggtg
aacct----------------------------------------
[69] Gmenardii_U_Y1097_19
------------------------------------------------------------
------------------------------------------------------------
------------------------------------------------------------
------------------------------------------------------------
------------------------------------------------------------
------------------------------------------------------------
------------------------------------------------------------
------------------------------------------------------------
------------------------------------------------------------
------------------------------------------------------------
------------------------------------------------------------
------------------------------------------------------------
------------------------------------------------------------
------------------------------------------------------------
------------------------------------------------------------
------------------------------------------------------------
------------------------------------------------------------
------------------------------------------------------------
------------------------------------------------------------
------------------------------------------------------------
------------------------------------------------------------
------------------------------------------------------------
------------------------------------------------------------
------------------------------------------------------------
------------------------------------------------------------
------------------------------------------------------------
------------------------------------------------------------
------------------------------------------------------------
------------------------------------------------------------
------------------------------------------------------------
------------------------------------------------------------
------------------------------------------------------------
------------------------------------------------------------
------------------------------------------------------------
------------------------------------------------------------
------------------------------------------------------------
------------------------------------------------------------
------------------------------------------------------------
------------------------------------------------------------
------------------------------------------------------------
------------------------------------------------------------
-----------------------aagggcaccacaagaacgcgtggagcatgtggcttaa
tttgactcaacgcgggaaatcttaccgggtccggatgcactgaggattgacagacaggcc
atagaacagctgtatgtatacaattgttattatttaaataatacaat--------tagga
gcgccgcttctgcgtcgtgtgtaaactgttctaaggcttcatacacaggcacta--tctc
tcatgattatgttgcaggtggtgcatggccgttgttagttcgtggagtaatctgtctgct
taattgcgtttcgtac-aagtactcactcaatcctggacgtatctcaattatatgtggcg
gtgtctgtcatggaaagcagcctacgttgtttcatacgtgcagctgtgtcgcctct----
-----------------------------------gagttattgt--------catttgg
agagtacgtgaatgcaacgaacgtgaccgtagtgttttagtttgcatttcaaacaagtga
catt----catttgacacggtttgtatt--------------------------------
-----ccggctacgtatcatcccagtgcataacca--------taaccattgcaactata
cataccactgctttcttttctctaaccaggggaaggttgcggcaataacaggtctgtgat
gccctcagatgttccgggctgcacacgtgctacaatgatgagcat--agtgtgtgccttt
gttgtgtcctt--------------------------------gaatgaataattttc--
--------------------attaagcgaatat------------cgaataaaaggaacg
tctgacgagag-----------ttacacgaaagcctttattaaatttcttattccagtga
acttgaacgattcgatctttgatgattgagtctttgatagttgttggtacaca-tcttgt
gacattgcttc-cctatcgctatcctatgctgtagtgcgtttgcaatgctgatgtt----
-------ttaaacgcccctcatgtctcgagcgttcctcgatccattgtgcaagtcaggcg
atcaggtttcgcatgtaccattgttaactccgggtaggga-cagacctttg-aaactctc
ggtctcggtctcaaccaggaatgcctcgtacggat--tcggttaaacataccatccggaa
tatgtccctgccctttgtacacaccg-cccgtcgctcttaccgattgtctgtgttgtgag
tattagcgatag------------------------------------------------
--------------------------atcttatcta-----------------------a
accttctacggacaatgtggctaagaggaaagagaagtcgtaacaaggcatcagtaggtg
aacct----------------------------------------
[70] Gmenardii_U_Y1106_1
------------------------------------------------------------
------------------------------------------------------------
------------------------------------------------------------
------------------------------------------------------------
------------------------------------------------------------
------------------------------------------------------------
------------------------------------------------------------
------------------------------------------------------------
------------------------------------------------------------
------------------------------------------------------------
------------------------------------------------------------
------------------------------------------------------------
------------------------------------------------------------
------------------------------------------------------------
------------------------------------------------------------
------------------------------------------------------------
------------------------------------------------------------
------------------------------------------------------------
------------------------------------------------------------
------------------------------------------------------------
------------------------------------------------------------
------------------------------------------------------------
------------------------------------------------------------
------------------------------------------------------------
------------------------------------------------------------
------------------------------------------------------------
------------------------------------------------------------
------------------------------------------------------------
------------------------------------------------------------
------------------------------------------------------------
------------------------------------------------------------
------------------------------------------------------------
------------------------------------------------------------
------------------------------------------------------------
------------------------------------------------------------
------------------------------------------------------------
------------------------------------------------------------
------------------------------------------------------------
------------------------------------------------------------
------------------------------------------------------------
------------------------------------------------------------
-----------------------aagggcaccacaagaacgcgtggagcatgtggcttaa
tttgactcaacgcgggaaatcttaccgggtccggatgcactgaggattgacagacaggcc
atagaacagctgtatgtatacaattgttattatttaaataatacaat--------tagga
gcgccgcttctgcgtcgtgtgtaaactgttctaaggcttcatacacaggcacta--tctc
tcatgattatgttgcaggtggtgcatggccgttgttagttcgtggagtaatctgtctgct
taattgcgtttcgtac-aagtactcactcaatcctggacgtatctcaattatatgtggcg
gtgtctgtcatggaaagcagcctacgttgtttcatacgtgcagctgtgtcgcctct----
-----------------------------------gagttattgt--------catttgg
agagtacgtgaatgcaacgaacgtgaccgtagtgttttagtttgcatttcaaacaagtga
catt----catttgacacggtttgtatt--------------------------------
-----ccggctacgtatcatcccagtgcataacca--------taaccattgcaactata
cataccactgctttcttttctctaaccaggggaaggttgcggcaataacaggtctgtgat
gccctcagatgttccgggctgcacacgtgctacaatgatgagcat--agtgtgtgccttt
gttgtgtcctt--------------------------------gaatgaataattttc--
--------------------atcaagcgaatat------------cgaataaaaggaacg
tttgacgagag-----------ttacacgaaagcctttattaaatttcttattccagtga
acttgaacgattcgatctttgatgattgagtctttgatagttgttggtacaca-tcttgt
gacattgcttc-cctatcgctatcctatgctgtagtgcgtttgcaatgctgatgtt----
-------ttaaacgcccctcatgtctcgagcgttcctcgatccattgtgcaagtcaggcg
atcaggtttcgcatgtaccattgttaactccgggtaggga-cagacctttg-aaactctc
ggtctcggtctcaaccaggaatgcctcgtacggat--tcggttaaacataccatccggaa
tatgtccctgccctttgtacacaccg-cccgtcgctcttaccgattgtctgtgttgtgag
tattagcgatag------------------------------------------------
--------------------------atcttatcta-----------------------a
accttctacgaacaatgtggctaagaggaaggagaagtcgtaacaaggcatcagtaggtg
aacct----------------------------------------
[71] Gmenardii_U_Y1106_4
------------------------------------------------------------
------------------------------------------------------------
------------------------------------------------------------
------------------------------------------------------------
------------------------------------------------------------
------------------------------------------------------------
------------------------------------------------------------
------------------------------------------------------------
------------------------------------------------------------
------------------------------------------------------------
------------------------------------------------------------
------------------------------------------------------------
------------------------------------------------------------
------------------------------------------------------------
------------------------------------------------------------
------------------------------------------------------------
------------------------------------------------------------
------------------------------------------------------------
------------------------------------------------------------
------------------------------------------------------------
------------------------------------------------------------
------------------------------------------------------------
------------------------------------------------------------
------------------------------------------------------------
------------------------------------------------------------
------------------------------------------------------------
------------------------------------------------------------
------------------------------------------------------------
------------------------------------------------------------
------------------------------------------------------------
------------------------------------------------------------
------------------------------------------------------------
------------------------------------------------------------
------------------------------------------------------------
------------------------------------------------------------
------------------------------------------------------------
------------------------------------------------------------
------------------------------------------------------------
------------------------------------------------------------
------------------------------------------------------------
------------------------------------------------------------
-----------------------aagggcaccacaagaacgcgtggagcatgtggcttaa
tttgactcaacgcgggaaatcttaccgggtccggatgcactgaggattgacagacaggcc
atagaacagctgtatgtatacaattgttattatttaaataatacaat--------tagga
gcgccgcttctgcgtcgtgtgtaaactgttctaaggcttcatacacaggcacta--tctc
tcatgattatgttgcaggtggtgcatggccgttgttagttcgtggagtaatctgtctgct
taattgcgtttcgtac-aagtactcactcaatcctggacgtatctcaattatatgtggcg
gtgtctgtcatggaaagcagcctacgttgtttcatacgtgcagctgtgtcgcctct----
-----------------------------------gagttattgt--------catttgg
agagtacgtgaatgcaacgaacgtgaccgtagtgttttagtttgcatttcaaacaagtga
catt----catttgacacggtttgtatt--------------------------------
-----ccggctacgtatcatcccagtgcataacca--------taaccattgcaactata
cataccactgctttcttttctctaaccaggggaaggttgcggcaataacaggtctgtgat
gccctcagatgttccgggctgcacacgtgctacaatgatgagcat--agtgtgtgccttt
gttgtgtcctt--------------------------------gaatgaataattttc--
--------------------atcaagcgaatat------------cgaataaaaggaacg
tttgacgagag-----------ttacacgaaagcctttattaaatttcttattccagtga
acttgaacgattcgatctttgatgattgagtctttgatagttgttggtacaca-tcttgt
gacattgcttc-cctatcgctatcctatgctgtagtgcgtttgcaatgctgatgtt----
-------ttaaacgcccctcatgtctcgagcgttcctcgatccattgtgcaagtcaggcg
atcaggtttcgcatgtaccattgttaactccgggtaggga-cagacctttg-aaactctc
ggtctcggtctcaaccaggaatgcctcgtacggat--tcggttaaacataccatccggaa
tatgtccctgccctttgtacacaccg-cccgtcgctcttaccgattgtctgtgttgtgag
tattagcgatag------------------------------------------------
--------------------------atcttatcta-----------------------a
accttctacgaacaatgtggctaagaggaaagagaagtcgtaacaaggcatcagtaggtg
aacct----------------------------------------
[72] Gmenardii_U_Y1106_3
------------------------------------------------------------
------------------------------------------------------------
------------------------------------------------------------
------------------------------------------------------------
------------------------------------------------------------
------------------------------------------------------------
------------------------------------------------------------
------------------------------------------------------------
------------------------------------------------------------
------------------------------------------------------------
------------------------------------------------------------
------------------------------------------------------------
------------------------------------------------------------
------------------------------------------------------------
------------------------------------------------------------
------------------------------------------------------------
------------------------------------------------------------
------------------------------------------------------------
------------------------------------------------------------
------------------------------------------------------------
------------------------------------------------------------
------------------------------------------------------------
------------------------------------------------------------
------------------------------------------------------------
------------------------------------------------------------
------------------------------------------------------------
------------------------------------------------------------
------------------------------------------------------------
------------------------------------------------------------
------------------------------------------------------------
------------------------------------------------------------
------------------------------------------------------------
------------------------------------------------------------
------------------------------------------------------------
------------------------------------------------------------
------------------------------------------------------------
------------------------------------------------------------
------------------------------------------------------------
------------------------------------------------------------
------------------------------------------------------------
------------------------------------------------------------
-----------------------aagggcaccacaagaacgcgtggagcatgtggcttaa
tttgactcaacgcgggaaatcttaccgggtccggatgcactgaggattgacagacaggcc
atagaacagctgtatgtatacaattgttattatttaaataatacaat--------tagga
gcgccgcttctgcgtcgtgtgtaaactgttctaaggcttcatacacaggcacta--tctc
tcatgattatgttgcaggtggtgcatggccgttgttagttcgtggagtaatctgtctgct
taattgcgtttcgtac-aagtactcactcaatcctggacgtatctcaattatatgtggcg
gtgtctgtcatggaaagcagcctacgttgtttcatacgtgcagctgtgtcgcctct----
-----------------------------------gagttattgt--------catttgg
agagtacgtgaatgcaacgaacgtgaccgtagtgttttagtttgcatttcaaacaagtga
catt----catttgacacggtttgtatt--------------------------------
-----ccggctacgtatcatcccagtgcataacca--------taaccattgcaactata
cataccactgctttcttttctctaaccaggggaaggttgcggcaataacaggtctgtgat
gccctcagatgttccgggctgcacacgtgctacaatgatgagcat--agtgtgtgccttt
gttgtgtcctt--------------------------------gaatgaataattttc--
--------------------atcaagcgaatat------------cgaataaaaggaacg
tttgacgagag-----------ttacacgaaagcctttattaaatttcttattccagtga
acttgaacgattcgatctttgatgattgagtctttgacagttgttggtacaca-tcttgt
gacattgcttc-cctatcgctatcctatgctgtagtgcgtttgcaatgctgatgtt----
-------ttaaacgcccctcatgtctcgagcgttcctcgatccattgtgcaagtcaggcg
atcaggtttcgcatgtaccattgttaactccgggtaggga-cagacctttg-aaactctc
ggtctcggtctcaaccaggaatgcctcgtacggat--tcggttaaacataccatccggaa
tatgtccctgccctttgtacacaccg-cccgtcgctcttaccgattgtctgtgttgtgag
tattagcgatag------------------------------------------------
--------------------------atcttatcta-----------------------a
accttctacgaacaatgtggctaagaggaaagagaagtcgtaacaaggcatcagtaggtg
aacct----------------------------------------
[73] Gmenardii_U_Y1106_2
------------------------------------------------------------
------------------------------------------------------------
------------------------------------------------------------
------------------------------------------------------------
------------------------------------------------------------
------------------------------------------------------------
------------------------------------------------------------
------------------------------------------------------------
------------------------------------------------------------
------------------------------------------------------------
------------------------------------------------------------
------------------------------------------------------------
------------------------------------------------------------
------------------------------------------------------------
------------------------------------------------------------
------------------------------------------------------------
------------------------------------------------------------
------------------------------------------------------------
------------------------------------------------------------
------------------------------------------------------------
------------------------------------------------------------
------------------------------------------------------------
------------------------------------------------------------
------------------------------------------------------------
------------------------------------------------------------
------------------------------------------------------------
------------------------------------------------------------
------------------------------------------------------------
------------------------------------------------------------
------------------------------------------------------------
------------------------------------------------------------
------------------------------------------------------------
------------------------------------------------------------
------------------------------------------------------------
------------------------------------------------------------
------------------------------------------------------------
------------------------------------------------------------
------------------------------------------------------------
------------------------------------------------------------
------------------------------------------------------------
------------------------------------------------------------
-----------------------aagggcaccacaagaacgcgcggagcatgtggcttaa
tttgactcaacgcgggaaatcttaccgggtccggatgcactgaggattgacagacaggcc
atagaacagctgtatgtatacaattgttattatttaaataatacaat--------tagga
gcgccgcttctgcgtcgtgtgtaaactgttctaaggcttcatacacaggcacta--tctc
tcatgattatgttgcaggtggtgcatggccgttgttagttcgtggagtaatctgtctgct
taattgcgtttcgtac-aagtactcactcaatcctggacgtatctcaattatatgtggcg
gtgtctgtcatggaaagcagcctacgttgtttcatacgtgcagctgtgtcgcctct----
-----------------------------------gagttattgt--------catttgg
agagtacgtgaatgcaacgaacgtgaccgtagtgttttagtttgcatttcaaacaagtga
catt----catttgacacggtttgtatt--------------------------------
-----ccggctacgtatcatcccagtgcataacca--------taaccattgcaactata
cataccactgctttcttttctctaaccaggggaaggttgcggcaataacaggtctgtgat
gccctcagatgttccgggctgcacacgtgctacaatgatgagcat--agtgtgtgccttt
gttgtgtcctt--------------------------------gaatgaataattttc--
--------------------atcaagcgaatat------------cgaataaaaggaacg
tttgacgagag-----------ttacacgaaagcctttattaaatttcttattccagtga
acttgaacgattcgatctttgatgattgagtctttgatagttgttggtacaca-tcttgt
gacattgctcc-cctatcgctatcctatgctgtagtgcgtttgcaatgctgatgtt----
-------ttaaacgcccctcatgtctcgagcgttcctcgatccattgtgcaagtcaggcg
atcaggtttcgcatgtaccattgttaactccgggtaggga-cagacctttg-aaactctc
ggtctcggtctcaaccaggaatgcctcgtacggat--tcggttaaacataccatccggaa
tatgtccctgccctttgtacacaccg-cccgtcgctcttaccgattgtctgtgttgtgag
tattagcgatag------------------------------------------------
--------------------------atcttatcta-----------------------a
accttctacgaacaatgtggctaagaggaaagagaagtcgtaacaaggcatcagtaggtg
aacct----------------------------------------
[74] Gmenardii_U_Y1106_5
------------------------------------------------------------
------------------------------------------------------------
------------------------------------------------------------
------------------------------------------------------------
------------------------------------------------------------
------------------------------------------------------------
------------------------------------------------------------
------------------------------------------------------------
------------------------------------------------------------
------------------------------------------------------------
------------------------------------------------------------
------------------------------------------------------------
------------------------------------------------------------
------------------------------------------------------------
------------------------------------------------------------
------------------------------------------------------------
------------------------------------------------------------
------------------------------------------------------------
------------------------------------------------------------
------------------------------------------------------------
------------------------------------------------------------
------------------------------------------------------------
------------------------------------------------------------
------------------------------------------------------------
------------------------------------------------------------
------------------------------------------------------------
------------------------------------------------------------
------------------------------------------------------------
------------------------------------------------------------
------------------------------------------------------------
------------------------------------------------------------
------------------------------------------------------------
------------------------------------------------------------
------------------------------------------------------------
------------------------------------------------------------
------------------------------------------------------------
------------------------------------------------------------
------------------------------------------------------------
------------------------------------------------------------
------------------------------------------------------------
------------------------------------------------------------
-----------------------aagggcaccacaagaacgcgtggagcatgtggcttaa
tttgactcaacgcgggaaatcttaccgggtccggatgcactgaggattgacagacaggcc
atagaacagctgtatgtatacaattgttattatttaaataatacaat--------tagga
gcgccgcttctgcgtcgtgtgtaaactgttctaaggcttcatacacaggcacta--tctc
tcatgattatgttgcaggtggtgcatggccgttgttagttcgtggagtaatctgtctgct
taattgcgtttcgtac-aagtactcactcaatcctggacgtatctcaattatatgtggcg
gtgtctgtcatggaaagcagcctgcgttgtttcatacgtgcagctgtgtcgcctct----
-----------------------------------gagttattgt--------catttgg
agagtacgtgaatgcaacgaacgtgaccgtagtgttttagtttgcatttcaaacaagtga
catt----catttgacacggtttgtatt--------------------------------
-----ccggctacgtatcatcccagtgcataacca--------taaccattgcaactata
cataccactgctttcttttctctaaccaggggaaggttgcggcaataacaggtctgtgat
gccctcagatgttccgggctgcacacgtgctacaatgatgagcat--agtgtgtgccttt
gttgtgtcctt--------------------------------gaatgaataattttc--
--------------------atcaagcgaatat------------cgaataaaaggaacg
tttgacgagag-----------ttacacgaaagcctttattaaatttcttattccagtga
acttgaacgattcgatctttgatgattgagtctttgatagttgttggtacaca-tcttgt
gacattgcttc-cctatcgctatcctatgctgtagtgcgtttgcaatgctgatgtt----
-------ttaaacgcccctcatgtctcgagcgttcctcgatccattgtgcaagtcaggcg
atcaggtttcgcatgtaccattgttaactccgggtaggga-cagacctttg-aaactctc
ggtctcggtctcaaccaggaatgcctcgtacggat--tcggttaaacataccatccggaa
tatgtccctgccctttgtacacaccg-cccgtcgctcttaccgattgtctgtgttgtgag
tattagcgatag------------------------------------------------
--------------------------atcttatcta-----------------------a
accttctacgaacaatgtggctaagaggagagagaagtcgtagcaaggcatcagtaggtg
aacct----------------------------------------
[75] Gmenardii_U_Y1097_18
------------------------------------------------------------
------------------------------------------------------------
------------------------------------------------------------
------------------------------------------------------------
------------------------------------------------------------
------------------------------------------------------------
------------------------------------------------------------
------------------------------------------------------------
------------------------------------------------------------
------------------------------------------------------------
------------------------------------------------------------
------------------------------------------------------------
------------------------------------------------------------
------------------------------------------------------------
------------------------------------------------------------
------------------------------------------------------------
------------------------------------------------------------
------------------------------------------------------------
------------------------------------------------------------
------------------------------------------------------------
------------------------------------------------------------
------------------------------------------------------------
------------------------------------------------------------
------------------------------------------------------------
------------------------------------------------------------
------------------------------------------------------------
------------------------------------------------------------
------------------------------------------------------------
------------------------------------------------------------
------------------------------------------------------------
------------------------------------------------------------
------------------------------------------------------------
------------------------------------------------------------
------------------------------------------------------------
------------------------------------------------------------
------------------------------------------------------------
------------------------------------------------------------
------------------------------------------------------------
------------------------------------------------------------
------------------------------------------------------------
------------------------------------------------------------
-----------------------aagggcaccacaagaacgcgtggagcatgtggcttaa
tttgactcaacgcgggaaatcttaccgggtccggatgcactgaggattgacagacaggcc
atagaacagctgtatgtatacaattgttattatttaaataatacaat--------tagga
gcgccgcttctgcgtcgtgtgtaaactgttctaaggcttcgtacacaggcacta--tctc
tcatgattatgttgcaggtggtgcatggccgttgttagttcgtggagtaatctgtctgct
taattgcgtttcgtac-aagtactcactcaatcctggacgtatctcaattatatgtggcg
gtgtctgtcatggaaagcagcctacgttgtttcatacgtgcagctgtgtcgcctct----
-----------------------------------gagttattgt--------catttgg
agagtacgtgaatgcaacgaacgtgaccgtagtgttttagtttgcatttcaaacaagtga
catt----catttgacacggtttgtatt--------------------------------
-----ccggctacgtatcatcccagtgcataacca--------taaccattgcaactata
cataccactgctttcttttctctaaccaggggaaggttgcggcaataacaggtctgtgat
gccctcagatgttccgggctgcacacgtgctacaatgatgagcat--agtgtgtgccttt
gttgtgtcctt--------------------------------gaatgaataattttc--
--------------------attaagcgaatat------------cgaataaaaggaacg
tttgacgagag-----------ttacacgaaagcctttattaaatttcttattccagtga
acttgaacgattcgatctttgatgattgagtctttgatagttgttggtacaca-tcttgt
gacattgcttc-cctatcgctatcctatgctgtagtgcgtttgcaatgctgatgtt----
-------ttaaacgcccctcatgtctcgagcgttcctcgatccattgtgcaagtcaggcg
atcaggtttcgcatgtaccattgttaactccgggtaggga-cagacctttg-aaactctc
ggcctcggtctcaaccaggaatgcctcgtacggat--tcggttaaacataccgtccggaa
tatgtccctgccctttgtacacaccg-cccgtcgctcttaccgattgcctgtgttgtgag
tattagcgatag------------------------------------------------
--------------------------atcttatcta-----------------------a
accttctacgaacaatgtggctaagaggaaagagaagtcgtaacaaggcatcagtaggtg
aacct----------------------------------------
[76] Gmenardii_U_NA_NA_U80794
------------------------------------------------------------
------------------------------------------------------------
------------------------------------------------------------
------------------------------------------------------------
------------------------------------------------------------
------------------------------------------------------------
------------------------------------------------------------
------------------------------------------------------------
------------------------------------------------------------
------------------------------------------------------------
------------------------------------------------------------
------------------------------------------------------------
------------------------------------------------------------
------------------------------------------------------------
------------------------------------------------------------
------------------------------------------------------------
------------------------------------------------------------
------------------------------------------------------------
------------------------------------------------------------
------------------------------------------------------------
------------------------------------------------------------
------------------------------------------------------------
------------------------------------------------------------
------------------------------------------------------------
------------------------------------------------------------
------------------------------------------------------------
------------------------------------------------------------
------------------------------------------------------------
------------------------------------------------------------
------------------------------------------------------------
------------------------------------------------------------
------------------------------------------------------------
------------------------------------------------------------
------------------------------------------------------------
------------------------------------------------------------
------------------------------------------------------------
------------------------------------------------------------
------------------------------------------------------------
------------------------------------------------------------
------------------------------------------------------------
------------------------------------------------------------
--------------------------ggcaccacaagaacgcgtggagcatgtggcttaa
tttgactcaacgcgggaaatcttaccgggtccggatgcactgaggattgacagacaggcc
atagaacagctgtatgtatacaattgttattatttgaataatacaat--------tagga
gcgccgcttctgcgtcgtgtgtaaactgttctaaggcttcatacacaggcacta--tctc
tcatgattatgttgcaggtggtgcatggccgttgttagttcgtggagtaatctgtctgct
taattgcgtttcgtac-aagtactcactcaatcctggacgtatctcaattatatgtggcg
gtgtctgtcatggaaagcagcctacgttgtttcatacgtgcagctgtgtcgcctct----
-----------------------------------gagttattgt--------catttgg
agagtacgtgaatgcaacgaacgtgaccgtagtgttttagtttgcatttcaaacaagtga
catt----catttgacacggtttgtatt--------------------------------
-----ccggctacgtatcatcccagtgcataacca--------taaccattgcaactata
cataccactgctttcttttctctaaccaggggaaggttgcggcaataacaggtctgtgat
gccctcagatgttccgggctgcacacgtgctacaatgatgagcat--agtgtgtgccttt
gttgtgtcctt--------------------------------gaatgaataattttc--
--------------------atcaagcgaatat------------cgaataaaaggaacg
tttgacgagag-----------ttacacgaaagcctttattaaatttcttattccagtga
acttgaacgattcgatctttgatgattgagtctttgatagttgttggtacaca-tcttgt
gacattgcttc-cctatcgctatcctatgctgtagtgcgtttgcaatgctgatgtt----
-------ttaaacgcccctcatgtctcgagcgttcctcgatccattgtgcaagtcaggcg
atcaggtttcgcatgtaccattgttaactccgggtaggga-cagacctttg-aaactctc
ggtctcggtctcaaccaggaatgcctcgtacggat--tcggttaaacataccatccggaa
tatgtccctgccctttgtacacaccg-cccgtcgctcttaccgattgtctgtgttgtgag
tattagcgatag------------------------------------------------
--------------------------atcttatcta-----------------------a
accttttacgaacaatgtggctaagag---------------------------------
---------------------------------------------
[77] 'Gmenardii_U_OKI-1_3_AB468851'
------------------------------------------------------------
------------------------------------------------------------
------------------------------------------------------------
------------------------------------------------------------
------------------------------------------------------------
------------------------------------------------------------
------------------------------------------------------------
------------------------------------------------------------
------------------------------------------------------------
------------------------------------------------------------
------------------------------------------------------------
------------------------------------------------------------
------------------------------------------------------------
------------------------------------------------------------
------------------------------------------------------------
------------------------------------------------------------
------------------------------------------------------------
------------------------------------------------------------
------------------------------------------------------------
------------------------------------------------------------
------------------------------------------------------------
------------------------------------------------------------
------------------------------------------------------------
------------------------------------------------------------
------------------------------------------------------------
------------------------------------------------------------
------------------------------------------------------------
------------------------------------------------------------
------------------------------------------------------------
------------------------------------------------------------
------------------------------------------------------------
------------------------------------------------------------
------------------------------------------------------------
------------------------------------------------------------
------------------------------------------------------------
------------------------------------------------------------
------------------------------------------------------------
------------------------------------------------------------
------------------------------------------------------------
------------------------------------------------------------
------------------------------------------------------------
-----------------------aagggcaccacaagaacgcgtggagcatgtggcttaa
tttgactcaacgcgggaaattttaccgggtccggatgcactgaggattgacagacaggcc
atagaacagctgtatgtatacaattgttattatttgaataatacaat--------tagga
gcgccgcttctgcgtcgtgtgtaaactgttctaaggcttcatacacaggcacta--tctc
tcatgattatgttgcaggtggtgcatggctgttgttagttcgtggagtaatctgtctgct
taattgcgtttcgtac-aagtactcactcaatcctggacgtatctcaattatatgtggcg
gtgtctgtcatggaaagcagcctacgttgtttcatacgtgcagctgtgtcgcctct----
-----------------------------------gagttattgt--------catttgg
agagtacgtgaatgcaacgaacgtgaccgtagtgttttagtttgcatttcaaacaagtga
catt----catttgacacggtttgtatt--------------------------------
-----ccggctacgtatcatcccagtgcataacca--------taaccattgcaactata
cataccactgctttcttttctctaaccag-ggaaggttgcggcaataacaggtctgtgat
gccctcaggtgttccgggctgcacacgcgctacaatgatgagcat--agtgtgtgccttt
gttgtgtcctt--------------------------------gaatgaataattttc--
--------------------attaagcggatat------------cgaataaaaggaacg
tttgacgagag-----------ttacacgaaagcctttattaaatttcttactccagtga
actcgaacgattcgatctttgatgattgggtctttgatagttgttggtacaca-tcttgt
gacattgcttc-cctatcgctatcctatgctgtagtgcgtttgcaatgctgatgtt----
-------ttaaacgcccctcatgtctcgagcgttcctcgatccattgtgcaagtcaggcg
atcaggtttcgcatgtaccattgctaactccgggtaggga-cagacctttg-aaactctc
ggtctcggtctcaaccaggaatgcctcgtacggat--tcggttaaacataccatccggaa
tatgtccctgccctttgtacacaccg-cccgtcgctcttaccgattgtctgtgttgtgag
tattagcgatag------------------------------------------------
--------------------------atcttatcta-----------------------a
accttctacgaacaatgtggaaaagaggaaagagaagtcgtaacaaggcatcagtaggtg
aacct----------------------------------------
[78] Gmenardii_U_PR3_5_Z83970
------------------------------------------------------------
------------------------------------------------------------
------------------------------------------------------------
------------------------------------------------------------
------------------------------------------------------------
------------------------------------------------------------
------------------------------------------------------------
------------------------------------------------------------
------------------------------------------------------------
------------------------------------------------------------
------------------------------------------------------------
------------------------------------------------------------
------------------------------------------------------------
------------------------------------------------------------
------------------------------------------------------------
------------------------------------------------------------
------------------------------------------------------------
------------------------------------------------------------
------------------------------------------------------------
------------------------------------------------------------
------------------------------------------------------------
------------------------------------------------------------
------------------------------------------------------------
------------------------------------------------------------
------------------------------------------------------------
------------------------------------------------------------
------------------------------------------------------------
------------------------------------------------------------
------------------------------------------------------------
------------------------------------------------------------
------------------------------------------------------------
------------------------------------------------------------
------------------------------------------------------------
------------------------------------------------------------
------------------------------------------------------------
------------------------------------------------------------
------------------------------------------------------------
------------------------------------------------------------
------------------------------------------------------------
------------------------------------------------------------
------------------------------------------------------------
-----------------------aagggcaccacaagaacgcgtggagcatgtggcttaa
tttgactcaacgcgggaaatcttaccgggtccggatgcactgaggattgacagacaggcc
atagaacagctgtatgtatacaattgttattatttgaataatacaat--------tagga
gcgccgcttctgcgtcgtgtgtaaactgttctaaggcttcatacacaggcacca--tctc
tcatgattatgttgcaggtggtgcatggccgttgttagttcgtggagtaatctgtctgct
taattgcgtttcgtac-aagtactcactcaatcctggacgtatctcaattatatgtggcg
gtgtctgtcatggaaagcagcctacgttgtttcatacgtgcagctgtgtcgcctct----
-----------------------------------gagttattgt--------catttgg
agagtacgtgaatgcaacgaacgtgaccgtagtgtcttagtttgcatttcaaacaagtga
catt----catttgacacggtttgtatt--------------------------------
-----ccggctacgtatcatcccagtgcataacca--------taaccattgcaactata
cataccactgctttcttttctctaaccaggggaaggttgcggcaataacaggtctgtgat
gccctcagatgttccgggccgcacacgtgctacaatgatgagtat--agtgtgtgccttt
gttgtgtcctt--------------------------------gaatgaataatttc---
--------------------atcaagcgaatat------------cgaataaaaggaacg
cttgacgagag-----------ttacacgaaagcctttattaaatttcta--tccagtga
acttgaacgattcgatctttgatgattgagtcgttgatagttgttggtacaca-tcttgt
gacattgcttc-cctatcgctatcctatgctgtagtgcgtttgcaatgctgatgtt----
-------ttaaacgcccctcatgtctcgagcgttcctcgatccattgtgcaagtcaggcg
atcaggtttcgcatgtaccattgttaactccgggtaggga-cagacctttg-aaactctc
ggtctcggtctcaaccaggaatgcctcgtacggat--tcggttaaacataccatccggaa
tatgtccctgccctttgtacacaccg-cccgtcgctcttaccgattgtctgtgttgtgag
tattagcgatag------------------------------------------------
--------------------------atcttatcta-----------------------a
accttctacgaacaatgtggctaagaggaaagagaagtcgtaacaaggcatcagtaggtg
aacct----------------------------------------
[79] Gtumida_U_Z388_9
------------------------------------------------------------
------------------------------------------------------------
------------------------------------------------------------
------------------------------------------------------------
------------------------------------------------------------
------------------------------------------------------------
------------------------------------------------------------
------------------------------------------------------------
------------------------------------------------------------
------------------------------------------------------------
------------------------------------------------------------
------------------------------------------------------------
------------------------------------------------------------
------------------------------------------------------------
------------------------------------------------------------
------------------------------------------------------------
------------------------------------------------------------
------------------------------------------------------------
------------------------------------------------------------
------------------------------------------------------------
------------------------------------------------------------
------------------------------------------------------------
------------------------------------------------------------
------------------------------------------------------------
------------------------------------------------------------
------------------------------------------------------------
------------------------------------------------------------
------------------------------------------------------------
------------------------------------------------------------
------------------------------------------------------------
------------------------------------------------------------
------------------------------------------------------------
------------------------------------------------------------
------------------------------------------------------------
------------------------------------------------------------
------------------------------------------------------------
------------------------------------------------------------
------------------------------------------------------------
------------------------------------------------------------
------------------------------------------------------------
------------------------------------------------------------
-----------------------aagggcaccacaagaacgcgtggagcatgtggcttaa
tttgactcaacgcgggaaatcttaccgggtccggatacactgaggattgacagaca-acc
atagacaga--atacacatacgattg-tattcctaacagaatatgat--------ta---
------------------------gttggtctaaggatttacacacaggcacta--tctc
tcatgattatgttgtaggtggtgcatggccgttgttagttcgtggagtaatctgtctgct
taattgcgtttcgtacaaagtactcactcaatcctaggcatagtccaattatatgaggcg
gcatct-------aaaacagtttcgtttgt-------gcgaacctgtgtcgcctct----
-----------------------------------gggttattgt--------catttgg
agagtacgtgaaggcaacgaacgtgaccgtagtgttttagtttggatttcagacaagtgt
tatt----aacttgacacggtctgagttggttcatgtgtacgcgcgcaacacacaggatg
tgtccctaacgtcttttgacgtgagtgtactaacattt-ccagtaaccatttcaactata
cataccactgcttttttttctctaaccaggggaaggttgcggcaataacaggtctgtgat
gccctcagatgttccgggctgcacacgtgctacaatgatgagcac--agtgtgtgccttt
gttgtgtctccatg-----------------------------gtggaaatcattttc--
--------------------attcaacgattat------------cgaa-agaaggaacg
tatgacgagag-----------ttttacgaaagcctttgttaactttcttattccagtga
acatgactgattgaatatct-----tttgatctttgactgttgttggtacaca-gtttgc
gacattgcttc-cctattgat-ctctggattgtagtgcgtttgtaatgctgatact----
-------ttaaacgcttatcctttt--------------------------ggttaagcg
atcagatatcgcatgtaccattgttaaatccgggtaggga-cagacctttg-aaattctc
ggtctcggtcttaaccaggaatgcctcgtacgag---ttggttaaacataccactcggaa
tatgtccctgccctttgtacacaccg-cccgtcgctcttaccgattgtctgtgttgtgag
tattcgcgatag-----------------------------------------------a
actactgactagactatacgatgttgttgtagtcta-----------------------a
aacgtctacgaacaatgtggctaagaggaaagagaagtcgtaacaaggcatcagtaggtg
aacctgccgatggatcaaagggcgaattctgcagatatccat---
[80] Gtumida_U_Z388_10
------------------------------------------------------------
------------------------------------------------------------
------------------------------------------------------------
------------------------------------------------------------
------------------------------------------------------------
------------------------------------------------------------
------------------------------------------------------------
------------------------------------------------------------
------------------------------------------------------------
------------------------------------------------------------
------------------------------------------------------------
------------------------------------------------------------
------------------------------------------------------------
------------------------------------------------------------
------------------------------------------------------------
------------------------------------------------------------
------------------------------------------------------------
------------------------------------------------------------
------------------------------------------------------------
------------------------------------------------------------
------------------------------------------------------------
------------------------------------------------------------
------------------------------------------------------------
------------------------------------------------------------
------------------------------------------------------------
------------------------------------------------------------
------------------------------------------------------------
------------------------------------------------------------
------------------------------------------------------------
------------------------------------------------------------
------------------------------------------------------------
------------------------------------------------------------
------------------------------------------------------------
------------------------------------------------------------
------------------------------------------------------------
------------------------------------------------------------
------------------------------------------------------------
------------------------------------------------------------
------------------------------------------------------------
------------------------------------------------------------
------------------------------------------------------------
-----------------------aagggcaccacaagaacgcgtggagcatgtggcttaa
tttgactcaacgcgggaaatcttaccgggtccggatacactgaggattgacagaca-acc
atagacaga--atacacatacgattg-tattcctaacagaatatgat--------ta---
------------------------gttggtctaaggatttacacacaggcacta--tctc
tcatgattatgttgtaggtggtgcatggccgttgttagttcgtggagtaatctgtctgct
taattgcgtttcgtacaaagtactcactcaatcctaggcatagtccaattatatgaggcg
gcatct-------aaaacagtttcgtttgt-------gcgaacctgtgtcgcctct----
-----------------------------------gggttattgt--------catttgg
agagtacgtgaaggcaacgaacgtgaccgtagtgttttagtttggatttcagacaagtgt
tatt----aacttgacacggtctgagttggttcatgtgtacgcgcgcaacacacaggatg
tgtccctaacgtcttttgacgtgagtgtactaacattt-ccagtaaccatttcaactata
cataccactgcttttttttctctaaccaggggaaggttgcggcaataacaggtctgtgat
gccctcagatgttccgggctgcacacgtgctacaatgatgagcac--agtgtgtgccttt
gttgtgtctccatg-----------------------------gtggaaatcattttc--
--------------------attcaacgattat------------cgaa-agaaggaacg
tatgacgagag-----------ttttacgaaagcctttgttaactttcttattccagtga
acatgactgattgaatatct-----tttgatctttgactgttgttggtacaca-gtttgc
gacattgcttc-cctattgat-ctctggattgtagtgcgtttgtaatgctgatact----
-------ttaaacgcttatcctttt--------------------------ggttaagcg
atcagatatcgcatgtaccattgttaaatccgggtaggga-cagacctttg-aaattctc
ggtctcggtcttaaccaggaatgcctcgtacgag---ttggttaaacataccactcggaa
tatgtccctgccctttgtacacaccg-cccgtcgctcttaccgattgtctgtgttgtgag
tattcgcgatag-----------------------------------------------a
actactgactagactatacgatgttgttgtagtcta-----------------------a
aacgtctacgaacaatgtggctaagaggaaagagaagtcgtaacaaggcatcagtaggtg
aacctgctgatggatcaaagggcgaattctgcagatatccat---
[81] Gtumida_U_Z388_11
------------------------------------------------------------
------------------------------------------------------------
------------------------------------------------------------
------------------------------------------------------------
------------------------------------------------------------
------------------------------------------------------------
------------------------------------------------------------
------------------------------------------------------------
------------------------------------------------------------
------------------------------------------------------------
------------------------------------------------------------
------------------------------------------------------------
------------------------------------------------------------
------------------------------------------------------------
------------------------------------------------------------
------------------------------------------------------------
------------------------------------------------------------
------------------------------------------------------------
------------------------------------------------------------
------------------------------------------------------------
------------------------------------------------------------
------------------------------------------------------------
------------------------------------------------------------
------------------------------------------------------------
------------------------------------------------------------
------------------------------------------------------------
------------------------------------------------------------
------------------------------------------------------------
------------------------------------------------------------
------------------------------------------------------------
------------------------------------------------------------
------------------------------------------------------------
------------------------------------------------------------
------------------------------------------------------------
------------------------------------------------------------
------------------------------------------------------------
------------------------------------------------------------
------------------------------------------------------------
------------------------------------------------------------
------------------------------------------------------------
------------------------------------------------------------
-----------------------aagggcaccacaagaacgcgtggagcatgtggcttaa
tttgactcaacgcgggaaatcttaccgggtccggatacactgaggattgacagaca-acc
atagacaga--atacacatacgattg-tattcctaacagaatatgat--------ta---
------------------------gttggtctaaggatttacacacaggcacta--tctc
tcatgattatgttgtaggtggtgcatggccgttgttagttcgtggagtaatctgtctgct
taatcgcgtttcgtacaaagtactcactcaatcctaggcatagtccaattatatgaggcg
gcatct-------aaaacagtttcgtttgt-------gcgaacctgtgtcgcctct----
-----------------------------------gggttattgt--------catttgg
agagtacgtgaaggcaacgaacgtgaccgtagtgttttagtttggatttcagacaagtgt
tatt----aacttgacacggtctgagttggttcatgtgtacgcgcgcaacacacaggatg
tgtccctaacgtcttttgacgtgagtgtactaacattt-ccagtaaccatttcaactata
cataccactgcttttttttctctaaccaggggaaggttgcggcaataacaggtctgtgat
gccctcagatgttccgggctgcacacgtgctacaatgatgagcac--agtgtgtgccttt
gttgtgtctccatg-----------------------------gtggaaatcattttc--
--------------------attcaacgattat------------cgaa-agaaggaacg
tatgacgagag-----------ttttacgaaagcctttgttaactttcttattccagtga
acatgactgattgaatatct-----tttgatctttgactgttgttggtacaca-gtttgc
gacattgcttc-cctattgat-ctctggattgtagtgcgtttgtaatgctgatact----
-------ttaaacgcttatcctttt--------------------------ggttaagcg
atcagatatcgcatgtaccattgttaaatccgggtaggga-cagacctttg-aaattctc
ggtctcggtcttaaccaggaatgcctcgtacgag---ttggttaaacataccactcggaa
tatgtccctgccctttgtacacaccg-cccgtcgctcttaccgattgtctgtgttgtgag
tattcgcgatag-----------------------------------------------a
actactgactagactatacgatgttgttgtagtcta-----------------------a
aacgtctacgaacaatgtggctaagaggaaagagaagtcgtaacaaggcatcagtaggtg
aacctgccgatggatcaaagggcgaattctgcagatatccat---
[82] Gtumida_U_Z388_12
------------------------------------------------------------
------------------------------------------------------------
------------------------------------------------------------
------------------------------------------------------------
------------------------------------------------------------
------------------------------------------------------------
------------------------------------------------------------
------------------------------------------------------------
------------------------------------------------------------
------------------------------------------------------------
------------------------------------------------------------
------------------------------------------------------------
------------------------------------------------------------
------------------------------------------------------------
------------------------------------------------------------
------------------------------------------------------------
------------------------------------------------------------
------------------------------------------------------------
------------------------------------------------------------
------------------------------------------------------------
------------------------------------------------------------
------------------------------------------------------------
------------------------------------------------------------
------------------------------------------------------------
------------------------------------------------------------
------------------------------------------------------------
------------------------------------------------------------
------------------------------------------------------------
------------------------------------------------------------
------------------------------------------------------------
------------------------------------------------------------
------------------------------------------------------------
------------------------------------------------------------
------------------------------------------------------------
------------------------------------------------------------
------------------------------------------------------------
------------------------------------------------------------
------------------------------------------------------------
------------------------------------------------------------
------------------------------------------------------------
------------------------------------------------------------
-----------------------aagggcaccacaagaacgcgtggagcatgtggcttaa
tttgactcaacgcgggaaatcttaccgggtccggatacactgaggattgacagaca-acc
atagacaga--atacacatacgattg-tattcctaacagaatatgat--------ta---
------------------------gttggtctaaggatttacacacaggcacta--tctc
tcatgattatgttgtaggtggtgcatggccgttgttagttcgtggagtaatctgtctgct
taattgcgtttcgtacaaagtactcactcaatcctaggcatagtccaattatatgaggcg
gcatct-------aaaacagtttcgtttgt-------gcgaacctgtgtcgcctct----
-----------------------------------gggttattgt--------catttgg
agagtacgtgaaggcaacgaacgtgaccgtagtgttttagtttggatttcagacaagtgt
tatt----aacttgacacggtctgagttggttcatgtgtacgcgcgcaacacacaggatg
tgtccctaacgtcttttgacgtgagtgtactaacattt-ccagtaaccatttcaactata
cataccactgcttttttttctctaaccaggggaaggttgcggcaataacaggtctgtgat
gccctcagatgttccgggctgcacacgtgctacaatgatgagcac--agtgtgtgccttt
gttgtgtctccatg-----------------------------gtggaaatcattttc--
--------------------attcaacgattat------------cgaa-agaaggaacg
tatgacgagag-----------ttttacgaaagcctttgttaactttcttattccagtga
acatgactgattgaatatct-----tttgatctttgactgttgttggtacaca-gtttgc
gacattgcttc-cctattgat-ctctggattgtagtgcgtttgtaatgctgatact----
-------ttaaacgcttatcctttt--------------------------ggttaagcg
atcagatatcgcatgtaccattgttaaatccgggtaggga-cagacctttg-aaattctc
ggtctcggtcttaaccaggaatgcctcgtgcgag---ttggttaaacataccactcggaa
tatgtccctgccctttgtacacaccg-cccgtcgctcttaccgattgtctgtgttgtgag
tattcgcgatag-----------------------------------------------a
actactgactagactatacgatgttgttgtagtcta-----------------------a
aacgtctacgaacaatgtggctaagaggaaagagaagtcgtaacaaggcatcagtaggtg
aacctgccgatggatcaaagggcgaattctgcagatatccat---
[83] Gtumida_U_Z564_19
------------------------------------------------------------
------------------------------------------------------------
------------------------------------------------------------
------------------------------------------------------------
------------------------------------------------------------
------------------------------------------------------------
------------------------------------------------------------
------------------------------------------------------------
------------------------------------------------------------
------------------------------------------------------------
------------------------------------------------------------
------------------------------------------------------------
------------------------------------------------------------
------------------------------------------------------------
------------------------------------------------------------
------------------------------------------------------------
------------------------------------------------------------
------------------------------------------------------------
------------------------------------------------------------
------------------------------------------------------------
------------------------------------------------------------
------------------------------------------------------------
------------------------------------------------------------
------------------------------------------------------------
------------------------------------------------------------
------------------------------------------------------------
------------------------------------------------------------
------------------------------------------------------------
------------------------------------------------------------
------------------------------------------------------------
------------------------------------------------------------
------------------------------------------------------------
------------------------------------------------------------
------------------------------------------------------------
------------------------------------------------------------
------------------------------------------------------------
------------------------------------------------------------
------------------------------------------------------------
------------------------------------------------------------
------------------------------------------------------------
------------------------------------------------------------
-----------------------aagggcaccacaagaacgcgtggagcatgtggcttaa
tttgactcaacgcgggaaatcttaccgggtccggatacactgaggattgacagaca-acc
atagacaga--atacacatacgattg-tattcctaacagaatatgat--------ta---
------------------------gttggtctaaggatttacacacaggcacta--tctc
tcatgattatgttgtaggtggtgcatggccgttgttagttcgtggagtaatctgtctgct
taattgcgtttcgtacaaagtactcactcaatcctaggcatagtccaattatatgaggcg
gcatct-------aaaacagtttcgtttgt-------gcgaacctgtgtcgcctct----
-----------------------------------gggttattgt--------catttgg
agagtacgtgaaggcaacgaacgtgaccgtagtgttttagtttggatttcagacaagtgt
tatt----aacttgacacggtctgagttggttcatgtgtacgcgcgcaacacacaggatg
tgtccctaacgtcttttgacgtgagtgtactaacatct-ccagtaaccatttcaactata
cataccactgcttttttttctctaaccaggggaaggttgcggcaataacaggtctgtgat
gccctcagatgttccgggctgcacacgtgctacaatgatgagcac--agtgtgtgccttt
gttgtgtctccatg-----------------------------gtggaaatcattttc--
--------------------attcaacgattat------------cgaa-agaaggaacg
tatgacgagag-----------ttttacgaaagcctttgttaactttcttattccagtga
acatgactgattgaatatct-----tttgatctttgactgttgttggtacaca-gtttgc
gacattgcttc-cctattgat-ctctggattgtagtgcgtttgtaatgctgatact----
-------ttaaacgcttatcctttt--------------------------ggttaagcg
atcagatatcgcatgtaccattgttaaatccgggtaggga-cagacctttg-aaattctc
ggtctcggtcttaaccaggaatgcctcgtacgag---ttggttaaacataccactcggaa
tatgtccctgccctttgtacacaccg-cccgtcgctcttaccgattgtctgtgttgtgag
tattcgcgatag-----------------------------------------------a
actactgactagactatacgatgttgttgtagtcta-----------------------a
aacgtctacgaacaatgtggctaagaggaaagagaagtcgtaacaaggcatcagtaggtg
aacctgccgatggatcaaagggcgaattctgcagatatccat---
[84] Gtumida_U_Z564_20
------------------------------------------------------------
------------------------------------------------------------
------------------------------------------------------------
------------------------------------------------------------
------------------------------------------------------------
------------------------------------------------------------
------------------------------------------------------------
------------------------------------------------------------
------------------------------------------------------------
------------------------------------------------------------
------------------------------------------------------------
------------------------------------------------------------
------------------------------------------------------------
------------------------------------------------------------
------------------------------------------------------------
------------------------------------------------------------
------------------------------------------------------------
------------------------------------------------------------
------------------------------------------------------------
------------------------------------------------------------
------------------------------------------------------------
------------------------------------------------------------
------------------------------------------------------------
------------------------------------------------------------
------------------------------------------------------------
------------------------------------------------------------
------------------------------------------------------------
------------------------------------------------------------
------------------------------------------------------------
------------------------------------------------------------
------------------------------------------------------------
------------------------------------------------------------
------------------------------------------------------------
------------------------------------------------------------
------------------------------------------------------------
------------------------------------------------------------
------------------------------------------------------------
------------------------------------------------------------
------------------------------------------------------------
------------------------------------------------------------
------------------------------------------------------------
-----------------------aagggcaccacaagaacgcgtggagcatgtggcttaa
tttgactcaacgcgggaaatcttaccgggtccggatacactgaggattgacagaca-acc
atagacaga--atacacatacgattg-tattcctaacagaatgtgat--------ta---
------------------------gttggtctaaggatttacacacaggcacta--tctc
tcatgattatgttgtaggtggtgcatggccgttgttagttcgtggagtaatctgtctgct
taattgcgtttcgtacaaagtactcactcaatcctaggcatagtccaattatatgaggcg
gcatct-------aaaacagtttcgtttgt-------gcgaacctgtgtcgcctct----
-----------------------------------gggttattgt--------catttgg
agagtacgtgaaggcaacgaacgtgaccgtagtgttttagtttggatttcagacaagtgt
tatt----aacttgacacggtctgagttggttcatgtgtacgcgcgcaacacacaggatg
tgtccctaacgtcttttgacgtgagtgtactaacattt-ccagtaaccatttcaactata
cataccactgcttttttttctctaaccaggggaaggttgcggcaataacaggtctgtgat
gccctcagatgttccgggctgcacacgtgctacaatgatgagcac--agtgtgtgccttt
gttgtgtctccatg-----------------------------gtggaaatcattttc--
--------------------attcaacgattat------------cgaa-agaaggaacg
tatgacgagag-----------ttttacgaaagcctttgttaactttcttattccagtga
acatgactgattgaatatct-----tttgatctttgactgttgttggtacaca-gtttgc
gacattgcttc-cctattgat-ctctggattgtagtgcgtttgtaatgctgatact----
-------ttaaacgcttatcctttt--------------------------ggttaagcg
atcagatatcgcatgtaccattgttaaatccgggtaggga-cagacctttg-aaattctc
ggtctcggtcttaaccaggaatgcctcgtacgag---ttggttaaacataccactcggaa
tatgttcctgccctttgtacacaccg-cccgtcgctcttaccgattgtctgtgttgtgag
tattcgcgatag-----------------------------------------------a
actactgactagactatacgatgttgttgtagtcta-----------------------a
aacgtctacgaacaatgtggctaagaggaaagagaggtcgtaacaaggcaccagtaggtg
aacctgccgatggatcaaagggcgaattctgcagatatccat---
[85] Gtumida_U_Z388_13
------------------------------------------------------------
------------------------------------------------------------
------------------------------------------------------------
------------------------------------------------------------
------------------------------------------------------------
------------------------------------------------------------
------------------------------------------------------------
------------------------------------------------------------
------------------------------------------------------------
------------------------------------------------------------
------------------------------------------------------------
------------------------------------------------------------
------------------------------------------------------------
------------------------------------------------------------
------------------------------------------------------------
------------------------------------------------------------
------------------------------------------------------------
------------------------------------------------------------
------------------------------------------------------------
------------------------------------------------------------
------------------------------------------------------------
------------------------------------------------------------
------------------------------------------------------------
------------------------------------------------------------
------------------------------------------------------------
------------------------------------------------------------
------------------------------------------------------------
------------------------------------------------------------
------------------------------------------------------------
------------------------------------------------------------
------------------------------------------------------------
------------------------------------------------------------
------------------------------------------------------------
------------------------------------------------------------
------------------------------------------------------------
------------------------------------------------------------
------------------------------------------------------------
------------------------------------------------------------
------------------------------------------------------------
------------------------------------------------------------
------------------------------------------------------------
------------------------agggcaccacaagaacgcgtggagcatgtggcttaa
tttgactcaacgcgggaaatcttaccgggtccggatacactgaggattgacagaca-acc
atagacaga--atacacatacgattg-tattcctaacagaatatgat--------ta---
------------------------gttggtctaaggatttacacacaggcacta--tctc
tcatgattatgttgtaggtggtgcatggccgttgttagttcgtggagtaatctgtctgct
taattgcgtttcgtacaaagtactcactcaatcctaggcatagcccaattatatgaggcg
gcatct-------aaaacagtttcgtttgt-------gcgaacctgtgtcgcctct----
-----------------------------------gggttattgt--------catttgg
agagtacgtgaaggcaacgaacgtgaccgtagtgttttagtttggatttcagacaagtgt
tact----aacttgacacggtctgagttggttcatgtgtacgcgcgcaacacacaggatg
tgtccctaacgtcttttgacgtgagtgtactaacattt-ccagtaaccatttcaactata
cataccactgcttttttttctctaaccaggggaaggttgcggcaataacaggtctgtgat
gccctcagatgttccgggctgcacacgtgctacaatgatgagcac--agtgtgtgccttt
gttgtgtctccatg-----------------------------gtggaaatcattttc--
--------------------attcaacgattat------------cgaa-agaaggaacg
tatgacgagag-----------ttttacgaaagcctttgttaactttcttattccagtga
acatgactgattgaatatct-----tttgatctttgactgttgttggtacaca-gtttgc
gacattgcttc-cctattgat-ctctggattgtagtgcgtttgtaatgctgatact----
-------ttaaacgcttatcctttt--------------------------ggttaagcg
atcagatatcgcatgtaccattgttaaatccgggtaggga-cagacctttg-aaattctc
ggtctcggtcttaaccaggaatgcctcgtacgag---ttggttaaacataccactcggaa
tatgtccctgccctttgtacacaccg-cccgtcgctcttaccgattgtctgtgttgtgag
tattcgcgatag-----------------------------------------------a
actactgactagactatacgatgttgttgtagtcta-----------------------a
aacgtctacgaacaatgtggctaagaggaaagagaagtcgtaacaaggcatcagtaggtg
aacctgccgatggatcaaagggcgaattctgcagatatccat---
[86] Gtumida_U_Z563_19
------------------------------------------------------------
------------------------------------------------------------
------------------------------------------------------------
------------------------------------------------------------
------------------------------------------------------------
------------------------------------------------------------
------------------------------------------------------------
------------------------------------------------------------
------------------------------------------------------------
------------------------------------------------------------
------------------------------------------------------------
------------------------------------------------------------
------------------------------------------------------------
------------------------------------------------------------
------------------------------------------------------------
------------------------------------------------------------
------------------------------------------------------------
------------------------------------------------------------
------------------------------------------------------------
------------------------------------------------------------
------------------------------------------------------------
------------------------------------------------------------
------------------------------------------------------------
------------------------------------------------------------
------------------------------------------------------------
------------------------------------------------------------
------------------------------------------------------------
------------------------------------------------------------
------------------------------------------------------------
------------------------------------------------------------
------------------------------------------------------------
------------------------------------------------------------
------------------------------------------------------------
------------------------------------------------------------
------------------------------------------------------------
------------------------------------------------------------
------------------------------------------------------------
------------------------------------------------------------
------------------------------------------------------------
------------------------------------------------------------
------------------------------------------------------------
--------------------------------------------ggagcatgtggcttaa
tttgactcaacgcgggaaatcttaccgggtccggatacactgagggttgacagaca-acc
atagacaga--atacacatacgattg-tattcctaacagaatatgat--------ta---
------------------------gttggtctaaggatttacacacaggcacta--tctc
tcatgattatgttgtaggtggtgcatggccgttgttagttcgtggagtaatctgtctgct
taattgcgtttcgtacaaagtactcactcaatcctaggcatagtccaattatatgaggcg
gcatct-------aaaacagtttcgtttgt-------gcgaacctgtgtcgcctct----
-----------------------------------gggttattgt--------catttgg
agagtacgtgaaggcaacgaacgtgaccgtagtgttttagtttggatttcagacaagtgt
tatt----aacttgacacggtctgagttggttcatgtgtacgcgcgcaacacacaggatg
tgtccctaacgtcttttgacgtgagtgtactaacattt-ccagtaaccatttcaactata
cataccactgcttttttttctctaaccaggggaaggttgcggcaataacaggtctgtgat
gccctcagatgttccgggctgcacacgtgctacaatgatgagcac--agtgtgtgccttt
gttgtgtctccatg-----------------------------gtggaaatcattttc--
--------------------attcaacgattat------------cgaa-agaaggaacg
tatgacgagag-----------ttttacgaaagcctttgttaactttcttattccagtga
acatgactgattgaatatct-----tttgatctttgactgttgttggtacaca-gtttgc
gacattgcttc-cctattgat-ctctggattgtagtgcgtttgtaatgctgatact----
-------ttaaacgcttatcctttt--------------------------ggttaagcg
atcagatatcgcatgtaccattgttaaatccgggtaggga-cagacctttg-aaattctc
ggtctcggtcttaaccaggaatgcctcgtacgag---ttggttaaacataccactcggaa
tatgtccctgccctttgtacacaccg-cccgtcgctcttaccgattgtctgtgttgtgag
tattcgcgatag-----------------------------------------------a
actactgactagactatacgatgttgttgtagtcta-----------------------a
aacgtctacgaacaatgtggctaagaggaaagagaagtcgtaacaaggcatcagtaggtg
aacctgccgatggatcaaagggcgaattctgcagatatccat---
[87] Gtumida_U_Z389_9
------------------------------------------------------------
------------------------------------------------------------
------------------------------------------------------------
------------------------------------------------------------
------------------------------------------------------------
------------------------------------------------------------
------------------------------------------------------------
------------------------------------------------------------
------------------------------------------------------------
------------------------------------------------------------
------------------------------------------------------------
------------------------------------------------------------
------------------------------------------------------------
------------------------------------------------------------
------------------------------------------------------------
------------------------------------------------------------
------------------------------------------------------------
------------------------------------------------------------
------------------------------------------------------------
------------------------------------------------------------
------------------------------------------------------------
------------------------------------------------------------
------------------------------------------------------------
------------------------------------------------------------
------------------------------------------------------------
------------------------------------------------------------
------------------------------------------------------------
------------------------------------------------------------
------------------------------------------------------------
------------------------------------------------------------
------------------------------------------------------------
------------------------------------------------------------
------------------------------------------------------------
------------------------------------------------------------
------------------------------------------------------------
------------------------------------------------------------
------------------------------------------------------------
------------------------------------------------------------
------------------------------------------------------------
------------------------------------------------------------
------------------------------------------------------------
-----------------------aagggcaccacaagaacgcgtggagcatgtggcttaa
tttgactcaacgcgggaaatcttaccgggtccggatacactgaggattgacagaca-acc
atagacaga--atacacatacgattg-tattcctaacagaatatgat--------ta---
------------------------gttggtctaaggatttacacacaggcacta--tctc
tcatgattatgttgtaggtggtgcatggccgttgttagttcgtggagtaatctgtctgct
taattgcgtttcgtacaaagtactcactcaatcctaggcatagtccaattatatgaggcg
gcatct-------aaaacagtttcgtttgt-------gcgaacctgtgtcgcctct----
-----------------------------------gggttattgt--------catttgg
agagtacgtgaaggcaacgaacgtgaccgtagtgttttagtttggatttcagacaagtgt
tatt----aacttgacacggtctgagttggttcatgtgtacgcgcgcaacacacaggatg
tgtccctaatgtcttttgacgtgagtgtactaacattt-ccagtaaccatttcaactata
cataccactgcttttttttctctaaccaggggaaggttgcggcaataacaggtctgtgat
gccctcagatgttccgggctgcacacgtgctacaatgatgagcac--agtgtgtgccttt
gttgtgtctccatg-----------------------------gtggaaatcattttc--
--------------------attcaacgattat------------cgaa-agaaggaacg
tatgacgagag-----------ttttacgaaagcctttgttaactttcttattccagtga
acatgactgattgaatatct-----tttgatctttgactgttgttggtacaca-gtttgc
gacattgcttc-cctattgat-ctctggattgtagtgcgtttgtaatgctgatact----
-------ttaaacgcttatcctttt--------------------------ggttaagcg
atcagatatcgcatgtaccattgttaaatccgggtaggga-cagacctttg-aaattctc
ggtctcggtcttaaccaggaatgcctcgtacgag---ttggttaaacataccactcggaa
tatgtccctgccctttgtacacaccg-cccgtcgctcttaccgattgtctgtgttgtggg
tattcgcgatag-----------------------------------------------a
actactgactagactatacgatgttgttgtagtcta-----------------------a
aacgtc------------------------------------------------------
---------------------------------------------
[88] Gtumida_U_Z389_10
------------------------------------------------------------
------------------------------------------------------------
------------------------------------------------------------
------------------------------------------------------------
------------------------------------------------------------
------------------------------------------------------------
------------------------------------------------------------
------------------------------------------------------------
------------------------------------------------------------
------------------------------------------------------------
------------------------------------------------------------
------------------------------------------------------------
------------------------------------------------------------
------------------------------------------------------------
------------------------------------------------------------
------------------------------------------------------------
------------------------------------------------------------
------------------------------------------------------------
------------------------------------------------------------
------------------------------------------------------------
------------------------------------------------------------
------------------------------------------------------------
------------------------------------------------------------
------------------------------------------------------------
------------------------------------------------------------
------------------------------------------------------------
------------------------------------------------------------
------------------------------------------------------------
------------------------------------------------------------
------------------------------------------------------------
------------------------------------------------------------
------------------------------------------------------------
------------------------------------------------------------
------------------------------------------------------------
------------------------------------------------------------
------------------------------------------------------------
------------------------------------------------------------
------------------------------------------------------------
------------------------------------------------------------
------------------------------------------------------------
------------------------------------------------------------
-----------------------aagggcaccacaagaacgcgtggagcatgtggcttaa
tttgactcaacgcgggaaatcttaccgggtccggatacactgaggattgacagaca-acc
atagacaga--atacacatacgattg-tattcctaacagaatatgat--------ta---
------------------------gttggtctaaggatttacacacaggcacta--tctc
tcatgattatgttgtaggtggtgcatggccgttgttagttcgtggagtaatctgtctgct
taattgcgtttcgtacaaagtactcactcaatcctaggcatagcccaattatatgaggcg
gcatct-------aaaacagtttcgtttgt-------gcgaacctgtgtcgcctct----
-----------------------------------gggttattgt--------catttgg
agagtacgtgaaggcaacgaacgtgaccgtagtgttttagtttggatttcagacaagtgt
tatt----aacttgacacggtctgagttggttcatgtgtacgcgcgcaacacacaggatg
tgtccctaacgtcttttgacgtgagtgtactaacattt-ccagtaaccatttcaactata
cataccactgcttttttttctctaaccaggggaaggttgcggcaataacaggtctgtgat
gccctcagatgttccgggctgcacacgtgctacaatgatgagcac--agtgtgtgccttt
gctgtgtctccatg-----------------------------gtggaaatcattttc--
--------------------attcaacgattat------------cgaa-agaaggaacg
tatgacgagag-----------ttttacgaaagcctttgttaactttcttattccagtga
acatgactgattgaatatct-----tttgatctttgactgttgttggtacaca-gtttgc
gacattgctcc-cctattgat-ctctggattgtagtgcgtttgtaatgctgatact----
-------ttaaacgcttatcctttt--------------------------ggttaagcg
atcagatatcgcatgtaccattgttaaatccgggtaggga-cagacctttg-aaattctc
ggtctcggtcttaaccaggaatgcctcgtacgag---ttggttaaacataccactcggaa
tatgtccctgccctttgtacacaccg-cccgtcgctcttaccgattgtctgtgttgtgag
tattcgcgatag-----------------------------------------------a
actactgactagactatacgatgttgttgtagtcta-----------------------a
aacgtctacgaacaatgtggctaagaggaaagagaagtcgtaacaaggccaa--------
---------------------------------------------
[89] Gtumida_U_GB1028_1
------------------------------------------------------------
------------------------------------------------------------
------------------------------------------------------------
------------------------------------------------------------
------------------------------------------------------------
------------------------------------------------------------
------------------------------------------------------------
------------------------------------------------------------
------------------------------------------------------------
------------------------------------------------------------
------------------------------------------------------------
------------------------------------------------------------
------------------------------------------------------------
------------------------------------------------------------
------------------------------------------------------------
------------------------------------------------------------
------------------------------------------------------------
------------------------------------------------------------
------------------------------------------------------------
------------------------------------------------------------
------------------------------------------------------------
------------------------------------------------------------
------------------------------------------------------------
------------------------------------------------------------
------------------------------------------------------------
------------------------------------------------------------
------------------------------------------------------------
------------------------------------------------------------
------------------------------------------------------------
------------------------------------------------------------
------------------------------------------------------------
------------------------------------------------------------
------------------------------------------------------------
------------------------------------------------------------
------------------------------------------------------------
------------------------------------------------------------
------------------------------------------------------------
------------------------------------------------------------
------------------------------------------------------------
------------------------------------------------------------
------------------------------------------------------------
-----------------------aagggcaccacaagaacgcgtggagcatgtggcttaa
tttgactcaacgcgggaaatcttaccgggtccggatacactgaggattgacagaca-acc
atagacaga--atacacatacgattg-tattcctaacggaatatgat--------ta---
------------------------gttggtctaaggatttacacacaggcacta--tctc
tcatgattatgttgtaggtggtgcatggccgttgttagttcgtggagtaatctgtctgct
taattgcgtttcgtacaaagtactcactcaatcctaggcatagtccaattatatgtggcg
gcatct-------aaaacagtttcgtttgt-------gcgaacctgtgtcgcctct----
-----------------------------------gggttattgt--------catttgg
agagtacgtgaaggcaacgaacgtgaccgtagtgttttagtttggatttcagacaagtgt
tatt----aacttgacacggtctgagttggttcatgtgtacgcgcgcaacacacaggatg
tgtccctaacgtcttttgacgtgagtgtactaacattt-ccagtaaccatttcaactata
cataccactgcctttttttctctaaccaggggaaggttgcggcaataacaggtctgtgat
gccctcagatgttccgggctgcacacgtgctacaatgatgagcac--agtgtgtgccttt
gttgtgtctccatg-----------------------------gtggaaatcattttc--
--------------------attcaacgattat------------cgaa-agaatgaacg
tatgacgagag-----------ttttacgaaagcctttgttaactttcttattccagtga
acatgactgattgaatatct-----tttgatctttgactgttgttggtacaca-gtttgc
gacattgcttc-cctattgat-ctctggattgtagtgcgtttgtaatgctgatact----
-------ttaaacgcttatcctttt--------------------------ggttaagcg
atcagatatcgcatgtaccattgttaaatccgggtaggga-cagacctttg-aaattctc
ggtctcggtcttaaccaggaatgcctcgtacgag---ttggttaaacataccactcggaa
tatgtccctgccctttgtacacaccg-cccgtcgctcttaccgattgtctgtgttgtgag
tattcgcgatag-----------------------------------------------a
actactgactaaactatacgatgttgttgtagtcta-----------------------a
aacgtctacgaacaatgtggctaagaggaaagagaagtcgtaacaaggcatcagtaggtg
aacctgctgatggatcaaagggcgaatt-----------------
[90] Gtumida_U_GB1028_3
------------------------------------------------------------
------------------------------------------------------------
------------------------------------------------------------
------------------------------------------------------------
------------------------------------------------------------
------------------------------------------------------------
------------------------------------------------------------
------------------------------------------------------------
------------------------------------------------------------
------------------------------------------------------------
------------------------------------------------------------
------------------------------------------------------------
------------------------------------------------------------
------------------------------------------------------------
------------------------------------------------------------
------------------------------------------------------------
------------------------------------------------------------
------------------------------------------------------------
------------------------------------------------------------
------------------------------------------------------------
------------------------------------------------------------
------------------------------------------------------------
------------------------------------------------------------
------------------------------------------------------------
------------------------------------------------------------
------------------------------------------------------------
------------------------------------------------------------
------------------------------------------------------------
------------------------------------------------------------
------------------------------------------------------------
------------------------------------------------------------
------------------------------------------------------------
------------------------------------------------------------
------------------------------------------------------------
------------------------------------------------------------
------------------------------------------------------------
------------------------------------------------------------
------------------------------------------------------------
------------------------------------------------------------
------------------------------------------------------------
------------------------------------------------------------
-----------------------aagggcaccacaagaacgcgtggagcatgtggcttaa
tttgactcaacgcgggaaatcttaccgggtccggatacactgaggattgacagaca-acc
atagacaga--atacacatacgatcg-tattcctaacggaatatgat--------ta---
------------------------gttggtctaaggatttacacacaggcacta--tctc
tcatgattatgttgtaggtggtgcatggccgttgttagttcgtggagtaatctgtctgct
taattgcgtttcgtacaaagtactcactcaatcctaggcatagtccaattatatgtggcg
gcatct-------aaaacagtttcgtttgt-------gcgaacctgtgtcgcctct----
-----------------------------------gggttattgt--------catttgg
agagtacgtgaaggcaacgaacgtgaccgtagtgttttagtttggatttcagacaagtgt
tatt----aacttgacacggtctgagttggttcatgtgtacgcgcgcaacacacaggatg
tgtccctaacgtcttttgacgtgagtgtactaacattt-ccagtaaccatttcaactata
cataccactgcttttttttctctaaccaggggaaggttgcggcaataacaggtctgtgat
gccctcagatgttccgggctgcacacgtgctacaatgatgagcac--agtgtgtgccttt
gttgtgtctccatg-----------------------------gtggaaatcattttc--
--------------------attcaacgattat------------cgaa-agaaggaacg
tatgacgagag-----------ttttacgaaagcctttgttaactttcttattccagtga
acatgactgactgaatatct-----tttgatcttcgactgttgttggtacaca-gtttgc
gacattgcttc-cctattgat-ctctggattgtagtgcgtttgtaatgctgatact----
-------ttaaacgcttatcctttt--------------------------ggttaagcg
atcagatatcgcatgtaccattgttaaatccgggtaggga-cagacctttg-aaattctc
ggtctcggtcttaaccaggaatgcctcgtacgag---ttggttaaacataccactcggaa
tatgtccctgccctttgtacacaccg-cccgtcgctcttaccgattgtctgtgttgtgag
tattcgcgatag-----------------------------------------------a
actactgactaaactatacgatgttgttgtagtcta-----------------------a
aacgtctacgaacaatgtggctaagaggaaagagaagtcgtaacaaggcatcagtaggtg
aacctgccgatggatcaaagggcgaatt-----------------
[91] Gtumida_U_Z389_11
------------------------------------------------------------
------------------------------------------------------------
------------------------------------------------------------
------------------------------------------------------------
------------------------------------------------------------
------------------------------------------------------------
------------------------------------------------------------
------------------------------------------------------------
------------------------------------------------------------
------------------------------------------------------------
------------------------------------------------------------
------------------------------------------------------------
------------------------------------------------------------
------------------------------------------------------------
------------------------------------------------------------
------------------------------------------------------------
------------------------------------------------------------
------------------------------------------------------------
------------------------------------------------------------
------------------------------------------------------------
------------------------------------------------------------
------------------------------------------------------------
------------------------------------------------------------
------------------------------------------------------------
------------------------------------------------------------
------------------------------------------------------------
------------------------------------------------------------
------------------------------------------------------------
------------------------------------------------------------
------------------------------------------------------------
------------------------------------------------------------
------------------------------------------------------------
------------------------------------------------------------
------------------------------------------------------------
------------------------------------------------------------
------------------------------------------------------------
------------------------------------------------------------
------------------------------------------------------------
------------------------------------------------------------
------------------------------------------------------------
------------------------------------------------------------
------------------------------------------------------------
---gactcaacgcgggaaatcttaccgggtccggatacactgaggattgacagaca-acc
atagacaga--atacacatacgattg-tattcctaacagaatatgat--------ta---
------------------------gttggtctaaggatttacacacaggcacta--tctc
tcatgattatgttgtaggtggtgcatggccgttgttagttcgtggagtaatctgtctgct
taattgcgtttcgtacaaagtactcactcaatcctaggcatagtccaattatatgaggcg
gcatct-------aaaacagtttcgtttgt-------gcgaacctgtgtcgcctct----
-----------------------------------gggttattgt--------catttgg
agagtacgtgaaggcaacgaacgtgaccgtagtgttttagtttggatttcagacaagtgt
tatt----aacttgacacggtctgagttggttcatgtgtacgcgcgcaacacacaggatg
tgtccctaacgtcttttgacgtgagtgtactaacattt-ccagtaaccatttcaactatg
cataccactgcttttttttctctaaccaggggaaggttgcggcaataacaggtctgtgat
gccctcagatgttccgggctgcacacgtgctacaatgatgagcac--agtgtgtgccttt
gttgtgtctccatg-----------------------------gtggaaatcattttc--
--------------------attcaacgattat------------cgaa-agaaggaacg
tatgacgagag-----------ttttacgaaagcctttgttaaccttcttattccagtga
acatgactgattgaatatct-----tttgatctttgactgttgttggtacaca-gtttgc
gacattgcttc-cctattggt-ctctggattgtagtgcgtttgtaatgctgatact----
-------ttaaacgcttatcctttt--------------------------ggttaagcg
atcagatatcgcatgtaccattgttaaatccgggtaggga-cagacctttg-aaattctc
ggtctcggtcttaaccaggaatgcctcgtacgag---ttggttaaacataccactcggaa
tatgtccctgccctttgtacacaccg-cccgtcgctcttaccgattgtctgtgttgtgag
tattcgcgatag-----------------------------------------------a
actactgactagactatacgatgttgttgtagtcta-----------------------a
aacgtctacgaacaatgtggctaagaggaaagagaagtcgtaacaaggcatcagtaggtg
aacctgccgatggatcaaagggcgaattctgcaagatatcactat
[92] Gtumida_U_Z563_17
------------------------------------------------------------
------------------------------------------------------------
------------------------------------------------------------
------------------------------------------------------------
------------------------------------------------------------
------------------------------------------------------------
------------------------------------------------------------
------------------------------------------------------------
------------------------------------------------------------
------------------------------------------------------------
------------------------------------------------------------
------------------------------------------------------------
------------------------------------------------------------
------------------------------------------------------------
------------------------------------------------------------
------------------------------------------------------------
------------------------------------------------------------
------------------------------------------------------------
------------------------------------------------------------
------------------------------------------------------------
------------------------------------------------------------
------------------------------------------------------------
------------------------------------------------------------
------------------------------------------------------------
------------------------------------------------------------
------------------------------------------------------------
------------------------------------------------------------
------------------------------------------------------------
------------------------------------------------------------
------------------------------------------------------------
------------------------------------------------------------
------------------------------------------------------------
------------------------------------------------------------
------------------------------------------------------------
------------------------------------------------------------
------------------------------------------------------------
------------------------------------------------------------
------------------------------------------------------------
------------------------------------------------------------
------------------------------------------------------------
------------------------------------------------------------
------------------------------------------------------------
---gactcaacgcgggaaatcttaccgggtccggatacactgaggattgacagaca-acc
atagacaga--atacacatacgattg-tattcctaacagaatatgat--------ta---
------------------------gttggtctaaggatttacacacaggcacta--tctc
tcatgattatgttgtaggtggtgcatggccgttgttagttcgtggagtaatctgtctgct
taattgcgtttcgtacaaagtactcactcaatcctaggcatagtccaattatatgaggcg
gcatct-------aaaacagtttcgtttgt-------gcgaacctgtgtcgcctct----
-----------------------------------gggttattgt--------catttgg
agagtacgtgaaggcaacgaacgtgaccgtagtgttttagtttggatttcagacaagtgt
tatt----aacttgacacggtctgagttggttcatgtgtacgcgcgcaacacacaggatg
tgtccctaacgtcttttgacgtgagtgtactaacattt-ccagtaaccatttcaactata
cataccactgcttttttttctctaaccaggggaaggttgcggcaataacaggtctgtgat
gccctcagatgttccgggctgcacacgtgctacaatgatgagcac--agtgtgtgccttt
gttgtgtctccatg-----------------------------gtggaaatcattttc--
--------------------attcaacgattat------------cgaa-agaaggaacg
tatgacgagag-----------ttttacgaaagcctttgttaactttcttattccagtga
acatgactgattgaatatct-----tttgatctttgactgttgttggtacaca-gtttgc
gacattgcttc-cctattgat-ctctggattgtagtgcgtttgtaatgctgatact----
-------ttaaacgcttatcctttt--------------------------ggttaagcg
atcagatatcgcatgtaccattgttaaatccgggtaggga-cagacctttg-aaattctc
ggtctcggtcttaaccaggaatgcctcgtacgag---ttggttaaacataccactcggaa
tatgtccctgccctttgtacacaccg-cccgtcgctcttaccgattgtctgtgttgtgag
tattcgcgatag-----------------------------------------------a
actactgactagactatacgatgttgttgtagtcta-----------------------a
aacgtctacgaacaatgtggctaagaggaaagagaagtcgtaacaaggcatcagtaggtg
aacctgccgatggatcaaagggcgaattctgctagatatccaa--
[93] Gungulata_U_GA2284_47
------------------------------------------------------------
------------------------------------------------------------
------------------------------------------------------------
------------------------------------------------------------
------------------------------------------------------------
------------------------------------------------------------
------------------------------------------------------------
------------------------------------------------------------
------------------------------------------------------------
------------------------------------------------------------
------------------------------------------------------------
------------------------------------------------------------
------------------------------------------------------------
------------------------------------------------------------
------------------------------------------------------------
------------------------------------------------------------
------------------------------------------------------------
------------------------------------------------------------
------------------------------------------------------------
------------------------------------------------------------
------------------------------------------------------------
------------------------------------------------------------
------------------------------------------------------------
------------------------------------------------------------
------------------------------------------------------------
------------------------------------------------------------
------------------------------------------------------------
------------------------------------------------------------
------------------------------------------------------------
------------------------------------------------------------
------------------------------------------------------------
------------------------------------------------------------
------------------------------------------------------------
------------------------------------------------------------
------------------------------------------------------------
------------------------------------------------------------
------------------------------------------------------------
------------------------------------------------------------
------------------------------------------------------------
------------------------------------------------------------
------------------------------------------------------------
-----------------------aagggcaccacaagaacgcgtggagcatgtggcttaa
tttgactcaacgcgggaaatcttaccgggtccggatacactgaggattgacagaca-acc
atagacaga--atacacatacgattg-tattcctaactgaatatgat--------ta---
------------------------gttggtctaaggatttacacacaggcacta--tctc
tcatgattatgttgtaggtggtgcatggccgttgttagttcgtggagtaatctgtctgct
taattgcgtttcgtacaaagtactcactcaatcctaggcatagttcaattatatgtggcg
gcatct-------aaaacagtttcgtttgt-------gcgaacctgtgtcg-ctct----
-----------------------------------gagttattgt--------catttgg
agagtacgtgaaggcaacgaacgtgaccgtagtgttttagtttggatttcagacaagtgt
tatt----aacttgacgcggtctgagttggttcatgtgtacgcgcgcaacacacaggatg
tgtccctaacgtcttttgacgtgagtgtactaacattt-ccagtaaccatttcaactata
cataccactgcttttttttctctaaccaggggaaggttgcggcaataacaggtctgtgat
gccctcagatgttccgggctgcacacgtgctacaatgatgagcac--agtgtgtgccttt
gttgtgtctccatg-----------------------------gtggaaatcattttc--
--------------------attcaacgattat------------cgaa-agaaggaacg
tatgacgagag-----------ttttacgaaagcctttgttaaatttcttattccagtga
acatgactgattgaatatct-----tttgatctttgaatgttgttggtacaca-ttttgc
gacattacttc-cctattgat-ctctggattgtagtgcgtttgtaatgctgatact----
-------ttaaacgcctatcctttt--------------------------ggttaagcg
atcagatatcgcatgtaccattgttaaatccgggtaggga-cagacctttg-aaattctc
ggtctcggtcttaaccaggaatgcctcgtacgag---ttggttaaacataccactcggaa
tatgtccctgccctttgtacacaccg-cccgtcgctcttaccgattgtctgtgttgtgag
tattcgcgatag-----------------------------------------------a
actactgactagactatacgatgttgttgtagtcta-----------------------a
aacgtctacgaacaatgtggctaagaggaaagagaagtcgtaacaaggcatcagtaggtg
aacctgctgatggatca----------------------------
[94] Gungulata_U_GA1875_8
------------------------------------------------------------
------------------------------------------------------------
------------------------------------------------------------
------------------------------------------------------------
------------------------------------------------------------
------------------------------------------------------------
------------------------------------------------------------
------------------------------------------------------------
------------------------------------------------------------
------------------------------------------------------------
------------------------------------------------------------
------------------------------------------------------------
------------------------------------------------------------
------------------------------------------------------------
------------------------------------------------------------
------------------------------------------------------------
------------------------------------------------------------
------------------------------------------------------------
------------------------------------------------------------
------------------------------------------------------------
------------------------------------------------------------
------------------------------------------------------------
------------------------------------------------------------
------------------------------------------------------------
------------------------------------------------------------
------------------------------------------------------------
------------------------------------------------------------
------------------------------------------------------------
------------------------------------------------------------
------------------------------------------------------------
------------------------------------------------------------
------------------------------------------------------------
------------------------------------------------------------
------------------------------------------------------------
------------------------------------------------------------
------------------------------------------------------------
------------------------------------------------------------
------------------------------------------------------------
------------------------------------------------------------
------------------------------------------------------------
------------------------------------------------------------
-----------------------aagggcaccacaagaacgcgtggagcatgtggcttaa
tttgactcaacgcgggaaatcttaccgggtccggatacactgaggattgacagaca-acc
atagacaga--atacacacacgattg-tattcctaactgaatatgat--------ta---
------------------------gttggtctaaggatttacacacaggcacta--tctc
tcatgattatgttgtaggtggtgcatggccgttgttagttcgtggagtaatctgtctgct
taattgcgtttcgtacaaagtactcactcaatcctaggcatagttcaattatatgtggcg
gcatct-------aaaacagtttcgtttgt-------gcgaacctgtgtcg-ctct----
-----------------------------------gagttattgt--------catttgg
agagtacgtgaaggcaacgaacgtgaccgtagtgttttagtttggatttcagacaagtgt
tatt----aacttgacgcggtctgagttggttcatgtgtacgcgcgcaacacacaggatg
tgtccctaacgtcttttgacgtgagtgtactaacattt-ccagtaaccatttcaactata
cataccactgcttttttttctctaaccaggggaaggttgcggcaataacaggtctgtgat
gccctcagatgttccgggctgcacacgtgctacaatgatgagcac--agtgtgtgccttt
gttgtgtctccatg-----------------------------gtggaaatcattttc--
--------------------attcaacgattat------------cgaa-agaaggaacg
tatgacgagag-----------ttttacgaaagcctttgttaaatttcttattccagtga
acatgactgattgaatatct-----tttgatctttgaatgttgttggtacaca-ttttgc
gacattacttc-cctattgat-ctctggattgtagtgcgtttgtaatgctgatact----
-------ttaaacgcctatcctttt--------------------------ggttaagcg
atcagatatcgcatgtaccattgttaaatccgggtaggga-cagacctttg-aaattctc
ggtctcggtcttaaccaggaatgcctcgtacgag---ttggttaaacataccactcggaa
tatgtccctgccctttgtacacaccg-cccgtcgctcttaccgattgtctgtgttgtgag
tattcgcgatag-----------------------------------------------a
actactgactagactatacgatgttgttgtagtcta-----------------------a
aacgtctacgaacaatgtggctaagaggaaagagaagtcgtaacaaggcatcagtaggtg
aacctgctgatggatca----------------------------
[95] Gungulata_U_GA2286_61
------------------------------------------------------------
------------------------------------------------------------
------------------------------------------------------------
------------------------------------------------------------
------------------------------------------------------------
------------------------------------------------------------
------------------------------------------------------------
------------------------------------------------------------
------------------------------------------------------------
------------------------------------------------------------
------------------------------------------------------------
------------------------------------------------------------
------------------------------------------------------------
------------------------------------------------------------
------------------------------------------------------------
------------------------------------------------------------
------------------------------------------------------------
------------------------------------------------------------
------------------------------------------------------------
------------------------------------------------------------
------------------------------------------------------------
------------------------------------------------------------
------------------------------------------------------------
------------------------------------------------------------
------------------------------------------------------------
------------------------------------------------------------
------------------------------------------------------------
------------------------------------------------------------
------------------------------------------------------------
------------------------------------------------------------
------------------------------------------------------------
------------------------------------------------------------
------------------------------------------------------------
------------------------------------------------------------
------------------------------------------------------------
------------------------------------------------------------
------------------------------------------------------------
------------------------------------------------------------
------------------------------------------------------------
------------------------------------------------------------
------------------------------------------------------------
-----------------------aagggcaccacaagaacgcgtggagcatgtggcttaa
tttgactcaacgcgggaaatcttaccgggtccggatacactgaggattgacagaca-acc
atagacaga--atacacatacgattg-tattcctaactgaatatgat--------ta---
------------------------gttggtctaaggatttacacacaggcacta--tctc
tcatgattatgttgtaggtggtgcatggccgttgttagttcgtggagtaatctgtctgct
taattgcgtttcgtacaaagtactcactcaatcctaggcatagttcaattatatgtggcg
gcatct-------aaaacagtttcgtttgt-------gcgaacctgtgtcg-ctct----
-----------------------------------gagttattgt--------catttgg
agagtacgtgaaggcaacgaacgtgaccgtagtgttttagtttggatttcagacaagtgt
tatt----aacttgacgcggtctgagttggttcatgtgtacgcgcgcaacacacaggatg
tgtccctaacgtcttttgacgtgagtgtactaacattt-ccagtaaccatttcaactata
cataccactgcttttttttctctaaccaggggaaggttgcggcaataacaggtctgtgat
gccctcagatgttccgggctgcacacgtgctacaatgatgagcac--agtgtgtgccttt
gttgtgtctccatg-----------------------------gtggaaatcatttcc--
--------------------attcaacgattat------------cgaa-agaaggaacg
tatgacgagag-----------ttttacgaaagcctttgttaaatttcttattccagtga
acatgactgattgaatatct-----tttgatctttgaatgttgttggtacaca-ttttgc
gacattacttc-cctattgat-ctctggattgtagtgcgtttgtaatgctgatact----
-------ttaaacgcctatcctttt--------------------------ggttaagcg
atcagatatcgcatgtaccattgttaaatccgggtaggga-cagacctttg-aaattctc
ggtctcggtcttaaccaggaatgcctcgtacgag---ttggttaaacataccactcggaa
tatgtccctgccctttgtacacaccg-cccgtcgctcttaccgattgtctgtgttgtgag
tattcgcgatag-----------------------------------------------a
actactgactagactatacgatgttgttgtagtcta-----------------------a
aacgtctacgaacaatgtggctaagaggaaagagaagtcgtaacaaggcatcagtaggtg
aacctgctgatggatca----------------------------
[96] Gungulata_U_GA2285_50
------------------------------------------------------------
------------------------------------------------------------
------------------------------------------------------------
------------------------------------------------------------
------------------------------------------------------------
------------------------------------------------------------
------------------------------------------------------------
------------------------------------------------------------
------------------------------------------------------------
------------------------------------------------------------
------------------------------------------------------------
------------------------------------------------------------
------------------------------------------------------------
------------------------------------------------------------
------------------------------------------------------------
------------------------------------------------------------
------------------------------------------------------------
------------------------------------------------------------
------------------------------------------------------------
------------------------------------------------------------
------------------------------------------------------------
------------------------------------------------------------
------------------------------------------------------------
------------------------------------------------------------
------------------------------------------------------------
------------------------------------------------------------
------------------------------------------------------------
------------------------------------------------------------
------------------------------------------------------------
------------------------------------------------------------
------------------------------------------------------------
------------------------------------------------------------
------------------------------------------------------------
------------------------------------------------------------
------------------------------------------------------------
------------------------------------------------------------
------------------------------------------------------------
------------------------------------------------------------
------------------------------------------------------------
------------------------------------------------------------
------------------------------------------------------------
-----------------------aagggcaccacaagaacgcgtggagcatgtggcttaa
tttgactcaacgcgggaaatcttaccgggtccggatacactgaggattgacagaca-acc
atagacaga--atacacatacgattg-tattcctaactgaatatgat--------ta---
------------------------gttggtctaaggatttacacacaggcacta--tctc
tcatgattatgttgtaggtggtgcatggccgttgttagttcgtggagtaatctgtctgct
taattgcgtttcgtacaaagtactcactcaatcctaggcatagttcaattatatgtggcg
gcatct-------aaaacagtttcgtttgt-------gcgaacctgtgtcg-ctct----
-----------------------------------gagttattgt--------catttgg
agagtacgtgaaggcaacgaacgtgaccgtagtgttttagtttggatttcagacaagtgt
tatt----aacttgacgcggtctgagttggttcatgtgtacgcgcgcaacacacaggatg
tgtccctaacgtcttttgacgtgagtgtactaacattt-ccagtaaccatttcaactata
cataccactgcttttttttctctaaccaggggaaggttgcggcaataacaggcctgtgat
gccctcagatgttccgggctgcacacgtgctacaatgatgagcac--agtgtgtgccttt
gttgtgtctccatg-----------------------------gtggaaatcattttc--
--------------------attcaacgattat------------cgaa-agaaggaacg
tatgacgagag-----------ttttacgaaagcctttgttaaatttcttattccagtga
acatgactgattgaatatct-----tttgatctttgaatgttgttggtacaca-ttttgc
gacattacttc-cctattgat-ctctggattgtagtgcgtttgtaatgctgatact----
-------ttaaacgcctatcctttt--------------------------ggttaagcg
atcagatatcgcatgtaccattgttaaatccgggtaggga-cagacctttg-aaattctc
ggtctcggtcttaaccaggaatgcctcgtacgag---ttggttaaacataccactcggaa
tatgtccctgccctttgtacacaccg-cccgtcgctcttaccgattgtctgtgttgtgag
tattcgcgatag-----------------------------------------------a
actactgactagactatacgatgttgttgtagtcta-----------------------a
aacgtctacgaacaatgtggctaagaggaaagagaagtcgtaacaaggcatcagtaggtg
aacctgccgatggatca----------------------------
[97] Gungulata_U_GA2285_55
------------------------------------------------------------
------------------------------------------------------------
------------------------------------------------------------
------------------------------------------------------------
------------------------------------------------------------
------------------------------------------------------------
------------------------------------------------------------
------------------------------------------------------------
------------------------------------------------------------
------------------------------------------------------------
------------------------------------------------------------
------------------------------------------------------------
------------------------------------------------------------
------------------------------------------------------------
------------------------------------------------------------
------------------------------------------------------------
------------------------------------------------------------
------------------------------------------------------------
------------------------------------------------------------
------------------------------------------------------------
------------------------------------------------------------
------------------------------------------------------------
------------------------------------------------------------
------------------------------------------------------------
------------------------------------------------------------
------------------------------------------------------------
------------------------------------------------------------
------------------------------------------------------------
------------------------------------------------------------
------------------------------------------------------------
------------------------------------------------------------
------------------------------------------------------------
------------------------------------------------------------
------------------------------------------------------------
------------------------------------------------------------
------------------------------------------------------------
------------------------------------------------------------
------------------------------------------------------------
------------------------------------------------------------
------------------------------------------------------------
------------------------------------------------------------
-----------------------aagggcaccacaagaacgcgtggagcatgtggcttaa
tttgactcaacgcgggaaatcttaccgggtccggatacactgaggattgacagaca-acc
gtagacaga--atacacatacgattg-tattcctaactgaatatgat--------ta---
------------------------gttggtctaaggatttacacacaggcacta--tctc
tcatgattatgttgtaggtggtgcatggccgttgttagttcgtggagtaatctgtctgct
taattgcgtttcgtacaaagtactcactcaatcctaggcatagttcaattatatgtggcg
gcatct-------aaaacagtttcgtttgt-------gcgaacctgtgtcg-ctct----
-----------------------------------gagttattgt--------catttgg
agagtacgtgaaggcaacgaacgtgaccgtagtgttttagtttggatttcagacaagtgt
tatt----aacttgacgcggtctgagttggttcatgtgtacgcgcgcaacacacaggatg
tgtccctaacgtcttttgacgtgagtgtactaacattt-ccagtaaccatttcaactata
cataccactgcttttttttctctaaccaggggaaggttgcggcaataacaggtctgtgat
gccctcagatgttccgggctgcacacgtgctacaatgatgagcac--agtgtgtgccttt
gttgtgtctccatg-----------------------------gtggaaatcattttc--
--------------------attcaacgattat------------cgaa-agaaggaacg
tatgacgagag-----------ttttacgaaagcctttgttaaatttcttattccagtga
acatgactgattgaatatct-----tttgatctttgaatgttgttggtacaca-ttttgc
gacattacttc-cctattgat-ctctggattgtagtgcgtttgtaatgctgatact----
-------ttaaacgcctatcctttt--------------------------ggttaagcg
atcagatatcgcatgtaccattgttaaatccgggtaggga-cagacctttg-aaattctc
ggtctcggtcttaaccaggaatgcctcgtacgag---ttggttaaacataccactcggaa
tatgtccctgccctttgtacacaccg-cccgtcgctcttaccgattgtctgtgttgtgag
tattcgcgatag-----------------------------------------------a
actactgactagactatacgatgttgttgtagtcta-----------------------a
aacgtctacgaacaatgtggctaagaggaaagagaagtcgtaacaaggcatcagtaggtg
aacctgccgatggatca----------------------------
[98] Gungulata_U_GA2287_69
------------------------------------------------------------
------------------------------------------------------------
------------------------------------------------------------
------------------------------------------------------------
------------------------------------------------------------
------------------------------------------------------------
------------------------------------------------------------
------------------------------------------------------------
------------------------------------------------------------
------------------------------------------------------------
------------------------------------------------------------
------------------------------------------------------------
------------------------------------------------------------
------------------------------------------------------------
------------------------------------------------------------
------------------------------------------------------------
------------------------------------------------------------
------------------------------------------------------------
------------------------------------------------------------
------------------------------------------------------------
------------------------------------------------------------
------------------------------------------------------------
------------------------------------------------------------
------------------------------------------------------------
------------------------------------------------------------
[truncated: 109,161 more chars]
