# Supplementary material for: SSU rDNA Divergence in Planktonic Foraminifera: Molecular Taxonomy and Biogeographic Implications
Source: PLoS One. 2014 Aug 13;9(8):e104641. doi: 10.1371/journal.pone.0104641 (PMC4131912; doi:10.1371/journal.pone.0104641)
Supplement: File S1 — Sequence alignments, PhyML trees used for patristic distance calculation, BEAST ultrametric trees and patristic distance matrices. (ZIP) [file pone.0104641.s004.zip › File S2/alignements GMYC/macro_A1.nex]

#NEXUS
[saved by seaview on Mon Apr 08 13:44:38 2013]
BEGIN DATA;
  DIMENSIONS NTAX=52 NCHAR=1294;
  FORMAT DATATYPE=DNA
  GAP=-
  ;
MATRIX
[1] 'poss-Gconglomerata_U_Me869_22'
aagggcaccacaagaacgcgtggagcatgtggcttaatttgactcaacgcgggaaatctt
accgggtccggacacactgaggattgacaggcaa-tatgaattt---taatctcttgtat
t--------------attattttgttaaat-----------------------atgctag
tcctttcatgattatgtgataggtggtgcatgnccgttcttagttcgtggagtgatctgt
ctgcttaattgcgtttcactaagggctcataattaat-----tgtatgtttcatttgcac
tctttgaccccttcttcacggaagcgtgtgtcttagaaattgcagtgagcg----tactt
ttgggtcctgaaagcaacgaacgtgaccgcaacctcttgttgcc-----tttattacca-
--aacg-----cattttccactttttgtgtgaatttgcaaaaaaaggcttt--------c
taaactagagggaccgctgttactttcttaaaccagaggaaggttgcggcaataacaggt
ctgtgatgcccttagatgttccgggctgcacacgtgctacaatgatcagtac--agtgag
catctcat-tttttacacaccgca--------------------tgcgc-gag-------
--------tccatttattcatcttcggatgctttaaatgtgcatctctgcgcgcggtaaa
gcctgcttcgaaagtaagtgggtagtcaattagaagtaatgatttcct--tttttagcac
acatat-------------atacggcat----ttatgcccgggctgc-cttgttgtagc-
--------------ttttgtgcgcataag-tgttt-------tttcc-------------
----gtat---gtgcgattgtcaattcatggtgggga-cagaccattgttaattgttggt
ctcggtcttaactaggaatgccttgtacgggtctttggttcaacaaaccacccggaatac
gtccctgccctttgtacacaccg-cccgtcgctcttaccgatggacttctctgtgagttt
gagggactgg-----------------------------gaacgcgtaatt----tattt
tacacacacct-----------------------------------------atggaaac
ttaaacgaacagtgtggtctaaaggaaagagaagtcgtaacaaggcatcggtaggtgaac
ctgccgatggatcaaa------------------
[2] 'poss-Gconglomerata_U_Me868_13'
aagggcaccacaagaacgcgtggagcatgtggcttaatttgactcaacgcgggaaatctt
accgggtccggacacactgaggattgacaggcaa-tatgaattt---taatctcttgtat
t--------------attattttgttaaat-----------------------atgctag
tcctttcatgattatgtgataggtggtgcatggccgttcttagttcgtggagtgatctgt
ctgcttaattgcgtttcactaagggctcataattaat-----tgtatgtttcatttgcac
tctttgaccccttcttcacggaagcgtgtgtcttagaaattgcagtgagcg----tactt
ttgggtcctgaaagcaacgaacgtgaccgcaacctcttgttgcc-----tttattacca-
--aacg-----cattttccactttttgtgtgaatttgcaaaaaaaggcttt--------c
taaactagagggaccgctgttactttcttaaaccagaggaaggttgcggcaataacaggt
ctgtgatgcccttagatgttccgggctgcacacgtgctacaatgatcagtac--agtgag
catctcat-tttttacacaccgca--------------------tgcgc-gag-------
--------tccatttattcatcttcggatgctttaaatgtgcatctctgcgcgcggtaaa
gcctgcttcgaaagtaagtgggtaatcaattagaagtaatgatttcct--tttttagcac
acatat-------------atacggcat----ttatgcccgggctgc-cttgttgtagc-
--------------ttttgtgcgcataag-tgttt-------tttcc-------------
----gtat---gtgcgattgtcaattcatggtgggga-cagaccattgttaattgttggt
ctcggtcttaactaggaatgccttgtacgggtctttggttcaacaaaccacccggaatac
gtccctgccctttgtacacaccg-cccgtcgctcttaccgatggacttctctgtgagttt
gagggactgg-----------------------------gaacgcgtaatt----tattt
tacacacacct-----------------------------------------atggaaac
ttaaacgaacagtgtggtctaaaggaaagagaagtcgtaacaaggcatcggtaggtgaac
ctgccgatggatcaaa------------------
[3] 'poss-Gconglomerata_U_Me869_24'
aagggcaccacaagaacgcgtggagcatgtggcttaatttgactcaacgcgggaaatctt
accgggtccggacacactgaggattgacaggcaa-tatgaattt---taatctcttgtat
t--------------attattttgttaaat-----------------------atgctag
tcctttcatgattatgtgataggtggtgcatggccgttcttagttcgtggagtgatctgt
ctgcttaattgcgtttcactaagggctcataattaat-----tgtatgtttcatttgcac
tctttgaccccttcttcacggaagcgtgtgtcttagaaattgcagtgagcg----tactt
ttgggtcctgaaagcaacgaacgtgaccgcaacctcttgttgcc-----tttattacca-
--aacg-----cattttccactttttgtgtgaatttgcaaaaaaaggcttt--------c
taaactagagggaccgctgttactttcctaaaccagaggaaggttgcggcaataacaggt
ctgtgatgcccttagatgttccgggctgcacacgtgctacaatgatcagtac--agtgag
catctcat-tttttacacaccgca--------------------tgcgc-gag-------
--------tccatttattcatcttcggatgctttaaatgtgcatctctgcgcgcggtaaa
gcctgcttcgaaagtaagtgggtaatcaattagaagtaatgatttcct--tttttagcac
acatat-------------atacggcat----ttatgcccgggctgc-cttgttgtagc-
--------------ttttgtgcgcataag-tgttt-------tttcc-------------
----gtat---gtgcgattgtcaattcatggtgggga-cagaccattgttaattgttggt
ctcggtcttaactaggaatgccttgtacgggtctttggttcaacaaaccacccggaatac
gtccctgccctttgtacacaccg-cccgtcgctcttaccgatggacttctctgtgagttt
gagggactgg-----------------------------gaacgcgtaatt----tattt
tacacacacct-----------------------------------------atggaaac
ttaaacgaacagtgtggtctaaaggaaagagaagtcgtaacaaggcatcggtaggtgaac
ctgctgatggatcaaa------------------
[4] 'poss-Gconglomerata_U_Me869_21'
aagggcaccacaagaacgcgtggagcatgtggcttaatttgactcaacgcgggaaatctt
accgggtccggacacactgaggattgacaggcaa-tatgaattt---taatctcttgtat
t--------------attattttgttaaat-----------------------atgctag
tcctttcatgattatgtgataggtggtgcatggccgttcttagttcgtggagtgatctgt
ctgcttaattgcgtttcactaagggctcataattaat-----tgtatgtttcatttgcac
tctttgaccccttcttcacggaagcgtgtgtcttagaaattgcagtgagcg----tactt
ttgggtcctgaaagcaacgaacgtgaccgcaacctcttgttgcc-----tttattacca-
--aacg-----cattttccactctttgtgtgaatttgcaaaaaaaggcttt--------c
taaactagagggaccgctgttactttcttaaaccagaggaaggttgcggcaataacaggt
ctgtgatgcccttagatgttccgggctgcacacgtgctacaatgatcagtac--agtgag
catctcat-tttttacacaccgca--------------------tgcgc-gag-------
--------tccatttattcatcttcggatgctttaaatgtgcatctctgcgcgcggtaaa
gcctgcttcgaaagtaagtgggtaatcaattagaagtaatgatttcct--tttttagcac
acatat-------------atacggcat----ttatgccccggctgc-cttgttgtagc-
--------------ttttgtgcgcataag-tgttt-------tttcc-------------
----gtat---gtgcgattgtcaattcatggtgggga-cagaccattgttaattgttggt
ctcggtcttaactaggaatgccttgtacgggtctttggttcaacaaaccacccggaatac
gtccctgccctttgtacacaccg-cccgtcgctcttaccgatggacttctctgtgagttt
gagggactgg-----------------------------gaacgcgtaatt----tattt
tacacacacct-----------------------------------------atggaaac
ttaaacgaacagtgtggtctaaaggaaagagaagtcgtaacaaggcatcggtaggtgaac
ctgccgatggatcaaa------------------
[5] 'poss-Gconglomerata_U_Me868_16'
aagggca-cacaagaacgcgtggagcatgtggcttaatttgactcaacgcgggaaatctt
accgggtccggacacactgaggattgacaggcaa-tatgaattt---taatctcttgt--
---------------attattttgttaaat-----------------------atgctag
tcctttcatgattatgtgataggtggtgcatggccgttcttagttcgtgaagcgatctgt
ctgcttaattgcgtttcactaagggctcataattaat-----tgtatgtttcatttgcac
tctttgaccccttcttcacggaagcgtgtgtcttagaaattgcagtgagcg----tactt
ttgggtcctgaaagcaacgaacgtgaccgcaacctcttgttgcc-----tttattacca-
--aacg-----cattttccactttttgtgtggatttgcaaaaaaaggcttt--------c
taaactagagggaccgctgttactttcttaaaccagaggaaggttgcggcaataacaggt
ctgtgatgcccttagatgttccgggctgcacacgtgctacaatgatcagtac--agtgag
catctcat-tctttacacaccgca--------------------tgcgc-gag-------
--------tccatttattcatcttcggatgctttaaatgtgcatctctgcgcgcggtaaa
gcctgcttcgaaagtaagtgggtaatcaattagaagtaatgatttcct--tttttagcac
acatat-------------atacggcat----ttatgcccgggctgc-cttgttgtagc-
--------------ttttgtgcgcataag-tgttt-------tttcc-------------
----gtat---gtgcgattgtcaattcatggtgggga-cggaccattgttaattgttggt
ctcggtcttaactaggaatgccttgtacgggtctttggttcaacaaaccacccggaatac
gtccctgccctttgtacacaccg-cccgtcgctcttaccgatggacttctctgtgagttt
gagggactgg-----------------------------gaacgcgtaatt----tattt
tacacacacct-----------------------------------------atggaaac
ttaaacgaacagtgtggtctaaaggaaagagaagtcgtaacaaggcatcggtaggtgaac
ctgccgatggatca--------------------
[6] 'poss-Gconglomerata_U_Me868_15'
aagggcaccacaagaacgcgtggagcatgtggcttaatttgactcaacgcgggaaatctt
accgggtccggacacactgaggattgacaggcaa-tatgaattt---taatctcttgtat
t--------------attattttgttaaat-----------------------atgctag
tcctttcatgattatgtgataggtggtgcatggccgttcttagttcgtggagtgatctgt
ctgcttaattgcgtttcactaagggctcataattaat-----tgtatgtttcatttgcac
tctttgaccccttcttcacggaagcgtgtgtcttagaaattgcagtgagcg----tactt
ttgggtcctgaaagcaacgaacgtgaccgcaacctcttgttgcc-----tttattacca-
--aacg-----cattttccactttttgtgtgaatttgcaaaaaaaggcttt--------c
taaactagagggaccgctgttactttcttaaaccagaggaaggttgcggcaataacaggt
ctgtgatgcccttagatgttccgggctgcacacgtgctacaatgatcagtac--agtgag
catctcat-tttttacacaccgca--------------------tgcgc-gag-------
--------tccatttattcatcttcggatgctttaaatgtgcatctctgcgcgcggtaaa
gcctgcttcgaaagtaagtgggtaatcaattagaagtaatgatttcct--tttttagcac
acatat-------------atacggcat----ttatgcccgggctgc-cttgttgtagc-
--------------ttttgtgcgcataag-tgtt--------tttcc-------------
----gtat---gtgcgattgtcaattcatggtggggaccagaccattgttaattgttggt
ctcggtcttaactaggaangccttgtacgggtctttggttcaacaaaccacccggaatac
gtccctgccctttgtacacaccg-cccgtcgctcttaccgatggacttctctgtgagttt
gagggactgg-----------------------------gaacgcgtaatt----cattt
tacacgcacct-----------------------------------------atggaaac
ttaaacgaacagtgtggtctaaaggaaagagaagtcgtaacaaggcatcggtaggtgaac
ctgctgatggatcaaa------------------
[7] Ttruncatulinoides_I_A482_1_AJ272474
---------------------------------------------------gggaatctt
accgggtccggacacactgaggattgacagacggttattgacttatctaagcgctctaat
a-----------gattttattctattaaacgctattaacacctttacacaaagatgctag
tcctttcatgatcgtttgataggtggtgcatggccgttcttagttcgtggagtgatctgt
ctgcctaattgcgtttcactaaggtcccattcatcatacgtatgaatagcgtcttaactc
acttttaccgctacct---------------------atttgtagtaagcgctcatacta
ttgggaccggaatgcaacgagcgcgactgcaccacctaattgccccttatctaccatta-
--attactttatattaaccgccctgtacgggcaccgg--------ggccttacctttact
gaaactagctggaccgctgct-ttcctttaagccagaggaaggttgcggcaataacaggt
ctgtgatgccctcagatgttccgggccgcacacgtgctacaatgatcagcac--aaagag
tattacctatcttcttatacc-taacccagtatgttaaacttattgcgtaaaggatattg
tctta---acgatttatccgctttag--cgcgttaagattat-------tgggcggttat
gcctgcctcgagag--agtgtacggggcagcaagagtaatgattccctcgtttttactac
taataccgcgcttggtaacatacaacactcgattaagtagggtctttgcttctaatagca
attgctatcctcacccttaggctctaaagatatttatatc--tctctaaggtctacaggg
aggtgtgtatggcgcacttacttattcacggtgggga-cagaccattgttaactgttggt
ctcggtctcaactaggaatgcctcgtacggg---ttggttcaccaaaccacccggaatat
g-ccctgccctttgtacacaccgccccgtcgctcttatcgatgaactcacttgtgaggct
aagggactgcgtctta------ctatatctatacctat-acccgtgtaatccttatatcc
taaatacatttc-ctaaacgcgaattttctttaaggaattacatggccttacgcacaaac
ttattcgaccaagtgggtttaaaggaaagagaagtcgt----------------------
----------------------------------
[8] Ttruncatulinoides_U_V81_22_Z83968
aagggcaccacaagaacgcgtggagcatgtggcttaatttgactcaacgcggggaatctt
accgggtccggacacactgaggattgacagacggttattgactta--tactcgc-ttaat
g-----------gc-tttaagctgttaaacgt--ttaacacctttacacaaagatgctag
tcctttcatgatcgtttgataggtggtgcatggccgttcttagttcgtggagtgatctgt
ctgcctaattgcgtttcactaaggtcccattcttcatacgtatgaatagcgtcttaactc
acttttaccgctacct---------------------atttgtagtaagcgctcatacta
ttgggaccggaatgcaacgagcgcgactgcaccacctaattgccccttatctaccatta-
--attactt--tattaaccgccctgtacgggcaccgg--------ggccttacctttact
gaaactagctggaccgctgct-ttcctttaagccagaggaaggttgcggcaataacaggt
ctgtgatgccctcagatgttccgggccgcacacgtgctacaatgatcagcac--aaagag
tattacctatcttcttatacc-taacccaatatgttaaacttattgcgt-aagggtattg
tctta---acgacttatccgctttag--cgctttaagattat-------tgggcggttat
gcctgcctcgagag--agtgtacagggcagcaagagtaatgattccctcgtttttactac
taataccgcgcttggtaacatattacactcgattaagtagggtctttgcttctaatagca
attgctatcctcacccttaggctctaaggatattactatc--tctctaaggtctacaggg
aggtgtatatggcgcacttacttattcacggtgggga-cagaccattgttaactgttggt
ctcggtctcaactaggaatgcctcgtacggg---ttggttcaccaaaccacccggaatat
gtccctgccctttgtacacaccg-cccgtcgctcttatcgatgaactcacttgtgaggct
gagggactgcgtct------------------atttat-acccgtgtaatcctaatatct
cacatacatttcgctaaaggcgattttgctttaaggatttacacgaccttacgcacaaac
ttattcgaccaagtgggtttaaaggaaagagaagtcgtaacaaggcagcagtaggtgaac
ct--------------------------------
[9] Ttruncatulinoides_U_B53_1_Z83969
aagggcaccacaagaacgcgtggagcatgcggcttaatttgactcaacgcggggaatctt
accgggtccggacacactgaggattgacagacggttattgactta--tactcgc-ttaat
g-----------gc-tttaagctgttaaacgt--ttaacacctttacacaaagatgctag
tcctttcatgatcgtttgataggtggtgcatggccgttcttagttcgtggagtgatctgt
ctgcctaattgcgtttcactaaggtcccattcttcatacgtatgaatagcgtcttaactc
acttttaccgctacct---------------------atttgtagtaagcgctcatacta
ttgggaccggaatgcaacgagcgcgactgcaccacctaattgccccttatctaccatta-
--attactt--tattaaccgccctgtacgggcaccgg--------ggccttacctttact
gaaactagctggaccgctgct-ttcctttaagccagaggaaggttgcggcaataacaggt
ctgtgatgccctcagatgttccgggccgcacacgtgctacaatgatcagcac--aaagag
tattacctatcttcttatacc-taacccaatatgttaaacttattgcgt-aagggtattg
tctta---acgacttatccgctttag--cgctttaagattat-------tggacggttgt
gcctgcctcgaaag--agtgtacagggcagcaagagtaatgattccttcgtttttactac
taataccgcgcttggtaacatattacactcgattaagtagggtctttgcttttaatagca
attgctatcctcacccttaggctctaaggatattacta----tctctaaggtctacaggg
aggtgtatatggcgcacttacttattcacggtgggga-cagaccattgttaactgttggt
ctcggtctcaactaggaatgcctcgtacggg---ttggttcaccaaaccacccggaatat
gtccctgccctttgtacacaccg-cccgtcgctcttatcgatgaactcacttgtgaggct
gagggactgcgtct------------------a-ttat-acccgtgtaatcctaatatct
tacatacatttcgctaaaa-cgattttgctctaaggatttacacgaccttacgcacaaac
ttattcgaccaagtgggtttaaaggaaagagaagtcgtaacaaggcagcagtaggtgaac
ct--------------------------------
[10] Ttruncatulinoides_U_R005_19_FJ643333
-------------gaacgcgtggagcatgtggcttaatttgactcaacgcggggaatctt
accgggtccggacacactgaggattgacagacggttattgactta--tactcgc-ttaat
a-----------gc-tttaagctgttaagtgt--ttaacacctttacacaaagatgctag
tcctttcatgatcgtttgataggtggtgcatggccgttcttagttcgtggagtgatctgt
ctgcctaattgcgtttcactaaggtcccattcttcatacgtatgaatagcgtcttaactc
acttttaccgctacct---------------------atttgtagtaagcgctcatacta
ttgggaccggaatgcaacgagcgcgactgcaccacctaattgccccttatctaccatta-
--attactt--tattaaccgccctgtacgggcaccgg--------ggccttacctttact
gaaactagctggaccgctgct-ttcctttaagccagaggaaggttgcggcaataacaggt
ctgtgatgccctcagatgttccgggccgcacacgtgctacaatgatcagcac--aaagag
tattacctatcttcttatacc-taacccaatatgttaaacttattgcgt-aagggtattg
tctta---acgacttatccgctttag--cgctttaagattat-------tggacggttgt
gcctgcctcgagag--agtgtacagggcagcaagagtaatgattccttcgtttttactac
taataccgcgcttggtaacatattacactcgattaagtagggtctttgcttttaatagca
attgctatcctcacccttaggctctaaggatattacta----tctctaaggtctacaggg
aggtgtatatggcgcacttacttattcacggtgggga-cagaccattgttaactgttggt
ctcggtctcaactaggaatgcctcgtacggg---ttggttcaccaaaccacccggaatat
gtccctgccctttgtacacaccg-cccgtcgctcttatcgatgaactcacttgtgaggct
gagggactgcgtct------------------a-ttat-acccgtgtaattctcatatct
cacatacatttcgctaaaggcgattttgctttagggatttacacgaccttacgcacaaac
ttattcgaccaagtgggtttaaag------------------------------------
----------------------------------
[11] Ttruncatulinoides_U_R005_10_FJ643331
-------------gaacgcgtggagcatgtggcttaatttgactcaacgcggggaatctt
accgggtccggacacactgaggattgacagacggttattgactta--tactcgc-ttaat
a-----------gc-tttaagctgttaagtgt--ttaacacctttacacaaagatgctag
tcctttcatgatcgtttgataggtggtgcatggccgttcttagttcgtggagtgatctgt
ctgcctaattgcgtttcactaaggtcccattcttcatacgtatgaatagcgtcttaactc
acttttaccgctacct---------------------atttgtagtaagcgctcatacta
ttgggaccggaatgcaacgagcgcgactgcaccacctaattgccccttatctaccatta-
--attactt--tattaaccgccctgtacgggcaccgg--------ggccttacctttact
gaaactagctggaccgctgct-ttcctttaagccagaggaaggttgcggcaataacaggt
ctgtgatgccctcagatgttccgggccgcacacgtgctacaatgatcagcac--aaagag
tattacctatcttcttatacc-taacccaatatgttaaacttattgcgt-aagggtattg
tctta---acgacttatccgctttag--cgctttaagattat-------tggacggttgt
gcctgcctcgagag--agtgtacagggcagcaagagtaatgattccttcgtttttactac
taataccgcgcttggtaacatattacactcgattaagtagggtctttgcttttaatagca
attgctatcctcacccttaggctctaaggatattacta----tctctaaggtctacaggg
aggtgtatatggcgcacttacttattcacggtgggga-cagaccattgttaactgttggt
ctcggtctcaactaggaatgcctcgtacggg---ttggttcaccaaaccacccggaatat
gtccctgccctttgtacacaccg-cccgtcgctcttatcgatgaactcacttgtgaggct
gagggactgcgtct------------------a-ttat-acccgtgtaatcctaatatct
tacatacatttcgctaaaagcgattttgctctaaggatttacacgaccttacgcacaaac
ttattcgaccaagtgggtttaaag------------------------------------
----------------------------------
[12] Ttruncatulinoides_U_R005_15_FJ643332
-------------gaacgcgtggagcatgtggcttaatttgactcaacgcggggaatctt
accgggtccggacacactgaggattgacagacggttattgactta--tactcgc-ttaat
g-----------gc-tttaagctgttaagtgt--ttaacacctttacacaaagatgctag
tcctttcatgatcgtttgataggtggtgcatggccgttcttagttcgtggagtgatctgt
ctgcctaattgcgtttcactaaggtcccattcttcatacgtatgaatagcgtcttaactc
acttttaccgctacct---------------------atttgtagtaagcgctcatacta
ttgggaccggaatgcaacgagcgcgactgcaccacctaattgccccttatctaccatta-
--attactt--tattaaccgccctgtacgggcaccgg--------ggccttacctttact
gaaactagctggaccgctgct-ttcctttaagccagaggaaggttgcggcaataacaggt
ctgtgatgccctcagatgttccgggccgcacacgtgctacaatgatcagcac--aaagag
tattacctatcttcttatacc-taacccaatatgttaaacttattgcgt-aagggtattg
tctta---acgacttatccgctttag--cgctttaagattat-------tggacggttgt
gcctgcctcgagag--agtgtacagggcagcaagagtaatgattccttcgtttttactac
taataccgcgcttggtaacatattacactcgattaagtagggtctttgcttttaatagca
attgctatcctcacccttaggctctaaggatattacta----tctctaaggtctacaggg
aggtgtatatggcgcacttacttattcacggtgggga-cagaccattgttaactgttggt
ctcggtctcaactaggaatgcctcgtacggg---ttggttcaccaaaccacccggaatat
gtccctgccctttgtacacaccg-cccgtcgctcttatcgatgaactcacttgtgaggct
gagggactgcgtct------------------a-ttat-acccgtgtaatcctaatatct
tacatacatttcgctaaaagcgattttgctctaaggatttacacgaccttacgcacaaac
ttattcgaccaagtgggtttaaag------------------------------------
----------------------------------
[13] Ttruncatulinoides_U_R031_08_FJ643339
-------------gaacgcgtggagcatgtggcttaatttgactcaacgcggggaatctt
accgggtccggacacactgaggattgacagacggttattgactta--tactcgc-ttaat
g-----------gc-tttaagctgttaaacgt--ttaacacctttacacaaagatgctag
tcctttcatgatcgtttgataggtggtgcatggccgttcttagttcgtggagtgatctgt
ctgcctaattgcgtttcactaaggtcccattcttcatacgtatgaatagcgtcttaactc
acttttaccgctacct---------------------atttgtagtaagcgctcatacta
ttgggaccggaatgcaacgagcgcgactgcaccacctaattgccccttatctaccatta-
--attactt--tattaaccgccctgtacgggcaccgg--------ggccttacctttact
gaaactagctggaccgctgct-ttcctttaagccagaggaaggttgcggcaataacaggt
ctgtgatgccctcagatgttccgggccgcacacgtgctacaatgatcagcac--aaagag
tattacctatcttcttatacc-taacccaatatgttaaacttattgcgt-aagggtattg
tctta---acgacttatccgctttag--cgctttaagattat-------tggacggttgt
gcctgcctcgaaag--agtgtacagggcagcaagagtaatgattccctcgtttttactac
taataccgcgcttggtaacatattacactcgattaagtagggtctttgcttttaatagca
attgctatcctcacccttaggctctaaggatattacta----tctctaaggtctacaggg
aggtgtatatggcgcacttacttattcacggtgggga-cagaccattgttaactgttggt
ctcggtctcaactaggaatgcctcgtacggg---ttggttcaccaaaccacccggaatat
gtccctgccctttgtacacaccg-cccgtcgctcttatcgatgaactctcttgtgaggct
gagggactgcgtct------------------a-ttat-acccgtgtaatcctaatatct
cacatacatttcgctaaaggcgattttgctttagggatttacacgaccttacgcacaaac
ttattcgaccaagtgggtttaaag------------------------------------
----------------------------------
[14] Ttruncatulinoides_U_R036_08_FJ643342
-------------gaacgcgtggagcatgtggcttaatttgactcaacgcggggaatctt
accgggtccggacacactgaggattgacagacggttattgactta--tactcgc-ttaat
g-----------gc-tttaagctgttaaacgt--ttaacacctttacacaaagatgctag
tcctttcatgatcgtttgataggtggtgcatggccgttcttagttcgtggagtgatctgt
ctgcctaattgcgtttcactaaggtcccattcttcatacgtatgaatagcgtcttaacta
tcttttaccgctacct---------------------atttgtagtaagcgctcatacta
ttgggaccggaatgcaacgagcgcgactgcaccacctaattgccccttatctaccatta-
--attactt--tattaaccgccctgtacgggcaccgg--------ggccttacctttact
gaaactagctggaccgctgct-ttcctttaagccagaggaaggttgcggcaataacaggt
ctgtgatgccctcagatgttccgggccgcacacgtgctacaatgatcagcac--aaagag
tattacctatcttcttatacc-taacccaatatgttaaacttattgcgt-aagggtattg
tctta---acgacttatccgctttag--cgctttaagattat-------tggacggttgt
gcctgcctcgaaag--agtgtacagggcagcaagagtaatgattccctcgtttttactac
taataccgcgcttggtaacatattacactcgattaagtagggtctttgcttctaatagca
attgctatcctcacccttaggctctaaggatattacta----tctctaaggtctacaggg
aggtgtatatggcgcacttacttattcacggtgggga-cagaccattgttaactgttggt
ctcggtctcaactaggaatgcctcgtacggg---ttggttcaccaaaccacccggaatat
gtccctgccctttgtacacaccg-cccgtcgctcttatcgatgaactctcttgtgaggct
gagggactgcgtct------------------a-ttat-acccgtgtaatcctaatatct
cacatacatttcgctaaaggcgattttgctctaaggatttacacgaccttacgcacaaac
ttattcgaccaagtgggtttaaag------------------------------------
----------------------------------
[15] Ttruncatulinoides_U_R030_12_FJ643338
-------------gaacgcgtggagcatgtggcttaatttgactcaacgcggggaatctt
accgggtccggacacactgaggattgacagacggttattgactta--tactcgc-ttaat
g-----------gc-tttaagctgttaaacgt--ttaacacctttacacaaagatgctag
tcctttcatgatcgtttgataggtggtgcatggccgttcttagttcgtggagtgatctgt
ctgcctaattgcgtttcactaaggtcccattcttcatacgtatgaatagcgtcttaactc
acttttaccgctacct---------------------atttgtagtaagcgctcatacta
ttgggaccggaatgcaacgagcgcgactgcaccacctaattgccccttatctaccatta-
--attactt--tattaaccgccctgtacgggcaccgg--------ggccttacctttact
gaaactagctggaccgctgct-ttcctttaagccagaggaaggttgcggcaataacaggt
ctgtgatgccctcagatgttccgggccgcacacgtgctacaatgatcagcac--agagag
tattacctatcttcttatacc-taacccaatatgttaaacttattgcgt-aaggatattg
tctta---acgacttatccgctttag--cgctttaagattat-------tggacggttat
gcctgcctcgagag--agtgtacagggcagcaagagtaatgattccctcgtttttactac
taataccgcgcttggtaacatattacactcgattaagtagggtctttgtttctaatagca
attgctatcctcacccttaggctctaaggatattacta----tctgtaaggtctacaggg
aggtgtatatggcgcacttacttattcacggtgggga-cagaccattgttaactgttggt
ctcggtctcaactaggaatgcctcgtacggg---ttggttcaccaaaccacccggaatat
gtccctgccctttgtacacaccg-cccgtcgctcttatcgatgaactcacttgtgaggct
gagggactgcgtct------------------a-ttat-acccatgtaatcctaatatct
tacatacatttcgctaaaggcgattttgctttaaggatttacacgaccttacgcacaaac
ttaatcgaccgagtgggtttaaag------------------------------------
----------------------------------
[16] Ttruncatulinoides_U_R036_06_FJ643341
-------------gaacgcgtggagcatgtggcttaatttgactcaacgcggggaatctt
accgggtccggacacactgaggattgacagacggttattgactta--tactcgc-ttaat
g-----------gc-tttaagctgttaaacgt--ttaacacctttacacaaagatgctag
tcctttcatgatcgtttgataggtggtgcatggccgttcttagttcgtggagtgatctgt
ctgcctaattgcgtttcactaaggtcccattcttcatacgtatgaatagcgtcttaactc
acttttaccgctacct---------------------atttgtagtaagcgctcatacta
ttgggaccggaatgcaacgagcgcgactgcaccacctaattgccccttatctaccatta-
--attactt--tattaaccgccctgtacgggcaccgg--------ggccttacctttact
gaaactagctggaccgctgct-ttcctttaagccagaggaaggttgcggcaataacaggt
ctgtgatgccctcagatgttccgggccgcacacgtgctacaatgatcagcac--aaagag
tattacctatcttcttatacc-taacccaatatgttaaacttattgcgt-aaggatattg
tctta---acgacttatccgctttag--cgctttaagattat-------tgggcggttat
gcctgcctcgagag--agtgtacagggcagcaagagtaatgattccctcgtttttactac
taataccgcgcttggtaacatattacactcgattaagtagggtctttgcttctaatagca
attgctatcctcacccttaggctctaaggatattacta----tctgtaaggtctacaggg
aggtgtatatggcgtacttacttattcacggtgggga-cagaccattgttaactgttggt
ctcggtctcaactaggaatgcctcgtacggg---ttggttcaccaaaccacccggaatat
gtccctgccctttgtacacaccg-cccgtcgctcttatcgatgaactcacttgtgaggct
gagggactgcgtct------------------a-ttat-acccatgtaatcctaatatct
tacatacatttcgctaaaggcgattttgctttaaggatttacacgaccttacgcacaaac
ttattcgacc--------------------------------------------------
----------------------------------
[17] Ttruncatulinoides_U_P114_14_FJ643324
-------------------gtggagcatgtggcttaatttgactcaacgcggggaatctt
accgggtccggacacactgaggattgacagacggttattgactta--tactcgc-ttaat
g-----------gc-tttaagctgttaaacgt--ttaacacctttacacaaagatgctag
tcctttcatgatcgtttgataggtggtgcatggccgttcttagttcgtggagtgatctgt
ctgcctaattgcgtttcactaaggtcccattcttcatacgtatgaatagcgtcttaactc
acttttaccgctacct---------------------atttgtagtaagcgctcatacta
ttgggaccggaatgcaacgagcgcgactgcaccacctaattgccccttatctaccatta-
--attactt--tattaaccgccctgtacgggcaccgg--------ggccttacctttact
gaaactagctggaccgctgct-ttcctttaagccagaggaaggttgcggcaataacaggt
ctgtgatgccctcagatgttccgggccgcacacgtgctacaatgatcagcac--agagag
tattacctatcttcttatacc-taacccaatatgttaaacttattgcgt-aagggtattg
tctta---acgacttatccgctttag--cgctttaagattat-------tgggcggttat
gcctgcctcgagag--agtgtacagggcagcaagagtaatgattccttcgtttttactac
taataccgcgcttggtaacatattacactcgattaagtagggtctttgcttctaatagca
attgctatcctcacccttaggctctaaggatattacta----tctctaaggtctacaggg
aggtgtatatggcgcacttacttattcacggtgggga-cagaccattgttaactgttggt
ctcggtctcaactaggaatgcctcgtacggg---ttggttcaccaaaccacccggaatat
gtccctgccctttgtacacaccg-cccgtcgctcttatcgatgaactcatttgtgaggct
gagggactgcgtct------------------a-ttat-acccgtgtaatcctaatatct
cacatacatttcgctaaaagcgattttgctttaaggatttatacgaccttacgcacaaac
ttattcgaccaaatgggtttaaag------------------------------------
----------------------------------
[18] Ttruncatulinoides_U_P114_06_FJ643323
-------------------gtggagcatgtggcttaatttgactcaacgcggggaatctt
accgggtccggacacactgaggattgacagacggttattgactta--tactcgc-ttaat
g-----------gc-tttaagctgttaagtgt--ttaacacctttacacaaagatgctag
tcctttcatgatcgtttgataggtggtgcatggccgttcttagttcgtggagtgatctgt
ctgcctaattgcgtttcactaaggtcccattcttcatacgtatgaatagcgtcttaactc
acttttaccgctacct---------------------atttgtagtaagcgctcatacta
ttgggaccggaatgcaacgagcgcgactgcaccacctaattgccccttatctaccatta-
--attactt--tattaaccgccctgtacgggcaccgg--------ggccttacctttact
gaaactagctggaccgctgct-ttcctttaagccagaggaaggttgcggcaataacaggt
ctgtgatgccctcagatgttccgggccgcacacgtgctacaatgatcagcac--agagag
tattacctatcttcttatacc-taacccaatatgttaaacttattgcgt-aaggatattg
tctta---acgacttatccgctttag--cgctttaagattat-------tggacggttat
gcctgcctcgagag--agtgtacagggcagcaagagtaatgattccttcgtttttactac
taataccgcgcttggtaacatattacactcgattaagtagggtctttgcttctaatagca
attgctatcctcacccttaggctctaaggatattacta----tctctaaggtctacaggg
aggtgtatatggcgcacttacttattcacggtgggga-cagaccattgttaactgttggt
ctcggtctcaactaggaatgcctcgtacggg---ttggttcaccaaaccacccggaatat
gtccctgccctttgtacacaccg-cccgtcgctcttatcgatgaactcatttgtgaggct
gagggactgcgtct------------------a-ttat-acccgtgtaatcctaatatct
cacatacatttcgctaaaagcgattttgctttaaggatttatacgaccttacgcacaaac
ttattcgaccaaatgggtttaaag------------------------------------
----------------------------------
[19] Ttruncatulinoides_U_R063_19_FJ643421
---------------------ggagcatgtggcttaatttgactcaacgcggggaatctt
accgggtccggacacactgaggattgacagacggttattgactta--tactcgc-ttaat
g-----------gc-tttaagctgttaaacgt--ttaacacctttacacaaagatgctag
tcctttcatgatcgtttgataggtggtgcatggccgttcttagttcgtggagtgatctgt
ctgcctaattgcgtttcactaaggtcccattcttcatacgtatgaatagcgtcttaactc
acttttaccgctacct---------------------atttgtagtaagcgctcatacta
ttgggaccggaatgcaacgagcgcgactgcaccacctaattgccccttatctaccatta-
--attactt--tattaaccgccctgtacgggcaccgg--------ggccttacctttact
gaaactagctggaccgctgct-ttcctttaagccagaggaaggttgcggcaataacaggt
ctgtgatgccctcagatgttccgggccgcacacgtgctacaatgatcagcac--agagag
tattacctatcttcttatacc-taacccaatatgttaaacttattgcgt-aaggatattg
tctta---acgacttatccgctttag--cgctttaagattat-------tgggcggttat
gcctgcctcgagag--agtgtacagggcagcaagagtaatgattccttcgtttttactac
taataccgcgcttggtaacatattacactcgattaagtagggtctttgcttctaatagca
attgctatcctcacccttaggctctaaggatattacta----tctctaaggtctacaggg
aggtgtatatggcgcacttacttattcacggtgggga-cagaccattgttaactgttggt
ctcggtctcaactaggaatgcctcgtacggg---ttggttcaccaaaccacccggaatat
gtccctgccctttgtacacaccg-cccgtcgctcttatcgatgaactcatttgtgaggct
gagggactgcgtct------------------a-ttat-acccgtgtaatcctaatatct
cacatacatttcgctaaaagcgattttgctttaaggatttatacgacc------------
------------------------------------------------------------
----------------------------------
[20] Ttruncatulinoides_U_R036_04_FJ643340
-------------gaacgcgtggagcatgtggcttaatttgactcaacgcggggaatctt
accgggtccggacacactgaggattgacagacggttattgactta--tactcgc-ttaat
g-----------gc-tttaagctgttaaacgt--ttaacacctttacacaaagatgctag
tcctttcatgatcgtttgataggtggtgcatggccgttcttagttcgtggagtgatctgt
ctgcctaattgcgtttcactaaggtcccattcttcatacgtatgaatagcgtcttaactc
acttttaccgctacct---------------------atttgtagtaagcgctcatacta
ttgggaccggaatgcaacgagcgcgactgcaccacctaattgccccttatctaccatta-
--attactt--tattaaccgccctgtacgggcaccgg--------ggccttacctttact
gaaactagctggaccgctgct-ttcctttaagccagaggaaggttgcggcaataacaggt
ctgtgatgccctcagatgttccgggccgcacacgtgctacaatgatcagcac--agagag
tattacctatcttcttatacc-taacccaatatgttaaacttattgcgt-aaggatattg
tctta---acgacttatccgctttag--cgctttaagattat-------tggacggttat
gcctgcctcgagag--agtgtacagggcagcaagagtaatgattccttcgtttttactac
taataccgcgcttggtaacatattacactcgattaagtagggtctttgcttctaatagca
attgctatcctcacccttaggctctaaggatattacta----tctctaaggtctacaggg
aggtgtatatggcgcacttacttattcacggtgggga-cagaccattgttaactgttggt
ctcggtctcaactaggaatgcctcgtacggg---ttggttcaccaaaccacccggaatat
gtccctgccctttgtacacaccg-cccgtcgctcttatcgatgaactcacttgtgaggct
gagggactgcgtct------------------atttat-acccgtgaaatcctaatatct
cacatacatttcgctaaaggcgattttgctttaaggatttacacgaccttacgcacaaac
ttattcgacc--------------------------------------------------
----------------------------------
[21] Ttruncatulinoides_U_R012_31_FJ643337
-------------gaacgcgtggagcatgtggcttaatttgactcaacgcggggaatctt
accgggtccggacacactgaggattgacagacggttattgactta--tactcgc-ttaat
g-----------gc-tttaagctgttaagtgt--ttaacacctttacacaaagatgctag
tcctttcatgatcgtttgataggtggtgcatggccgttcttagttcgtggagtgatctgt
ctgcctaattgcgtttcactaaggtcccattcttcatacgtatgaatagcgtcttaactc
acttttaccgctacct---------------------atttgtagtaagcgctcatacta
ttgggaccggaatgcaacgagcgcgactgcaccacctaattgccccttatctaccatta-
--attactt--tattaaccgccctgtacgggcaccgg--------ggccttacctttact
gaaactagctggaccgctgct-ttcctttaagccagaggaaggttgcggcaataacaggt
ctgtgatgccctcagatgttccgggccgcacacgtgctacaatgatcagcac--aaagag
tattacctatcttcttatacc-taacccaatatgttaaacttattgcgt-aaggatattg
tcttaacgacgacttatccgctttag--cgctttaagattat-------tggacggttat
gcctgcctcgagag--agtgtacagggcagcaagagtaatgattccctcgtttttactac
taataccgcgcttggtaacatattacactcgattaagtagggtctttgcttctaatagca
attgctatcctcacccttaggctctaaggatattacta----tctctaaggtctacaggg
aggtgtatatggcgcacttacttattcacggtgggga-cagaccattgttaactgttggt
ctcggtctcaactaggaatgcctcgtacggg---ttggttcaccaaaccacccggaatat
gtccctgccctttgtacacaccg-cccgtcgctcttatcgatgaactcacttgtgaggct
gagggactgcgtct------------------atttat-acccatgtaatcctaatatct
cacatacatttcgctaaaggcgattttgctttaaggatttacacgaccttacgcacaaac
ttattcgacc--------------------------------------------------
----------------------------------
[22] Ttruncatulinoides_U_R012_28_FJ643336
-------------gaacgcgtggagcatgtggcttaatttgactcaacgcggggaatctt
accgggtccggacacactgaggattgacagacggttattgactta--tactcgc-ttaat
ggctttaagctcgc-tttaagctgttaaacgt--ttaacacctttacacaaagatgctag
tcctttcatgatcgtttgataggtggtgcatggccgttcttagttcgtggagtgatctgt
ctgcctaattgcgtttcactaaggtcccattcttcatacgtatgaatagcgtcttaacta
tcttttaccgctacct---------------------atttgtagtaagcgctcatacta
ttgggaccggaatgcaacgagcgcgactgcaccacctaattgccccttatctaccatta-
--attactt--tattaaccgccctgtacgggcaccgg--------ggccttacctttact
gaaactagctggaccgctgct-ttcctttaagccagaggaaggttgcggcaataacaggt
ctgtgatgccctcagatgttccgggccgcacacgtgctacaatgatcagcac--aaagag
tattacctatcttcttatacc-taacccaatatgttaaacttattgcgt-aaggatattg
tcttaacgacgacttatccgctttag--cgctttaagattat-------tggacggttat
gcctgcctcgagag--agtgtacagggcagcaagagtaatgattccctcgtttttactac
taataccgcgcttggtaacatattacactcgattaagtagggtctttgcttctaatrgca
attgctatcctcacccttaggctctaaggatattacta----tctctaaggtctacaggg
aggtgtatatggcgcacttacttattcacggtgggga-cagaccattgttaactgttggt
ctcggtctcaactaggaatgcctcgtacggg---ttggttcaccaaaccacccggaatat
gtccctgccctttgtacacaccg-cccgtcgctcttatcgatgaactcacttgtgaggct
gagggactgcgtct------------------atttat-acccatgtaatcctaatatct
cacatacatttcgctaaaggcgattttgctttaaggatttacacgaccttacgcacaaac
ttattcgaccgagtgggtttaaag------------------------------------
----------------------------------
[23] Ttruncatulinoides_U_R012_09_FJ643334
-------------gaacgcgtggagcatgtggcttaatttgactcaacgcggggaatctt
accgggtccggacacactgaggattgacagacggttattgactta--tactcgc-ttaat
ggctttaagctcgc-tttaagctgttaaacgt--ttaacacctttacacaaagatgctag
tcctttcatgatcgtttgataggtggtgcatggccgttcttagttcgtggagtgatctgt
ctgcctaattgcgtttcactaaggtcccattcttcatacgtatgaatagcgtcttaactc
acttttaccgctacct---------------------atttgtagtaagcgctcatacta
ttgggaccggaatgcaacgagcgcgactgcaccacctaattgccccttatctaccatta-
--attactt--tattaaccgccctgtacgggcaccgg--------ggccttacctttact
gaaactagctggaccgctgct-ttcctttaagccagaggaaggttgcggcaataacaggt
ctgtgatgccctcagatgttccgggccgcacacgtgctacaatgatcagcac--aaagag
tattacctatcttcttatacc-taacccaatatgttaaacttattgcgt-aaggatattg
tcttaacgacgacttatccgctttag--cgctttaagattat-------tggacggttat
gcctgcctcgagag--agtgtacagggcagcaagagtaatgattccctcgtttttactac
taataccgcgcttggtaacatattacactcgattaagtagggtctttgcttctaatggca
attgctatcctcacccttaggctctaaggatattacta----tctctaaggtctacaggg
aggtgtatatggcgcacttacttattcacggtgggga-cagaccattgttaactgttggt
ctcggtctcaactaggaatgcctcgtacggg---ttggttcaccaaaccacccggaatat
gtccctgccctttgtacacaccg-cccgtcgctcttatcgatgaactcacttgtgaggct
gagggactgcgtct------------------atttat-acccatgtaatcctaatatct
cacatacatttcgctaaaggcgattttgctttaaggatttacacgaccttacgcacaaac
ttattcgaccgagtgggtttaaag------------------------------------
----------------------------------
[24] Ttruncatulinoides_U_R12_27_AY359166
aagggcaccacaagaacgcgtggagcatgtggcttaatttgactcaacgcggggaatctt
accgggtccggacacactgaggattgacagacggttattgactta--tactcgc-ttaat
ggctttaagctcgc-tttaagctgttaaacgt--ttaacacctttacacaaagatgctag
tcctttcatgatcgtttgataggtggtgcatggccgttcttagttcgtggagtgatctgt
ctgcctaattgcgtttcactaaggtcccattcttcatacgtatgaatagcgtcttaactc
acttttaccgctacct---------------------atttgtagtaagcgctcatacta
ttgggaccggaatgcaacgagcgcgactgcaccacctaattgccccttatctaccatta-
--attactt--tattaaccgccctgtacgggcaccgg--------ggccttacctttact
gaaactagctggaccgctgct-ttcctttaagccagaggaaggttgcggcaataacaggt
ctgtgatgccctcagatgttccgggccgcacacgtgctacaatgatcagcac--aaagag
tattacctatcttcttatacc-taacccaatatgttaaacttattgcgt-aaggatattg
tcttaacgacgacttatccgctttag--cgctttaagattat-------tggacggttat
gcctgcctcgagag--agtgtacagggcagcaagagtaatgattccctcgtttttactac
taataccgcgcttggtaacatattacactcgattaagtagggtctttgcttctaatagca
attgctatcctcacccttaggctctaaggatattacta----tctctaaggtctacaggg
aggtgtatatggcgcacttacttattcacggtgggga-cagaccattgttaactgttggt
ctcggtctcaactaggaatgcctcgtacggg---ttggttcaccaaaccacccggaatat
gtccctgccctttgtacacaccg-cccgtcgctcttatcgatgaactcacttgtgaggct
gagggactgcgtct------------------atttat-acccatgtaatcctaatatct
cacatacatttcgctaaaggcgattttgctttaaggatttacacgaccttacgcacaaac
ttattcgaccgagtgggtttaaaggaaagagaagtcgtaacaaggcatcg----------
----------------------------------
[25] Ttruncatulinoides_U_P115_13_FJ643329
------------------------------------------------------------
-----------------tgaggattgacagacggttattgactta--tactcgc-ttaat
ggctttaagctcgc-tttaagctgttaaacgt--ttaacacctttacacaaagatgctag
tcctttcatgatcgtttgataggtggtgcatggccgttcttagttcgtggagtgatctgt
ctgcctaattgcgtttcactaaggtcccattcttcatacgtatgaatagcgtcttaactc
acttttaccgctacct---------------------atttgtagtaagcgctcatacta
ttgggaccggaatgcaacgagcgcgactgcaccacctaattgccccttatctaccatta-
--attactt--tattaaccgccctgtacgggcaccgg--------ggccttacctttact
gaaactagctggaccgctgct-ttcctttaagccagaggaaggttgcggcaataacaggt
ctgtgatgccctcagatgttccgggccgcacacgtgctacaatgatcagcac--aaagag
tattacctatcttcttatacc-taacccaatatgttaaacttattgcgt-aagggtattg
tctta---acgacttatccgctttag--cgctttaagattat-------tggacggttat
gcctgcctcgagag--agtgtacagggcagcaagagtaatgattccctcgtttttactac
taataccgcgcttggtaacatattacactcgattaagtagggtctttgcttctaatagca
attgctatcctcacccttaggctctaaggatattacta----tctgtaaggtctacaggg
aggtgtatatggcgtacttacttattcacggtgggga-cagaccattgttaactgttggt
ctcggtctcaactaggaatgcctcgtacggg---ttggttcaccaaaccacccggaatat
gtccctgccctttgtacacaccg-cccgtcgctcttatcgatgaactcacttgtgaggct
gagggactgcgtct------------------atttat-acccgtgtaatcctaatatct
tacatacatttcgctaaaggcgatattgctttaaggatttacacgaccttacgcacaaac
ttattcgaccaagtgggtttaaag------------------------------------
----------------------------------
[26] Ttruncatulinoides_U_P115_10_FJ643328
-------------------gtggagcatgtggcttaatttgactcaacgcggggaatctt
accgggtccggacacactgaggattgacagacggttattgactta--tactcgc-ttaat
ggctttaagctcgc-tttaagctgttaaacgt--ttaacacctttacacaaagatgctag
tcctttcatgatcgtttgataggtggtgcatggccgttcttagttcgtggagtgatctgt
ctgcctaattgcgtttcactaaggtcccattcttcatacgtatgaatagcgtcttaactc
acttttaccgctacct---------------------atttgtagtaagcgctcatacta
ttgggaccggaatgcaacgagcgcgactgcaccacctaattgccccttatctaccatta-
--attactt--tattaaccgccctgtacgggcaccgg--------ggccttacctttact
gaaactagctggaccgctgct-ttcctttaagccagaggaaggttgcggcaataacaggt
ctgtgatgccctcagatgttccgggccgcacatgtgctacaatgatcagcac--aaagag
tattacctatcttcttatacc-taacccaatatgttaaacttattgcgt-aaggatattg
tctta---acgacttatccgctttag--cgctttaagattat-------tggacggttat
gcctgcctcgagag--agtgtacagggcagcaagagtaatgattccttcgtttttactac
taataccgcgcttggtaacatattacactcgattaagtagggtctttgcttctaatagca
attgctatcctcacccttaggctctaaggatattacta----tctctaaggtctacaggg
aggtgtatatggcgcacttacttattcacggtgggga-cagaccattgttaactgttggt
ctcggtctcaactaggaatgcctcgtacggg---ttggttcaccaaaccacccggaatat
gtccctgccctttgtacacaccg-cccgtcgctcttatcgatgaactcacttgtgaggct
gagggactgcgtct------------------atttat-acccgtgaaatcctaatatct
cacatacatttcgctaaaggcgattttgctttaaggatttacacgaccttacgcacaaac
ttattcgaccaagtgggtttaaag------------------------------------
----------------------------------
[27] Ttruncatulinoides_U_P115_05_FJ643326
-------------------gtggagcatgtggcttaatttgactcaacgcggggaatctt
accgggtccggacacactgaggattgacagacggttattgactta--tactcgc-ttaat
ggctttaagctcgc-tttaagctgttaaacgt--ttaacacctttacacaaagatgctag
tcctttcatgatcgtttgataggtggtgcatggccgttcttagttcgtggagtgatctgt
ctgcctaattgcgtttcactaaggtcccattcttcatacgtatgaatagcgtcttaactc
acttttaccgctacct---------------------atttgtagtaagcgctcatacta
ttgggaccggaatgcaacgagcgcgactgcaccacctaattgccccttatctaccatta-
--attactt--tattaaccgccctgtacgggcaccgg--------ggccttacctttact
gaaactagctggaccgctgct-ttcctttaagccagaggaaggttgcggcaataacaggt
ctgtgatgccctcagatgttccgggccgcacacgtgctacaatgatcagcac--agagag
tattacctatcttcttatacc-taacccaatatgttaaacttattgcgt-aaggatattg
tctta---acgacttatccgctttag--cgctttaagattat-------tggacggttat
gcctgcctcgagag--agtgtacagggcagcaagagtaatgattccttcgtttttactac
taataccgcgcttggtaacatattacactcgattaagtagggtctttgcttctaatagca
attgctatcctcacccttaggctctaaggatattacta----tctgtaaggtctacaggg
aggtgtatatggcgcacttacttattcacggtgggga-cagaccattgttaactgttggt
ctcggtctcaactaggaatgcctcgtacggg---ttggttcaccaaaccacccggaatat
gtccctgccctttgtacacaccg-cccgtcgctcttatcgatgaactcacttgtgaggct
gagggactgcgtct------------------atttat-acccgtgtaatcctaatattt
cacatacatttcgctaaaggcgattttgctttaaggatttacacgaccttacgcacaaac
ttattcgaccaagtgggtttaaag------------------------------------
----------------------------------
[28] Ttruncatulinoides_U_P115_06_FJ643327
-------------------gtggagcatgtggcttaatttgactcaacgcggggaatctt
accgggtccggacacactgaggattgacagacggttattgactta--tactcgc-ttaat
ggctttaagctcgc-tttaagctgttaaacgt--ttaacacctttacacaaagatgctag
tcctttcatgatcgtttgataggtggtgcatggccgttcttagttcatggagtgatctgt
ctgcctaattgcgtttcactaaggtcccattcttcatacgtatgaatagcgtcttaactc
acttttaccgctacct---------------------atttgtagtaagcgctcatacta
ttgggaccggaatgcaacgagcgcgactgcaccacctaattgccccttatctaccatta-
--attactt--tattaaccgccctgtacgggcaccgg--------ggccttacctttact
gaaactagctggaccgctgct-ttcctttaagccagaggaaggttgcggcaataacaggt
ctgtgatgccctcagatgttccgggccgcacacgtgctacaatgatcagcac--agagag
tattacctatcttcttatacc-taacccaatatgttaaacttattgcgt-aaggatattg
tctta---acgacttatccgctttag--cgctttaagattat-------tggacggttat
gcctgcctcgagag--agtgtacagggcagcaagagtaatgattccctcgtttttactac
taataccgcgcttggtaacatattacactcgattaagtagggtctttgcttctaatagca
attgctatcctcacccttaggctctaaggatattacta----tctctaaggtctacaggg
aggtgtatatggcgcacttacttattcacggtgggga-cagaccattgttaactgttggt
ctcggtctcaactaggaatgcctcgtacggg---ttggttcaccaaaccacccggaatat
gtccctgccctttgtacacaccg-cccgtcgctcttatcgatgaactcacttgtgaggct
gagggactgcgtct------------------atttat-acccgtgtaatcctaatattt
cacatacatttcgctaaaggcgattttgctttaaggatttacacgaccttacgcacaaac
ttaatcgaccgagtgggtttaaag------------------------------------
----------------------------------
[29] Ttruncatulinoides_U_R066_54_FJ643422
--------------------------------------ttgactcaacgcggggaatctt
accgggtctggacacactgaggattgacagacggttattgactta--tactcgc-ttaat
ggctttaagctcgc-tttaagctgttaaacgt--ttaacacctttacacaaagatgctag
tcctttcatgatcgtttgataggtggtgcatggccgttcttagttcgtggagtgatctgt
ctgcctaattgcgtttcactaaggtcccattcttcatacgtatgaatagcgtcttaacta
tcttttaccgctacct---------------------atttgtagtaagcgctcatacta
ttgggaccggaatgcaacgagcgcgactgcaccacctaattgccccttatctaccatta-
--attactt--tattaaccgccctgtacgggcaccgg--------ggccttacctttact
gaaactagctggaccgctgct-ttcctttaagccagaggaaggttgcggcaataacaggt
ctgtgatgccctcagatgttccgggccgcacacgtgctacaatgatcagcac--aaagag
tattacctatcttcttatacc-taacccaatatgttaaacttattgcgt-aagggtattg
tctta---acgacttatccgctttag--cgctttaagattat-------tggacggttat
gcctgcctcgagag--agtgtacagggcagcaagagtaatgattccctcgtttttactac
taataccgcgcttggtaacatattacactcgattaagtagggtctttgcttctaatggca
attgctatcctcacccttaggctctaaggatattacta----tctgtaaggtctacaggg
aggtgtatatggcgcacttacttattcacggtgggga-cagaccattgttaactgttggt
ctcggtctcaactaggaatgcctcgtacggg---ttggttcaccaaaccacccggaatat
gtccctgccctttgtacacaccg-cccgtcgctcttatcgatgaactcacttgtgaggct
gagggactgcgtct------------------atttat-acccgtgaaatcctaatatct
cacatacatttcgctaaaggcgattttgctttaaggatttacacgaccttacgcacaaa-
------------------------------------------------------------
----------------------------------
[30] Ttruncatulinoides_U_R036_34_FJ643343
-------------gaacgcgtggagcatgtggcttaatttgactcaacgcggggaatctt
accgggtccggacacactgaggattgacagacggttattgactta--tactcgc-ttaat
g-----------gc-tttaagctgttaaacgt--ttaacacctttacacaaagatgctag
tcctttcatgatcgtttgataggtggtgcatggccgttcttagttcgtggagtgatctgt
ctgcctaattgcgtttcactaaggtcccattcttcatacgtatgaatagcgtcttaacta
tcttttaccgctacct---------------------atttgtagtaagcgctcatacta
ttgggaccggaatgcaacgagcgcgactgcaccacctaattgccccttatctaccatta-
--attactttatattaaccgccctgtacgggcaccgg--------ggccttacctttact
gaaactagctggaccgctgct-ttcctttaagccagaggaaggttgcggcaataacaggt
ctgtgatgccctcagatgttccgggccgcacacgtgctacaatgatcagcac--aaagag
tattacctatcttcttatacc-taacccaatatgttaaacttattgcgt-aagggtattg
tctta---acgacttatccgctttag--cgctttaagattat-------tggacggttgt
gcctgcctcgaaag--agtgtacagggcagcaagagtaatgattccctcgtttttactac
taataccgcgcttggtaacatattacactcgattaagtagggtctttgcttttaatagca
attgctatcctcacccttaggctctaaggatattacta----tctctaaggtctacaggg
aggtgtatatggcgcacttacttattcacggtgggga-cagaccattgttaactgttggt
ctcggtctcaactaggaatgcctcgtacggg---ttggttcaccaaaccacccggaatat
gtccctgccctttgtacacaccg-cccgtcgctcttatcgatgaactcacttgtgaggct
gagggactgcgtct------------------a-ttat-acccgtgtaattctcatatct
cacatacatttcgctaaaggcgattttgctttagggatttacacgaccttacgcacaaac
ttattcgacc--------------------------------------------------
----------------------------------
[31] Ttruncatulinoides_U_R5_4_AY359167
-agggcaccacaagaacgcgtggagcatgtggcttaatttgactcaacgcggggaatctt
accgggtccggacacactgaggattgacagacggttattgactta--tactcgc-ttaat
a-----------gc-tttaagctgttaagtgt--ttaacacctttacacaaagatgctag
tcctttcatgatcgtttgataggtggtgcatggccgttcttagttcgtggagtgatctgt
ctgcctaattgcgtttcactaaggtcccattcttcatacgtatgaatagcgtcttaactc
acttttaccgctacct---------------------atttgtagtaagcgctcatacta
ttgggaccggaatgcaacgagcgcgactgcaccacctaattgccccttatctaccatta-
--attactt--tattaaccgccctgtacgggcaccgg--------ggccttacctttact
gaaactagctggaccgctgct-ttcctttaagccagaggaaggttgcggcaataacaggt
ctgtgatgccctcagatgttccgggccgcacacgtgctacaatgatcagcaccaaagagg
tattacctatcttcttataccttaacccaatatgttaaacttattgcgt-aagggta-tg
tctta---acgacttatccgctttag--cgctttaagattat-------tggacggttgt
gcctgcctcgagag--agtgtacagggcagcaagagtaatgattccttcgtttttactac
taataccgcgcttggtaacatattacactcgattaagtagggtctttgcttttaatagca
attgctatcctcacccttaggctctaaggatattacta----tctctaaggtctacaggg
aggtgtatatggcgcacttacttattcacggtgggga-cagaccattgttaactgttggt
ctcggtctcaactaggaatgcctcgtacggg---ttggttcaccaaaccacccggaatat
gtccctgccctttgtacacaccg-cccgtcgctcttatcgatgaactcacttgtgaggct
gagggactgcgtct------------------a-ttat-acccgtgtaatcctaatatct
tacatacatttcgctaaaagcgattttgctctaaggatttacacgaccttacgcacaaac
ttattcgaccaagtgggtttaagg-aaagagaagtcgtaacaaggcatca----------
----------------------------------
[32] 'Ttruncatulinoides_V_GUA-2_3_AB468855'
aagggcaccacaagaacgcgtggagcatgtggcttaatttgactcaacgcggggaatctt
accgggtccggacatactgaggattgacagacggttattgacttaagtaagcgctttaat
a-----------ga-ttaactctattaagcgctcttaacacctttacacaaagatgctag
tcctttcatgatcgtttgataggtggtgcatggccgttcttagttcgtggagtgatctgt
ctgcctaattgcgtttcactaaggtcccattcatcatacgtatgaatagcgtcttaaatc
acttttatcattactt---------------------acttgtagtaagcgctcatacta
ttgggaccggaatgcaacgagcgcgactgcaccacctaattgccccttatctaccatta-
--attattat-tattaaccgccctgtacgggcaccgg--------ggccttacctttact
gaaactagctggaccgctgct-ttcctttaagccagaggaaggttgcggcaataacaggt
ccgtgatgccctcagatgttccgggccgcacacgtgccacaatgatcagcac--aaagag
tattacctatcttcttatacc-taacctaatatgttaaacttatcgcgt-aagggtattg
tctta---acgacgtatccgctttag--cgcgttaagattat-------tgggcggttat
gcctgcctcgagag--agtgtacagggcagcaagagtaatgattccctcgtttttactac
taataccgcgcttggtaacatataacactcgattaagtagagtctttgcttctaatagc-
attgctactctcacccttagtctcttaagatatttatata--tctcccaggtctacaggg
aggtgtgtatggcgcacttacttattcacggtgggga-cagaccattgttaactgttggt
ctcggtctcaactaggaatgcctcgtacggg---ttggttcaccaaaccacccggaatat
gtccctgccctttgtacacaccg-cccgtcgctcttatcgatgaactcacttgtgaggct
aagggactgcgtcttaacac--atatatctacacttat-acccgtgtaatcctcatatct
taaatacatttcgctaaacgcgattttcctttaaggatttacacaaccttgcgcacaaac
ttattcgaccaagtgggtttaaaggaaagagaagtcgtaacaaggcagcagtaggtgaac
ct--------------------------------
[33] 'Ttruncatulinoides_V_GUA-2_2_AB468854'
aagggcaccacaagaacgcgtggagcatgtggcttaatttgactcaacgcggggaatctt
accgggtccggacacactgaggattgacagacggttattgacttaagtaagcgccttaat
a-----------ga-tttattctgttaagcgctcttaacacctctacacaaagatgctag
tcctttcatgatcgtttgataggtggtgcatggccgttcttagttcgtggagtgatctgt
ctgcctaattgcgtttcactaaggtcccattcatcatacgtatgaatagcgtcttaactc
acttttatcattactt---------------------acttgtagtaagcgctcatacta
ttgggaccggaatgcaacgagcgcgactgcaccacctaattgccccttaactaccatta-
--attattat-tattaaccgccctgtacgggcaccgg--------ggccctacctttact
gaaactagctggaccgctgct-ttcctttaagccagaggaaggttgcggcaataacaggt
ctgtgatgccctcagatgttccgggccgcacacgtgctacaatgatcagcac--aaagag
tattacctatcttcttatacc-taacctaatatgttaaacttatcgcgt-aagggtattg
tctta---acgacgtatctgctttag--cgcgttaagattat-------tgggcggttat
gcctgcctcgagag--agtgttcagggcagcaagagtaatgattccctcgtttttactac
taataccgcgcttggtaacatataacactcgattaagtagagtctttgcttctaatagc-
attgctactctcacccttagtctcttaagatatttatatatctctctaaggtctacaggg
aggtgtgtatggcgcacttacttattcacggtgggga-cagaccattgttaactgttggt
ctcggtctcaactaggaatgcctcgtacggg---ttggttcaccaaaccgcccggaatat
gtccctgccctttgtacacaccg-cccgtcgctcttatcgatgaactcacttgtgaggct
aagggactgcgtcttaacac--atatatctacacttat-acccgtgtaatcctcatatct
taaatacatttcgctaaacgcgattttcctttaaggatttacacgaccttgcgcacaaac
ttattcgaccaagtgggtttaaaggaaagagaagtcgtaacaaggcagcagtaggtgaac
ct--------------------------------
[34] Ttruncatulinoides_U_Y1075_1
aagggcaccacaagaacgcgtggagcatgtggcttaatttgactcaacgcggggaatctt
accgggtccggacacactgaggattgacagacggttattgacttaagtaagcgccttaat
a-----------ga-tttattctgttaagcgctcttaacacctttacacaaagatgctag
tcctttcatgatcgtttgataggtggtgcatggccgttcttagttcgtggagtgatctgt
ctgcctaattgcgtttcactaaggtcccattcatcatacgtatgaatagcgtcttaactc
acttttatcattactt---------------------atttgtagtaagcgctcatacta
ttgggaccggaatgcaacgagcgcgactgcaccacctaattgccccttatctaccatta-
--attattat-tattaaccgccctgtacgggcaccgg--------ggccttacctttact
gaaactagctggaccgctgct-ttcctttaagccagaggaaggttgcggcaataacaggt
ctgtgatgccctcagatgttccgggccgcacacgtgctacaatgatcagcac--aaagag
tattacctatcttcttatacc-taacctaatatgttaaacttatcgcgt-aagggtattg
tctta---acgacgtatccgctttag--cgcgttaagattat-------tgggcggttat
gcctgcctcgagag--agtgtacagggcagcaagagtaatgattccctcgtttttactac
taataccgcgcttggtaacatataacactcgattaagtagagtctttgcttctaatagc-
attgctactctcacccttaggctcttaaggtatttatatg--tctctaaggtctacaggg
aggtgtgtatggcgcacttacttattcacggtgggga-cagaccattgttaactgttggt
ctcggtctcaactaggaatgcctcgtacggg---ttggttcaccaaaccacccggaatat
gtccctgccctttgtacacaccg-cccgtcgctcttatcgatgaactcacttgtgaggct
aagggactgcgtcttaacac--atatatctacacttat-acccgtgtaatcctcatattc
taaatacatttcgctaaacgcgattttcctttaaggatttacatggccttacgcacaaac
ttattcgaccaagtgggtttaaaggaaagagaagtcgtaacaaggcagcagtaggtgaac
ct--------------------------------
[35] Ttruncatulinoides_U_Y1075_2
aagggcaccacaagaacgcgtggagcatgtggcttaatttgactcaacgcggggaatctt
accgggtccggacacactgaggattgacagacggttattgacttaagtaagcgccttaat
a-----------ga-tttattctgttaagcgctcttaacacctttacacaaagatgctag
tcctttcatgatcgtttgataggtggtgcatggccgttcttagttcgtggagtgatctgt
ctgcctaattgcgtttcactaaggtcccattcatcatacgtatgaatagcgtcttaactc
acttttatcattactt---------------------a-ttgtagtaagcgctcatacta
ttgggaccggaatgcaacgagcgcgactgcaccacctaattgccccttatctaccatta-
--attattat-tattaaccgccctgtacgggcaccgg--------ggccttacctttact
gaaactagctggaccgctgct-ttcctttaagccagaggaaggttgcggcaataacaggt
ctgtgatgccctcagatgttccgggccgcacacgtgctacaatgatcagcac--aaagag
tattacctatcttcttatacc-taacctaatatgttaaacttatcgcgt-aagggtattg
tctta---acgacgtatccgctttag--cgcgttaagattat-------tgggcggttat
gcctgcctcgagag--agtgtacagggcagcaagagtaatgattccctcgtttttactac
taataccgcgcttggtaacatataacactcgattaagtagagtctttgcttctaatagc-
attgctactctcacccttaggctcttaagatatttatatg--tctctaaggtctacaggg
aggtgtgtatggcgcacttacttattcacggtgggga-cagaccattgttaactgttggt
ctcggtctcaactaggaatgcctcgtacggg---ttggttcaccaaaccacccggaatat
gtccctgccctatgtacacaccg-cccgtcgctcttatcgatgaactcacttgtgaggct
aagggactgcgtcttaacac--atatatctacacttat-acccgtgtaatcctcatattc
taaatacatttcgctaaacgcgattttcctttaaggatttacatggccttacgcacaaac
ttattcgaccaagtgggtttaaaggaaagagaagtcgtaacaaggcagcagtaggtgaac
ct--------------------------------
[36] Ttruncatulinoides_U_Y1086_20
aagggcaccacaagaacgcgtggagcatgtggcttaatttgactcaacgcggggaatctt
accgggtccgggcacactgaggattgacaggcggttattgacttaagtaagcgccttaat
a-----------ga-tttattctgttaagcgctcttaacacctttacacaaagatgctag
tcctttcatgatcgtttgataggtggtgcatggccgttcttagttcgtggagtgatctgt
ctgcctaattgcgtttcactaaggtcccattcatcatacgtatgaatagcgtcttaactc
acttttatcattactt---------------------a-ttgtagtaagcgctcatacta
ttgggaccggaatgcaacgagcgcgactgcaccacctaattgccccttatctaccatta-
--attattat-tattaaccgccctgtacgggcaccgg--------ggccttacctttact
gaaactagctggaccgctgct-ttcctttaagccagaggaaggttgcggcaataacaggt
ctgtgatgccctcagatgttccgggccgcacacgtgctacaatgatcagcac--aaagag
tattacctatcttcttatacc-taacctaatatgttaaacttattgcgt-aagggtattg
tctta---acgacgtatccgctttag--cgcgttaagattat-------tgggcggttat
gcctgcctcgagag--agtgtacagggcagcaagagtaatgattccctcgtttttactac
taataccgcgcttggtaacatataacactcgattaagtagagtctttgcttctaatagc-
attgctactctcacccttagtctcttaagatatttatata--tctctaaggtctacaggg
aggtgtgtatggcgcacttacttattcacggtgggga-cagaccattgttaactgttggt
ctcggtctcaactaggaatgcctcgtacggg---ttggttcaccaaaccacccggaatat
gtccctgccctttgtacacaccg-cccgtcgctcttatcgatgaactcacttgtgaggct
aagggactgcgtcttaacac--atatatctacacttat-acccgtgtaatcctcatattc
taaatacatttcgctaaacgcgattttcctttaaggatttacatggccttacgcacaaac
ttattcgaccaagtgggtttaaaggaaagagaagtcgtaacaaggcagcagtaggtgaac
ct--------------------------------
[37] Ttruncatulinoides_U_Y1086_17
aagggcaccacaagaacgcgtggagcatgtggcttaatttgactcaacgcggggagtctt
accgggtccggacacactgaggattgacagacggttattgacttaagtaagcgccttaat
a-----------ga-tttattctgttaagcgctcttaacacctttacacaaagatgctag
tcctttcatgatcgtttgataggtggtgcatggccgttcttagttcgtggagtgatctgt
ctgcctaattgcgtttcactaaggtcccattcatcatacgtatgaatagcgtcttaactc
acttttatcattactt---------------------a-ttgtagtaagcgctcatactg
ttgggaccggaatgcaacgagcgcgactgcaccacctaattgccccttatctaccatta-
--attattat-tattaaccgccctgtacgggcaccgg--------ggccttacctttact
gaaactagctggaccgctgct-ttcctttaagccagaggaaggttgcggcaataacaggt
ctgtgatgccctcagatgttccgggccgcacacgtgctacaatgatcagcac--aaagag
tattacctatcttcttatacc-taacctaatatgttaaacttatcgcgt-aagggtattg
tctta---acgacgtatccgctttag--cgcgttaagattat-------tgggcggttat
gcctgcctcgagag--agtgtacagggcagcaagagtaatgattccctcgtttttactac
taatatcgcgcttggtaacatataacactcgattaagtagagtctttgcttctaatagc-
attgctactctcacccttagtctcttaagatatttatatatctctctaaggtctacaggg
aggtgtgtatggcgcacttacttattcacggtgggga-cagaccattgttaactgttggt
ctcggtctcaactaggaatgcctcgtacggg---ttggttcaccaaaccacccggaatat
gtccctgccctttgtacacaccg-cccgtcgctcttatcgatgaactcacttgtgaggct
aagggactgcgtcttaacac--atatatctacacttat-acccgtgtaatcctcatattc
taaatacatttcgctaaacgcgattttcctttaaggatttacatggccttacgcacaaac
ttattcgaccaagtgggtttaaaggaaagagaagtcgtaacaaggcagcagtaggtgaac
ct--------------------------------
[38] Ttruncatulinoides_U_Y1317_11
aagggcaccacaagaacgcgtggagcatgtggcttaatttgactcaacgcggggaatctt
accgggtccggacacactgaggattgacagacggttattgacttaagtaagcgccttaat
a-----------ga-tttattctgttaagcgctcttaacacctttacacaaagatgctag
tcctttcatgatcgtttgataggtggtgcatggccgttcttagttcgtggagtgatctgt
ccgcctaattgcgtttcactaaggtcccattcatcatacgtatgaatagcgtcttaactc
acttttatcattactt---------------------a-ttgtagtaagcgctcatacta
ttgggaccggaatgcaacgagcgcgactgcaccacctaattgccccttatctaccatta-
--attattat-tattaaccgccctgtacgggcaccgg--------ggccttacctttact
gaaactagctggaccgctgct-ttcctttaagccagaggaaggttgcggcaataacaggt
ctgtgatgccctcagatgttccgggccgcacacgtgctacaatgatcagcac--aaagag
tattacctatcctcttatacc-taacctaatatgttaaacttatcgcgt-aagggtattg
tctta---acgacgtatccgctttag--cgcgttaagattat-------tgggcggttat
gcctgcctcgagag--agtgtacagggcagcaagagtaatgattccctcgtttttactac
taataccgcgcttggtaacatataacactcgattaagtagagtctttgcttctaatagc-
attgctactctcacccttagtctcttaagatatttatatatctctctaaggtctacaggg
aggtgtgtatggcgcacttacttattcacggtgggga-cagaccattgttaactgttggt
ctcggtctcaactaggaatgcctcgtacggg---ttggttcaccaaaccacccggaatat
gtccctgccctttgtacacaccg-cccgtcgctcttatcgatgaactcacttgtgaggct
aagggactgcgtcttaacac--atatatctacacttat-acccgtgtaatcctcatattc
taaatacatttcgctaaacgcgattttcctttaaggatttacacgaccttgcgcacaaac
ttattcgaccaagtgggtttaaaggaaagagaagtcgtaacaaggcagcagtaggtgaac
ct--------------------------------
[39] Ttruncatulinoides_U_Y1086_19
aagggcaccacaagaacgcgtggagcatgtggcttaatttgactcaacgcggggaatctt
accgggtccggacacactgaggattgacagacggttattgacttaagtaagcgccttaat
a-----------ga-tttattctgttaagcgctcttaacacctttacacaaagatgctag
tcctttcatgatcgtttgataggtggtgcatggccgttcttagttcgtggagtgatctgt
ctgcctaattgcgtttcactaaggtcccattcatcatacgtatgaatagcgtcttaactc
acttttatcattactt---------------------a-ttgtagtaagcgctcatacta
ttgggaccggaatgcaacgagcgcgactgcaccacctaattgccccttatctaccatta-
--attattat-tattaaccgccctgtacgggcaccgg--------ggccttacctttact
gaaactagctggaccgctgct-ttcctttaagccagaggaaggttgcggcaataacaggt
ctgtgatgccctcagatgttccgggccgcacacgtgctacaatgatcagcac--aaagag
tattacctatcttcttatacc-taacctaatatgttaaacttatcgcgt-aagggtattg
tctta---acgacgtatccgctttag--cgcgttaagattat-------tgggcggttat
gcctgcctcgagag--agtgtacagggcagcaagagtaatgattccctcgtttttactac
taataccgcgcttggtaacatataacactcgattaagtagagtctttgcttctaatagc-
attgctactctcacccttagtctcttaagatatttatatatctctctaaggtctacaggg
aggtgtgtatggcgcacttacttattcacggtgggga-cagaccattgttaactgttggt
ctcggtctcaactaggaatgcctcgtacggg---ttggttcaccaaaccacccggaatat
gtccctgccctttgtacacaccg-cccgtcgctcttatcgatgaactcacttgtgaggct
aagggactgcgtcttaacacatatatatctacacttat-acccgtgtaatcctcatattc
taaatacatttcgctaaacgcgattttcctttaaggatttacatggccttacgcacaaac
ttattcgaccaagtgggtttaaaggaaagagaagtcgtaacaaggcagcagtaggtgaac
ct--------------------------------
[40] 'Ttruncatulinoides_V_GUA-1_3_AB468853'
aagggcaccacaagaacgcgtggagcatgtggcttaatttgactcaacgcggggaatctt
accgggtccggacacactgaggattgacagacggttattgacttaagtaagcgctctaat
a-----------ga-tttattctgttaagcgctcttaacacctttacacaaagatgctag
tcctttcatgatcgtttgataggtggtgcatggccgttcttagttcgtggagtgatctgt
ctgcctaattgcgtttcactaaggtcccattcatcatacgtatgaatagcgtcttaactc
acttttatcattactt---------------------acttgtagtaagcgctcatacta
ttgggaccggaatgcaacgagcgcgactgcaccacctaattgccccttatctaccattaa
ttattattat-tattaaccgccctgtacgggcaccgg--------ggccttacctttact
gaaactagctggaccgctgct-ttcctttaagccagaggaaggttgcggcaataacaggt
ctgtgatgccctcagatgttccgggccgcacacgtgctacaatgatcagcac--aaagag
tattacctatcttcttatacc-taacctaatatgttaaacttatcgcgt-aagggtattg
tctta---acgacgtatccgctttag--cgcgttaagattat-------tgggcggttat
gcctgcctcgagag--agtgtacagggcagcaagagtaatgattccctcgtttttactac
taataccgcgcttggtaacatataacactcgattaagtagagtctttgcttctaatagc-
attgctactctcacccttaggctcttaagatatttatatgtctctctaaggtctacaggg
aggtgtgtatggcgcacttacttattcacggtgggga-cagaccattgttaactgttggt
ctcggtctcaactaggaatgcctcgtacggg---ttggttcaccaaaccacccggaatat
gtccctgccctttgtacacaccg-cccgtcgctcttatcgatgaactcacttgtgaggct
aagggactgcgtcttaacacatatatatctacacttat-acccgtgtaatcctcatatct
taaatacatttcgctaaacgcgattttcctttaaggatttacacgaccttgcgcacaaac
ttattcgaccaagtgggtttaaaggaaagagaagtcgtaacaaggcagcagtaggtgaac
ct--------------------------------
[41] Ttruncatulinoides_U_Y1317_9
aagggcaccacaagaacgcgtggagcatgtggcttaatttgactcaacgcggggaatctt
accgggtccggacacactgaggattgacagacggttattgacttaagtaagcgctctaat
a-----------ga-tttattctgttaagcgctcttaacacctttacacaaagatgctag
tcctttcatgatcgtttgataggtggtgcatggccgttcttagttcgtggagtgatctgt
ctgcctaattgcgtttcactaaggtcccattcatcatacgtatgaatagcgtcttaactc
acttttatcattactt---------------------acttgtagtaagcgctcatacta
ttgggaccggaatgcaacgagcgcgactgcaccacctaattgccccttatctaccattaa
ttattattat-tattaaccgccctgtacgggcaccgg--------ggccttacctttact
gaaactagctggaccgctgct-ttcctttaagccaaaggaaggttgcggcaataacaggt
ctgtgatgccctcagatgttccgggccgcacacgtgctacaatgatcagcac--aaagag
tattacctatcttcttatacc-taacccaatatgttaaacttatcgcgt-aagggtattg
tctta---acgacgtatccgctttag--cgcgttaagattat-------tgggcggttat
gcctgcctcgagag--agtgtacagggcagcaagagtaatgattccctcgtttttactac
taataccgcgcttggtaacatataacactcgattaagtagagtctttgcttctaatagc-
attgctactctcacccttaggctcttaagatatttatata--tctcccaggtctacaggg
aggtgtgtatggcgcacttacttattcacggtgggga-cagaccattgttaactgttggt
ctcggtctcaactaggaatgcctcgtacggg---ttggttcaccaaaccacccggaatat
gtccctgccctttgtacacaccg-cccgtcgctcttatcgatggactcacttgtgaggct
aagggactgcgtcttaacacatatatatctacacttat-acccgtgtaatcctcatattc
taaatacatttcgctaaacgcgattttcctttaaggatttacacgaccttgcgcacaaac
ttattcgaccaagtgggtttaaaggaaagagaagtcgtaacaaggcagcagtaggtgaac
ct--------------------------------
[42] Ttruncatulinoides_U_Y1317_10
aagggcaccacaagaacgcgtggagcatgtggcttaatttgactcaacgcggggaatctt
accgggtccggacacactgaggattgacagacggttattgacttaagtaagcgctctaat
a-----------ga-tttattctgttaagcgctcttaacacctttacacaaagatgctag
tcctttcatgatcgtttgataggtggtgcatggccgttcttagttcgtggagtgatctgt
ctgcctaattgcgcttcactaaggtcccattcatcatacgtatgaatagcgtcttaactc
acttttatcattactt---------------------acttgtagtaagcgctcatacta
ttgggaccggaatgcaacgagcgcgactgcaccacctaattgccccttatctaccattaa
ttattattat-tattaaccgccctgtacgggcaccgg--------ggccttacctttact
gaaactagctggaccgctgct-ttcctttaagccagaggaaggttgcggcaataacaggt
ctgtgatgccctcagatgttccgggccgcacacgtgctacaatgatcagcac--aaagag
tattacctatcttcttatacc-taacctaatatgttaaacttattgcgt-aagggtattg
tctta---acgacgtatccgctttag--cgcgttaagattat-------tgggcggttat
gcctgcctcgagag--agtgtacagggcagcaagagtaatgattccctcgtttttactac
taataccgcgcttggtaacatataacactcgattaagtagagtctttgcttctaatagc-
attgctactctcacccttaggctcttaagatatttatata--tctcccaggtctacaggg
aggtgtgtatggcgcacttacttattcacggtgggga-cagaccattgttaactgttggt
ctcggtctcaactaggaatgcctcgtacggg---ttggttcaccaaaccacccggaatat
gtccctgccctttgtacacaccg-cccgtcgctcttatcgatgaactcacttgtgaggct
aagggactgcgtcttaacacatatatatctacacttat-acccgtgtaatcctcatattc
taaatacatttcgctaaacgcgattttcctttaaggatttacatggccttacgcacaaac
ttattcgaccaagtgggtttaaaggaaagagaagtcgtaacaaggcagcagtaggtgaac
ct--------------------------------
[43] Ttruncatulinoides_U_Y1086_18
aagggcaccacaagaacgcgtggagcatgtggcttaatttgactcaacgcggggaatctt
accgggtccggacacactgaggattgacagacggttattgacttaagtaagcgctctaat
a-----------ga-tttattctgttaagcgctcttaacacctttacacaaagatgctag
tcctttcatgatcgtttgataggtggtgcatggccgttcttagtccgtggagtgatctgt
ctgcctaattgcgtttcactaaggtcccattcatcatacgtatgaatagcgtcttaactc
acttttatcattactt---------------------acttgtagtaagcgctcatacta
ttgggaccggaatgcaacgagcgcgactgcaccacctaattgccccttatctaccatta-
--attattat-tattaaccgccctgtacgggcaccgg--------ggccttacctttact
gaaactagctggaccgctgct-ttcctttaagccagaggaaggttgcggcaataacaggt
ctgcgatgccctcagatgttccgggccgcacacgtgctacaatggtcagcac--aaagag
tattacctatcttcttatacc-taacctaatatgttaaacttatcgcgt-aagggtattg
tctta---acgacgtatccgctttag--cgcgttaagattat-------tgggcggttat
gcctgcctcgagag--agtgtacagggcagcaagagtaatgattccctcgtttttactac
taatatcgcgcttggtaacatataacactcgattaagtagagtctttgcttctaatagc-
attgctactctcacccttagtctcttaagatatttatata--tctcccaggtctacaggg
aggtgtgtatggcgcacttacttattcacggtgggga-cagaccattgttaactgttggt
ctcggtctcaactaggaatgcctcgtacggg---ttggttcaccaaaccacccggaatat
gtccctgccctttgtacacaccg-cccgtcgctcttatcgatgaactcacttgtgaggct
aagggactgcgtcttaacacatatatatctacactcat-acccgtgtaatcctcatattc
taaatacatttcgctaaacgcgattttcctttaaggatttacatggccttacgcacaaac
ttattcgaccaagtgggtttaagggaaagagaagtcgtaacaaggcagcagtaggtgaac
ct--------------------------------
[44] Ttruncatulinoides_U_Y1075_3
aagggcaccacaagaacgcgtggagcgtgtggcttaatttgactcaacgcggggaatctt
accgggtccggacacactgaggattgacagacggttattgacttaagtaagcgccttaat
a-----------ga-tttattctgttaagcgctcttaacacctttacacaaagatgctag
tcctttcatgatcgtttgataggtggtgcatggccgttcttagttcgtggagtgatctgt
ctgcctaattgcgtttcactaaggtcccattcatcatacgtatgaatagcgtcttaactc
acttttatcattactt----------------------attgtagtaagcgctcatacta
ttgggaccgggatgcaacgagcgcgactgcaccacctaattgccccttatctaccatta-
--attattat-tattaaccgccctgtacgggcaccgg--------ggccttacctttact
gaaactagctggaccgctgct-ttcctttaagccagaggaaggttgcggcaataacaggt
ctgtgatgccctcagatgttccgggccgcacacgtgctacaatgatcagcac--aaagag
tattacctatcttcttatacc-taacctaatatgttaaacttatcgcgt-aagggtattg
tctta---acgacgtatccgctttag--cgcgttaagattat-------tgggcggttat
gcctgcctcgagag--agtgtacagggcagcaagagtaatgattccctcgtttttactac
taatatcgcgcttggtaacatataacactcgattaagtagagtctttgcttctaatagc-
attgctactctcacccttaggctcttaagatatttatatg--tctctaaggtctacaggg
aggtgtgtatggcgcacttacttattcacggtgggga-cagaccattgttaactgttggt
ctcggtctcaactaggaatgcctcgtacggg---ttggtccaccaaaccacccggaatat
gtccctgccctttgtacacaccg-cccgtcgctcttatcgatgaactcacttgtgaggct
aagggactgcgtcttaacacatatatatctacacttat-acccgtgtaatcctcatatct
taaatacatttcgctaaacgcgattttcctttaaggatttacacgaccttgcgcacaaac
ttattcgaccaagtgggtttaaaggaaagagaagtcgtaacaaggcagcagtaggtgaac
ct--------------------------------
[45] Ttruncatulinoides_U_Y1075_4
aagggcaccacaagaacgcgtggagcatgtggcttaatttgactcaacgcggggaatctt
accgggtccggacacactgaggattgacagacggttattgacttaagtaagcgccttaat
a-----------ga-tttattctgttaagcgctcttaacacctttacacaaagatgctag
tcctttcatgatcgtttgataggtggtgcatggccgttcttagttcgtggagtgatctgt
ctgcctaattgcgtttcactaaggtcccattcatcatacgtatgaatagcgtcttaactc
acttttatcattactt---------------------acttgtagtaagcgctcatacta
ttgggaccggaatgcaacgagcgcgactgcaccacctaattgccccttatctaccatta-
--attattat-tattaaccgccctgtacgggcaccgg--------ggccttacctttact
gaaactagctggaccgctgct-ttcctttaagccagaggaaggttgcggcaataacaggt
ctgtgatgccctcagatgttccgggccgcacacgtgctacaatgatcagcac--aaagag
tattacctatcttcttatacc-taacccaatatgttaaacttattgcgt-aagggtattg
tctta---acgacgtatccgctttag--cgcgttaagattat-------tgggcggttat
gcctgcctcgagag--agtgttcagggcagcaagagtaatgattccctcgtttttactac
taataccgcgcttggtaacatataacactcgattaagtagagtctttgcttctaatagc-
attgctactctcacccttagtctcttaagatatttatatg--tctctaaggtctacaggg
aggtgtgtatggcgcacttacttattcacggtgggga-cagaccattgttaactgttggt
ctcggtctcaactaggaatgcctcgtacggg---ttggttcgccaaaccacccggaatat
gtccctgccctttgtacacaccg-cccgtcgctcttatcgatgaactcacttgtgaggct
aagggactgcgtcttaacacatatatatctacacttat-acccgtgtaatcctcatatct
taaatacatttcgctaaacgcgattttcctttaaggatttacacgaccttgcgcacaaac
ttattcgaccaagtgggtttaaaggaaagagaagtcgtaacaaggcagcagtaggtgaac
ct--------------------------------
[46] Ttruncatulinoides_U_Y1317_12
aagggcaccacaagaacgcgtggagcatgtggcttaatttgactcaacgcggggaatctt
accgggtccggacacactgaggattgacagacggttattgacttaagtaagcgctctaat
a-----------ga-tttattctgttaagcgctcttaacacctttacacaaagatgctag
tcctttcatgatcgtttgataggtggtgcatggccgttcttagttcgtggagtgatctgt
ctgcctaattgcgtttcactaaggtcccattcatcatacgtatgaatagcgtcttaactc
acttttatcattactt---------------------acttgtagtaagcgctcgtacta
ttgggaccggaatgcaacgagcgcgactgcaccacctaattgccccttatctaccatta-
--attattat-tattaaccgccctgtacgggcaccgg--------ggccttacctttact
gaaactagctggaccgctgct-ttcctttaagccagaggaaggttgcggcaataacaggt
ctgtgatgccctcagatgttccgggccgcacacgtgctacaatgatcagcac--aaagag
tattacctatcttcttatacc-taacccaatatgttaaacttattgcgt-aagggtattg
tctta---acgacgtatccgctttag--cgcgttaagattat-------tgggcggttat
gcctgcctcgagag--agtgtacagggcagcaagagtaatgattccctcgtttttactac
tgataccgcgcttggtaacatataacactcgattaagtagagtctttgcttctaatagc-
attgctactctcacccttaggctcttaagatatttatatg--tctctaaggtctacgggg
aggtgtgtatggcgtacttacttattcacggtgggga-cagaccattgttaactgttggt
ctcggtctcaactaggaatgcctcgtacggg---ttggttcaccaaaccacccggaatat
gtccctgccctttgtacacaccg-cccgtcgctcttatcgatgaactcacttgtgaggct
aagggactgcgtcttaacacatatatatctacacttat-acccgtgtaatcctcatatct
taaatacatttcgctaaacgcgattttcctttaaggatttacacgaccttgcgcacaaac
ttattcgaccaagtgggtttaaaggaaagagaagtcgtaacaaggcagcagtaggtgaac
ct--------------------------------
[47] 'Ttruncatulinoides_V_GUA-1_2_AB468852'
aagggcaccacaagaacgcgtggagcatgtggcttaatttgactcaacgcggggaatctt
accgggtccggacacactgaggattgacagacggttattgacttaagtaagcgccttaat
a-----------ga-tttattctgttaagcgctcttaacacccttacacaaaggtgctag
tcctttcatgatcgtttgataggtggtgcatggccgttcttagttcgtggagtgatctgt
ctgcctaattgcgtttcactaaggtcccattcatcatacgtatgaatagcgtcttaactc
acttttatcattactt---------------------a-ttgtagtaagcgctcatacta
ttgggaccggaatgcaacgagcgcgactgcaccacctaattgccccttatctaccattaa
ttattattat-tattaaccgccctgtacgggcaccgg--------ggccttacctttact
gaaactagctggaccgctgct-ttcctttaagccagaggaaggttgcggcaataacaggt
ctgtgatgccctcagatgttccgggccgcacacgtgctacaatgatcagcac--aaagag
tattacctatcttcttatacc-taacctaatatgttaaacttatcgcgt-aagggtattg
tctta---acgacgtatccgctttag--cgcgttaagattat-------tgggcggttat
gcctgcctcgagag--agtgtacagggcagcaagagtaatgattccctcgtttttactac
taataccgcgcttggtaacatataacactcgattaagtagagtctttgcttctaatagc-
attgctactctcacccttagtctcttaagatatttatata--tctctaaggtctacaggg
aggtgtgtatggcgcacttacttattcgcggtgggga-cagaccattgttaactgttggt
ctcggtctcaactaggaatgcctcgtacggg---ttggttcaccaaaccacccggaatat
gtccctgccctttgtacacaccg-cccgtcgttcttatcgatgaactcacttgtgaggct
aagggactgcgtcttaacac--atatatctacacttat-acccgtgtaatcctcataatc
taaatacatttcgctaaacgcgattttcctttaaggatttacacgaccttgcgcacaaac
ttattcgaccaagtgggtttaaaggaaagagaagtcgtaacaaggcagcagtaggtgaac
ct--------------------------------
[48] 'Ttruncatulinoides_V_GUA-1_1_AB263446'
aagggcaccacaagaacgcgtggagcatgtggcttaatttgactcaacgcggggaatctt
accgggtccggacacactgaggattgacagacggttattgacttaagtaagcgccttaat
a-----------ga-tttattctgttaagcgctcttaacacccttacacaaaggtgctag
tcctttcatgatcgtttgataggtggtgcatggccgttcttagttcgtggagtgatctgt
ctgcctaattgcgtttcactaaggtcccattcatcatacgtatgaatagcgtcttaactc
acttttatcattactt---------------------a-ttgtagtaagcgctcatacta
ttgggaccggaatgcaacgagcgcgactgcaccacctaattgccccttatctaccattaa
ttattattat-tattaaccgccctgtacgggcaccgg--------ggccttacctttact
gaaactagctggaccgctgct-ttcctttaagccagaggaaggttgcggcaataacaggt
ctgtgatgccctcagatgttccgggccgcacacgtgctacaatgatcagcac--aaagag
tattacctatcttcttatacc-taacctaatatgttaaacttatcgcgt-aagggtattg
tctta---acgacgtatccgctttag--cgcgttaagattat-------tgggcggttat
gcctgcctcgagag--agtgtacagggcagcaagagtaatgattccctcgtttttactac
taataccgcgcttggtaacatataacactcgattaagtagagtctttgcttctaatagc-
attgctactctcacccttagtctcttaagatatttatata--tctctaaggtctacaggg
aggtgtgtatggcgcacttacttattcgcggtgggga-cagaccattgttaactgttggt
ctcggtctcaactaggaatgcctcgtacggg---ttggttcaccaaaccacccggaatat
gtccctgccctttgtacacaccg-cccgtcgttcttatcgatgaactcacttgtgaggct
aagggactgcgtcttaacac--atatatctacacttat-acccgtgtaatcctcataatc
taaatacatttcgctaaacgcgattttcctttaaggatttacacgaccttgcgcacaaac
ttattcgaccaagtgggtttaaaggaaagagaagtcgtaacaaggcagcagtaggtgaac
ctgctgatggatca--------------------
[49] 'Ttruncatulinoides_U_449-1_NA_AY453133'
aagggcaccacaagaacgcgtggagcatgtggcttaatttgactcaacgcggggaatctt
accgggtccggacacactgaggattgacagacggttattgacttaagtgagcgccttaat
a-----------ga-tttattctgttaagcgctcttaacacctttacacaaagatgctag
tcctttcatgatcgtttgataggtggtgcatggccgttcttagttcgtggagtgatctgt
ctgcctaattgcgtttcactaaggtcccattcatcatacgtatgaatagcgtcttaactc
acttttatcattactt---------------------a-ttgtagtaagcgctcatacta
ttgggaccggaatgcaacgagcgcgactgcaccacctaattgccccttatctaccatta-
--attattat-tattaaccgccctgtacgggcaccgg--------ggccttacctttact
gaaactagctggaccgctgct-ttcctttaagccagaggaaggttgcggcaataacaggt
ctgtgatgccctcagatgttccgggccgcacacgtgctacaatgatcagcac--aaagag
tattacctatcttcttatacc-taacccaatatgttaaacttattgcgt-aagggtattg
tctta---acgacgtatccgctttag--cgcgttaagattat-------tgggcggttat
gcctgcctcgagag--agtgtacagggcagcaagagtaatgattccctcgtttttactac
taataccgcgcttggtaacatataacactcgattaagtagagtctttgcttctaatagc-
attgctactctcacccttagtctcttaagatatttatata--tctcccaggtctacaggg
aggtgtgtatggcgcacttacttattcacggtgggga-cagaccattgttaactgttggt
ctcggtctcaactaggaatgcctcgtacggg---ttggttcaccaaaccacccggaatat
gtccctgccctttgtacacaccg-cccgtcgctcttatcgatgaactcacttgtgaggct
aagggactgcgtcttaacacatatatatctacacttat-acccgtgtaatcctcatattc
taaatacatttc-ctaaacgcgattttcctttaaggatttacacgaccttgcgcacaaac
ttattcgaccaagtgggtttaaaggaaagagaagtcgtaacaaggcagcagtaggtgaac
ctgcagaaggatca--------------------
[50] 'Ttruncatulinoides_V_GUA-2_1_AB263447'
--------------aacgcgtggagcatgtggcttaatttgactcaacgcggggaatctt
accgggtccggacacactgaggattgacagacggttattgacttaagtaagcgccttaat
a-----------ga-tttattctgttaagcgctcttaacacctttacacaaagatgctag
tcctttcatgatcgtttgataggtggtgcatggccgttcttagttcgtggagtgatctgt
ctgcctaattgcgtttcactaaggtcccattcatcatacgtatgaatagcgtcttaactc
acttttatcattactt---------------------a-ttgtagtaagcgctcatacta
ttgggaccggaatgcaacgagcgcgactgcaccacctaattgccccttatctaccacta-
--attattat-tattaaccgccctgtacgggcaccgg--------ggccttacctttact
gaaactagctggaccgctgct-ttcctttaagccagaggaaggttgcggcaataacaggt
ctgtgatgccctcagatgttccgggccgcacacgtgctacaatgatcagcac--aaagag
tattacctatcttcttatacc-taacctaatatgttaaacttattgcgt-aagggtattg
tctta---acgacgtatccgctttag--cgcgttaagattat-------tgggcggttat
gcctgcctcgagag--agtgtacagggcagcaagagtaatgattccctcgtttttactac
taataccgcgcttagtaacatataacactcgattaagtagagtctttgcttctaatagc-
attgctactctcacccttagtctcttaagatatttatatgtctctctaaggtctacaggg
aggtgtgtatggcgcacttacttattcacggtgggga-cagaccattgttaactgttggt
ctcggtctcaactaggaatgcctcgtacggg---ttggttcaccaaaccacccggaatat
gtccctgccctttgtacacaccg-cccgtcgctcttatcgatgaactcacttgtgaggct
aagggactgcgtcttaacac--atatatctacacttat-acccgtgtaatcctcatatct
taaatacatttcgctaaacgcgattttcctttaaggatttacacgaccnngcgcacaaac
ttattcgaccaagtgggtttaaaggaaagagaagtcgtaacaaggcagcagtaggtgaac
ctgctgatggtancaaaggcnaattcgcgggccg
[51] Ttruncatulinoides_III_Ag320_3_AJ272476
---------------------------------------------------gggaatctt
accgggtccggacacactgaggattgacagacggttattgactta--aacccgt-ttaat
agatt----------tttaatctgtttaacac--ttaacacctttacacaaagatgctag
tcctttcatgatcgtttgataggtggtgcatggccgttcttagttcgtggagtgatctgt
ctgcctaattgcgtttcactaaggtcccattcttcatacgtatgaatagcgtcttaactc
actcttaccgctacct---------------------atttgtagtaagcgctcatacta
ttgggaccggaatgcaacgagcgcgactgcaccacctaattgccccttatctaccatta-
--actac----tattaaccgccctgtatgggcaccgg--------ggccttacctttact
gaaactagctggaccgctgct-ttcctttaagccagaggaaggttgcggcaataacaggt
ctgtgatgccctcagatgttccgggccgcacacgtgctacaatgatcagcac--aaagag
tattacctat-ttcttatacc-taacctaatatgttatcctttctgcgt--agggta-tg
tcta----acgatgtatccgcttaag--cgtttaaagattat-------taggcggttat
gcctgcctcgagag--agtgtccagggcagcaagagtaatgattccctcgtttttactac
taataccgcgcttggtaacatataacactcgattaagtagggtctttgc-tatattagc-
attgctatcctcacccttagcctctaaggatattcgtatc--tcttaacagactacaggg
aggtgtatatggcgcacttacttattcacggtgggga-cagaccattgttaactgttggt
ctcggtctcaactaggaatgcctcgtacggg---ttggttcaccaaaccacccggaatat
gtccctgccctttgtacacaccg-cccgtcgctcttatcgatgaactcacttgtgaggct
aagggactgcgcta------------------atctttaacccgtatattcgctatacgc
taaatacattttgctaaaagctaatttgctttaagcaattgcactcacttgcgcacaaac
ttattcgaccaagtgggtttaaaggaaagagaagtcgt----------------------
----------------------------------
[52] Ttruncatulinoides_IV_A597_4_AJ272477
---------------------------------------------------gggaatctt
accgggtccggacacactgaggattgacagacggttattgactta--aacccgt-ttaat
agatt----------tttaatctgtttaacac--ttaacacctttacacaaagatgctag
tcctttcatgatcgtttgataggtggtgcatggccgttcttagttcgtggagtgatctgt
ctgcctaattgcgtttcactaaggtcccattcttcatacgtatgaatagcgtcttaactc
acttttaccgctacct---------------------atttgtagtaagcgctcatacta
ttgggaccggaatgcaacgagcgcgactgcaccacctaattgccccttatctaccatta-
--actac----tatttaccgccctgtatgggcaccgg--------ggccttacctttact
gaaactagctggaccgctgct-ttcctttaagccagaggaaggttgcggcaataacaggt
ctgtgatgccctcagatgttccgggccgcacacgtgctacaatgatcagcac--aaagag
tattacctat-ttcttatacc-taacccaatatgttatcctttctgcgt--agggta-tg
tctt----acgatgtatccgcttaag--cgcttaaagattat-------tgggcggttat
gcctgcctcgagag--agtgtccagggcagcaagagtaatgattccctcgtttttactac
taataccgcgcttggtaacatatcacactcgattaagtagggtctttgc-tatattagc-
attgctatcctcacccttagcctctaaggatattcgtatc--tcttaacaggctacaggg
aggtgtatatggcgcacttacttattcacggtgggga-cagaccattgttaactgttggt
ctcggtctcaactaggaatgcctcgtacggg---ttggttcaccaaaccacccggaatat
gtccctgccctttgtacacaccg-cccgtcgctcttatcgatgaactcacttgtgaggct
aagggactgcgctc------------------atcttt-acccgtatattcgctatacac
taaatacattttgctaaaagccaatttgctttaagcatttacacacacttgcgcacaaac
ttattcgaccaagtgggtttaaaggaaagagaagtcgt----------------------
----------------------------------
;
END;
BEGIN NOTES;
  TEXT TAXON=1 TEXT='4005 bp
';
  TEXT TAXON=2 TEXT='4005 bp
';
  TEXT TAXON=3 TEXT='4005 bp
';
  TEXT TAXON=4 TEXT='4005 bp
';
  TEXT TAXON=5 TEXT='4005 bp
';
  TEXT TAXON=6 TEXT='4005 bp
';
  TEXT TAXON=7 TEXT='4005 bp
';
  TEXT TAXON=8 TEXT='4005 bp
';
  TEXT TAXON=9 TEXT='4005 bp
';
  TEXT TAXON=10 TEXT='4005 bp
';
  TEXT TAXON=11 TEXT='4005 bp
';
  TEXT TAXON=12 TEXT='4005 bp
';
  TEXT TAXON=13 TEXT='4005 bp
';
  TEXT TAXON=14 TEXT='4005 bp
';
  TEXT TAXON=15 TEXT='4005 bp
';
  TEXT TAXON=16 TEXT='4005 bp
';
  TEXT TAXON=17 TEXT='4005 bp
';
  TEXT TAXON=18 TEXT='4005 bp
';
  TEXT TAXON=19 TEXT='4005 bp
';
  TEXT TAXON=20 TEXT='4005 bp
';
  TEXT TAXON=21 TEXT='4005 bp
';
  TEXT TAXON=22 TEXT='4005 bp
';
  TEXT TAXON=23 TEXT='4005 bp
';
  TEXT TAXON=24 TEXT='4005 bp
';
  TEXT TAXON=25 TEXT='4005 bp
';
  TEXT TAXON=26 TEXT='4005 bp
';
  TEXT TAXON=27 TEXT='4005 bp
';
  TEXT TAXON=28 TEXT='4005 bp
';
  TEXT TAXON=29 TEXT='4005 bp
';
  TEXT TAXON=30 TEXT='4005 bp
';
  TEXT TAXON=31 TEXT='4005 bp
';
  TEXT TAXON=32 TEXT='4005 bp
';
  TEXT TAXON=33 TEXT='4005 bp
';
  TEXT TAXON=34 TEXT='4005 bp
';
  TEXT TAXON=35 TEXT='4005 bp
';
  TEXT TAXON=36 TEXT='4005 bp
';
  TEXT TAXON=37 TEXT='4005 bp
';
  TEXT TAXON=38 TEXT='4005 bp
';
  TEXT TAXON=39 TEXT='4005 bp
';
  TEXT TAXON=40 TEXT='4005 bp
';
  TEXT TAXON=41 TEXT='4005 bp
';
  TEXT TAXON=42 TEXT='4005 bp
';
  TEXT TAXON=43 TEXT='4005 bp
';
  TEXT TAXON=44 TEXT='4005 bp
';
  TEXT TAXON=45 TEXT='4005 bp
';
  TEXT TAXON=46 TEXT='4005 bp
';
  TEXT TAXON=47 TEXT='4005 bp
';
  TEXT TAXON=48 TEXT='4005 bp
';
  TEXT TAXON=49 TEXT='4005 bp
';
  TEXT TAXON=50 TEXT='4005 bp
';
  TEXT TAXON=51 TEXT='4005 bp
';
  TEXT TAXON=52 TEXT='4005 bp
';
END;
