# Supplementary material for: SSU rDNA Divergence in Planktonic Foraminifera: Molecular Taxonomy and Biogeographic Implications
Source: PLoS One. 2014 Aug 13;9(8):e104641. doi: 10.1371/journal.pone.0104641 (PMC4131912; doi:10.1371/journal.pone.0104641)
Supplement: File S1 — Sequence alignments, PhyML trees used for patristic distance calculation, BEAST ultrametric trees and patristic distance matrices. (ZIP) [file pone.0104641.s004.zip › File S2/alignements GMYC/Macro_A2.nex]

#NEXUS
[saved by seaview on Mon Apr 08 13:45:22 2013]
BEGIN DATA;
  DIMENSIONS NTAX=59 NCHAR=1351;
  FORMAT DATATYPE=DNA
  GAP=-
  ;
MATRIX
[1] Ttruncatulinoides_I_A482_1_AJ272474
---------------------------------------------------gggaatctt
accgggtccggacacactgaggattgacagacggttattgacttatctaagcgctc----
---------------taata-----------gat-------tttattctattaaacgcta
ttaacacctttacacaaagatgctagtcctttcatgatcgtttgataggtggtgcatggc
cgttcttagttcgtggagtgatctgtctgcctaattgcgtttcactaaggt---------
--------------cccattcatcatacgtatgaatagcgtcttaactcacttttaccgc
tacctatttgtagtaa---------------gcgctcatactattgggaccggaatgcaa
cgagcgcgactgcaccacctaattgccccttatctaccatta---attactttatattaa
ccgccctgtac------------gggcaccggggccttacctt---tactgaaactagct
ggaccgctgctttccttt---aagccagaggaaggttgcggcaataacaggtctgtgatg
ccctcagatgttccgggccgcacacgtgctacaatgatcagcac--aaagag-tattacc
tatcttcttatacc-taacccagtatgttaaact-------tattgcgtaaaggatattg
tctta---acgatttatccgctttagcgcgttaagattattgggcggttatgcctgcctc
gagagagtgtacggggcagcaagagtaatgattccctcgtttttactactaataccgcgc
ttggtaacat----------acaacactcgattaagtagggtctttgcttctaatagcaa
t-tgctatcctcacccttaggctctaaagatatttatatc--tctctaaggtctacaggg
aggtgtgtatggcgcacttacttattcacggtggggacagaccattgttaactgttggtc
tcggtctcaactaggaatgcctcgtacgggtt-ggttcaccaaaccacccggaatatg-c
cctgccctttgtacacaccgccccgtcgctcttatcgatgaactcacttgtgaggctaag
ggactgcgtctta------ctatatctatacctat-acccgtgtaatccttatatcctaa
atacatttc-ctaaacgcgaattttctttaaggaattacatggccttacgcacaaactta
ttcgaccaagtgggtttaaaggaaagagaagtcgt-------------------------
-------------------------------
[2] Ttruncatulinoides_U_V81_22_Z83968
aagggcaccacaagaacgcgtggagcatgtggcttaatttgactcaacgcggggaatctt
accgggtccggacacactgaggattgacagacggttattgacttatactcg--ct-----
---------------taatg-----------gc--------tttaagctgttaaacg--t
ttaacacctttacacaaagatgctagtcctttcatgatcgtttgataggtggtgcatggc
cgttcttagttcgtggagtgatctgtctgcctaattgcgtttcactaaggt---------
--------------cccattcttcatacgtatgaatagcgtcttaactcacttttaccgc
tacctatttgtagtaa---------------gcgctcatactattgggaccggaatgcaa
cgagcgcgactgcaccacctaattgccccttatctaccatta---attactt--tattaa
ccgccctgtac------------gggcaccggggccttacctt---tactgaaactagct
ggaccgctgctttccttt---aagccagaggaaggttgcggcaataacaggtctgtgatg
ccctcagatgttccgggccgcacacgtgctacaatgatcagcac--aaagag-tattacc
tatcttcttatacc-taacccaatatgttaaact-------tattgcgt-aagggtattg
tctta---acgacttatccgctttagcgctttaagattattgggcggttatgcctgcctc
gagagagtgtacagggcagcaagagtaatgattccctcgtttttactactaataccgcgc
ttggtaacat----------attacactcgattaagtagggtctttgcttctaatagcaa
t-tgctatcctcacccttaggctctaaggatattactatc--tctctaaggtctacaggg
aggtgtatatggcgcacttacttattcacggtggggacagaccattgttaactgttggtc
tcggtctcaactaggaatgcctcgtacgggtt-ggttcaccaaaccacccggaatatgtc
cctgccctttgtacacaccg-cccgtcgctcttatcgatgaactcacttgtgaggctgag
ggactgcgtct------------------atttat-acccgtgtaatcctaatatctcac
atacatttcgctaaaggcgattttgctttaaggatttacacgaccttacgcacaaactta
ttcgaccaagtgggtttaaaggaaagagaagtcgtaacaaggcagcagtaggtgaacct-
-------------------------------
[3] Ttruncatulinoides_U_R036_04_FJ643340
-------------gaacgcgtggagcatgtggcttaatttgactcaacgcggggaatctt
accgggtccggacacactgaggattgacagacggttattgacttatactcg--ct-----
---------------taatg-----------gc--------tttaagctgttaaacg--t
ttaacacctttacacaaagatgctagtcctttcatgatcgtttgataggtggtgcatggc
cgttcttagttcgtggagtgatctgtctgcctaattgcgtttcactaaggt---------
--------------cccattcttcatacgtatgaatagcgtcttaactcacttttaccgc
tacctatttgtagtaa---------------gcgctcatactattgggaccggaatgcaa
cgagcgcgactgcaccacctaattgccccttatctaccatta---attactt--tattaa
ccgccctgtac------------gggcaccggggccttacctt---tactgaaactagct
ggaccgctgctttccttt---aagccagaggaaggttgcggcaataacaggtctgtgatg
ccctcagatgttccgggccgcacacgtgctacaatgatcagcac--agagag-tattacc
tatcttcttatacc-taacccaatatgttaaact-------tattgcgt-aaggatattg
tctta---acgacttatccgctttagcgctttaagattattggacggttatgcctgcctc
gagagagtgtacagggcagcaagagtaatgattccttcgtttttactactaataccgcgc
ttggtaacat----------attacactcgattaagtagggtctttgcttctaatagcaa
t-tgctatcctcacccttaggctctaaggatattacta----tctctaaggtctacaggg
aggtgtatatggcgcacttacttattcacggtggggacagaccattgttaactgttggtc
tcggtctcaactaggaatgcctcgtacgggtt-ggttcaccaaaccacccggaatatgtc
cctgccctttgtacacaccg-cccgtcgctcttatcgatgaactcacttgtgaggctgag
ggactgcgtct------------------atttat-acccgtgaaatcctaatatctcac
atacatttcgctaaaggcgattttgctttaaggatttacacgaccttacgcacaaactta
ttcgacc-----------------------------------------------------
-------------------------------
[4] Ttruncatulinoides_U_B53_1_Z83969
aagggcaccacaagaacgcgtggagcatgcggcttaatttgactcaacgcggggaatctt
accgggtccggacacactgaggattgacagacggttattgacttatactcg--ct-----
---------------taatg-----------gc--------tttaagctgttaaacg--t
ttaacacctttacacaaagatgctagtcctttcatgatcgtttgataggtggtgcatggc
cgttcttagttcgtggagtgatctgtctgcctaattgcgtttcactaaggt---------
--------------cccattcttcatacgtatgaatagcgtcttaactcacttttaccgc
tacctatttgtagtaa---------------gcgctcatactattgggaccggaatgcaa
cgagcgcgactgcaccacctaattgccccttatctaccatta---attactt--tattaa
ccgccctgtac------------gggcaccggggccttacctt---tactgaaactagct
ggaccgctgctttccttt---aagccagaggaaggttgcggcaataacaggtctgtgatg
ccctcagatgttccgggccgcacacgtgctacaatgatcagcac--aaagag-tattacc
tatcttcttatacc-taacccaatatgttaaact-------tattgcgt-aagggtattg
tctta---acgacttatccgctttagcgctttaagattattggacggttgtgcctgcctc
gaaagagtgtacagggcagcaagagtaatgattccttcgtttttactactaataccgcgc
ttggtaacat----------attacactcgattaagtagggtctttgcttttaatagcaa
t-tgctatcctcacccttaggctctaaggatattacta----tctctaaggtctacaggg
aggtgtatatggcgcacttacttattcacggtggggacagaccattgttaactgttggtc
tcggtctcaactaggaatgcctcgtacgggtt-ggttcaccaaaccacccggaatatgtc
cctgccctttgtacacaccg-cccgtcgctcttatcgatgaactcacttgtgaggctgag
ggactgcgtct------------------a-ttat-acccgtgtaatcctaatatcttac
atacatttcgctaaa-acgattttgctctaaggatttacacgaccttacgcacaaactta
ttcgaccaagtgggtttaaaggaaagagaagtcgtaacaaggcagcagtaggtgaacct-
-------------------------------
[5] Ttruncatulinoides_U_R005_19_FJ643333
-------------gaacgcgtggagcatgtggcttaatttgactcaacgcggggaatctt
accgggtccggacacactgaggattgacagacggttattgacttatactcg--ct-----
---------------taata-----------gc--------tttaagctgttaagtg--t
ttaacacctttacacaaagatgctagtcctttcatgatcgtttgataggtggtgcatggc
cgttcttagttcgtggagtgatctgtctgcctaattgcgtttcactaaggt---------
--------------cccattcttcatacgtatgaatagcgtcttaactcacttttaccgc
tacctatttgtagtaa---------------gcgctcatactattgggaccggaatgcaa
cgagcgcgactgcaccacctaattgccccttatctaccatta---attactt--tattaa
ccgccctgtac------------gggcaccggggccttacctt---tactgaaactagct
ggaccgctgctttccttt---aagccagaggaaggttgcggcaataacaggtctgtgatg
ccctcagatgttccgggccgcacacgtgctacaatgatcagcac--aaagag-tattacc
tatcttcttatacc-taacccaatatgttaaact-------tattgcgt-aagggtattg
tctta---acgacttatccgctttagcgctttaagattattggacggttgtgcctgcctc
gagagagtgtacagggcagcaagagtaatgattccttcgtttttactactaataccgcgc
ttggtaacat----------attacactcgattaagtagggtctttgcttttaatagcaa
t-tgctatcctcacccttaggctctaaggatattacta----tctctaaggtctacaggg
aggtgtatatggcgcacttacttattcacggtggggacagaccattgttaactgttggtc
tcggtctcaactaggaatgcctcgtacgggtt-ggttcaccaaaccacccggaatatgtc
cctgccctttgtacacaccg-cccgtcgctcttatcgatgaactcacttgtgaggctgag
ggactgcgtct------------------a-ttat-acccgtgtaattctcatatctcac
atacatttcgctaaaggcgattttgctttagggatttacacgaccttacgcacaaactta
ttcgaccaagtgggtttaaag---------------------------------------
-------------------------------
[6] Ttruncatulinoides_U_R005_10_FJ643331
-------------gaacgcgtggagcatgtggcttaatttgactcaacgcggggaatctt
accgggtccggacacactgaggattgacagacggttattgacttatactcg--ct-----
---------------taata-----------gc--------tttaagctgttaagtg--t
ttaacacctttacacaaagatgctagtcctttcatgatcgtttgataggtggtgcatggc
cgttcttagttcgtggagtgatctgtctgcctaattgcgtttcactaaggt---------
--------------cccattcttcatacgtatgaatagcgtcttaactcacttttaccgc
tacctatttgtagtaa---------------gcgctcatactattgggaccggaatgcaa
cgagcgcgactgcaccacctaattgccccttatctaccatta---attactt--tattaa
ccgccctgtac------------gggcaccggggccttacctt---tactgaaactagct
ggaccgctgctttccttt---aagccagaggaaggttgcggcaataacaggtctgtgatg
ccctcagatgttccgggccgcacacgtgctacaatgatcagcac--aaagag-tattacc
tatcttcttatacc-taacccaatatgttaaact-------tattgcgt-aagggtattg
tctta---acgacttatccgctttagcgctttaagattattggacggttgtgcctgcctc
gagagagtgtacagggcagcaagagtaatgattccttcgtttttactactaataccgcgc
ttggtaacat----------attacactcgattaagtagggtctttgcttttaatagcaa
t-tgctatcctcacccttaggctctaaggatattacta----tctctaaggtctacaggg
aggtgtatatggcgcacttacttattcacggtggggacagaccattgttaactgttggtc
tcggtctcaactaggaatgcctcgtacgggtt-ggttcaccaaaccacccggaatatgtc
cctgccctttgtacacaccg-cccgtcgctcttatcgatgaactcacttgtgaggctgag
ggactgcgtct------------------a-ttat-acccgtgtaatcctaatatcttac
atacatttcgctaaaagcgattttgctctaaggatttacacgaccttacgcacaaactta
ttcgaccaagtgggtttaaag---------------------------------------
-------------------------------
[7] Ttruncatulinoides_U_R005_15_FJ643332
-------------gaacgcgtggagcatgtggcttaatttgactcaacgcggggaatctt
accgggtccggacacactgaggattgacagacggttattgacttatactcg--ct-----
---------------taatg-----------gc--------tttaagctgttaagtg--t
ttaacacctttacacaaagatgctagtcctttcatgatcgtttgataggtggtgcatggc
cgttcttagttcgtggagtgatctgtctgcctaattgcgtttcactaaggt---------
--------------cccattcttcatacgtatgaatagcgtcttaactcacttttaccgc
tacctatttgtagtaa---------------gcgctcatactattgggaccggaatgcaa
cgagcgcgactgcaccacctaattgccccttatctaccatta---attactt--tattaa
ccgccctgtac------------gggcaccggggccttacctt---tactgaaactagct
ggaccgctgctttccttt---aagccagaggaaggttgcggcaataacaggtctgtgatg
ccctcagatgttccgggccgcacacgtgctacaatgatcagcac--aaagag-tattacc
tatcttcttatacc-taacccaatatgttaaact-------tattgcgt-aagggtattg
tctta---acgacttatccgctttagcgctttaagattattggacggttgtgcctgcctc
gagagagtgtacagggcagcaagagtaatgattccttcgtttttactactaataccgcgc
ttggtaacat----------attacactcgattaagtagggtctttgcttttaatagcaa
t-tgctatcctcacccttaggctctaaggatattacta----tctctaaggtctacaggg
aggtgtatatggcgcacttacttattcacggtggggacagaccattgttaactgttggtc
tcggtctcaactaggaatgcctcgtacgggtt-ggttcaccaaaccacccggaatatgtc
cctgccctttgtacacaccg-cccgtcgctcttatcgatgaactcacttgtgaggctgag
ggactgcgtct------------------a-ttat-acccgtgtaatcctaatatcttac
atacatttcgctaaaagcgattttgctctaaggatttacacgaccttacgcacaaactta
ttcgaccaagtgggtttaaag---------------------------------------
-------------------------------
[8] Ttruncatulinoides_U_P114_14_FJ643324
-------------------gtggagcatgtggcttaatttgactcaacgcggggaatctt
accgggtccggacacactgaggattgacagacggttattgacttatactcg--ct-----
---------------taatg-----------gc--------tttaagctgttaaacg--t
ttaacacctttacacaaagatgctagtcctttcatgatcgtttgataggtggtgcatggc
cgttcttagttcgtggagtgatctgtctgcctaattgcgtttcactaaggt---------
--------------cccattcttcatacgtatgaatagcgtcttaactcacttttaccgc
tacctatttgtagtaa---------------gcgctcatactattgggaccggaatgcaa
cgagcgcgactgcaccacctaattgccccttatctaccatta---attactt--tattaa
ccgccctgtac------------gggcaccggggccttacctt---tactgaaactagct
ggaccgctgctttccttt---aagccagaggaaggttgcggcaataacaggtctgtgatg
ccctcagatgttccgggccgcacacgtgctacaatgatcagcac--agagag-tattacc
tatcttcttatacc-taacccaatatgttaaact-------tattgcgt-aagggtattg
tctta---acgacttatccgctttagcgctttaagattattgggcggttatgcctgcctc
gagagagtgtacagggcagcaagagtaatgattccttcgtttttactactaataccgcgc
ttggtaacat----------attacactcgattaagtagggtctttgcttctaatagcaa
t-tgctatcctcacccttaggctctaaggatattacta----tctctaaggtctacaggg
aggtgtatatggcgcacttacttattcacggtggggacagaccattgttaactgttggtc
tcggtctcaactaggaatgcctcgtacgggtt-ggttcaccaaaccacccggaatatgtc
cctgccctttgtacacaccg-cccgtcgctcttatcgatgaactcatttgtgaggctgag
ggactgcgtct------------------a-ttat-acccgtgtaatcctaatatctcac
atacatttcgctaaaagcgattttgctttaaggatttatacgaccttacgcacaaactta
ttcgaccaaatgggtttaaag---------------------------------------
-------------------------------
[9] Ttruncatulinoides_U_R063_19_FJ643421
---------------------ggagcatgtggcttaatttgactcaacgcggggaatctt
accgggtccggacacactgaggattgacagacggttattgacttatactcg--ct-----
---------------taatg-----------gc--------tttaagctgttaaacg--t
ttaacacctttacacaaagatgctagtcctttcatgatcgtttgataggtggtgcatggc
cgttcttagttcgtggagtgatctgtctgcctaattgcgtttcactaaggt---------
--------------cccattcttcatacgtatgaatagcgtcttaactcacttttaccgc
tacctatttgtagtaa---------------gcgctcatactattgggaccggaatgcaa
cgagcgcgactgcaccacctaattgccccttatctaccatta---attactt--tattaa
ccgccctgtac------------gggcaccggggccttacctt---tactgaaactagct
ggaccgctgctttccttt---aagccagaggaaggttgcggcaataacaggtctgtgatg
ccctcagatgttccgggccgcacacgtgctacaatgatcagcac--agagag-tattacc
tatcttcttatacc-taacccaatatgttaaact-------tattgcgt-aaggatattg
tctta---acgacttatccgctttagcgctttaagattattgggcggttatgcctgcctc
gagagagtgtacagggcagcaagagtaatgattccttcgtttttactactaataccgcgc
ttggtaacat----------attacactcgattaagtagggtctttgcttctaatagcaa
t-tgctatcctcacccttaggctctaaggatattacta----tctctaaggtctacaggg
aggtgtatatggcgcacttacttattcacggtggggacagaccattgttaactgttggtc
tcggtctcaactaggaatgcctcgtacgggtt-ggttcaccaaaccacccggaatatgtc
cctgccctttgtacacaccg-cccgtcgctcttatcgatgaactcatttgtgaggctgag
ggactgcgtct------------------a-ttat-acccgtgtaatcctaatatctcac
atacatttcgctaaaagcgattttgctttaaggatttatacgacc---------------
------------------------------------------------------------
-------------------------------
[10] Ttruncatulinoides_U_P114_06_FJ643323
-------------------gtggagcatgtggcttaatttgactcaacgcggggaatctt
accgggtccggacacactgaggattgacagacggttattgacttatactcg--ct-----
---------------taatg-----------gc--------tttaagctgttaagtg--t
ttaacacctttacacaaagatgctagtcctttcatgatcgtttgataggtggtgcatggc
cgttcttagttcgtggagtgatctgtctgcctaattgcgtttcactaaggt---------
--------------cccattcttcatacgtatgaatagcgtcttaactcacttttaccgc
tacctatttgtagtaa---------------gcgctcatactattgggaccggaatgcaa
cgagcgcgactgcaccacctaattgccccttatctaccatta---attactt--tattaa
ccgccctgtac------------gggcaccggggccttacctt---tactgaaactagct
ggaccgctgctttccttt---aagccagaggaaggttgcggcaataacaggtctgtgatg
ccctcagatgttccgggccgcacacgtgctacaatgatcagcac--agagag-tattacc
tatcttcttatacc-taacccaatatgttaaact-------tattgcgt-aaggatattg
tctta---acgacttatccgctttagcgctttaagattattggacggttatgcctgcctc
gagagagtgtacagggcagcaagagtaatgattccttcgtttttactactaataccgcgc
ttggtaacat----------attacactcgattaagtagggtctttgcttctaatagcaa
t-tgctatcctcacccttaggctctaaggatattacta----tctctaaggtctacaggg
aggtgtatatggcgcacttacttattcacggtggggacagaccattgttaactgttggtc
tcggtctcaactaggaatgcctcgtacgggtt-ggttcaccaaaccacccggaatatgtc
cctgccctttgtacacaccg-cccgtcgctcttatcgatgaactcatttgtgaggctgag
ggactgcgtct------------------a-ttat-acccgtgtaatcctaatatctcac
atacatttcgctaaaagcgattttgctttaaggatttatacgaccttacgcacaaactta
ttcgaccaaatgggtttaaag---------------------------------------
-------------------------------
[11] Ttruncatulinoides_U_R031_08_FJ643339
-------------gaacgcgtggagcatgtggcttaatttgactcaacgcggggaatctt
accgggtccggacacactgaggattgacagacggttattgacttatactcg--ct-----
---------------taatg-----------gc--------tttaagctgttaaacg--t
ttaacacctttacacaaagatgctagtcctttcatgatcgtttgataggtggtgcatggc
cgttcttagttcgtggagtgatctgtctgcctaattgcgtttcactaaggt---------
--------------cccattcttcatacgtatgaatagcgtcttaactcacttttaccgc
tacctatttgtagtaa---------------gcgctcatactattgggaccggaatgcaa
cgagcgcgactgcaccacctaattgccccttatctaccatta---attactt--tattaa
ccgccctgtac------------gggcaccggggccttacctt---tactgaaactagct
ggaccgctgctttccttt---aagccagaggaaggttgcggcaataacaggtctgtgatg
ccctcagatgttccgggccgcacacgtgctacaatgatcagcac--aaagag-tattacc
tatcttcttatacc-taacccaatatgttaaact-------tattgcgt-aagggtattg
tctta---acgacttatccgctttagcgctttaagattattggacggttgtgcctgcctc
gaaagagtgtacagggcagcaagagtaatgattccctcgtttttactactaataccgcgc
ttggtaacat----------attacactcgattaagtagggtctttgcttttaatagcaa
t-tgctatcctcacccttaggctctaaggatattacta----tctctaaggtctacaggg
aggtgtatatggcgcacttacttattcacggtggggacagaccattgttaactgttggtc
tcggtctcaactaggaatgcctcgtacgggtt-ggttcaccaaaccacccggaatatgtc
cctgccctttgtacacaccg-cccgtcgctcttatcgatgaactctcttgtgaggctgag
ggactgcgtct------------------a-ttat-acccgtgtaatcctaatatctcac
atacatttcgctaaaggcgattttgctttagggatttacacgaccttacgcacaaactta
ttcgaccaagtgggtttaaag---------------------------------------
-------------------------------
[12] Ttruncatulinoides_U_R036_08_FJ643342
-------------gaacgcgtggagcatgtggcttaatttgactcaacgcggggaatctt
accgggtccggacacactgaggattgacagacggttattgacttatactcg--ct-----
---------------taatg-----------gc--------tttaagctgttaaacg--t
ttaacacctttacacaaagatgctagtcctttcatgatcgtttgataggtggtgcatggc
cgttcttagttcgtggagtgatctgtctgcctaattgcgtttcactaaggt---------
--------------cccattcttcatacgtatgaatagcgtcttaactatcttttaccgc
tacctatttgtagtaa---------------gcgctcatactattgggaccggaatgcaa
cgagcgcgactgcaccacctaattgccccttatctaccatta---attactt--tattaa
ccgccctgtac------------gggcaccggggccttacctt---tactgaaactagct
ggaccgctgctttccttt---aagccagaggaaggttgcggcaataacaggtctgtgatg
ccctcagatgttccgggccgcacacgtgctacaatgatcagcac--aaagag-tattacc
tatcttcttatacc-taacccaatatgttaaact-------tattgcgt-aagggtattg
tctta---acgacttatccgctttagcgctttaagattattggacggttgtgcctgcctc
gaaagagtgtacagggcagcaagagtaatgattccctcgtttttactactaataccgcgc
ttggtaacat----------attacactcgattaagtagggtctttgcttctaatagcaa
t-tgctatcctcacccttaggctctaaggatattacta----tctctaaggtctacaggg
aggtgtatatggcgcacttacttattcacggtggggacagaccattgttaactgttggtc
tcggtctcaactaggaatgcctcgtacgggtt-ggttcaccaaaccacccggaatatgtc
cctgccctttgtacacaccg-cccgtcgctcttatcgatgaactctcttgtgaggctgag
ggactgcgtct------------------a-ttat-acccgtgtaatcctaatatctcac
atacatttcgctaaaggcgattttgctctaaggatttacacgaccttacgcacaaactta
ttcgaccaagtgggtttaaag---------------------------------------
-------------------------------
[13] Ttruncatulinoides_U_R030_12_FJ643338
-------------gaacgcgtggagcatgtggcttaatttgactcaacgcggggaatctt
accgggtccggacacactgaggattgacagacggttattgacttatactcg--ct-----
---------------taatg-----------gc--------tttaagctgttaaacg--t
ttaacacctttacacaaagatgctagtcctttcatgatcgtttgataggtggtgcatggc
cgttcttagttcgtggagtgatctgtctgcctaattgcgtttcactaaggt---------
--------------cccattcttcatacgtatgaatagcgtcttaactcacttttaccgc
tacctatttgtagtaa---------------gcgctcatactattgggaccggaatgcaa
cgagcgcgactgcaccacctaattgccccttatctaccatta---attactt--tattaa
ccgccctgtac------------gggcaccggggccttacctt---tactgaaactagct
ggaccgctgctttccttt---aagccagaggaaggttgcggcaataacaggtctgtgatg
ccctcagatgttccgggccgcacacgtgctacaatgatcagcac--agagag-tattacc
tatcttcttatacc-taacccaatatgttaaact-------tattgcgt-aaggatattg
tctta---acgacttatccgctttagcgctttaagattattggacggttatgcctgcctc
gagagagtgtacagggcagcaagagtaatgattccctcgtttttactactaataccgcgc
ttggtaacat----------attacactcgattaagtagggtctttgtttctaatagcaa
t-tgctatcctcacccttaggctctaaggatattacta----tctgtaaggtctacaggg
aggtgtatatggcgcacttacttattcacggtggggacagaccattgttaactgttggtc
tcggtctcaactaggaatgcctcgtacgggtt-ggttcaccaaaccacccggaatatgtc
cctgccctttgtacacaccg-cccgtcgctcttatcgatgaactcacttgtgaggctgag
ggactgcgtct------------------a-ttat-acccatgtaatcctaatatcttac
atacatttcgctaaaggcgattttgctttaaggatttacacgaccttacgcacaaactta
atcgaccgagtgggtttaaag---------------------------------------
-------------------------------
[14] Ttruncatulinoides_U_R036_06_FJ643341
-------------gaacgcgtggagcatgtggcttaatttgactcaacgcggggaatctt
accgggtccggacacactgaggattgacagacggttattgacttatactcg--ct-----
---------------taatg-----------gc--------tttaagctgttaaacg--t
ttaacacctttacacaaagatgctagtcctttcatgatcgtttgataggtggtgcatggc
cgttcttagttcgtggagtgatctgtctgcctaattgcgtttcactaaggt---------
--------------cccattcttcatacgtatgaatagcgtcttaactcacttttaccgc
tacctatttgtagtaa---------------gcgctcatactattgggaccggaatgcaa
cgagcgcgactgcaccacctaattgccccttatctaccatta---attactt--tattaa
ccgccctgtac------------gggcaccggggccttacctt---tactgaaactagct
ggaccgctgctttccttt---aagccagaggaaggttgcggcaataacaggtctgtgatg
ccctcagatgttccgggccgcacacgtgctacaatgatcagcac--aaagag-tattacc
tatcttcttatacc-taacccaatatgttaaact-------tattgcgt-aaggatattg
tctta---acgacttatccgctttagcgctttaagattattgggcggttatgcctgcctc
gagagagtgtacagggcagcaagagtaatgattccctcgtttttactactaataccgcgc
ttggtaacat----------attacactcgattaagtagggtctttgcttctaatagcaa
t-tgctatcctcacccttaggctctaaggatattacta----tctgtaaggtctacaggg
aggtgtatatggcgtacttacttattcacggtggggacagaccattgttaactgttggtc
tcggtctcaactaggaatgcctcgtacgggtt-ggttcaccaaaccacccggaatatgtc
cctgccctttgtacacaccg-cccgtcgctcttatcgatgaactcacttgtgaggctgag
ggactgcgtct------------------a-ttat-acccatgtaatcctaatatcttac
atacatttcgctaaaggcgattttgctttaaggatttacacgaccttacgcacaaactta
ttcgacc-----------------------------------------------------
-------------------------------
[15] Ttruncatulinoides_U_R012_31_FJ643337
-------------gaacgcgtggagcatgtggcttaatttgactcaacgcggggaatctt
accgggtccggacacactgaggattgacagacggttattgacttatactcg--ct-----
---------------taatg-----------gc--------tttaagctgttaagtg--t
ttaacacctttacacaaagatgctagtcctttcatgatcgtttgataggtggtgcatggc
cgttcttagttcgtggagtgatctgtctgcctaattgcgtttcactaaggt---------
--------------cccattcttcatacgtatgaatagcgtcttaactcacttttaccgc
tacctatttgtagtaa---------------gcgctcatactattgggaccggaatgcaa
cgagcgcgactgcaccacctaattgccccttatctaccatta---attactt--tattaa
ccgccctgtac------------gggcaccggggccttacctt---tactgaaactagct
ggaccgctgctttccttt---aagccagaggaaggttgcggcaataacaggtctgtgatg
ccctcagatgttccgggccgcacacgtgctacaatgatcagcac--aaagag-tattacc
tatcttcttatacc-taacccaatatgttaaact-------tattgcgt-aaggatattg
tcttaacgacgacttatccgctttagcgctttaagattattggacggttatgcctgcctc
gagagagtgtacagggcagcaagagtaatgattccctcgtttttactactaataccgcgc
ttggtaacat----------attacactcgattaagtagggtctttgcttctaatagcaa
t-tgctatcctcacccttaggctctaaggatattacta----tctctaaggtctacaggg
aggtgtatatggcgcacttacttattcacggtggggacagaccattgttaactgttggtc
tcggtctcaactaggaatgcctcgtacgggtt-ggttcaccaaaccacccggaatatgtc
cctgccctttgtacacaccg-cccgtcgctcttatcgatgaactcacttgtgaggctgag
ggactgcgtct------------------atttat-acccatgtaatcctaatatctcac
atacatttcgctaaaggcgattttgctttaaggatttacacgaccttacgcacaaactta
ttcgacc-----------------------------------------------------
-------------------------------
[16] Ttruncatulinoides_U_R012_28_FJ643336
-------------gaacgcgtggagcatgtggcttaatttgactcaacgcggggaatctt
accgggtccggacacactgaggattgacagacggttattgacttatactcg--ct-----
---------------taatggctttaagctcgc--------tttaagctgttaaacg--t
ttaacacctttacacaaagatgctagtcctttcatgatcgtttgataggtggtgcatggc
cgttcttagttcgtggagtgatctgtctgcctaattgcgtttcactaaggt---------
--------------cccattcttcatacgtatgaatagcgtcttaactatcttttaccgc
tacctatttgtagtaa---------------gcgctcatactattgggaccggaatgcaa
cgagcgcgactgcaccacctaattgccccttatctaccatta---attactt--tattaa
ccgccctgtac------------gggcaccggggccttacctt---tactgaaactagct
ggaccgctgctttccttt---aagccagaggaaggttgcggcaataacaggtctgtgatg
ccctcagatgttccgggccgcacacgtgctacaatgatcagcac--aaagag-tattacc
tatcttcttatacc-taacccaatatgttaaact-------tattgcgt-aaggatattg
tcttaacgacgacttatccgctttagcgctttaagattattggacggttatgcctgcctc
gagagagtgtacagggcagcaagagtaatgattccctcgtttttactactaataccgcgc
ttggtaacat----------attacactcgattaagtagggtctttgcttctaatrgcaa
t-tgctatcctcacccttaggctctaaggatattacta----tctctaaggtctacaggg
aggtgtatatggcgcacttacttattcacggtggggacagaccattgttaactgttggtc
tcggtctcaactaggaatgcctcgtacgggtt-ggttcaccaaaccacccggaatatgtc
cctgccctttgtacacaccg-cccgtcgctcttatcgatgaactcacttgtgaggctgag
ggactgcgtct------------------atttat-acccatgtaatcctaatatctcac
atacatttcgctaaaggcgattttgctttaaggatttacacgaccttacgcacaaactta
ttcgaccgagtgggtttaaag---------------------------------------
-------------------------------
[17] Ttruncatulinoides_U_R012_09_FJ643334
-------------gaacgcgtggagcatgtggcttaatttgactcaacgcggggaatctt
accgggtccggacacactgaggattgacagacggttattgacttatactcg--ct-----
---------------taatggctttaagctcgc--------tttaagctgttaaacg--t
ttaacacctttacacaaagatgctagtcctttcatgatcgtttgataggtggtgcatggc
cgttcttagttcgtggagtgatctgtctgcctaattgcgtttcactaaggt---------
--------------cccattcttcatacgtatgaatagcgtcttaactcacttttaccgc
tacctatttgtagtaa---------------gcgctcatactattgggaccggaatgcaa
cgagcgcgactgcaccacctaattgccccttatctaccatta---attactt--tattaa
ccgccctgtac------------gggcaccggggccttacctt---tactgaaactagct
ggaccgctgctttccttt---aagccagaggaaggttgcggcaataacaggtctgtgatg
ccctcagatgttccgggccgcacacgtgctacaatgatcagcac--aaagag-tattacc
tatcttcttatacc-taacccaatatgttaaact-------tattgcgt-aaggatattg
tcttaacgacgacttatccgctttagcgctttaagattattggacggttatgcctgcctc
gagagagtgtacagggcagcaagagtaatgattccctcgtttttactactaataccgcgc
ttggtaacat----------attacactcgattaagtagggtctttgcttctaatggcaa
t-tgctatcctcacccttaggctctaaggatattacta----tctctaaggtctacaggg
aggtgtatatggcgcacttacttattcacggtggggacagaccattgttaactgttggtc
tcggtctcaactaggaatgcctcgtacgggtt-ggttcaccaaaccacccggaatatgtc
cctgccctttgtacacaccg-cccgtcgctcttatcgatgaactcacttgtgaggctgag
ggactgcgtct------------------atttat-acccatgtaatcctaatatctcac
atacatttcgctaaaggcgattttgctttaaggatttacacgaccttacgcacaaactta
ttcgaccgagtgggtttaaag---------------------------------------
-------------------------------
[18] Ttruncatulinoides_U_R12_27_AY359166
aagggcaccacaagaacgcgtggagcatgtggcttaatttgactcaacgcggggaatctt
accgggtccggacacactgaggattgacagacggttattgacttatactcg--ct-----
---------------taatggctttaagctcgc--------tttaagctgttaaacg--t
ttaacacctttacacaaagatgctagtcctttcatgatcgtttgataggtggtgcatggc
cgttcttagttcgtggagtgatctgtctgcctaattgcgtttcactaaggt---------
--------------cccattcttcatacgtatgaatagcgtcttaactcacttttaccgc
tacctatttgtagtaa---------------gcgctcatactattgggaccggaatgcaa
cgagcgcgactgcaccacctaattgccccttatctaccatta---attactt--tattaa
ccgccctgtac------------gggcaccggggccttacctt---tactgaaactagct
ggaccgctgctttccttt---aagccagaggaaggttgcggcaataacaggtctgtgatg
ccctcagatgttccgggccgcacacgtgctacaatgatcagcac--aaagag-tattacc
tatcttcttatacc-taacccaatatgttaaact-------tattgcgt-aaggatattg
tcttaacgacgacttatccgctttagcgctttaagattattggacggttatgcctgcctc
gagagagtgtacagggcagcaagagtaatgattccctcgtttttactactaataccgcgc
ttggtaacat----------attacactcgattaagtagggtctttgcttctaatagcaa
t-tgctatcctcacccttaggctctaaggatattacta----tctctaaggtctacaggg
aggtgtatatggcgcacttacttattcacggtggggacagaccattgttaactgttggtc
tcggtctcaactaggaatgcctcgtacgggtt-ggttcaccaaaccacccggaatatgtc
cctgccctttgtacacaccg-cccgtcgctcttatcgatgaactcacttgtgaggctgag
ggactgcgtct------------------atttat-acccatgtaatcctaatatctcac
atacatttcgctaaaggcgattttgctttaaggatttacacgaccttacgcacaaactta
ttcgaccgagtgggtttaaaggaaagagaagtcgtaacaaggcatcg-------------
-------------------------------
[19] Ttruncatulinoides_U_P115_13_FJ643329
------------------------------------------------------------
-----------------tgaggattgacagacggttattgacttatactcg--ct-----
---------------taatggctttaagctcgc--------tttaagctgttaaacg--t
ttaacacctttacacaaagatgctagtcctttcatgatcgtttgataggtggtgcatggc
cgttcttagttcgtggagtgatctgtctgcctaattgcgtttcactaaggt---------
--------------cccattcttcatacgtatgaatagcgtcttaactcacttttaccgc
tacctatttgtagtaa---------------gcgctcatactattgggaccggaatgcaa
cgagcgcgactgcaccacctaattgccccttatctaccatta---attactt--tattaa
ccgccctgtac------------gggcaccggggccttacctt---tactgaaactagct
ggaccgctgctttccttt---aagccagaggaaggttgcggcaataacaggtctgtgatg
ccctcagatgttccgggccgcacacgtgctacaatgatcagcac--aaagag-tattacc
tatcttcttatacc-taacccaatatgttaaact-------tattgcgt-aagggtattg
tctta---acgacttatccgctttagcgctttaagattattggacggttatgcctgcctc
gagagagtgtacagggcagcaagagtaatgattccctcgtttttactactaataccgcgc
ttggtaacat----------attacactcgattaagtagggtctttgcttctaatagcaa
t-tgctatcctcacccttaggctctaaggatattacta----tctgtaaggtctacaggg
aggtgtatatggcgtacttacttattcacggtggggacagaccattgttaactgttggtc
tcggtctcaactaggaatgcctcgtacgggtt-ggttcaccaaaccacccggaatatgtc
cctgccctttgtacacaccg-cccgtcgctcttatcgatgaactcacttgtgaggctgag
ggactgcgtct------------------atttat-acccgtgtaatcctaatatcttac
atacatttcgctaaaggcgatattgctttaaggatttacacgaccttacgcacaaactta
ttcgaccaagtgggtttaaag---------------------------------------
-------------------------------
[20] Ttruncatulinoides_U_P115_10_FJ643328
-------------------gtggagcatgtggcttaatttgactcaacgcggggaatctt
accgggtccggacacactgaggattgacagacggttattgacttatactcg--ct-----
---------------taatggctttaagctcgc--------tttaagctgttaaacg--t
ttaacacctttacacaaagatgctagtcctttcatgatcgtttgataggtggtgcatggc
cgttcttagttcgtggagtgatctgtctgcctaattgcgtttcactaaggt---------
--------------cccattcttcatacgtatgaatagcgtcttaactcacttttaccgc
tacctatttgtagtaa---------------gcgctcatactattgggaccggaatgcaa
cgagcgcgactgcaccacctaattgccccttatctaccatta---attactt--tattaa
ccgccctgtac------------gggcaccggggccttacctt---tactgaaactagct
ggaccgctgctttccttt---aagccagaggaaggttgcggcaataacaggtctgtgatg
ccctcagatgttccgggccgcacatgtgctacaatgatcagcac--aaagag-tattacc
tatcttcttatacc-taacccaatatgttaaact-------tattgcgt-aaggatattg
tctta---acgacttatccgctttagcgctttaagattattggacggttatgcctgcctc
gagagagtgtacagggcagcaagagtaatgattccttcgtttttactactaataccgcgc
ttggtaacat----------attacactcgattaagtagggtctttgcttctaatagcaa
t-tgctatcctcacccttaggctctaaggatattacta----tctctaaggtctacaggg
aggtgtatatggcgcacttacttattcacggtggggacagaccattgttaactgttggtc
tcggtctcaactaggaatgcctcgtacgggtt-ggttcaccaaaccacccggaatatgtc
cctgccctttgtacacaccg-cccgtcgctcttatcgatgaactcacttgtgaggctgag
ggactgcgtct------------------atttat-acccgtgaaatcctaatatctcac
atacatttcgctaaaggcgattttgctttaaggatttacacgaccttacgcacaaactta
ttcgaccaagtgggtttaaag---------------------------------------
-------------------------------
[21] Ttruncatulinoides_U_P115_05_FJ643326
-------------------gtggagcatgtggcttaatttgactcaacgcggggaatctt
accgggtccggacacactgaggattgacagacggttattgacttatactcg--ct-----
---------------taatggctttaagctcgc--------tttaagctgttaaacg--t
ttaacacctttacacaaagatgctagtcctttcatgatcgtttgataggtggtgcatggc
cgttcttagttcgtggagtgatctgtctgcctaattgcgtttcactaaggt---------
--------------cccattcttcatacgtatgaatagcgtcttaactcacttttaccgc
tacctatttgtagtaa---------------gcgctcatactattgggaccggaatgcaa
cgagcgcgactgcaccacctaattgccccttatctaccatta---attactt--tattaa
ccgccctgtac------------gggcaccggggccttacctt---tactgaaactagct
ggaccgctgctttccttt---aagccagaggaaggttgcggcaataacaggtctgtgatg
ccctcagatgttccgggccgcacacgtgctacaatgatcagcac--agagag-tattacc
tatcttcttatacc-taacccaatatgttaaact-------tattgcgt-aaggatattg
tctta---acgacttatccgctttagcgctttaagattattggacggttatgcctgcctc
gagagagtgtacagggcagcaagagtaatgattccttcgtttttactactaataccgcgc
ttggtaacat----------attacactcgattaagtagggtctttgcttctaatagcaa
t-tgctatcctcacccttaggctctaaggatattacta----tctgtaaggtctacaggg
aggtgtatatggcgcacttacttattcacggtggggacagaccattgttaactgttggtc
tcggtctcaactaggaatgcctcgtacgggtt-ggttcaccaaaccacccggaatatgtc
cctgccctttgtacacaccg-cccgtcgctcttatcgatgaactcacttgtgaggctgag
ggactgcgtct------------------atttat-acccgtgtaatcctaatatttcac
atacatttcgctaaaggcgattttgctttaaggatttacacgaccttacgcacaaactta
ttcgaccaagtgggtttaaag---------------------------------------
-------------------------------
[22] Ttruncatulinoides_U_P115_06_FJ643327
-------------------gtggagcatgtggcttaatttgactcaacgcggggaatctt
accgggtccggacacactgaggattgacagacggttattgacttatactcg--ct-----
---------------taatggctttaagctcgc--------tttaagctgttaaacg--t
ttaacacctttacacaaagatgctagtcctttcatgatcgtttgataggtggtgcatggc
cgttcttagttcatggagtgatctgtctgcctaattgcgtttcactaaggt---------
--------------cccattcttcatacgtatgaatagcgtcttaactcacttttaccgc
tacctatttgtagtaa---------------gcgctcatactattgggaccggaatgcaa
cgagcgcgactgcaccacctaattgccccttatctaccatta---attactt--tattaa
ccgccctgtac------------gggcaccggggccttacctt---tactgaaactagct
ggaccgctgctttccttt---aagccagaggaaggttgcggcaataacaggtctgtgatg
ccctcagatgttccgggccgcacacgtgctacaatgatcagcac--agagag-tattacc
tatcttcttatacc-taacccaatatgttaaact-------tattgcgt-aaggatattg
tctta---acgacttatccgctttagcgctttaagattattggacggttatgcctgcctc
gagagagtgtacagggcagcaagagtaatgattccctcgtttttactactaataccgcgc
ttggtaacat----------attacactcgattaagtagggtctttgcttctaatagcaa
t-tgctatcctcacccttaggctctaaggatattacta----tctctaaggtctacaggg
aggtgtatatggcgcacttacttattcacggtggggacagaccattgttaactgttggtc
tcggtctcaactaggaatgcctcgtacgggtt-ggttcaccaaaccacccggaatatgtc
cctgccctttgtacacaccg-cccgtcgctcttatcgatgaactcacttgtgaggctgag
ggactgcgtct------------------atttat-acccgtgtaatcctaatatttcac
atacatttcgctaaaggcgattttgctttaaggatttacacgaccttacgcacaaactta
atcgaccgagtgggtttaaag---------------------------------------
-------------------------------
[23] Ttruncatulinoides_U_R066_54_FJ643422
--------------------------------------ttgactcaacgcggggaatctt
accgggtctggacacactgaggattgacagacggttattgacttatactcg--ct-----
---------------taatggctttaagctcgc--------tttaagctgttaaacg--t
ttaacacctttacacaaagatgctagtcctttcatgatcgtttgataggtggtgcatggc
cgttcttagttcgtggagtgatctgtctgcctaattgcgtttcactaaggt---------
--------------cccattcttcatacgtatgaatagcgtcttaactatcttttaccgc
tacctatttgtagtaa---------------gcgctcatactattgggaccggaatgcaa
cgagcgcgactgcaccacctaattgccccttatctaccatta---attactt--tattaa
ccgccctgtac------------gggcaccggggccttacctt---tactgaaactagct
ggaccgctgctttccttt---aagccagaggaaggttgcggcaataacaggtctgtgatg
ccctcagatgttccgggccgcacacgtgctacaatgatcagcac--aaagag-tattacc
tatcttcttatacc-taacccaatatgttaaact-------tattgcgt-aagggtattg
tctta---acgacttatccgctttagcgctttaagattattggacggttatgcctgcctc
gagagagtgtacagggcagcaagagtaatgattccctcgtttttactactaataccgcgc
ttggtaacat----------attacactcgattaagtagggtctttgcttctaatggcaa
t-tgctatcctcacccttaggctctaaggatattacta----tctgtaaggtctacaggg
aggtgtatatggcgcacttacttattcacggtggggacagaccattgttaactgttggtc
tcggtctcaactaggaatgcctcgtacgggtt-ggttcaccaaaccacccggaatatgtc
cctgccctttgtacacaccg-cccgtcgctcttatcgatgaactcacttgtgaggctgag
ggactgcgtct------------------atttat-acccgtgaaatcctaatatctcac
atacatttcgctaaaggcgattttgctttaaggatttacacgaccttacgcacaaa----
------------------------------------------------------------
-------------------------------
[24] Ttruncatulinoides_U_R036_34_FJ643343
-------------gaacgcgtggagcatgtggcttaatttgactcaacgcggggaatctt
accgggtccggacacactgaggattgacagacggttattgacttatactcg--ct-----
---------------taatggc-------------------tttaagctgttaaacg--t
ttaacacctttacacaaagatgctagtcctttcatgatcgtttgataggtggtgcatggc
cgttcttagttcgtggagtgatctgtctgcctaattgcgtttcactaaggt---------
--------------cccattcttcatacgtatgaatagcgtcttaactatcttttaccgc
tacctatttgtagtaa---------------gcgctcatactattgggaccggaatgcaa
cgagcgcgactgcaccacctaattgccccttatctaccatta---attactttatattaa
ccgccctgtac------------gggcaccggggccttacctt---tactgaaactagct
ggaccgctgctttccttt---aagccagaggaaggttgcggcaataacaggtctgtgatg
ccctcagatgttccgggccgcacacgtgctacaatgatcagcac--aaagag-tattacc
tatcttcttatacc-taacccaatatgttaaact-------tattgcgt-aagggtattg
tctta---acgacttatccgctttagcgctttaagattattggacggttgtgcctgcctc
gaaagagtgtacagggcagcaagagtaatgattccctcgtttttactactaataccgcgc
ttggtaacat----------attacactcgattaagtagggtctttgcttttaatagcaa
t-tgctatcctcacccttaggctctaaggatattacta----tctctaaggtctacaggg
aggtgtatatggcgcacttacttattcacggtggggacagaccattgttaactgttggtc
tcggtctcaactaggaatgcctcgtacgggtt-ggttcaccaaaccacccggaatatgtc
cctgccctttgtacacaccg-cccgtcgctcttatcgatgaactcacttgtgaggctgag
ggactgcgtct------------------a-ttat-acccgtgtaattctcatatctcac
atacatttcgctaaaggcgattttgctttagggatttacacgaccttacgcacaaactta
ttcgacc-----------------------------------------------------
-------------------------------
[25] Ttruncatulinoides_U_R5_4_AY359167
-agggcaccacaagaacgcgtggagcatgtggcttaatttgactcaacgcggggaatctt
accgggtccggacacactgaggattgacagacggttattgacttatactcg--ct-----
---------------taatagc-------------------tttaagctgttaagtg--t
ttaacacctttacacaaagatgctagtcctttcatgatcgtttgataggtggtgcatggc
cgttcttagttcgtggagtgatctgtctgcctaattgcgtttcactaaggt---------
--------------cccattcttcatacgtatgaatagcgtcttaactcacttttaccgc
tacctatttgtagtaa---------------gcgctcatactattgggaccggaatgcaa
cgagcgcgactgcaccacctaattgccccttatctaccatta---attactt--tattaa
ccgccctgtac------------gggcaccggggccttacctt---tactgaaactagct
ggaccgctgctttccttt---aagccagaggaaggttgcggcaataacaggtctgtgatg
ccctcagatgttccgggccgcacacgtgctacaatgatcagcacc-aaagaggtattacc
tatcttcttataccttaacccaatatgttaaact-------tattgcgt-aagggta-tg
tctta---acgacttatccgctttagcgctttaagattattggacggttgtgcctgcctc
gagagagtgtacagggcagcaagagtaatgattccttcgtttttactactaataccgcgc
ttggtaacat----------attacactcgattaagtagggtctttgcttttaatagcaa
t-tgctatcctcacccttaggctctaaggatattacta----tctctaaggtctacaggg
aggtgtatatggcgcacttacttattcacggtggggacagaccattgttaactgttggtc
tcggtctcaactaggaatgcctcgtacgggtt-ggttcaccaaaccacccggaatatgtc
cctgccctttgtacacaccg-cccgtcgctcttatcgatgaactcacttgtgaggctgag
ggactgcgtct------------------a-ttat-acccgtgtaatcctaatatcttac
atacatttcgctaaaagcgattttgctctaaggatttacacgaccttacgcacaaactta
ttcgaccaagtgggtttaagg-aaagagaagtcgtaacaaggcatca-------------
-------------------------------
[26] 'Ttruncatulinoides_V_GUA-2_3_AB468855'
aagggcaccacaagaacgcgtggagcatgtggcttaatttgactcaacgcggggaatctt
accgggtccggacatactgaggattgacagacggttattgacttaagtaagcgctt----
---------------taataga-------------------ttaactctattaagcgctc
ttaacacctttacacaaagatgctagtcctttcatgatcgtttgataggtggtgcatggc
cgttcttagttcgtggagtgatctgtctgcctaattgcgtttcactaaggt---------
--------------cccattcatcatacgtatgaatagcgtcttaaatcacttttatcat
tacttacttgtagtaa---------------gcgctcatactattgggaccggaatgcaa
cgagcgcgactgcaccacctaattgccccttatctaccatta---attattat-tattaa
ccgccctgtac------------gggcaccggggccttacctt---tactgaaactagct
ggaccgctgctttccttt---aagccagaggaaggttgcggcaataacaggtccgtgatg
ccctcagatgttccgggccgcacacgtgccacaatgatcagcac--aaagag-tattacc
tatcttcttatacc-taacctaatatgttaaact-------tatcgcgt-aagggtattg
tctta---acgacgtatccgctttagcgcgttaagattattgggcggttatgcctgcctc
gagagagtgtacagggcagcaagagtaatgattccctcgtttttactactaataccgcgc
ttggtaacat----------ataacactcgattaagtagagtctttgcttctaatagc-a
t-tgctactctcacccttagtctcttaagatatttatata--tctcccaggtctacaggg
aggtgtgtatggcgcacttacttattcacggtggggacagaccattgttaactgttggtc
tcggtctcaactaggaatgcctcgtacgggtt-ggttcaccaaaccacccggaatatgtc
cctgccctttgtacacaccg-cccgtcgctcttatcgatgaactcacttgtgaggctaag
ggactgcgtcttaacac--atatatctacacttat-acccgtgtaatcctcatatcttaa
atacatttcgctaaacgcgattttcctttaaggatttacacaaccttgcgcacaaactta
ttcgaccaagtgggtttaaaggaaagagaagtcgtaacaaggcagcagtaggtgaacct-
-------------------------------
[27] 'Ttruncatulinoides_V_GUA-2_2_AB468854'
aagggcaccacaagaacgcgtggagcatgtggcttaatttgactcaacgcggggaatctt
accgggtccggacacactgaggattgacagacggttattgacttaagtaagcgcct----
---------------taataga-------------------tttattctgttaagcgctc
ttaacacctctacacaaagatgctagtcctttcatgatcgtttgataggtggtgcatggc
cgttcttagttcgtggagtgatctgtctgcctaattgcgtttcactaaggt---------
--------------cccattcatcatacgtatgaatagcgtcttaactcacttttatcat
tacttacttgtagtaa---------------gcgctcatactattgggaccggaatgcaa
cgagcgcgactgcaccacctaattgccccttaactaccatta---attattat-tattaa
ccgccctgtac------------gggcaccggggccctacctt---tactgaaactagct
ggaccgctgctttccttt---aagccagaggaaggttgcggcaataacaggtctgtgatg
ccctcagatgttccgggccgcacacgtgctacaatgatcagcac--aaagag-tattacc
tatcttcttatacc-taacctaatatgttaaact-------tatcgcgt-aagggtattg
tctta---acgacgtatctgctttagcgcgttaagattattgggcggttatgcctgcctc
gagagagtgttcagggcagcaagagtaatgattccctcgtttttactactaataccgcgc
ttggtaacat----------ataacactcgattaagtagagtctttgcttctaatagc-a
t-tgctactctcacccttagtctcttaagatatttatatatctctctaaggtctacaggg
aggtgtgtatggcgcacttacttattcacggtggggacagaccattgttaactgttggtc
tcggtctcaactaggaatgcctcgtacgggtt-ggttcaccaaaccgcccggaatatgtc
cctgccctttgtacacaccg-cccgtcgctcttatcgatgaactcacttgtgaggctaag
ggactgcgtcttaacac--atatatctacacttat-acccgtgtaatcctcatatcttaa
atacatttcgctaaacgcgattttcctttaaggatttacacgaccttgcgcacaaactta
ttcgaccaagtgggtttaaaggaaagagaagtcgtaacaaggcagcagtaggtgaacct-
-------------------------------
[28] Ttruncatulinoides_U_Y1075_1
aagggcaccacaagaacgcgtggagcatgtggcttaatttgactcaacgcggggaatctt
accgggtccggacacactgaggattgacagacggttattgacttaagtaagcgcct----
---------------taataga-------------------tttattctgttaagcgctc
ttaacacctttacacaaagatgctagtcctttcatgatcgtttgataggtggtgcatggc
cgttcttagttcgtggagtgatctgtctgcctaattgcgtttcactaaggt---------
--------------cccattcatcatacgtatgaatagcgtcttaactcacttttatcat
tacttatttgtagtaa---------------gcgctcatactattgggaccggaatgcaa
cgagcgcgactgcaccacctaattgccccttatctaccatta---attattat-tattaa
ccgccctgtac------------gggcaccggggccttacctt---tactgaaactagct
ggaccgctgctttccttt---aagccagaggaaggttgcggcaataacaggtctgtgatg
ccctcagatgttccgggccgcacacgtgctacaatgatcagcac--aaagag-tattacc
tatcttcttatacc-taacctaatatgttaaact-------tatcgcgt-aagggtattg
tctta---acgacgtatccgctttagcgcgttaagattattgggcggttatgcctgcctc
gagagagtgtacagggcagcaagagtaatgattccctcgtttttactactaataccgcgc
ttggtaacat----------ataacactcgattaagtagagtctttgcttctaatagc-a
t-tgctactctcacccttaggctcttaaggtatttatatg--tctctaaggtctacaggg
aggtgtgtatggcgcacttacttattcacggtggggacagaccattgttaactgttggtc
tcggtctcaactaggaatgcctcgtacgggtt-ggttcaccaaaccacccggaatatgtc
cctgccctttgtacacaccg-cccgtcgctcttatcgatgaactcacttgtgaggctaag
ggactgcgtcttaacac--atatatctacacttat-acccgtgtaatcctcatattctaa
atacatttcgctaaacgcgattttcctttaaggatttacatggccttacgcacaaactta
ttcgaccaagtgggtttaaaggaaagagaagtcgtaacaaggcagcagtaggtgaacct-
-------------------------------
[29] Ttruncatulinoides_U_Y1075_2
aagggcaccacaagaacgcgtggagcatgtggcttaatttgactcaacgcggggaatctt
accgggtccggacacactgaggattgacagacggttattgacttaagtaagcgcct----
---------------taataga-------------------tttattctgttaagcgctc
ttaacacctttacacaaagatgctagtcctttcatgatcgtttgataggtggtgcatggc
cgttcttagttcgtggagtgatctgtctgcctaattgcgtttcactaaggt---------
--------------cccattcatcatacgtatgaatagcgtcttaactcacttttatcat
tactta-ttgtagtaa---------------gcgctcatactattgggaccggaatgcaa
cgagcgcgactgcaccacctaattgccccttatctaccatta---attattat-tattaa
ccgccctgtac------------gggcaccggggccttacctt---tactgaaactagct
ggaccgctgctttccttt---aagccagaggaaggttgcggcaataacaggtctgtgatg
ccctcagatgttccgggccgcacacgtgctacaatgatcagcac--aaagag-tattacc
tatcttcttatacc-taacctaatatgttaaact-------tatcgcgt-aagggtattg
tctta---acgacgtatccgctttagcgcgttaagattattgggcggttatgcctgcctc
gagagagtgtacagggcagcaagagtaatgattccctcgtttttactactaataccgcgc
ttggtaacat----------ataacactcgattaagtagagtctttgcttctaatagc-a
t-tgctactctcacccttaggctcttaagatatttatatg--tctctaaggtctacaggg
aggtgtgtatggcgcacttacttattcacggtggggacagaccattgttaactgttggtc
tcggtctcaactaggaatgcctcgtacgggtt-ggttcaccaaaccacccggaatatgtc
cctgccctatgtacacaccg-cccgtcgctcttatcgatgaactcacttgtgaggctaag
ggactgcgtcttaacac--atatatctacacttat-acccgtgtaatcctcatattctaa
atacatttcgctaaacgcgattttcctttaaggatttacatggccttacgcacaaactta
ttcgaccaagtgggtttaaaggaaagagaagtcgtaacaaggcagcagtaggtgaacct-
-------------------------------
[30] Ttruncatulinoides_U_Y1086_20
aagggcaccacaagaacgcgtggagcatgtggcttaatttgactcaacgcggggaatctt
accgggtccgggcacactgaggattgacaggcggttattgacttaagtaagcgcct----
---------------taataga-------------------tttattctgttaagcgctc
ttaacacctttacacaaagatgctagtcctttcatgatcgtttgataggtggtgcatggc
cgttcttagttcgtggagtgatctgtctgcctaattgcgtttcactaaggt---------
--------------cccattcatcatacgtatgaatagcgtcttaactcacttttatcat
tactta-ttgtagtaa---------------gcgctcatactattgggaccggaatgcaa
cgagcgcgactgcaccacctaattgccccttatctaccatta---attattat-tattaa
ccgccctgtac------------gggcaccggggccttacctt---tactgaaactagct
ggaccgctgctttccttt---aagccagaggaaggttgcggcaataacaggtctgtgatg
ccctcagatgttccgggccgcacacgtgctacaatgatcagcac--aaagag-tattacc
tatcttcttatacc-taacctaatatgttaaact-------tattgcgt-aagggtattg
tctta---acgacgtatccgctttagcgcgttaagattattgggcggttatgcctgcctc
gagagagtgtacagggcagcaagagtaatgattccctcgtttttactactaataccgcgc
ttggtaacat----------ataacactcgattaagtagagtctttgcttctaatagc-a
t-tgctactctcacccttagtctcttaagatatttatata--tctctaaggtctacaggg
aggtgtgtatggcgcacttacttattcacggtggggacagaccattgttaactgttggtc
tcggtctcaactaggaatgcctcgtacgggtt-ggttcaccaaaccacccggaatatgtc
cctgccctttgtacacaccg-cccgtcgctcttatcgatgaactcacttgtgaggctaag
ggactgcgtcttaacac--atatatctacacttat-acccgtgtaatcctcatattctaa
atacatttcgctaaacgcgattttcctttaaggatttacatggccttacgcacaaactta
ttcgaccaagtgggtttaaaggaaagagaagtcgtaacaaggcagcagtaggtgaacct-
-------------------------------
[31] Ttruncatulinoides_U_Y1086_17
aagggcaccacaagaacgcgtggagcatgtggcttaatttgactcaacgcggggagtctt
accgggtccggacacactgaggattgacagacggttattgacttaagtaagcgcct----
---------------taataga-------------------tttattctgttaagcgctc
ttaacacctttacacaaagatgctagtcctttcatgatcgtttgataggtggtgcatggc
cgttcttagttcgtggagtgatctgtctgcctaattgcgtttcactaaggt---------
--------------cccattcatcatacgtatgaatagcgtcttaactcacttttatcat
tactta-ttgtagtaa---------------gcgctcatactgttgggaccggaatgcaa
cgagcgcgactgcaccacctaattgccccttatctaccatta---attattat-tattaa
ccgccctgtac------------gggcaccggggccttacctt---tactgaaactagct
ggaccgctgctttccttt---aagccagaggaaggttgcggcaataacaggtctgtgatg
ccctcagatgttccgggccgcacacgtgctacaatgatcagcac--aaagag-tattacc
tatcttcttatacc-taacctaatatgttaaact-------tatcgcgt-aagggtattg
tctta---acgacgtatccgctttagcgcgttaagattattgggcggttatgcctgcctc
gagagagtgtacagggcagcaagagtaatgattccctcgtttttactactaatatcgcgc
ttggtaacat----------ataacactcgattaagtagagtctttgcttctaatagc-a
t-tgctactctcacccttagtctcttaagatatttatatatctctctaaggtctacaggg
aggtgtgtatggcgcacttacttattcacggtggggacagaccattgttaactgttggtc
tcggtctcaactaggaatgcctcgtacgggtt-ggttcaccaaaccacccggaatatgtc
cctgccctttgtacacaccg-cccgtcgctcttatcgatgaactcacttgtgaggctaag
ggactgcgtcttaacac--atatatctacacttat-acccgtgtaatcctcatattctaa
atacatttcgctaaacgcgattttcctttaaggatttacatggccttacgcacaaactta
ttcgaccaagtgggtttaaaggaaagagaagtcgtaacaaggcagcagtaggtgaacct-
-------------------------------
[32] Ttruncatulinoides_U_Y1317_11
aagggcaccacaagaacgcgtggagcatgtggcttaatttgactcaacgcggggaatctt
accgggtccggacacactgaggattgacagacggttattgacttaagtaagcgcct----
---------------taataga-------------------tttattctgttaagcgctc
ttaacacctttacacaaagatgctagtcctttcatgatcgtttgataggtggtgcatggc
cgttcttagttcgtggagtgatctgtccgcctaattgcgtttcactaaggt---------
--------------cccattcatcatacgtatgaatagcgtcttaactcacttttatcat
tactta-ttgtagtaa---------------gcgctcatactattgggaccggaatgcaa
cgagcgcgactgcaccacctaattgccccttatctaccatta---attattat-tattaa
ccgccctgtac------------gggcaccggggccttacctt---tactgaaactagct
ggaccgctgctttccttt---aagccagaggaaggttgcggcaataacaggtctgtgatg
ccctcagatgttccgggccgcacacgtgctacaatgatcagcac--aaagag-tattacc
tatcctcttatacc-taacctaatatgttaaact-------tatcgcgt-aagggtattg
tctta---acgacgtatccgctttagcgcgttaagattattgggcggttatgcctgcctc
gagagagtgtacagggcagcaagagtaatgattccctcgtttttactactaataccgcgc
ttggtaacat----------ataacactcgattaagtagagtctttgcttctaatagc-a
t-tgctactctcacccttagtctcttaagatatttatatatctctctaaggtctacaggg
aggtgtgtatggcgcacttacttattcacggtggggacagaccattgttaactgttggtc
tcggtctcaactaggaatgcctcgtacgggtt-ggttcaccaaaccacccggaatatgtc
cctgccctttgtacacaccg-cccgtcgctcttatcgatgaactcacttgtgaggctaag
ggactgcgtcttaacac--atatatctacacttat-acccgtgtaatcctcatattctaa
atacatttcgctaaacgcgattttcctttaaggatttacacgaccttgcgcacaaactta
ttcgaccaagtgggtttaaaggaaagagaagtcgtaacaaggcagcagtaggtgaacct-
-------------------------------
[33] Ttruncatulinoides_U_Y1086_19
aagggcaccacaagaacgcgtggagcatgtggcttaatttgactcaacgcggggaatctt
accgggtccggacacactgaggattgacagacggttattgacttaagtaagcgcct----
---------------taataga-------------------tttattctgttaagcgctc
ttaacacctttacacaaagatgctagtcctttcatgatcgtttgataggtggtgcatggc
cgttcttagttcgtggagtgatctgtctgcctaattgcgtttcactaaggt---------
--------------cccattcatcatacgtatgaatagcgtcttaactcacttttatcat
tactta-ttgtagtaa---------------gcgctcatactattgggaccggaatgcaa
cgagcgcgactgcaccacctaattgccccttatctaccatta---attattat-tattaa
ccgccctgtac------------gggcaccggggccttacctt---tactgaaactagct
ggaccgctgctttccttt---aagccagaggaaggttgcggcaataacaggtctgtgatg
ccctcagatgttccgggccgcacacgtgctacaatgatcagcac--aaagag-tattacc
tatcttcttatacc-taacctaatatgttaaact-------tatcgcgt-aagggtattg
tctta---acgacgtatccgctttagcgcgttaagattattgggcggttatgcctgcctc
gagagagtgtacagggcagcaagagtaatgattccctcgtttttactactaataccgcgc
ttggtaacat----------ataacactcgattaagtagagtctttgcttctaatagc-a
t-tgctactctcacccttagtctcttaagatatttatatatctctctaaggtctacaggg
aggtgtgtatggcgcacttacttattcacggtggggacagaccattgttaactgttggtc
tcggtctcaactaggaatgcctcgtacgggtt-ggttcaccaaaccacccggaatatgtc
cctgccctttgtacacaccg-cccgtcgctcttatcgatgaactcacttgtgaggctaag
ggactgcgtcttaacacatatatatctacacttat-acccgtgtaatcctcatattctaa
atacatttcgctaaacgcgattttcctttaaggatttacatggccttacgcacaaactta
ttcgaccaagtgggtttaaaggaaagagaagtcgtaacaaggcagcagtaggtgaacct-
-------------------------------
[34] Ttruncatulinoides_U_Y1075_3
aagggcaccacaagaacgcgtggagcgtgtggcttaatttgactcaacgcggggaatctt
accgggtccggacacactgaggattgacagacggttattgacttaagtaagcgcct----
---------------taataga-------------------tttattctgttaagcgctc
ttaacacctttacacaaagatgctagtcctttcatgatcgtttgataggtggtgcatggc
cgttcttagttcgtggagtgatctgtctgcctaattgcgtttcactaaggt---------
--------------cccattcatcatacgtatgaatagcgtcttaactcacttttatcat
tactta-ttgtagtaa---------------gcgctcatactattgggaccgggatgcaa
cgagcgcgactgcaccacctaattgccccttatctaccatta---attattat-tattaa
ccgccctgtac------------gggcaccggggccttacctt---tactgaaactagct
ggaccgctgctttccttt---aagccagaggaaggttgcggcaataacaggtctgtgatg
ccctcagatgttccgggccgcacacgtgctacaatgatcagcac--aaagag-tattacc
tatcttcttatacc-taacctaatatgttaaact-------tatcgcgt-aagggtattg
tctta---acgacgtatccgctttagcgcgttaagattattgggcggttatgcctgcctc
gagagagtgtacagggcagcaagagtaatgattccctcgtttttactactaatatcgcgc
ttggtaacat----------ataacactcgattaagtagagtctttgcttctaatagc-a
t-tgctactctcacccttaggctcttaagatatttatatg--tctctaaggtctacaggg
aggtgtgtatggcgcacttacttattcacggtggggacagaccattgttaactgttggtc
tcggtctcaactaggaatgcctcgtacgggtt-ggtccaccaaaccacccggaatatgtc
cctgccctttgtacacaccg-cccgtcgctcttatcgatgaactcacttgtgaggctaag
ggactgcgtcttaacacatatatatctacacttat-acccgtgtaatcctcatatcttaa
atacatttcgctaaacgcgattttcctttaaggatttacacgaccttgcgcacaaactta
ttcgaccaagtgggtttaaaggaaagagaagtcgtaacaaggcagcagtaggtgaacct-
-------------------------------
[35] Ttruncatulinoides_U_Y1075_4
aagggcaccacaagaacgcgtggagcatgtggcttaatttgactcaacgcggggaatctt
accgggtccggacacactgaggattgacagacggttattgacttaagtaagcgcct----
---------------taataga-------------------tttattctgttaagcgctc
ttaacacctttacacaaagatgctagtcctttcatgatcgtttgataggtggtgcatggc
cgttcttagttcgtggagtgatctgtctgcctaattgcgtttcactaaggt---------
--------------cccattcatcatacgtatgaatagcgtcttaactcacttttatcat
tacttacttgtagtaa---------------gcgctcatactattgggaccggaatgcaa
cgagcgcgactgcaccacctaattgccccttatctaccatta---attattat-tattaa
ccgccctgtac------------gggcaccggggccttacctt---tactgaaactagct
ggaccgctgctttccttt---aagccagaggaaggttgcggcaataacaggtctgtgatg
ccctcagatgttccgggccgcacacgtgctacaatgatcagcac--aaagag-tattacc
tatcttcttatacc-taacccaatatgttaaact-------tattgcgt-aagggtattg
tctta---acgacgtatccgctttagcgcgttaagattattgggcggttatgcctgcctc
gagagagtgttcagggcagcaagagtaatgattccctcgtttttactactaataccgcgc
ttggtaacat----------ataacactcgattaagtagagtctttgcttctaatagc-a
t-tgctactctcacccttagtctcttaagatatttatatg--tctctaaggtctacaggg
aggtgtgtatggcgcacttacttattcacggtggggacagaccattgttaactgttggtc
tcggtctcaactaggaatgcctcgtacgggtt-ggttcgccaaaccacccggaatatgtc
cctgccctttgtacacaccg-cccgtcgctcttatcgatgaactcacttgtgaggctaag
ggactgcgtcttaacacatatatatctacacttat-acccgtgtaatcctcatatcttaa
atacatttcgctaaacgcgattttcctttaaggatttacacgaccttgcgcacaaactta
ttcgaccaagtgggtttaaaggaaagagaagtcgtaacaaggcagcagtaggtgaacct-
-------------------------------
[36] Ttruncatulinoides_U_Y1317_12
aagggcaccacaagaacgcgtggagcatgtggcttaatttgactcaacgcggggaatctt
accgggtccggacacactgaggattgacagacggttattgacttaagtaagcgctc----
---------------taataga-------------------tttattctgttaagcgctc
ttaacacctttacacaaagatgctagtcctttcatgatcgtttgataggtggtgcatggc
cgttcttagttcgtggagtgatctgtctgcctaattgcgtttcactaaggt---------
--------------cccattcatcatacgtatgaatagcgtcttaactcacttttatcat
tacttacttgtagtaa---------------gcgctcgtactattgggaccggaatgcaa
cgagcgcgactgcaccacctaattgccccttatctaccatta---attattat-tattaa
ccgccctgtac------------gggcaccggggccttacctt---tactgaaactagct
ggaccgctgctttccttt---aagccagaggaaggttgcggcaataacaggtctgtgatg
ccctcagatgttccgggccgcacacgtgctacaatgatcagcac--aaagag-tattacc
tatcttcttatacc-taacccaatatgttaaact-------tattgcgt-aagggtattg
tctta---acgacgtatccgctttagcgcgttaagattattgggcggttatgcctgcctc
gagagagtgtacagggcagcaagagtaatgattccctcgtttttactactgataccgcgc
ttggtaacat----------ataacactcgattaagtagagtctttgcttctaatagc-a
t-tgctactctcacccttaggctcttaagatatttatatg--tctctaaggtctacgggg
aggtgtgtatggcgtacttacttattcacggtggggacagaccattgttaactgttggtc
tcggtctcaactaggaatgcctcgtacgggtt-ggttcaccaaaccacccggaatatgtc
cctgccctttgtacacaccg-cccgtcgctcttatcgatgaactcacttgtgaggctaag
ggactgcgtcttaacacatatatatctacacttat-acccgtgtaatcctcatatcttaa
atacatttcgctaaacgcgattttcctttaaggatttacacgaccttgcgcacaaactta
ttcgaccaagtgggtttaaaggaaagagaagtcgtaacaaggcagcagtaggtgaacct-
-------------------------------
[37] 'Ttruncatulinoides_V_GUA-1_3_AB468853'
aagggcaccacaagaacgcgtggagcatgtggcttaatttgactcaacgcggggaatctt
accgggtccggacacactgaggattgacagacggttattgacttaagtaagcgctc----
---------------taataga-------------------tttattctgttaagcgctc
ttaacacctttacacaaagatgctagtcctttcatgatcgtttgataggtggtgcatggc
cgttcttagttcgtggagtgatctgtctgcctaattgcgtttcactaaggt---------
--------------cccattcatcatacgtatgaatagcgtcttaactcacttttatcat
tacttacttgtagtaa---------------gcgctcatactattgggaccggaatgcaa
cgagcgcgactgcaccacctaattgccccttatctaccattaattattattat-tattaa
ccgccctgtac------------gggcaccggggccttacctt---tactgaaactagct
ggaccgctgctttccttt---aagccagaggaaggttgcggcaataacaggtctgtgatg
ccctcagatgttccgggccgcacacgtgctacaatgatcagcac--aaagag-tattacc
tatcttcttatacc-taacctaatatgttaaact-------tatcgcgt-aagggtattg
tctta---acgacgtatccgctttagcgcgttaagattattgggcggttatgcctgcctc
gagagagtgtacagggcagcaagagtaatgattccctcgtttttactactaataccgcgc
ttggtaacat----------ataacactcgattaagtagagtctttgcttctaatagc-a
t-tgctactctcacccttaggctcttaagatatttatatgtctctctaaggtctacaggg
aggtgtgtatggcgcacttacttattcacggtggggacagaccattgttaactgttggtc
tcggtctcaactaggaatgcctcgtacgggtt-ggttcaccaaaccacccggaatatgtc
cctgccctttgtacacaccg-cccgtcgctcttatcgatgaactcacttgtgaggctaag
ggactgcgtcttaacacatatatatctacacttat-acccgtgtaatcctcatatcttaa
atacatttcgctaaacgcgattttcctttaaggatttacacgaccttgcgcacaaactta
ttcgaccaagtgggtttaaaggaaagagaagtcgtaacaaggcagcagtaggtgaacct-
-------------------------------
[38] Ttruncatulinoides_U_Y1317_9
aagggcaccacaagaacgcgtggagcatgtggcttaatttgactcaacgcggggaatctt
accgggtccggacacactgaggattgacagacggttattgacttaagtaagcgctc----
---------------taataga-------------------tttattctgttaagcgctc
ttaacacctttacacaaagatgctagtcctttcatgatcgtttgataggtggtgcatggc
cgttcttagttcgtggagtgatctgtctgcctaattgcgtttcactaaggt---------
--------------cccattcatcatacgtatgaatagcgtcttaactcacttttatcat
tacttacttgtagtaa---------------gcgctcatactattgggaccggaatgcaa
cgagcgcgactgcaccacctaattgccccttatctaccattaattattattat-tattaa
ccgccctgtac------------gggcaccggggccttacctt---tactgaaactagct
ggaccgctgctttccttt---aagccaaaggaaggttgcggcaataacaggtctgtgatg
ccctcagatgttccgggccgcacacgtgctacaatgatcagcac--aaagag-tattacc
tatcttcttatacc-taacccaatatgttaaact-------tatcgcgt-aagggtattg
tctta---acgacgtatccgctttagcgcgttaagattattgggcggttatgcctgcctc
gagagagtgtacagggcagcaagagtaatgattccctcgtttttactactaataccgcgc
ttggtaacat----------ataacactcgattaagtagagtctttgcttctaatagc-a
t-tgctactctcacccttaggctcttaagatatttatata--tctcccaggtctacaggg
aggtgtgtatggcgcacttacttattcacggtggggacagaccattgttaactgttggtc
tcggtctcaactaggaatgcctcgtacgggtt-ggttcaccaaaccacccggaatatgtc
cctgccctttgtacacaccg-cccgtcgctcttatcgatggactcacttgtgaggctaag
ggactgcgtcttaacacatatatatctacacttat-acccgtgtaatcctcatattctaa
atacatttcgctaaacgcgattttcctttaaggatttacacgaccttgcgcacaaactta
ttcgaccaagtgggtttaaaggaaagagaagtcgtaacaaggcagcagtaggtgaacct-
-------------------------------
[39] Ttruncatulinoides_U_Y1317_10
aagggcaccacaagaacgcgtggagcatgtggcttaatttgactcaacgcggggaatctt
accgggtccggacacactgaggattgacagacggttattgacttaagtaagcgctc----
---------------taataga-------------------tttattctgttaagcgctc
ttaacacctttacacaaagatgctagtcctttcatgatcgtttgataggtggtgcatggc
cgttcttagttcgtggagtgatctgtctgcctaattgcgcttcactaaggt---------
--------------cccattcatcatacgtatgaatagcgtcttaactcacttttatcat
tacttacttgtagtaa---------------gcgctcatactattgggaccggaatgcaa
cgagcgcgactgcaccacctaattgccccttatctaccattaattattattat-tattaa
ccgccctgtac------------gggcaccggggccttacctt---tactgaaactagct
ggaccgctgctttccttt---aagccagaggaaggttgcggcaataacaggtctgtgatg
ccctcagatgttccgggccgcacacgtgctacaatgatcagcac--aaagag-tattacc
tatcttcttatacc-taacctaatatgttaaact-------tattgcgt-aagggtattg
tctta---acgacgtatccgctttagcgcgttaagattattgggcggttatgcctgcctc
gagagagtgtacagggcagcaagagtaatgattccctcgtttttactactaataccgcgc
ttggtaacat----------ataacactcgattaagtagagtctttgcttctaatagc-a
t-tgctactctcacccttaggctcttaagatatttatata--tctcccaggtctacaggg
aggtgtgtatggcgcacttacttattcacggtggggacagaccattgttaactgttggtc
tcggtctcaactaggaatgcctcgtacgggtt-ggttcaccaaaccacccggaatatgtc
cctgccctttgtacacaccg-cccgtcgctcttatcgatgaactcacttgtgaggctaag
ggactgcgtcttaacacatatatatctacacttat-acccgtgtaatcctcatattctaa
atacatttcgctaaacgcgattttcctttaaggatttacatggccttacgcacaaactta
ttcgaccaagtgggtttaaaggaaagagaagtcgtaacaaggcagcagtaggtgaacct-
-------------------------------
[40] Ttruncatulinoides_U_Y1086_18
aagggcaccacaagaacgcgtggagcatgtggcttaatttgactcaacgcggggaatctt
accgggtccggacacactgaggattgacagacggttattgacttaagtaagcgctc----
---------------taataga-------------------tttattctgttaagcgctc
ttaacacctttacacaaagatgctagtcctttcatgatcgtttgataggtggtgcatggc
cgttcttagtccgtggagtgatctgtctgcctaattgcgtttcactaaggt---------
--------------cccattcatcatacgtatgaatagcgtcttaactcacttttatcat
tacttacttgtagtaa---------------gcgctcatactattgggaccggaatgcaa
cgagcgcgactgcaccacctaattgccccttatctaccatta---attattat-tattaa
ccgccctgtac------------gggcaccggggccttacctt---tactgaaactagct
ggaccgctgctttccttt---aagccagaggaaggttgcggcaataacaggtctgcgatg
ccctcagatgttccgggccgcacacgtgctacaatggtcagcac--aaagag-tattacc
tatcttcttatacc-taacctaatatgttaaact-------tatcgcgt-aagggtattg
tctta---acgacgtatccgctttagcgcgttaagattattgggcggttatgcctgcctc
gagagagtgtacagggcagcaagagtaatgattccctcgtttttactactaatatcgcgc
ttggtaacat----------ataacactcgattaagtagagtctttgcttctaatagc-a
t-tgctactctcacccttagtctcttaagatatttatata--tctcccaggtctacaggg
aggtgtgtatggcgcacttacttattcacggtggggacagaccattgttaactgttggtc
tcggtctcaactaggaatgcctcgtacgggtt-ggttcaccaaaccacccggaatatgtc
cctgccctttgtacacaccg-cccgtcgctcttatcgatgaactcacttgtgaggctaag
ggactgcgtcttaacacatatatatctacactcat-acccgtgtaatcctcatattctaa
atacatttcgctaaacgcgattttcctttaaggatttacatggccttacgcacaaactta
ttcgaccaagtgggtttaagggaaagagaagtcgtaacaaggcagcagtaggtgaacct-
-------------------------------
[41] 'Ttruncatulinoides_V_GUA-1_2_AB468852'
aagggcaccacaagaacgcgtggagcatgtggcttaatttgactcaacgcggggaatctt
accgggtccggacacactgaggattgacagacggttattgacttaagtaagcgcct----
---------------taataga-------------------tttattctgttaagcgctc
ttaacacccttacacaaaggtgctagtcctttcatgatcgtttgataggtggtgcatggc
cgttcttagttcgtggagtgatctgtctgcctaattgcgtttcactaaggt---------
--------------cccattcatcatacgtatgaatagcgtcttaactcacttttatcat
tactta-ttgtagtaa---------------gcgctcatactattgggaccggaatgcaa
cgagcgcgactgcaccacctaattgccccttatctaccattaattattattat-tattaa
ccgccctgtac------------gggcaccggggccttacctt---tactgaaactagct
ggaccgctgctttccttt---aagccagaggaaggttgcggcaataacaggtctgtgatg
ccctcagatgttccgggccgcacacgtgctacaatgatcagcac--aaagag-tattacc
tatcttcttatacc-taacctaatatgttaaact-------tatcgcgt-aagggtattg
tctta---acgacgtatccgctttagcgcgttaagattattgggcggttatgcctgcctc
gagagagtgtacagggcagcaagagtaatgattccctcgtttttactactaataccgcgc
ttggtaacat----------ataacactcgattaagtagagtctttgcttctaatagc-a
t-tgctactctcacccttagtctcttaagatatttatata--tctctaaggtctacaggg
aggtgtgtatggcgcacttacttattcgcggtggggacagaccattgttaactgttggtc
tcggtctcaactaggaatgcctcgtacgggtt-ggttcaccaaaccacccggaatatgtc
cctgccctttgtacacaccg-cccgtcgttcttatcgatgaactcacttgtgaggctaag
ggactgcgtcttaacac--atatatctacacttat-acccgtgtaatcctcataatctaa
atacatttcgctaaacgcgattttcctttaaggatttacacgaccttgcgcacaaactta
ttcgaccaagtgggtttaaaggaaagagaagtcgtaacaaggcagcagtaggtgaacct-
-------------------------------
[42] 'Ttruncatulinoides_V_GUA-1_1_AB263446'
aagggcaccacaagaacgcgtggagcatgtggcttaatttgactcaacgcggggaatctt
accgggtccggacacactgaggattgacagacggttattgacttaagtaagcgcct----
---------------taataga-------------------tttattctgttaagcgctc
ttaacacccttacacaaaggtgctagtcctttcatgatcgtttgataggtggtgcatggc
cgttcttagttcgtggagtgatctgtctgcctaattgcgtttcactaaggt---------
--------------cccattcatcatacgtatgaatagcgtcttaactcacttttatcat
tactta-ttgtagtaa---------------gcgctcatactattgggaccggaatgcaa
cgagcgcgactgcaccacctaattgccccttatctaccattaattattattat-tattaa
ccgccctgtac------------gggcaccggggccttacctt---tactgaaactagct
ggaccgctgctttccttt---aagccagaggaaggttgcggcaataacaggtctgtgatg
ccctcagatgttccgggccgcacacgtgctacaatgatcagcac--aaagag-tattacc
tatcttcttatacc-taacctaatatgttaaact-------tatcgcgt-aagggtattg
tctta---acgacgtatccgctttagcgcgttaagattattgggcggttatgcctgcctc
gagagagtgtacagggcagcaagagtaatgattccctcgtttttactactaataccgcgc
ttggtaacat----------ataacactcgattaagtagagtctttgcttctaatagc-a
t-tgctactctcacccttagtctcttaagatatttatata--tctctaaggtctacaggg
aggtgtgtatggcgcacttacttattcgcggtggggacagaccattgttaactgttggtc
tcggtctcaactaggaatgcctcgtacgggtt-ggttcaccaaaccacccggaatatgtc
cctgccctttgtacacaccg-cccgtcgttcttatcgatgaactcacttgtgaggctaag
ggactgcgtcttaacac--atatatctacacttat-acccgtgtaatcctcataatctaa
atacatttcgctaaacgcgattttcctttaaggatttacacgaccttgcgcacaaactta
ttcgaccaagtgggtttaaaggaaagagaagtcgtaacaaggcagcagtaggtgaacctg
ctgatggatca--------------------
[43] 'Ttruncatulinoides_V_GUA-2_1_AB263447'
--------------aacgcgtggagcatgtggcttaatttgactcaacgcggggaatctt
accgggtccggacacactgaggattgacagacggttattgacttaagtaagcgcct----
---------------taataga-------------------tttattctgttaagcgctc
ttaacacctttacacaaagatgctagtcctttcatgatcgtttgataggtggtgcatggc
cgttcttagttcgtggagtgatctgtctgcctaattgcgtttcactaaggt---------
--------------cccattcatcatacgtatgaatagcgtcttaactcacttttatcat
tactta-ttgtagtaa---------------gcgctcatactattgggaccggaatgcaa
cgagcgcgactgcaccacctaattgccccttatctaccacta---attattat-tattaa
ccgccctgtac------------gggcaccggggccttacctt---tactgaaactagct
ggaccgctgctttccttt---aagccagaggaaggttgcggcaataacaggtctgtgatg
ccctcagatgttccgggccgcacacgtgctacaatgatcagcac--aaagag-tattacc
tatcttcttatacc-taacctaatatgttaaact-------tattgcgt-aagggtattg
tctta---acgacgtatccgctttagcgcgttaagattattgggcggttatgcctgcctc
gagagagtgtacagggcagcaagagtaatgattccctcgtttttactactaataccgcgc
ttagtaacat----------ataacactcgattaagtagagtctttgcttctaatagc-a
t-tgctactctcacccttagtctcttaagatatttatatgtctctctaaggtctacaggg
aggtgtgtatggcgcacttacttattcacggtggggacagaccattgttaactgttggtc
tcggtctcaactaggaatgcctcgtacgggtt-ggttcaccaaaccacccggaatatgtc
cctgccctttgtacacaccg-cccgtcgctcttatcgatgaactcacttgtgaggctaag
ggactgcgtcttaacac--atatatctacacttat-acccgtgtaatcctcatatcttaa
atacatttcgctaaacgcgattttcctttaaggatttacacgaccnngcgcacaaactta
ttcgaccaagtgggtttaaaggaaagagaagtcgtaacaaggcagcagtaggtgaacctg
ctgatggtancaaaggcnaattcgcgggccg
[44] Ttruncatulinoides_III_Ag320_3_AJ272476
---------------------------------------------------gggaatctt
accgggtccggacacactgaggattgacagacggttattgacttaaacccg---tt----
---------------taatagatt-----------------tttaatctgtttaaca--c
ttaacacctttacacaaagatgctagtcctttcatgatcgtttgataggtggtgcatggc
cgttcttagttcgtggagtgatctgtctgcctaattgcgtttcactaaggt---------
--------------cccattcttcatacgtatgaatagcgtcttaactcactcttaccgc
tacctatttgtagtaa---------------gcgctcatactattgggaccggaatgcaa
cgagcgcgactgcaccacctaattgccccttatctaccatta---actac----tattaa
ccgccctgtat------------gggcaccggggccttacctt---tactgaaactagct
ggaccgctgctttccttt---aagccagaggaaggttgcggcaataacaggtctgtgatg
ccctcagatgttccgggccgcacacgtgctacaatgatcagcac--aaagag-tattacc
tat-ttcttatacc-taacctaatatgttatcct-------ttctgcgt-a-gggtat-g
tct-a---acgatgtatccgcttaagcgtttaaagattattaggcggttatgcctgcctc
gagagagtgtccagggcagcaagagtaatgattccctcgtttttactactaataccgcgc
ttggtaacat----------ataacactcgattaagtagggtctttgcta-tattagc-a
t-tgctatcctcacccttagcctctaaggatattcgtatc--tcttaacagactacaggg
aggtgtatatggcgcacttacttattcacggtggggacagaccattgttaactgttggtc
tcggtctcaactaggaatgcctcgtacgggtt-ggttcaccaaaccacccggaatatgtc
cctgccctttgtacacaccg-cccgtcgctcttatcgatgaactcacttgtgaggctaag
ggactgcgcta------------------atctttaacccgtatattcgctatacgctaa
atacattttgctaaaagctaatttgctttaagcaattgcactcacttgcgcacaaactta
ttcgaccaagtgggtttaaaggaaagagaagtcgt-------------------------
-------------------------------
[45] Ttruncatulinoides_IV_A597_4_AJ272477
---------------------------------------------------gggaatctt
accgggtccggacacactgaggattgacagacggttattgacttaaacccg---tt----
---------------taatagatt-----------------tttaatctgtttaaca--c
ttaacacctttacacaaagatgctagtcctttcatgatcgtttgataggtggtgcatggc
cgttcttagttcgtggagtgatctgtctgcctaattgcgtttcactaaggt---------
--------------cccattcttcatacgtatgaatagcgtcttaactcacttttaccgc
tacctatttgtagtaa---------------gcgctcatactattgggaccggaatgcaa
cgagcgcgactgcaccacctaattgccccttatctaccatta---actac----tattta
ccgccctgtat------------gggcaccggggccttacctt---tactgaaactagct
ggaccgctgctttccttt---aagccagaggaaggttgcggcaataacaggtctgtgatg
ccctcagatgttccgggccgcacacgtgctacaatgatcagcac--aaagag-tattacc
tat-ttcttatacc-taacccaatatgttatcct-------ttctgcgt-a-gggtat-g
tctt----acgatgtatccgcttaagcgcttaaagattattgggcggttatgcctgcctc
gagagagtgtccagggcagcaagagtaatgattccctcgtttttactactaataccgcgc
ttggtaacat----------atcacactcgattaagtagggtctttgcta-tattagc-a
t-tgctatcctcacccttagcctctaaggatattcgtatc--tcttaacaggctacaggg
aggtgtatatggcgcacttacttattcacggtggggacagaccattgttaactgttggtc
tcggtctcaactaggaatgcctcgtacgggtt-ggttcaccaaaccacccggaatatgtc
cctgccctttgtacacaccg-cccgtcgctcttatcgatgaactcacttgtgaggctaag
ggactgcgctc------------------atcttt-acccgtatattcgctatacactaa
atacattttgctaaaagccaatttgctttaagcatttacacacacttgcgcacaaactta
ttcgaccaagtgggtttaaaggaaagagaagtcgt-------------------------
-------------------------------
[46] 'Gmenardii_U_Gmen-AS131_NA_JQ799896'
----gcaccacaagaacgcgtggagcatgtggcttaatttgactcaacgcgggaaatctt
accgggtccggatgcactgaggattgacagacaggccatagaacagctgtatgtatacaa
ttgttattatttaaataatacaattaggagcgccgcttctgcgtcgtgtgtaaactg--t
tctaaggcttcatacacaggcacta--tctctcatgattatgttgcaggtggtgcatggc
cgttgttagttcgtggagtaatctgtctgcttaattgcgtttcgtacaagtactcactca
atcctggacgtatctcaattatatgtggcggtgtctgtcatggaaagcagcctacgttgt
ttcatacgtgcagctgtgtcgcctctgagttattgtcatttggagagtacgtgaatgcaa
cgaacgtgaccgtagtgttttagtttgcatttcaaacaagtg---acattca--tttgac
acggtttgtattccggctacgtatcatcccagtgcataaccataaccattgcaactatac
ataccactgctttcttttctctaaccaggggaaggttgcggcaataacaggtctgtgatg
ccctcagatgttccgggctgcacacgtgctacaatgatgagcat--agtgtg-tg----c
ctttgttgtgtcct-tgaatgaataattttcattaagcgaatatcgaat-aaaaggaacg
-tttg---acgagagttacacgaaagcctttattaa-------------atttcttattc
cagtgaacttgaacgattcgatctttgatgattgagtctttgatagttgttggtacacat
cttgtgacattgcttccctatcgctatcctatgctgtagtgcgtttgc----aatgctga
tgttttaaacgcccctcatgtctcgagcgttcctcgatccattgtgcaagtcaggcgatc
aggtttcgcatgtaccattgttaactccgggtagggacagacctttg-aaactctcggtc
tcggtctcaaccaggaatgcctcgtacggattcggttaaacataccatccggaatatgtc
cctgccctttgtacacaccg-cccgtcgctcttaccgattgtctgtgttgtgagtattag
cgatagatctt------------------atctaa-------------------------
------------------------------------------------------accttc
tacgaacaatgtggctaagaggaaagagaa------------------------------
-------------------------------
[47] 'Gmenardii_U_OKI-1_NA_AB263445'
aagggcaccacaagaacgcgtggagcatgtggcttaatttgactcaacgcgggaaatctt
accgggtccggatgcactgaggattgacagacaggccatagaacagctgtatgtatacaa
ttgttattatttgaataatacaattaggagcgccgcttctgcgtcgtgtgtaaactg--t
tctaaggcttcatacacaggcacta--tctctcatgattatgttgcaggtggtgcatggc
cgttgttagttcgtggagtaatctgtctgcttaattgcgtttcgtacaagtactcactca
atcctggacgtatctcaattatatgtggcggtgtctgtcatggaaagcagcctacgttgt
ttcatacgtgcagctgtgtcgcctctgagttattgtcatttggagagtacgtgaatgcaa
cgaacgtgaccgtagtgttttagtttgcatttcaaacaagtg---acattca--tttgac
acggtttgtattccggctacgtatcatcccagtgcataaccataaccattgcaactatac
ataccactgctttcttttctctaaccaggggaaggttgcggcaataacaggtctgtgatg
ccctcagatgttccgggctgcacacgtgctacaatgatgagcat--agtgtg-tg----c
ctttgttgtgtcct-tgaatgaataattttcattaagcgaatatcgaat-aaaaggaacg
-tttg---acgagagttacacgaaagcctttattaa-------------atttcttattc
cagtgaacttgaacgattcgatctttgatgattgagtctttgatagttgttggtacacat
cttgtgacattgcttccctatcgctatcctatgctgtagtgcgtttgc----aatgctga
tgttttaaacgcccctcatgtctcgagcgttcctcgatccattgtgcaagtcaggcgatc
aggtttcgcatgtaccattgttaactccgggtagggacagacctttg-aaactctcggtc
tcggtctcaaccaggaatgcctcgtacggattcggttaaacataccatccggaatatgtc
cctgccctttgtacacaccg-cccgtcgctcttaccgattgtctgtgttgtgagtattag
cgatagatctt------------------atctaa-------------------------
------------------------------------------------------accttc
tacgaacaatgtggctaagaggaaagagaagtcgtaacaaggcatcagtaggtgaacct-
-------------------------------
[48] Gmenardii_U_Y1097_20
aagggcaccacaagaacgcgtggagcatgtggcttaatttgactcaacgcgggaaatctt
accgggtccggatgcactgaggattgacagacaggccatagaacagctgtatgtatacaa
ttgttattatttaaataatacaattaggagcgccgcttctgcgtcgtgtgtaaactg--t
tctaaggcttcatacacaggcacta--tctctcatgattatgttgcaggtggtgcatggc
cgttgttagttcgtggagtaatctgtctgcttaattgcgtttcgtacaagtactcactca
atcctggacgtatctcaattatatgtggcggtgtctgtcatggaaagcagcctacgttgt
ttcatacgtgcagctgtgtcgcctctgagttattgtcatttggagagtacgtgaatgcaa
cgaacgtgaccgtagtgttttagtttgcatttcaaacaagtg---acattca--tttgac
acggtttgtattccggctacgtatcatcccagtgcataaccataaccattgcaactatac
ataccactgctttcttttctctaaccaggggaaggctgcggcaataacaggtctgtgatg
ccctcagatgttccgggctgcacacgtgctacaatgatgagcat--agtgtg-tg----c
ctttgttgtgtcct-tgaatgaataattttcattaagcgaatatcgaat-aaaaggaacg
-tttg---acgagagttacacgaaagcctttattaa-------------atttcttattc
cagtgaacttgaacgattcgatctttgatgattgagtctttgatagttgttggtacacat
cttgtgacattgcttccctatcgctatcctatgctgtagtgcgtttgc----aatgctga
tgttttaaacgcccctcatgtctcgagcgttcctcgatccattgtgcaagtcaggcgatc
aggtttcgcatgtaccattgttaactccgggtagggacagacctttg-aaactctcggtc
tcggtctcaaccaggaatgcctcgtacggattcggttaaacataccatccggaatatgtc
cctgccctttgtacacaccg-cccgtcgctcttaccgattgtctgtgttgtgagtattag
cgatagatctt------------------atctaa-------------------------
------------------------------------------------------accttc
tacgaacaatgtggctaagaggaaagagaagtcgtaacaaggcatcagtaggtgaacct-
-------------------------------
[49] 'Gmenardii_U_OKI-1_2_AB468850'
aagggcaccacaagaacgcgtggagcatgtggcttaatttgactcaacgcgggaaatctt
accgggtccggatgcactgaggattgacagacaggccatagaacagctgtatgtatacaa
ttgttattatttgaataatacaattaggagcgccgcttctgcgtcgtgtgtaaactg--t
tctaaggcttcatacacaggcacta--tctctcatgattatgttgcaggtggtgcatggc
cgttgttagttcgtggagtaatctgtctgcttaattgcgtttcgtacaagtactcactca
atcctggacgtatctcaattatatgtggcggtgtctgtcatggaaagcagcctacgttgt
ttcatacgtgcagctgtgtcgcctctgagttattgtcatttggagagtacgtgaatgcaa
cgaacgtgaccgtagtgttttagtttgcatttcaaacaagtg---acattca--tttgac
acggtttgtattccggctacgtatcatcccagtgcataaccataaccattgcaactatac
ataccactgctttcttttctctaaccaggggaaggttgcggcaataacaggtctgtgatg
ccctcagatgttccgggctgcacacgtgctacaatgatgagcat--agtgtg-tg----c
ctttgttgtgtcct-tgagtgaataattttcattaagcgaatatcgaat-aaaaggaacg
-tttg---acgagagttacacgaaagcctttattaa-------------atttcttattc
cagtgaacttgaacgattcgatctttgatgattgagtctttgatagttgttggtacacat
cttgtgacattgcttccctatcgctatcctatgctgtagtgcgtttgc----aatgctga
tgttttaaacgcccctcatgtctcgagcgttcctcgatccattgtgcaagtcaggcgatc
aggtttcgcatgtaccattgttaactccgggtagggacagacctttg-aaactctcggtc
tcggtctcaaccaggaatgcctcgtacggattcggttaaacataccatccggaatatgtc
cctgccctttgtacacaccg-cccgtcgctcttaccgattgtctgtgttgtgagtattag
cgatagatctt------------------atctaa-------------------------
------------------------------------------------------accttc
tacgaacaatgtggntaagaggaaagagaagtcgtaacaaggcatcagtaggtgaacct-
-------------------------------
[50] Gmenardii_U_Y1106_1
aagggcaccacaagaacgcgtggagcatgtggcttaatttgactcaacgcgggaaatctt
accgggtccggatgcactgaggattgacagacaggccatagaacagctgtatgtatacaa
ttgttattatttaaataatacaattaggagcgccgcttctgcgtcgtgtgtaaactg--t
tctaaggcttcatacacaggcacta--tctctcatgattatgttgcaggtggtgcatggc
cgttgttagttcgtggagtaatctgtctgcttaattgcgtttcgtacaagtactcactca
atcctggacgtatctcaattatatgtggcggtgtctgtcatggaaagcagcctacgttgt
ttcatacgtgcagctgtgtcgcctctgagttattgtcatttggagagtacgtgaatgcaa
cgaacgtgaccgtagtgttttagtttgcatttcaaacaagtg---acattca--tttgac
acggtttgtattccggctacgtatcatcccagtgcataaccataaccattgcaactatac
ataccactgctttcttttctctaaccaggggaaggttgcggcaataacaggtctgtgatg
ccctcagatgttccgggctgcacacgtgctacaatgatgagcat--agtgtg-tg----c
ctttgttgtgtcct-tgaatgaataattttcatcaagcgaatatcgaat-aaaaggaacg
-tttg---acgagagttacacgaaagcctttattaa-------------atttcttattc
cagtgaacttgaacgattcgatctttgatgattgagtctttgatagttgttggtacacat
cttgtgacattgcttccctatcgctatcctatgctgtagtgcgtttgc----aatgctga
tgttttaaacgcccctcatgtctcgagcgttcctcgatccattgtgcaagtcaggcgatc
aggtttcgcatgtaccattgttaactccgggtagggacagacctttg-aaactctcggtc
tcggtctcaaccaggaatgcctcgtacggattcggttaaacataccatccggaatatgtc
cctgccctttgtacacaccg-cccgtcgctcttaccgattgtctgtgttgtgagtattag
cgatagatctt------------------atctaa-------------------------
------------------------------------------------------accttc
tacgaacaatgtggctaagaggaaggagaagtcgtaacaaggcatcagtaggtgaacct-
-------------------------------
[51] Gmenardii_U_Y1106_4
aagggcaccacaagaacgcgtggagcatgtggcttaatttgactcaacgcgggaaatctt
accgggtccggatgcactgaggattgacagacaggccatagaacagctgtatgtatacaa
ttgttattatttaaataatacaattaggagcgccgcttctgcgtcgtgtgtaaactg--t
tctaaggcttcatacacaggcacta--tctctcatgattatgttgcaggtggtgcatggc
cgttgttagttcgtggagtaatctgtctgcttaattgcgtttcgtacaagtactcactca
atcctggacgtatctcaattatatgtggcggtgtctgtcatggaaagcagcctacgttgt
ttcatacgtgcagctgtgtcgcctctgagttattgtcatttggagagtacgtgaatgcaa
cgaacgtgaccgtagtgttttagtttgcatttcaaacaagtg---acattca--tttgac
acggtttgtattccggctacgtatcatcccagtgcataaccataaccattgcaactatac
ataccactgctttcttttctctaaccaggggaaggttgcggcaataacaggtctgtgatg
ccctcagatgttccgggctgcacacgtgctacaatgatgagcat--agtgtg-tg----c
ctttgttgtgtcct-tgaatgaataattttcatcaagcgaatatcgaat-aaaaggaacg
-tttg---acgagagttacacgaaagcctttattaa-------------atttcttattc
cagtgaacttgaacgattcgatctttgatgattgagtctttgatagttgttggtacacat
cttgtgacattgcttccctatcgctatcctatgctgtagtgcgtttgc----aatgctga
tgttttaaacgcccctcatgtctcgagcgttcctcgatccattgtgcaagtcaggcgatc
aggtttcgcatgtaccattgttaactccgggtagggacagacctttg-aaactctcggtc
tcggtctcaaccaggaatgcctcgtacggattcggttaaacataccatccggaatatgtc
cctgccctttgtacacaccg-cccgtcgctcttaccgattgtctgtgttgtgagtattag
cgatagatctt------------------atctaa-------------------------
------------------------------------------------------accttc
tacgaacaatgtggctaagaggaaagagaagtcgtaacaaggcatcagtaggtgaacct-
-------------------------------
[52] Gmenardii_U_Y1106_3
aagggcaccacaagaacgcgtggagcatgtggcttaatttgactcaacgcgggaaatctt
accgggtccggatgcactgaggattgacagacaggccatagaacagctgtatgtatacaa
ttgttattatttaaataatacaattaggagcgccgcttctgcgtcgtgtgtaaactg--t
tctaaggcttcatacacaggcacta--tctctcatgattatgttgcaggtggtgcatggc
cgttgttagttcgtggagtaatctgtctgcttaattgcgtttcgtacaagtactcactca
atcctggacgtatctcaattatatgtggcggtgtctgtcatggaaagcagcctacgttgt
ttcatacgtgcagctgtgtcgcctctgagttattgtcatttggagagtacgtgaatgcaa
cgaacgtgaccgtagtgttttagtttgcatttcaaacaagtg---acattca--tttgac
acggtttgtattccggctacgtatcatcccagtgcataaccataaccattgcaactatac
ataccactgctttcttttctctaaccaggggaaggttgcggcaataacaggtctgtgatg
ccctcagatgttccgggctgcacacgtgctacaatgatgagcat--agtgtg-tg----c
ctttgttgtgtcct-tgaatgaataattttcatcaagcgaatatcgaat-aaaaggaacg
-tttg---acgagagttacacgaaagcctttattaa-------------atttcttattc
cagtgaacttgaacgattcgatctttgatgattgagtctttgacagttgttggtacacat
cttgtgacattgcttccctatcgctatcctatgctgtagtgcgtttgc----aatgctga
tgttttaaacgcccctcatgtctcgagcgttcctcgatccattgtgcaagtcaggcgatc
aggtttcgcatgtaccattgttaactccgggtagggacagacctttg-aaactctcggtc
tcggtctcaaccaggaatgcctcgtacggattcggttaaacataccatccggaatatgtc
cctgccctttgtacacaccg-cccgtcgctcttaccgattgtctgtgttgtgagtattag
cgatagatctt------------------atctaa-------------------------
------------------------------------------------------accttc
tacgaacaatgtggctaagaggaaagagaagtcgtaacaaggcatcagtaggtgaacct-
-------------------------------
[53] Gmenardii_U_NA_NA_U80794
---ggcaccacaagaacgcgtggagcatgtggcttaatttgactcaacgcgggaaatctt
accgggtccggatgcactgaggattgacagacaggccatagaacagctgtatgtatacaa
ttgttattatttgaataatacaattaggagcgccgcttctgcgtcgtgtgtaaactg--t
tctaaggcttcatacacaggcacta--tctctcatgattatgttgcaggtggtgcatggc
cgttgttagttcgtggagtaatctgtctgcttaattgcgtttcgtacaagtactcactca
atcctggacgtatctcaattatatgtggcggtgtctgtcatggaaagcagcctacgttgt
ttcatacgtgcagctgtgtcgcctctgagttattgtcatttggagagtacgtgaatgcaa
cgaacgtgaccgtagtgttttagtttgcatttcaaacaagtg---acattca--tttgac
acggtttgtattccggctacgtatcatcccagtgcataaccataaccattgcaactatac
ataccactgctttcttttctctaaccaggggaaggttgcggcaataacaggtctgtgatg
ccctcagatgttccgggctgcacacgtgctacaatgatgagcat--agtgtg-tg----c
ctttgttgtgtcct-tgaatgaataattttcatcaagcgaatatcgaat-aaaaggaacg
-tttg---acgagagttacacgaaagcctttattaa-------------atttcttattc
cagtgaacttgaacgattcgatctttgatgattgagtctttgatagttgttggtacacat
cttgtgacattgcttccctatcgctatcctatgctgtagtgcgtttgc----aatgctga
tgttttaaacgcccctcatgtctcgagcgttcctcgatccattgtgcaagtcaggcgatc
aggtttcgcatgtaccattgttaactccgggtagggacagacctttg-aaactctcggtc
tcggtctcaaccaggaatgcctcgtacggattcggttaaacataccatccggaatatgtc
cctgccctttgtacacaccg-cccgtcgctcttaccgattgtctgtgttgtgagtattag
cgatagatctt------------------atctaa-------------------------
------------------------------------------------------accttt
tacgaacaatgtggctaagag---------------------------------------
-------------------------------
[54] Gmenardii_U_Y1106_2
aagggcaccacaagaacgcgcggagcatgtggcttaatttgactcaacgcgggaaatctt
accgggtccggatgcactgaggattgacagacaggccatagaacagctgtatgtatacaa
ttgttattatttaaataatacaattaggagcgccgcttctgcgtcgtgtgtaaactg--t
tctaaggcttcatacacaggcacta--tctctcatgattatgttgcaggtggtgcatggc
cgttgttagttcgtggagtaatctgtctgcttaattgcgtttcgtacaagtactcactca
atcctggacgtatctcaattatatgtggcggtgtctgtcatggaaagcagcctacgttgt
ttcatacgtgcagctgtgtcgcctctgagttattgtcatttggagagtacgtgaatgcaa
cgaacgtgaccgtagtgttttagtttgcatttcaaacaagtg---acattca--tttgac
acggtttgtattccggctacgtatcatcccagtgcataaccataaccattgcaactatac
ataccactgctttcttttctctaaccaggggaaggttgcggcaataacaggtctgtgatg
ccctcagatgttccgggctgcacacgtgctacaatgatgagcat--agtgtg-tg----c
ctttgttgtgtcct-tgaatgaataattttcatcaagcgaatatcgaat-aaaaggaacg
-tttg---acgagagttacacgaaagcctttattaa-------------atttcttattc
cagtgaacttgaacgattcgatctttgatgattgagtctttgatagttgttggtacacat
cttgtgacattgctcccctatcgctatcctatgctgtagtgcgtttgc----aatgctga
tgttttaaacgcccctcatgtctcgagcgttcctcgatccattgtgcaagtcaggcgatc
aggtttcgcatgtaccattgttaactccgggtagggacagacctttg-aaactctcggtc
tcggtctcaaccaggaatgcctcgtacggattcggttaaacataccatccggaatatgtc
cctgccctttgtacacaccg-cccgtcgctcttaccgattgtctgtgttgtgagtattag
cgatagatctt------------------atctaa-------------------------
------------------------------------------------------accttc
tacgaacaatgtggctaagaggaaagagaagtcgtaacaaggcatcagtaggtgaacct-
-------------------------------
[55] Gmenardii_U_Y1097_19
aagggcaccacaagaacgcgtggagcatgtggcttaatttgactcaacgcgggaaatctt
accgggtccggatgcactgaggattgacagacaggccatagaacagctgtatgtatacaa
ttgttattatttaaataatacaattaggagcgccgcttctgcgtcgtgtgtaaactg--t
tctaaggcttcatacacaggcacta--tctctcatgattatgttgcaggtggtgcatggc
cgttgttagttcgtggagtaatctgtctgcttaattgcgtttcgtacaagtactcactca
atcctggacgtatctcaattatatgtggcggtgtctgtcatggaaagcagcctacgttgt
ttcatacgtgcagctgtgtcgcctctgagttattgtcatttggagagtacgtgaatgcaa
cgaacgtgaccgtagtgttttagtttgcatttcaaacaagtg---acattca--tttgac
acggtttgtattccggctacgtatcatcccagtgcataaccataaccattgcaactatac
ataccactgctttcttttctctaaccaggggaaggttgcggcaataacaggtctgtgatg
ccctcagatgttccgggctgcacacgtgctacaatgatgagcat--agtgtg-tg----c
ctttgttgtgtcct-tgaatgaataattttcattaagcgaatatcgaat-aaaaggaacg
-tctg---acgagagttacacgaaagcctttattaa-------------atttcttattc
cagtgaacttgaacgattcgatctttgatgattgagtctttgatagttgttggtacacat
cttgtgacattgcttccctatcgctatcctatgctgtagtgcgtttgc----aatgctga
tgttttaaacgcccctcatgtctcgagcgttcctcgatccattgtgcaagtcaggcgatc
aggtttcgcatgtaccattgttaactccgggtagggacagacctttg-aaactctcggtc
tcggtctcaaccaggaatgcctcgtacggattcggttaaacataccatccggaatatgtc
cctgccctttgtacacaccg-cccgtcgctcttaccgattgtctgtgttgtgagtattag
cgatagatctt------------------atctaa-------------------------
------------------------------------------------------accttc
tacggacaatgtggctaagaggaaagagaagtcgtaacaaggcatcagtaggtgaacct-
-------------------------------
[56] Gmenardii_U_Y1106_5
aagggcaccacaagaacgcgtggagcatgtggcttaatttgactcaacgcgggaaatctt
accgggtccggatgcactgaggattgacagacaggccatagaacagctgtatgtatacaa
ttgttattatttaaataatacaattaggagcgccgcttctgcgtcgtgtgtaaactg--t
tctaaggcttcatacacaggcacta--tctctcatgattatgttgcaggtggtgcatggc
cgttgttagttcgtggagtaatctgtctgcttaattgcgtttcgtacaagtactcactca
atcctggacgtatctcaattatatgtggcggtgtctgtcatggaaagcagcctgcgttgt
ttcatacgtgcagctgtgtcgcctctgagttattgtcatttggagagtacgtgaatgcaa
cgaacgtgaccgtagtgttttagtttgcatttcaaacaagtg---acattca--tttgac
acggtttgtattccggctacgtatcatcccagtgcataaccataaccattgcaactatac
ataccactgctttcttttctctaaccaggggaaggttgcggcaataacaggtctgtgatg
ccctcagatgttccgggctgcacacgtgctacaatgatgagcat--agtgtg-tg----c
ctttgttgtgtcct-tgaatgaataattttcatcaagcgaatatcgaat-aaaaggaacg
-tttg---acgagagttacacgaaagcctttattaa-------------atttcttattc
cagtgaacttgaacgattcgatctttgatgattgagtctttgatagttgttggtacacat
cttgtgacattgcttccctatcgctatcctatgctgtagtgcgtttgc----aatgctga
tgttttaaacgcccctcatgtctcgagcgttcctcgatccattgtgcaagtcaggcgatc
aggtttcgcatgtaccattgttaactccgggtagggacagacctttg-aaactctcggtc
tcggtctcaaccaggaatgcctcgtacggattcggttaaacataccatccggaatatgtc
cctgccctttgtacacaccg-cccgtcgctcttaccgattgtctgtgttgtgagtattag
cgatagatctt------------------atctaa-------------------------
------------------------------------------------------accttc
tacgaacaatgtggctaagaggagagagaagtcgtagcaaggcatcagtaggtgaacct-
-------------------------------
[57] Gmenardii_U_Y1097_18
aagggcaccacaagaacgcgtggagcatgtggcttaatttgactcaacgcgggaaatctt
accgggtccggatgcactgaggattgacagacaggccatagaacagctgtatgtatacaa
ttgttattatttaaataatacaattaggagcgccgcttctgcgtcgtgtgtaaactg--t
tctaaggcttcgtacacaggcacta--tctctcatgattatgttgcaggtggtgcatggc
cgttgttagttcgtggagtaatctgtctgcttaattgcgtttcgtacaagtactcactca
atcctggacgtatctcaattatatgtggcggtgtctgtcatggaaagcagcctacgttgt
ttcatacgtgcagctgtgtcgcctctgagttattgtcatttggagagtacgtgaatgcaa
cgaacgtgaccgtagtgttttagtttgcatttcaaacaagtg---acattca--tttgac
acggtttgtattccggctacgtatcatcccagtgcataaccataaccattgcaactatac
ataccactgctttcttttctctaaccaggggaaggttgcggcaataacaggtctgtgatg
ccctcagatgttccgggctgcacacgtgctacaatgatgagcat--agtgtg-tg----c
ctttgttgtgtcct-tgaatgaataattttcattaagcgaatatcgaat-aaaaggaacg
-tttg---acgagagttacacgaaagcctttattaa-------------atttcttattc
cagtgaacttgaacgattcgatctttgatgattgagtctttgatagttgttggtacacat
cttgtgacattgcttccctatcgctatcctatgctgtagtgcgtttgc----aatgctga
tgttttaaacgcccctcatgtctcgagcgttcctcgatccattgtgcaagtcaggcgatc
aggtttcgcatgtaccattgttaactccgggtagggacagacctttg-aaactctcggcc
tcggtctcaaccaggaatgcctcgtacggattcggttaaacataccgtccggaatatgtc
cctgccctttgtacacaccg-cccgtcgctcttaccgattgcctgtgttgtgagtattag
cgatagatctt------------------atctaa-------------------------
------------------------------------------------------accttc
tacgaacaatgtggctaagaggaaagagaagtcgtaacaaggcatcagtaggtgaacct-
-------------------------------
[58] 'Gmenardii_U_OKI-1_3_AB468851'
aagggcaccacaagaacgcgtggagcatgtggcttaatttgactcaacgcgggaaatttt
accgggtccggatgcactgaggattgacagacaggccatagaacagctgtatgtatacaa
ttgttattatttgaataatacaattaggagcgccgcttctgcgtcgtgtgtaaactg--t
tctaaggcttcatacacaggcacta--tctctcatgattatgttgcaggtggtgcatggc
tgttgttagttcgtggagtaatctgtctgcttaattgcgtttcgtacaagtactcactca
atcctggacgtatctcaattatatgtggcggtgtctgtcatggaaagcagcctacgttgt
ttcatacgtgcagctgtgtcgcctctgagttattgtcatttggagagtacgtgaatgcaa
cgaacgtgaccgtagtgttttagtttgcatttcaaacaagtg---acattca--tttgac
acggtttgtattccggctacgtatcatcccagtgcataaccataaccattgcaactatac
ataccactgctttcttttctctaacca-gggaaggttgcggcaataacaggtctgtgatg
ccctcaggtgttccgggctgcacacgcgctacaatgatgagcat--agtgtg-tg----c
ctttgttgtgtcct-tgaatgaataattttcattaagcggatatcgaat-aaaaggaacg
-tttg---acgagagttacacgaaagcctttattaa-------------atttcttactc
cagtgaactcgaacgattcgatctttgatgattgggtctttgatagttgttggtacacat
cttgtgacattgcttccctatcgctatcctatgctgtagtgcgtttgc----aatgctga
tgttttaaacgcccctcatgtctcgagcgttcctcgatccattgtgcaagtcaggcgatc
aggtttcgcatgtaccattgctaactccgggtagggacagacctttg-aaactctcggtc
tcggtctcaaccaggaatgcctcgtacggattcggttaaacataccatccggaatatgtc
cctgccctttgtacacaccg-cccgtcgctcttaccgattgtctgtgttgtgagtattag
cgatagatctt------------------atctaa-------------------------
------------------------------------------------------accttc
tacgaacaatgtggaaaagaggaaagagaagtcgtaacaaggcatcagtaggtgaacct-
-------------------------------
[59] Gmenardii_U_PR3_5_Z83970
aagggcaccacaagaacgcgtggagcatgtggcttaatttgactcaacgcgggaaatctt
accgggtccggatgcactgaggattgacagacaggccatagaacagctgtatgtatacaa
ttgttattatttgaataatacaattaggagcgccgcttctgcgtcgtgtgtaaactg--t
tctaaggcttcatacacaggcacca--tctctcatgattatgttgcaggtggtgcatggc
cgttgttagttcgtggagtaatctgtctgcttaattgcgtttcgtacaagtactcactca
atcctggacgtatctcaattatatgtggcggtgtctgtcatggaaagcagcctacgttgt
ttcatacgtgcagctgtgtcgcctctgagttattgtcatttggagagtacgtgaatgcaa
cgaacgtgaccgtagtgtcttagtttgcatttcaaacaagtg---acattca--tttgac
acggtttgtattccggctacgtatcatcccagtgcataaccataaccattgcaactatac
ataccactgctttcttttctctaaccaggggaaggttgcggcaataacaggtctgtgatg
ccctcagatgttccgggccgcacacgtgctacaatgatgagtat--agtgtg-tg----c
ctttgttgtgtcct-tgaatgaataa-tttcatcaagcgaatatcgaat-aaaaggaacg
-cttg---acgagagttacacgaaagcctttattaa-------------atttct--atc
cagtgaacttgaacgattcgatctttgatgattgagtcgttgatagttgttggtacacat
cttgtgacattgcttccctatcgctatcctatgctgtagtgcgtttgc----aatgctga
tgttttaaacgcccctcatgtctcgagcgttcctcgatccattgtgcaagtcaggcgatc
aggtttcgcatgtaccattgttaactccgggtagggacagacctttg-aaactctcggtc
tcggtctcaaccaggaatgcctcgtacggattcggttaaacataccatccggaatatgtc
cctgccctttgtacacaccg-cccgtcgctcttaccgattgtctgtgttgtgagtattag
cgatagatctt------------------atctaa-------------------------
------------------------------------------------------accttc
tacgaacaatgtggctaagaggaaagagaagtcgtaacaaggcatcagtaggtgaacct-
-------------------------------
;
END;
BEGIN NOTES;
  TEXT TAXON=1 TEXT='4005 bp 1350 bp
';
  TEXT TAXON=2 TEXT='4005 bp 1350 bp
';
  TEXT TAXON=3 TEXT='4005 bp 1350 bp
';
  TEXT TAXON=4 TEXT='4005 bp 1350 bp
';
  TEXT TAXON=5 TEXT='4005 bp 1350 bp
';
  TEXT TAXON=6 TEXT='4005 bp 1350 bp
';
  TEXT TAXON=7 TEXT='4005 bp 1350 bp
';
  TEXT TAXON=8 TEXT='4005 bp 1350 bp
';
  TEXT TAXON=9 TEXT='4005 bp 1350 bp
';
  TEXT TAXON=10 TEXT='4005 bp 1350 bp
';
  TEXT TAXON=11 TEXT='4005 bp 1350 bp
';
  TEXT TAXON=12 TEXT='4005 bp 1350 bp
';
  TEXT TAXON=13 TEXT='4005 bp 1350 bp
';
  TEXT TAXON=14 TEXT='4005 bp 1350 bp
';
  TEXT TAXON=15 TEXT='4005 bp 1350 bp
';
  TEXT TAXON=16 TEXT='4005 bp 1350 bp
';
  TEXT TAXON=17 TEXT='4005 bp 1350 bp
';
  TEXT TAXON=18 TEXT='4005 bp 1350 bp
';
  TEXT TAXON=19 TEXT='4005 bp 1350 bp
';
  TEXT TAXON=20 TEXT='4005 bp 1350 bp
';
  TEXT TAXON=21 TEXT='4005 bp 1350 bp
';
  TEXT TAXON=22 TEXT='4005 bp 1350 bp
';
  TEXT TAXON=23 TEXT='4005 bp 1350 bp
';
  TEXT TAXON=24 TEXT='4005 bp 1350 bp
';
  TEXT TAXON=25 TEXT='4005 bp 1350 bp
';
  TEXT TAXON=26 TEXT='4005 bp 1350 bp
';
  TEXT TAXON=27 TEXT='4005 bp 1350 bp
';
  TEXT TAXON=28 TEXT='4005 bp 1350 bp
';
  TEXT TAXON=29 TEXT='4005 bp 1350 bp
';
  TEXT TAXON=30 TEXT='4005 bp 1350 bp
';
  TEXT TAXON=31 TEXT='4005 bp 1350 bp
';
  TEXT TAXON=32 TEXT='4005 bp 1350 bp
';
  TEXT TAXON=33 TEXT='4005 bp 1350 bp
';
  TEXT TAXON=34 TEXT='4005 bp 1350 bp
';
  TEXT TAXON=35 TEXT='4005 bp 1350 bp
';
  TEXT TAXON=36 TEXT='4005 bp 1350 bp
';
  TEXT TAXON=37 TEXT='4005 bp 1350 bp
';
  TEXT TAXON=38 TEXT='4005 bp 1350 bp
';
  TEXT TAXON=39 TEXT='4005 bp 1350 bp
';
  TEXT TAXON=40 TEXT='4005 bp 1350 bp
';
  TEXT TAXON=41 TEXT='4005 bp 1350 bp
';
  TEXT TAXON=42 TEXT='4005 bp 1350 bp
';
  TEXT TAXON=43 TEXT='4005 bp 1350 bp
';
  TEXT TAXON=44 TEXT='4005 bp 1350 bp
';
  TEXT TAXON=45 TEXT='4005 bp 1350 bp
';
  TEXT TAXON=46 TEXT='4005 bp 1350 bp
';
  TEXT TAXON=47 TEXT='4005 bp 1350 bp
';
  TEXT TAXON=48 TEXT='4005 bp 1350 bp
';
  TEXT TAXON=49 TEXT='4005 bp 1350 bp
';
  TEXT TAXON=50 TEXT='4005 bp 1350 bp
';
  TEXT TAXON=51 TEXT='4005 bp 1350 bp
';
  TEXT TAXON=52 TEXT='4005 bp 1350 bp
';
  TEXT TAXON=53 TEXT='4005 bp 1350 bp
';
  TEXT TAXON=54 TEXT='4005 bp 1350 bp
';
  TEXT TAXON=55 TEXT='4005 bp 1350 bp
';
  TEXT TAXON=56 TEXT='4005 bp 1350 bp
';
  TEXT TAXON=57 TEXT='4005 bp 1350 bp
';
  TEXT TAXON=58 TEXT='4005 bp 1350 bp
';
  TEXT TAXON=59 TEXT='4005 bp 1350 bp
';
END;
