# Supplementary material for: SSU rDNA Divergence in Planktonic Foraminifera: Molecular Taxonomy and Biogeographic Implications
Source: PLoS One. 2014 Aug 13;9(8):e104641. doi: 10.1371/journal.pone.0104641 (PMC4131912; doi:10.1371/journal.pone.0104641)
Supplement: File S1 — Sequence alignments, PhyML trees used for patristic distance calculation, BEAST ultrametric trees and patristic distance matrices. (ZIP) [file pone.0104641.s004.zip › File S2/alignements GMYC/Macro_B.nex]

#NEXUS
[saved by seaview on Mon Apr 08 13:46:25 2013]
BEGIN DATA;
  DIMENSIONS NTAX=324 NCHAR=3697;
  FORMAT DATATYPE=DNA
  GAP=-
  ;
MATRIX
[1] Ginflata_U_VB11_1_Z83971
------------------------------------------------------------
------------------------------------------------------------
------------------------------------------------------------
------------------------------------------------------------
------------------------------------------------------------
------------------------------------------------------------
------------------------------------------------------------
------------------------------------------------------------
------------------------------------------------------------
------------------------------------------------------------
------------------------------------------------------------
------------------------------------------------------------
------------------------------------------------------------
------------------------------------------------------------
------------------------------------------------------------
------------------------------------------------------------
------------------------------------------------------------
------------------------------------------------------------
------------------------------------------------------------
------------------------------------------------------------
------------------------------------------------------------
------------------------------------------------------------
------------------------------------------------------------
------------------------------------------------------------
------------------------------------------------------------
------------------------------------------------------------
------------------------------------------------------------
------------------------------------------------------------
------------------------------------------------------------
------------------------------------------------------------
------------------------------------------------------------
------------------------------------------------------------
------------------------------------------------------------
------------------------------------------------------------
------------------------------------------------------------
------------------------------------------------------------
------------------------------------------------------------
------------------------------------------------------------
------------------------------------------------------------
-----------------------aagggcaccacaagaac-gcgt-ggagcatgtggctt
aatttgactcaacgcgggaaatcttaccgggtccggacacactgaggattgacaggcaat
atattagcataaagattcgtctttagcgct------------------------------
------------------------aattgttaaatatgctagtcctttcatgattatgtg
ataggtggtgcatggccgttcttagttcgtggagtgatctgtctgcttaattgcgtttca
ctaaggg-ccataaattcaaggtatgttagcaaat-gctgctct-attgacccctaat--
-------aggcttaactgtct------------ttagcgcgtgtctc--acgagttct--
t-taa-agcactgcgcatgc-------tgttgggt--cctgaaagcaacgaacgtgaccg
caacgtcttgttgcctctctat-----aatac---c-ttc---t----------------
-----------------tatttttaat----aag--agtattt-acctgaggcta-tttt
aaaactagac-ggaccgctgtttc-tttc-ttaaaccagaggaaggttgcggc-aataac
-aggtctgtgatgccc-ttagatgttccgggctgcacacgtgctacaa-tgatca-gtac
-agtgagcatctc---aattttataaca-------ccgtattaa-gcgcttgggtcgtaa
ttgt-taggcc-t-t--tt---a----------ggttttttcaattgcgt-ttctccaat
gcgcacggtaaagcctgcttcgagagtaagt---gggtaatccattggaagtaatgattt
ccttatttttataaacagcacaccaat-atacggcattcattcccgagacggcttagttc
cgac----tttgtgcgaa-tgtaatgtattct---------------------tat-ccg
tatgtgcgattgtcaattcatggt-ggga-cagaccattgttaattgttggtctcggtct
taactaggaatgccttgtacgggtctttggttcaacaaaccacccggaatacgtccctgc
cctttgtacacaccgcccgtcgctcttaccgatggacttctttgtgagtcttggggactg
ggttaagcgatttctt---tt-------agaatgagctctacctatggaaaccaatacga
acaatgtgg-tctaaaggaaagagaagtcgtaacaaggc-aacagtaggtgaacct----
-------------------------------------
[2] Ginflata_U_P138_01_FJ643317
------------------------------------------------------------
------------------------------------------------------------
------------------------------------------------------------
------------------------------------------------------------
------------------------------------------------------------
------------------------------------------------------------
------------------------------------------------------------
------------------------------------------------------------
------------------------------------------------------------
------------------------------------------------------------
------------------------------------------------------------
------------------------------------------------------------
------------------------------------------------------------
------------------------------------------------------------
------------------------------------------------------------
------------------------------------------------------------
------------------------------------------------------------
------------------------------------------------------------
------------------------------------------------------------
------------------------------------------------------------
------------------------------------------------------------
------------------------------------------------------------
------------------------------------------------------------
------------------------------------------------------------
------------------------------------------------------------
------------------------------------------------------------
------------------------------------------------------------
------------------------------------------------------------
------------------------------------------------------------
------------------------------------------------------------
------------------------------------------------------------
------------------------------------------------------------
------------------------------------------------------------
------------------------------------------------------------
------------------------------------------------------------
------------------------------------------------------------
------------------------------------------------------------
------------------------------------------------------------
------------------------------------------------------------
-------------------------------------------gt-ggagcatgtggctt
aatttgactcaacgcgggaaatcttaccgggtccggacacactgaggattgacaggcaat
atattagcataaagactcgtctttagcgct------------------------------
------------------------aattgttaaatatgctagtcctttcatgattatgtg
ataggtggtgcatggccgttcttagttcgtggagtgatctgtctgcttaattgcgtttca
ctaagggcccataaattcaaggtatgttagcaaat-gctgctct-attgacccctaat--
-------aggcttaaccgtct------------ttagcgcgtgtctct-acgagttct--
t-taa-agcactgcgcatgc-------tgttgggt--cctgaaagcaacgaacgtgaccg
caacgtcttgttgcctctctat-----aatat---c-ttc---t----------------
-----------------tatttttaat----aag--agtattt-acctgaggcta-tttt
aaaactagac-ggaccgctgtttc-tttc-ttaaaccagaggaaggttgcggc-aataac
-aggtctgtgatgccc-ttagatgttccgggctgcacacgtgctacaa-tgatca-gtac
-agtgagcatctc---aattttataaca-------ccgtattaa-gcgcttgggtcgtaa
ttgt-taggcc-t-t--tt---a----------ggttttttcaattgcgt-ttctccaat
gcgcacggtaaagcctgcttcgagagtaagt---gggtaatccattggaagtaatgattt
ccttatttttataaacagcacaccaat-atacggcattcattcccgagacggcttagttc
cgac----tttgtgcgaa-tgtaatgtattct---------------------tat-ccg
tatgtgcgattgtcaattcatggtgggga-cagaccattgttaattgttggtctcggtct
taactaggaatgccttgtacgggtctttggttcaacaaaccacccggaatacgtccctgc
cctttgtacacaccgcccgtcgctcttaccgatggacttctttgtgagtcttggggactg
ggttaagcgatttctt---tt-------agaatgagctctacctatggaaaccaatacga
acaatgtgg-tctaaag-------------------------------------------
-------------------------------------
[3] Ginflata_U_P137_70_FJ643316
------------------------------------------------------------
------------------------------------------------------------
------------------------------------------------------------
------------------------------------------------------------
------------------------------------------------------------
------------------------------------------------------------
------------------------------------------------------------
------------------------------------------------------------
------------------------------------------------------------
------------------------------------------------------------
------------------------------------------------------------
------------------------------------------------------------
------------------------------------------------------------
------------------------------------------------------------
------------------------------------------------------------
------------------------------------------------------------
------------------------------------------------------------
------------------------------------------------------------
------------------------------------------------------------
------------------------------------------------------------
------------------------------------------------------------
------------------------------------------------------------
------------------------------------------------------------
------------------------------------------------------------
------------------------------------------------------------
------------------------------------------------------------
------------------------------------------------------------
------------------------------------------------------------
------------------------------------------------------------
------------------------------------------------------------
------------------------------------------------------------
------------------------------------------------------------
------------------------------------------------------------
------------------------------------------------------------
------------------------------------------------------------
------------------------------------------------------------
------------------------------------------------------------
------------------------------------------------------------
------------------------------------------------------------
-------------------------------------------gt-ggagcatgtggctt
aatttgactcaacgcgggaaatcttaccgggtccggacacactgaggattgacaggcaat
atattagcataaagactcgtctttagcgct------------------------------
------------------------aattgttaaatatgctagtcctttcatgattatgtg
ataggtggtgcatggccgttcttagttcgtggagtgatctgtctgcttaattgcgtttca
ctaagggcccataaattcaaggtatgttagcaaat-gctgctct-attgacccctaat--
-------aggcttaaccgtct------------ttagcgcgtgtctct-acgagttct--
t-taa-agcactgcgcatgc-------tgttgggt--cctgaaagcaacgaacgtgaccg
caacgtcttgttgcctctctat-----aatac---c-ttc---t----------------
-----------------tatttttaat----aag--agtattt-acctgaggcta-tttt
aaaactagac-ggaccgctgtttc-tttc-ttaaaccagaggaaggttgcggc-aataac
-aggtctgtgatgccc-ttagatgttccgggctgcacacgtgctacaa-tgatca-gtac
-agtgagcatctc---aattttataaca-------ccgtattaa-gcgcttgggtcgtaa
ttgt-taggcc-t-t--tt---g----------ggttttttcaattgcgt-ttctccaat
gcgcacggtaaagcctgcttcgagagtaagt---gggtaatccattggaagtaatgattt
ccttatttttataaacagcacaccaat-atacggcattcattcccgagacggcttagttc
cgac----tttgtgcgaa-tgtaatgtattct---------------------tat-ccg
tatgtgcgattgtcaattcatggtgggga-cagaccattgttaattgttggtctcggtct
taactaggaatgccttgtacgggtctttggttcaacaaaccacccggaatacgtccctgc
cctttgtacacaccgcccgtcgctcttaccgatggacttctttgtgagtcttggggactg
ggttaagcgatttctt----t-------agaatgagctctacctatggaaaccaatacga
acaatgtgg-tctaaag-------------------------------------------
-------------------------------------
[4] Ginflata_U_P137_47_FJ643315
------------------------------------------------------------
------------------------------------------------------------
------------------------------------------------------------
------------------------------------------------------------
------------------------------------------------------------
------------------------------------------------------------
------------------------------------------------------------
------------------------------------------------------------
------------------------------------------------------------
------------------------------------------------------------
------------------------------------------------------------
------------------------------------------------------------
------------------------------------------------------------
------------------------------------------------------------
------------------------------------------------------------
------------------------------------------------------------
------------------------------------------------------------
------------------------------------------------------------
------------------------------------------------------------
------------------------------------------------------------
------------------------------------------------------------
------------------------------------------------------------
------------------------------------------------------------
------------------------------------------------------------
------------------------------------------------------------
------------------------------------------------------------
------------------------------------------------------------
------------------------------------------------------------
------------------------------------------------------------
------------------------------------------------------------
------------------------------------------------------------
------------------------------------------------------------
------------------------------------------------------------
------------------------------------------------------------
------------------------------------------------------------
------------------------------------------------------------
------------------------------------------------------------
------------------------------------------------------------
------------------------------------------------------------
-------------------------------------------gt-ggagcatgtggctt
aatttgactcaacgcgggaaatcttaccgggtccggacacactgaggattgacaggcaat
atattagcataaagactcgtctttagcgct------------------------------
------------------------aattgttaaatatgctagtcctttcatgattatgtg
ataggtggtgcatggccgttcttagttcgtggagtgatctgtctgcttaattgcgtttca
ctaagggcccataaattcaaggtatgttagcaaat-gctgctct-attgacccctaat--
-------aggcttaactgtct------------ttagcgcgtgtctct-acgagttct--
t-taa-agcactgcgcatgc-------tgttgggt--cctgaaagcaacgaacgtgaccg
caacgtcttgttgcctctctat-----aatac---c-ttc---t----------------
-----------------tatttttaat----aag--agtattt-acctgaggcta-tttt
aaaactagac-ggaccgctgtttc-tttc-ttaaaccagaggaaggttgcggc-aataac
-aggtctgtgatgccc-ttagatgttccgggctgcacacgtgctacaa-tgatca-gtac
-agtgagcatctc---aattttataaca-------ccgtattaa-gcgcttgggtcgtaa
ttgt-taggcc-t-t--tt---g----------ggttttttcaattgcgt-ttctccaat
gcgcacggtaaagcctgcttcgagagtaagt---gggtaatccattggaagtaatgattt
ccttatttttataaacagcacaccaat-atacggcattcattcccgagacggcttagttc
cgac----tttgtgcgaa-tgtaatgtattct---------------------tat-ccg
tatgtgcgattgtcaattcatggtgggga-cagaccattgttaattgttggtctcggtct
taactaggaatgccttgtacgggtctttggttcaacaaaccacccggaatacgtccctgc
cctttgtacacaccgcccgtcgctcttaccgatggacttctttgtgagtcttggggactg
ggttaagcgatttctt----t-------agaatgagctctacctatggaaaccaatacga
acaatgtgg-tctaaag-------------------------------------------
-------------------------------------
[5] Ginflata_U_Y1094_25
------------------------------------------------------------
------------------------------------------------------------
------------------------------------------------------------
------------------------------------------------------------
------------------------------------------------------------
------------------------------------------------------------
------------------------------------------------------------
------------------------------------------------------------
------------------------------------------------------------
------------------------------------------------------------
------------------------------------------------------------
------------------------------------------------------------
------------------------------------------------------------
------------------------------------------------------------
------------------------------------------------------------
------------------------------------------------------------
------------------------------------------------------------
------------------------------------------------------------
------------------------------------------------------------
------------------------------------------------------------
------------------------------------------------------------
------------------------------------------------------------
------------------------------------------------------------
------------------------------------------------------------
------------------------------------------------------------
------------------------------------------------------------
------------------------------------------------------------
------------------------------------------------------------
------------------------------------------------------------
------------------------------------------------------------
------------------------------------------------------------
------------------------------------------------------------
------------------------------------------------------------
------------------------------------------------------------
------------------------------------------------------------
------------------------------------------------------------
------------------------------------------------------------
------------------------------------------------------------
------------------------------------------------------------
-----------------------aagggcaccacaagaac-gcgt-ggagcatgtggctt
aatttgactcaacgcgggaaatcttaccgggtccggacacactgaggattgacaggcaat
atattagcataaagattcgtctttagcgct------------------------------
------------------------aattgttaaatatgctagtcctttcatgattatgtg
ataggtggtgcatggccgttcttagttcgtggagtgatctgtctgcttaattgcgtttca
ctaagggcccataaattcaaggtatgttagcaaat-gctgctct-attgacccctaat--
-------aggcttaactgtct------------ttagcgcgtgtctct-acgagttct--
t-taa-agcactgcgcatgc-------tgttgggt--cctgaaagcaacgaacgtgaccg
caacgtcttgttgcctctctat-----aatat---c-ttcttat----------------
-----------------tatttttaat----aag--agtattt-acctgaggcta-tttt
aaaactagac-ggaccgctgtttc-tttc-ttaaaccagaggaaggttgcggc-aataac
-aggtctgtgatgccc-ttagatgttccgggctgcacacgtgctacaa-tgatca-gtac
-agtgagcatctc---aattttataaca-------ccgtattaa-gcgcttgggtcgtaa
ttgt-taggcc-t-t--tt---a----------ggttttttcaattgcgt-ttctccaat
gcgcacggtaaagcctgcttcgagagtaagt---gggtaatccattggaagtaatgattt
ccttatttttataaacagcacaccaat-atacggcattcattcccgagacggcttagttc
cgac----tttgtgcgaa-tgtaatgtattct---------------------tat-ccg
tatgtgcgattgtcaattcatggtgggga-cagaccattgttaattgttggtttcggtct
taactaggaatgccttgtacgggtctttggttcaacaaaccacccggaatacgtccctgc
cctttgtacacaccgcccgtcgctcttaccgatggacttctttgtgagtcttggggactg
ggttaagcgatttctt---tt-------tgaatgagctctacctatggaaaccaatacga
acaatgtgg-tctaaaggaaagagaagtcgtaacaaggc-aacagtaggtgaacct----
-------------------------------------
[6] Ginflata_U_Y1094_28
------------------------------------------------------------
------------------------------------------------------------
------------------------------------------------------------
------------------------------------------------------------
------------------------------------------------------------
------------------------------------------------------------
------------------------------------------------------------
------------------------------------------------------------
------------------------------------------------------------
------------------------------------------------------------
------------------------------------------------------------
------------------------------------------------------------
------------------------------------------------------------
------------------------------------------------------------
------------------------------------------------------------
------------------------------------------------------------
------------------------------------------------------------
------------------------------------------------------------
------------------------------------------------------------
------------------------------------------------------------
------------------------------------------------------------
------------------------------------------------------------
------------------------------------------------------------
------------------------------------------------------------
------------------------------------------------------------
------------------------------------------------------------
------------------------------------------------------------
------------------------------------------------------------
------------------------------------------------------------
------------------------------------------------------------
------------------------------------------------------------
------------------------------------------------------------
------------------------------------------------------------
------------------------------------------------------------
------------------------------------------------------------
------------------------------------------------------------
------------------------------------------------------------
------------------------------------------------------------
------------------------------------------------------------
-----------------------aagggcaccacaagaac-gcgt-ggagcatgtggctt
aatttgactcaacgcgggaaatcttaccgggtccggacacactgaggattgacaggcaat
atattagcataaagactcgtctttagcgct------------------------------
------------------------aattgttaaatatgctagtcctttcatgattatgtg
ataggtggtgcatggccgttcttagttcgtggagtgatctgtctgcttaattgcgtttca
ctaagggcccataaattcaaggtatgttagcaaat-gctgctct-attgacccctaat--
-------aggcttaactgtct------------ttagcgcgtgtctct-acgagttct--
t-taa-agcactgcgcatgc-------tgttgggt--cctgaaagcaacgaacgtgaccg
caacgtcttgttgcctctctat-----aatat---c-ttcctat----------------
-----------------tatttttaat----aag--agtattt-acctgaggcta-tttt
aaaactagac-ggaccgctgtttc-tttc-ttaaaccagaggaaggttgcggc-aataac
-aggtctgtgatgccc-ttagatgttccgggctgcacacgtgctacaa-tgatca-gtac
-agtgagcatctc---aattttataaca-------ccgtattaa-gcgcttgggtcgtaa
ttgt-taggcc-t-t--tt---a----------ggttttttcaattgcgt-ttctccaat
gcgcacggtaaagcctgcctcgagagtaagt---gggtaatccattggaagtaatgattt
ccttatttttataaacagcacaccaat-atacggcattcattcccgagacggcttagttc
cgac----tttgtgcgaa-tgtaatgtattct---------------------tat-ccg
tatgtgcgattgtcaattcatggtgggga-cagaccattgttaattgttggtctcggtct
taactaggaatgccttgtacgggtctttggttcaacaaaccacccggaatacgtccctgc
cctttgtacacaccgcccgtcgctcttaccgatggacttctttgtgagccttggggactg
ggttaagcgatttcct---at-------agaatgagctctacctatggaaaccaatacga
acaatgtgg-tctaaaggaaagagaagtcgtaacaaggc-aacagtaggtgaacct----
-------------------------------------
[7] Ginflata_U_Y1094_26
------------------------------------------------------------
------------------------------------------------------------
------------------------------------------------------------
------------------------------------------------------------
------------------------------------------------------------
------------------------------------------------------------
------------------------------------------------------------
------------------------------------------------------------
------------------------------------------------------------
------------------------------------------------------------
------------------------------------------------------------
------------------------------------------------------------
------------------------------------------------------------
------------------------------------------------------------
------------------------------------------------------------
------------------------------------------------------------
------------------------------------------------------------
------------------------------------------------------------
------------------------------------------------------------
------------------------------------------------------------
------------------------------------------------------------
------------------------------------------------------------
------------------------------------------------------------
------------------------------------------------------------
------------------------------------------------------------
------------------------------------------------------------
------------------------------------------------------------
------------------------------------------------------------
------------------------------------------------------------
------------------------------------------------------------
------------------------------------------------------------
------------------------------------------------------------
------------------------------------------------------------
------------------------------------------------------------
------------------------------------------------------------
------------------------------------------------------------
------------------------------------------------------------
------------------------------------------------------------
------------------------------------------------------------
-----------------------aagggcaccacaagaac-gcgt-ggagcatgtggctt
aatttgactcaacgcgggaaatcttaccgggtccggacacactgaggattgacaggcaat
atattagcataaagactcgtctttagcgct------------------------------
------------------------aattgttaaatatgctagtcctttcatgattatgtg
atgggtggtgcatggccgttcttagttcgtggagtgatctgtctgcttaattgcgtttca
ctaagggcccataaattcaaggtatgttagcaaat-gctgctct-attgacccctaat--
-------aggcttaactgtct------------ttagcgcgtgtctct-acgagttct--
t-taa-agcactgcgcatgc-------tgttgggt--cctgaaagcaacgaacgtgaccg
caacgtcttgttgcctctctat-----aatat---c-ttc---t----------------
-----------------tatttttaat----aag--agtattt-acctgaggcta-tttt
aaaactagac-ggaccgctgtttc-tttc-ttaaaccagaggaaggttgcggc-aataac
-aggtctgtgatgccc-ttagatgttccgggctgcacacgtgctacaa-tgatca-gtac
-agtgagcatctc---aattttataaca-------ccgtattaa-gcgcttgggtcgtaa
ttgt-taggcc-t-t--tt---a----------ggttttttcaattgcgt-ttctccaat
gcgcacggtaaagcctgcttcgagagtaagt---gggtaatccattggaagtaatgattt
ccttatttttataaacagcacaccaat-atacggcattcattcccgagacggcttagttc
cgac----tttgtgcgaa-tgtaatgtattct---------------------tat-ccg
tatgtgcgattgtcaattcatggtgggga-cagaccattgttaattgttggtctcggtct
taactaggaatgccttgtacgggtctttggttcaacaaaccacccggaatacgtccctgc
cctttgtacacaccgcccgtcgctcttaccgatggacttctttgtgagtcttggggactg
ggttaagcgatttctt---at-------agaatgagctctacctatggaaaccaatacga
acaatgtgg-tctaaaggaaagaggagtcgtaacaaggc-aacagtaggtgaacct----
-------------------------------------
[8] Ginflata_U_Y1096_33
------------------------------------------------------------
------------------------------------------------------------
------------------------------------------------------------
------------------------------------------------------------
------------------------------------------------------------
------------------------------------------------------------
------------------------------------------------------------
------------------------------------------------------------
------------------------------------------------------------
------------------------------------------------------------
------------------------------------------------------------
------------------------------------------------------------
------------------------------------------------------------
------------------------------------------------------------
------------------------------------------------------------
------------------------------------------------------------
------------------------------------------------------------
------------------------------------------------------------
------------------------------------------------------------
------------------------------------------------------------
------------------------------------------------------------
------------------------------------------------------------
------------------------------------------------------------
------------------------------------------------------------
------------------------------------------------------------
------------------------------------------------------------
------------------------------------------------------------
------------------------------------------------------------
------------------------------------------------------------
------------------------------------------------------------
------------------------------------------------------------
------------------------------------------------------------
------------------------------------------------------------
------------------------------------------------------------
------------------------------------------------------------
------------------------------------------------------------
------------------------------------------------------------
------------------------------------------------------------
------------------------------------------------------------
-----------------------aagggcaccacaagaac-gcgt-ggagcatgtggctt
aatttgactcaacgcgggaaatcttaccgggtccggacacactgaggattgacaggcaat
atattagcataaagactcgtctctagcgct------------------------------
------------------------aattgttaaatatgctagtcctttcatgattatgtg
ataggtggtgcatggccgttcttagttcgtggagtgatctgtctgcttaattgcgtttca
ctaagggcccataaattcaaggtatgttagcaaat-gctgctct-attgacccctaat--
-------aggcttaactgtct------------ttagcgcgtgtctct-acgagttct--
t-taa-agcactgcacatgc-------tgttgggt--cctgaaagcaacgaacgtgaccg
caacgtcttgttgcctctctat-----aatat---c-ttc---t----------------
-----------------tatttttaat----aag--agtattt-acctgaggcta-tttt
aaaactagac-ggaccgctgtttc-tttc-ttaaaccagaggaaggttgcggc-aataac
-aggtctgtgatgccc-ttagatgttccgggctgcacacgtgctacaa-tgatcg-gtac
-agtgagcatctc---aattttataaca-------ccgtattaa-gcgcttgggtcgtaa
ttgt-taggcc-t-t--tt---a----------ggttttttcaattgcgt-ttctccaat
gcgcacggtaaagcctgcttcgagagtaagt---gggtaatccattggaagtaatgattt
ccttatttttataaacagcacaccaat-atacggcattcattcccgagacggcttagttc
cgac----tttgtgcgaa-tgtaatgtattct---------------------tat-ccg
tatgtgcgattgtcaattcatggtgggga-cagaccattgttaattgttggtctcggtct
taactaggaatgccttgtacgggtctttggttcaacaaaccacccggaatacgtccctgc
cctttgtacacaccgcccgtcgctcttaccgatggacttctttgtgagtcttggggactg
ggttaagcgatttctt---at-------agaatgagctctacctatggaaaccaatacga
acaatgtgg-tctaaaggaaagagaagtcgtaacaaggc-aacagtaggtgaacct----
-------------------------------------
[9] Ginflata_U_Y1094_27
------------------------------------------------------------
------------------------------------------------------------
------------------------------------------------------------
------------------------------------------------------------
------------------------------------------------------------
------------------------------------------------------------
------------------------------------------------------------
------------------------------------------------------------
------------------------------------------------------------
------------------------------------------------------------
------------------------------------------------------------
------------------------------------------------------------
------------------------------------------------------------
------------------------------------------------------------
------------------------------------------------------------
------------------------------------------------------------
------------------------------------------------------------
------------------------------------------------------------
------------------------------------------------------------
------------------------------------------------------------
------------------------------------------------------------
------------------------------------------------------------
------------------------------------------------------------
------------------------------------------------------------
------------------------------------------------------------
------------------------------------------------------------
------------------------------------------------------------
------------------------------------------------------------
------------------------------------------------------------
------------------------------------------------------------
------------------------------------------------------------
------------------------------------------------------------
------------------------------------------------------------
------------------------------------------------------------
------------------------------------------------------------
------------------------------------------------------------
------------------------------------------------------------
------------------------------------------------------------
------------------------------------------------------------
-----------------------aagggcaccacaagaac-gcgt-ggagcatgtggctt
aatttgactcaacgcgggaaatcttaccgggtccggacacactgaggattgacaggcaat
atattagcataaagattcgtctttagcgct------------------------------
------------------------aattgttaaatatgctagtcctttcatgattatgtg
ataggtggtgcatggccgttcttagttcgtggagtgatctgtctgcttaattgcgtttca
ctaagggcccataaattcaaggtatgttagcaaat-gctgctct-attgacccctaat--
-------aggcttaactgtct------------ttagcgcgtgtctct-acgagttct--
t-taa-agcactgcgcatgc-------tgttgggt--cctgaaagcaacgaacgtgaccg
caacgtcttgttgcctctctat-----aatat---c-ttc---t----------------
-----------------tattttcaat----aag--agtattt-acctgaggcta-tttt
aaaactagac-ggaccgctgtttc-tttc-ttaaaccagaggaaggttgcggc-aataac
-aggtctgtgatgccc-ttagatgttccgggctgcacacgtgctacaa-tgatca-gtac
-agtgagcatctc---aattttataaca-------ccgtattaa-gcgcttgggtcgtaa
ttgt-taggcc-t-t--tt---a----------ggttttttcaattgcgt-ttctccaat
gcgcacggtaaagcctgcttcgagagtaagt---gggtaatccattggaagtaatgattt
ccttatttttataaacagcacaccaat-atacggcattcattcccgagacggcttagttc
cgac----tttgtgcgaa-tgtaatgtattct---------------------tat-ccg
tatgtgcgattgtcaattcatggtgggga-cagaccattgttaattgttggtctcggtct
taactaggaatgccttgtacgggtctttggttcaacaaaccacccggaatacgtccctgc
cctttgtacacaccgcccgtcgctcttaccgatggacttctttgtgagtcttggggactg
ggttaagcgatttctt---at-------tgaatgagctctacctatggaaaccaatacga
acaatgtgg-tctaaaggaaagagaagtcgtaacaaggc-aacagtaggtgaacct----
-------------------------------------
[10] Ginflata_U_Y1096_34
------------------------------------------------------------
------------------------------------------------------------
------------------------------------------------------------
------------------------------------------------------------
------------------------------------------------------------
------------------------------------------------------------
------------------------------------------------------------
------------------------------------------------------------
------------------------------------------------------------
------------------------------------------------------------
------------------------------------------------------------
------------------------------------------------------------
------------------------------------------------------------
------------------------------------------------------------
------------------------------------------------------------
------------------------------------------------------------
------------------------------------------------------------
------------------------------------------------------------
------------------------------------------------------------
------------------------------------------------------------
------------------------------------------------------------
------------------------------------------------------------
------------------------------------------------------------
------------------------------------------------------------
------------------------------------------------------------
------------------------------------------------------------
------------------------------------------------------------
------------------------------------------------------------
------------------------------------------------------------
------------------------------------------------------------
------------------------------------------------------------
------------------------------------------------------------
------------------------------------------------------------
------------------------------------------------------------
------------------------------------------------------------
------------------------------------------------------------
------------------------------------------------------------
------------------------------------------------------------
------------------------------------------------------------
-----------------------aagggcaccacaagaac-gcgt-ggagcatgtggctt
aatttgactcaacgcgggaaatcttaccgggtccggacacactgaggattgacaggcaat
atattagcataaagactcgtctttagcgct------------------------------
------------------------aattgttaaatatgctagtcctttcatgattatgtg
ataggtggtgcatggccgttcttagttcgtggagtgatctgtctgcttaattgcgtttca
ctaagggcccataaattcaaggtatgttagcaaat-gctgctct-attgacccctaat--
-------aggcttaaccgtct------------ttagcgcgtgtctct-acgagttct--
t-taa-agcactgcgcatgc-------tgttgggt--cctgaaagcaacgaacgtgaccg
caacgtcttgttgcctctctat-----aatat---c-ttc---t----------------
-----------------tatttttaat----aag--agtattt-acctgaggcta-tttt
aaaactagac-ggaccgctgtttc-tttc-ttaaaccagaggaaggttgcggc-aataac
-aggtctgtgatgccc-ttagatgttccgggctgcacacgtgctacaa-tgatca-gtac
-agtgagcatctc---aattttataaca-------ccgtattaa-gcgcttgggtcgtaa
ttgt-taggcc-t-t--tt---a----------ggttttttcaattgcgt-ttctccaat
gcgcacggtaaagcctgcttcgagagtaagt---gggtaatccattggaagtaatgattt
ccttatttttataaacagcacgccaat-atacggcattcattcccgagacggcttagttc
cgac----tttgtgcgaa-tgtaatgtattct---------------------tat-ccg
tatgtgcgattgtcaattcatggtgggga-cagaccattgttaattgttggtctcggtct
taactaggaatgccttgtacgggtctttggttcaacaaaccacccggaatacgtccctgc
cctttgtacacaccgcccgtcgctcttaccgatggacttctttgtgagtcttggggactg
ggttaagcgatttctt---tt-------tgaatgagctctacctatggaaaccaatacga
acaatgtgg-tctaaaggaaagagaagtcgtaacaaggc-aacagtaggtgaacct----
-------------------------------------
[11] Ginflata_U_Y1096_36
------------------------------------------------------------
------------------------------------------------------------
------------------------------------------------------------
------------------------------------------------------------
------------------------------------------------------------
------------------------------------------------------------
------------------------------------------------------------
------------------------------------------------------------
------------------------------------------------------------
------------------------------------------------------------
------------------------------------------------------------
------------------------------------------------------------
------------------------------------------------------------
------------------------------------------------------------
------------------------------------------------------------
------------------------------------------------------------
------------------------------------------------------------
------------------------------------------------------------
------------------------------------------------------------
------------------------------------------------------------
------------------------------------------------------------
------------------------------------------------------------
------------------------------------------------------------
------------------------------------------------------------
------------------------------------------------------------
------------------------------------------------------------
------------------------------------------------------------
------------------------------------------------------------
------------------------------------------------------------
------------------------------------------------------------
------------------------------------------------------------
------------------------------------------------------------
------------------------------------------------------------
------------------------------------------------------------
------------------------------------------------------------
------------------------------------------------------------
------------------------------------------------------------
------------------------------------------------------------
------------------------------------------------------------
-----------------------aagggcaccacaagaac-gcgt-ggagcatgtggctt
aatttgactcaacgcgggaaatcttaccgggtccggacacactgaggattgacaggcaat
atattagcgtaaagactcgtctttagcgct------------------------------
------------------------aattgttaaatatgctagtcctttcatgattatgtg
ataggtggtgcatggccgttcttagttcgtggagtgatctgtctgcttaattgcgtttca
ctaagggcccataaattcaaggtatgttagcaaat-gctgctct-attgacccctaat--
-------aggcttaactgtct------------ttagcgcgtgtctct-acgagttct--
t-taa-agcactgcgcatgc-------tgttgggt--cctgaaagcaacgaacgtgaccg
caacgtcttgttgcctctctat-----aatac---c-ttc---t----------------
-----------------tatttttaat----aag--agtattt-acctgaggcta-tttt
aaaactagac-ggaccgctgtttc-tttc-ttaaaccagaggaaggttgcggc-aataac
-aggtctgtgatgccc-ttagatgttccgggctgcacacgtgctacaa-tgatca-gtac
-agtgagcatctc---aattttataaca-------ccgtattaa-gcgcttgggtcgtaa
ttgt-taggcc-c-t--tt---a----------ggttttttcaattgcgt-ttcaccaat
gcgcacggtaaagcctgcttcgagagtaagt---gggtaatccattggaagtaatgattt
ccttatttttataaacagcacaccaat-atacggcattcattcccgagacggcttagttc
cgac----tttgtgcgaa-tgtaatgtattct---------------------tat-ccg
tatgtgcgattgtcaattcatggtgggga-cagaccattgttaattgttggtctcggtct
taactaggaatgccttgtacgggtctttggttcaacaaaccacccggaatacgtccctgc
cctttgtacacaccgcccgtcgctcttaccgatggacttctttgtgagtcttggggactg
ggttaagcgatttctt---at-------tgaatgagctctacctatggaaaccaatacga
acaatgtgg-tctaaaggaaagagaagtcgtaacaaggc-aacagtaggtgaacct----
-------------------------------------
[12] Ginflata_U_Y1096_35
------------------------------------------------------------
------------------------------------------------------------
------------------------------------------------------------
------------------------------------------------------------
------------------------------------------------------------
------------------------------------------------------------
------------------------------------------------------------
------------------------------------------------------------
------------------------------------------------------------
------------------------------------------------------------
------------------------------------------------------------
------------------------------------------------------------
------------------------------------------------------------
------------------------------------------------------------
------------------------------------------------------------
------------------------------------------------------------
------------------------------------------------------------
------------------------------------------------------------
------------------------------------------------------------
------------------------------------------------------------
------------------------------------------------------------
------------------------------------------------------------
------------------------------------------------------------
------------------------------------------------------------
------------------------------------------------------------
------------------------------------------------------------
------------------------------------------------------------
------------------------------------------------------------
------------------------------------------------------------
------------------------------------------------------------
------------------------------------------------------------
------------------------------------------------------------
------------------------------------------------------------
------------------------------------------------------------
------------------------------------------------------------
------------------------------------------------------------
------------------------------------------------------------
------------------------------------------------------------
------------------------------------------------------------
-----------------------aagggcaccacaagaac-gcgt-ggagcatgtggctt
aatttgactcaacgcgggaaatcttaccgggtccggacacactgaggattgacaggcaat
atattagcataaagattcgtctttagcgct------------------------------
------------------------aattgttaaatatgctagtcctttcgtgattatgtg
ataggtggtgcatggccgttcttagttcgtggagtgatctgtctgcttaattgcgtttca
ctaagggcccataaattcaaggtatgttagcaaat-gctgctct-attgacccctaat--
-------aggcttaactgtct------------ttagcgcgtgtctct-acgagttct--
t-taa-agcactgcgcatgc-------tgttgggt--cctgaaagcaacgaacgtgaccg
caacgtcttgttgcctctctat-----aatat---c-ttc---t----------------
-----------------tatttctaat----aag--agtattt-acctgaggcta-tttt
aaaactagac-ggaccgctgtttc-tttc-ttaaaccagaggaaggttgcggc-aataac
-gggtctgtgatgccc-ttagatgttccgggctgcacacgtgctacaa-tgatca-gtac
-agtgagcatctc---aattttataaca-------ccgtattaa-gcgcttgggtcgtaa
ttgt-taggcc-t-t--tt---a----------ggttttttcaattgcgt-ttctccaat
gcgcacggtaaagcctgcttcgagagtaagt---gggtaatccattggaagtaatgattt
ccttatttttataaacagcacaccaat-atacggcattcattcccgagacggcttagttc
cgac----tttgtgcgaa-tgtaatgtattct---------------------tat-ccg
tatgtgcgattgtcaattcatggtgggga-cagaccattgttaattgttggtctcggtct
taactaggaatgccttgcacgggtctttggttcaacaaaccacccggaatacgtccctgc
cctttgtacacaccgcccgtcgctcttaccgatggacttctttgtgagtcttggggactg
ggttaagcgatttctt---at-------agaatgagctctgcctatagaaaccaatacga
acaatgtgg-tctaaaggaaagagaagtcgtaacaaggc-aacagtaggtgaacct----
-------------------------------------
[13] Ginflata_U_Y1094_29
------------------------------------------------------------
------------------------------------------------------------
------------------------------------------------------------
------------------------------------------------------------
------------------------------------------------------------
------------------------------------------------------------
------------------------------------------------------------
------------------------------------------------------------
------------------------------------------------------------
------------------------------------------------------------
------------------------------------------------------------
------------------------------------------------------------
------------------------------------------------------------
------------------------------------------------------------
------------------------------------------------------------
------------------------------------------------------------
------------------------------------------------------------
------------------------------------------------------------
------------------------------------------------------------
------------------------------------------------------------
------------------------------------------------------------
------------------------------------------------------------
------------------------------------------------------------
------------------------------------------------------------
------------------------------------------------------------
------------------------------------------------------------
------------------------------------------------------------
------------------------------------------------------------
------------------------------------------------------------
------------------------------------------------------------
------------------------------------------------------------
------------------------------------------------------------
------------------------------------------------------------
------------------------------------------------------------
------------------------------------------------------------
------------------------------------------------------------
------------------------------------------------------------
------------------------------------------------------------
------------------------------------------------------------
-----------------------aagggcaccacaagaac-gcgt-ggagcatgtggctt
aatttgactcaacgcgggaaatcttaccgggtccggacacactgaggattgacaggcaat
atattagcataaagactcgtctttagcgct------------------------------
------------------------aattgttaaatatgctagtcctttcatgattatgtg
ataggtggtgcatggccgttcttagttcgtggagtgatctgtctgcttaattgcgtttca
ctaagggcccataaattcaaggtatgttagcaaat-gctgctct-attgacccctaat--
-------aggcttaaccgtct------------ttagcgcgtgtctct-acgagttct--
t-taa-agcactgcgcatgc-------tgttgggt--cctgaaagcaacgaacgtgaccg
caacgtcttgttgcctctctat-----aatat---c-ttc---t----------------
-----------------tattttcaat----aag--agtattt-acctgaggcta-tttt
aaaactagac-ggaccgctgtttc-tttc-ttaaaccagaggaaggttgcggc-aataac
-aggtctgtgatgccc-ttagatgttccgggctgcacacgtgctacaa-tgatca-gtac
-agtgagcatctc---aattttataaca-------ccgtattaa-gcgcttgggtcgtaa
ttgt-taggcc-t-t--tt---g----------ggttttttcaattgcgt-ttctccaat
gcgcacggtaaagcctgcttcgagagtaagt---gggtaatccattggaagtaataattt
ccttatttttataaacagcacaccaat-atacggcattcattcccgagacggcttagttc
cgac----tttgtgcgaa-tgtaatgtattct---------------------tat-ccg
tatgtgcgattgtcaattcatggtgggga-cagaccattgttaattgttggtctcggtct
taactaggaatgccttgtacgggtctttggttcaacaaaccacccggaatacgtccctgc
cctttgtacacaccgcccgtcgctcttaccgatggacttctttgtgagtcttggggactg
ggttaagcgatttcttttaat-------agaatgagctctacctatggaaaccaatacga
acaatgtgg-tctaaaggaaagagaagtcgtaacaaggc-aacagtaggtgaacct----
-------------------------------------
[14] Ginflata_I_A567_NA_JN164503
------------------------------------------------------------
------------------------------------------------------------
------------------------------------------------------------
------------------------------------------------------------
------------------------------------------------------------
------------------------------------------------------------
------------------------------------------------------------
------------------------------------------------------------
------------------------------------------------------------
------------------------------------------------------------
------------------------------------------------------------
------------------------------------------------------------
------------------------------------------------------------
------------------------------------------------------------
------------------------------------------------------------
------------------------------------------------------------
------------------------------------------------------------
------------------------------------------------------------
------------------------------------------------------------
------------------------------------------------------------
------------------------------------------------------------
------------------------------------------------------------
------------------------------------------------------------
------------------------------------------------------------
------------------------------------------------------------
------------------------------------------------------------
------------------------------------------------------------
------------------------------------------------------------
------------------------------------------------------------
------------------------------------------------------------
------------------------------------------------------------
------------------------------------------------------------
------------------------------------------------------------
------------------------------------------------------------
------------------------------------------------------------
------------------------------------------------------------
------------------------------------------------------------
------------------------------------------------------------
------------------------------------------------------------
------------------------------------------------------------
------------------------------------------------------------
------------------------------------------------------------
------------------------------------------------------------
------------------------------------------------------------
-taagggcccataaattcaaggtatgttagcaaat-gctgctct-attgacccctaat--
-------aggcttaactgtct------------ttagcgcgtgtctct-acgagttct--
t-taa-agcactgcgcatgc-------tgttgggt--cctgaaagcaacgaacgtgaccg
caacgtcttgttgcctctctat-----aatay---c-ttc---t----------------
-----------------tatttttaat----aag--agtattt-acctgaggcta-tttt
aaaactagac-ggaccgctgtttc-tttc-ttaaaccagaggaaggttgcggc-aataac
-aggtctgtgatgccc-ttagatgttccgggctgcacacgtgctacaa-tgatca-gtac
-agtgagcatctc---aattttataaca-------ccgtattaa-gcgcttgggtcgtaa
ttgt-taggcc-t-t--yt---r----------ggttttttcaattgcgt-ttctccaat
gcgcacggtaaagcctgcttcgagagtaagt---gggtaatccattggaagtaatgattt
ccttatttttataaacagcacaccaat-atacggcattcattcccgagacggcttagttc
cgac----tttgtgcgaa-tgtaatgtattct---------------------tat-ccg
tatgtgcgattgtcaattcatggtgggga-cagaccattgttaattgttggtctcggtct
taactaggaat-------------------------------------------------
------------------------------------------------------------
------------------------------------------------------------
------------------------------------------------------------
-------------------------------------
[15] Ginflata_I_Oi528_NA_JN164525
------------------------------------------------------------
------------------------------------------------------------
------------------------------------------------------------
------------------------------------------------------------
------------------------------------------------------------
------------------------------------------------------------
------------------------------------------------------------
------------------------------------------------------------
------------------------------------------------------------
------------------------------------------------------------
------------------------------------------------------------
------------------------------------------------------------
------------------------------------------------------------
------------------------------------------------------------
------------------------------------------------------------
------------------------------------------------------------
------------------------------------------------------------
------------------------------------------------------------
------------------------------------------------------------
------------------------------------------------------------
------------------------------------------------------------
------------------------------------------------------------
------------------------------------------------------------
------------------------------------------------------------
------------------------------------------------------------
------------------------------------------------------------
------------------------------------------------------------
------------------------------------------------------------
------------------------------------------------------------
------------------------------------------------------------
------------------------------------------------------------
------------------------------------------------------------
------------------------------------------------------------
------------------------------------------------------------
------------------------------------------------------------
------------------------------------------------------------
------------------------------------------------------------
------------------------------------------------------------
------------------------------------------------------------
------------------------------------------------------------
------------------------------------------------------------
------------------------------------------------------------
------------------------------------------------------------
------------------------------------------------------------
-taagggcccataaattcaaggtatgttagcaaat-gctgctct-attgacccctaat--
-------aggcttaactgtct------------ttagcgcgtgtctct-acgagttct--
t-taa-agcactgcgcatgc-------tgttgggt--cctgaaagcaacgaacgtgaccg
caacgtcttgttgcctctctat-----aatac---c-ttc---t----------------
-----------------tatttttaat----aag--agtattt-acctgaggcta-tttt
aaaactagac-ggaccgctgtttc-tttc-ttaaaccagaggaaggttgcggc-aataac
-aggtctgtgatgccc-ttagatgttccgggctgcacacgtgctacaa-tgatca-gtac
-agtgagcatctc---aattttataaca-------ccgtattaa-gcgcttgggtcgtaa
ttgt-taggcc-t-t--tt---r----------ggttttttcaattgcgt-ttctccaat
gcgcacggtaaagcctgcttcgagagtaagt---gggtaatccattggaagtaatgattt
ccttatttttataaacagcacaccaat-atacggcattcattcccgagacggcttagttc
cgac----tttgtgcgaa-tgtaatgtattct---------------------tat-ccg
tatgtgcgattgtcaattcatggtgggga-cagaccattgttaattgttggtctcggtct
taactaggaatgc-----------------------------------------------
------------------------------------------------------------
------------------------------------------------------------
------------------------------------------------------------
-------------------------------------
[16] Ginflata_I_Re1010_NA_JN164527
------------------------------------------------------------
------------------------------------------------------------
------------------------------------------------------------
------------------------------------------------------------
------------------------------------------------------------
------------------------------------------------------------
------------------------------------------------------------
------------------------------------------------------------
------------------------------------------------------------
------------------------------------------------------------
------------------------------------------------------------
------------------------------------------------------------
------------------------------------------------------------
------------------------------------------------------------
------------------------------------------------------------
------------------------------------------------------------
------------------------------------------------------------
------------------------------------------------------------
------------------------------------------------------------
------------------------------------------------------------
------------------------------------------------------------
------------------------------------------------------------
------------------------------------------------------------
------------------------------------------------------------
------------------------------------------------------------
------------------------------------------------------------
------------------------------------------------------------
------------------------------------------------------------
------------------------------------------------------------
------------------------------------------------------------
------------------------------------------------------------
------------------------------------------------------------
------------------------------------------------------------
------------------------------------------------------------
------------------------------------------------------------
------------------------------------------------------------
------------------------------------------------------------
------------------------------------------------------------
------------------------------------------------------------
------------------------------------------------------------
------------------------------------------------------------
------------------------------------------------------------
------------------------------------------------------------
------------------------------------------------------------
-taagggcccataaattcaaggtatgttagcaaat-gctgctct-attgacccctaat--
-------aggcttaactgtct------------ttagcgcgtgtctct-acgagttct--
t-taa-agcactgcgcatgc-------tgttgggt--cctgaaagcaacgaacgtgaccg
caacgtcttgttgcctctctat-----aatat---c-ttc---t----------------
-----------------tatttttaat----aag--agtattt-acctgaggcta-tttt
aaaactagac-ggaccgctgtttc-tttc-ttaaaccagaggaaggttgcggc-aataac
-aggtctgtgatgccc-ttagatgttccgggctgcacacgtgctacaa-tgatca-gtac
-agtgagcatctc---aattttataaca-------ccgtattaa-gcgcttgggtcgtaa
ttgt-taggcc-t-t--tt---g----------ggttttttcaattgcgt-ttctccaat
gcgcacggtaaagcctgcttcgagagtaagt---gggtaatccattggaagtaatgattt
ccttatttttataaacagcacaccaat-atacggcattcattcccgagacggcttagttc
cgac----tttgtgcgaa-tgtaatgtattct---------------------tat-ccg
tatgtgcgattgtcaattcatggtgggga-cagaccattgttaattgttggtctcggtct
taactaggaa--------------------------------------------------
------------------------------------------------------------
------------------------------------------------------------
------------------------------------------------------------
-------------------------------------
[17] Ginflata_I_Oi263_NA_JN164510
------------------------------------------------------------
------------------------------------------------------------
------------------------------------------------------------
------------------------------------------------------------
------------------------------------------------------------
------------------------------------------------------------
------------------------------------------------------------
------------------------------------------------------------
------------------------------------------------------------
------------------------------------------------------------
------------------------------------------------------------
------------------------------------------------------------
------------------------------------------------------------
------------------------------------------------------------
------------------------------------------------------------
------------------------------------------------------------
------------------------------------------------------------
------------------------------------------------------------
------------------------------------------------------------
------------------------------------------------------------
------------------------------------------------------------
------------------------------------------------------------
------------------------------------------------------------
------------------------------------------------------------
------------------------------------------------------------
------------------------------------------------------------
------------------------------------------------------------
------------------------------------------------------------
------------------------------------------------------------
------------------------------------------------------------
------------------------------------------------------------
------------------------------------------------------------
------------------------------------------------------------
------------------------------------------------------------
------------------------------------------------------------
------------------------------------------------------------
------------------------------------------------------------
------------------------------------------------------------
------------------------------------------------------------
------------------------------------------------------------
------------------------------------------------------------
------------------------------------------------------------
------------------------------------------------------------
------------------------------------------------------------
-taagggcccataaattcaaggtatgttagcaaat-gctgctct-attgacccctaat--
-------aggcttaactgtct------------ttagcgcgtgtctct-acgagttct--
t-taa-agcactgcgcatgc-------tgttgggt--cctgaaagcaacgaacgtgaccg
caacgtcttgttgcctctctat-----aatay---c-ttc---t----------------
-----------------tatttttaat----aag--agtattt-acctgaggcta-tttt
aaaactagac-ggaccgctgtttc-tttc-ttaaaccagaggaaggttgcggc-aataac
-aggtctgtgatgccc-ttaratgttccgggctgcacacgtgctacaa-tgatca-gtac
-agtgagcatctc---aattttataaca-------ccgtattaa-gcgcttgggtcgtaa
ttgt-taggcc-t-t--yt---r----------ggttttttcaattgcgt-ttctccaat
gcgcacggtaaagcctgcttcgagagtaagt---gggtaatccattggaagtaatgattt
ccttatttttataaacagcacaccaat-atacggcattcattcccgagacggcttagttc
cgac----tttgtgcgaa-tgtaatgtattct---------------------tat-ccg
tatgtgcgattgtcaattcatggtgggga-cagaccattgttaattgttggtctcggtct
taactaggaatgcc----------------------------------------------
------------------------------------------------------------
------------------------------------------------------------
------------------------------------------------------------
-------------------------------------
[18] Ginflata_I_CM114_Na_JN164504
------------------------------------------------------------
------------------------------------------------------------
------------------------------------------------------------
------------------------------------------------------------
------------------------------------------------------------
------------------------------------------------------------
------------------------------------------------------------
------------------------------------------------------------
------------------------------------------------------------
------------------------------------------------------------
------------------------------------------------------------
------------------------------------------------------------
------------------------------------------------------------
------------------------------------------------------------
------------------------------------------------------------
------------------------------------------------------------
------------------------------------------------------------
------------------------------------------------------------
------------------------------------------------------------
------------------------------------------------------------
------------------------------------------------------------
------------------------------------------------------------
------------------------------------------------------------
------------------------------------------------------------
------------------------------------------------------------
------------------------------------------------------------
------------------------------------------------------------
------------------------------------------------------------
------------------------------------------------------------
------------------------------------------------------------
------------------------------------------------------------
------------------------------------------------------------
------------------------------------------------------------
------------------------------------------------------------
------------------------------------------------------------
------------------------------------------------------------
------------------------------------------------------------
------------------------------------------------------------
------------------------------------------------------------
------------------------------------------------------------
------------------------------------------------------------
------------------------------------------------------------
------------------------------------------------------------
---------------------ttagttcgtggagtgatctgtctgcttaattgcgtttca
ctaagggcccataaattcaaggtatgttagcaaat-gctgctct-attgacccctaat--
-------aggcttaactgtct------------ttagcgcgtgtctct-acgagttct--
t-taa-agcactgcgcatgc-------tgttgggt--cctgaaagcaacgaacgtgaccg
caacgtcttgttgcctctctat-----aatac---c-ttc---t----------------
-----------------tatttttaat----aag--agtattt-acctgaggcta-tttt
aaaactagac-ggaccgctgtttc-tttc-ttaaaccagaggaaggttgcggc-aataac
-aggtctgtgatgccc-ttagatgttccgggctgcacacgtgctacaa-tgatca-gtac
-agtgagcatctc---aattttataaca-------ccgtattaa-gcgcttgggtcgtaa
ttgt-taggcc-t-t--tt---g----------ggttttttcaattgcgt-ttctccaat
gcgcacggtaaagcctgcttcgagagtaagt---gggtaatccattggaagtaatgattt
ccttatttttataaacagcacaccaat-acacggcattcattcccgagacggcttagttc
cgac----tttgtgcgaa-tgtaatgtattct---------------------tat-ccg
tatgtgcgattgtcaattcatggtgggga-cagacc------------------------
------------------------------------------------------------
------------------------------------------------------------
------------------------------------------------------------
------------------------------------------------------------
-------------------------------------
[19] Ginflata_I_FC349_a_JN164506
------------------------------------------------------------
------------------------------------------------------------
------------------------------------------------------------
------------------------------------------------------------
------------------------------------------------------------
------------------------------------------------------------
------------------------------------------------------------
------------------------------------------------------------
------------------------------------------------------------
------------------------------------------------------------
------------------------------------------------------------
------------------------------------------------------------
------------------------------------------------------------
------------------------------------------------------------
------------------------------------------------------------
------------------------------------------------------------
------------------------------------------------------------
------------------------------------------------------------
------------------------------------------------------------
------------------------------------------------------------
------------------------------------------------------------
------------------------------------------------------------
------------------------------------------------------------
------------------------------------------------------------
------------------------------------------------------------
------------------------------------------------------------
------------------------------------------------------------
------------------------------------------------------------
------------------------------------------------------------
------------------------------------------------------------
------------------------------------------------------------
------------------------------------------------------------
------------------------------------------------------------
------------------------------------------------------------
------------------------------------------------------------
------------------------------------------------------------
------------------------------------------------------------
------------------------------------------------------------
------------------------------------------------------------
------------------------------------------------------------
------------------------------------------------------------
------------------------------------------------------------
------------------------------------------------------------
---------------------ttagttcgtggagtgatctgtctgcttaattgcgtttca
ctaagggcccataaattcaaggtatgttagcaaat-gctgctct-attgacccctaat--
-------aggcttaactgtct------------ttagcgcgtgtctct-acgagttct--
t-taa-agcactgcgcatgc-------tgttgggt--cctgaaagcaacgaacgtgaccg
caacgtcttgttgcctctctat-----aatac---c-ttc---t----------------
-----------------tatttttaat----aag--agtattt-acctgaggcta-tttt
aaaactagac-ggaccgctgtttc-tttc-ttaaaccagaggaaggttgcggc-aataac
-aggtctgtgatgccc-ttagatgttccgggctgcacacgtgctacaa-tgatca-gtac
-agtgagcatctc---aattttataaca-------ccgtattaa-gcgcttgggtcgtaa
ttgt-taggcc-t-t--tt---a----------ggttttttcaattgcgt-ttctccaat
gcgcacggtaaagcctgcttcgagagtaagt---gggtaatccattggaagtaatgattt
ccttatttttataaacagcacaccaat-atacggcattcattcccgagacggcttagttc
cgac----tttgtgcgaa-tgtaatgtattct---------------------tat-ccg
tatgtgcgattgtcaattcatggtgggga-cagacc------------------------
------------------------------------------------------------
------------------------------------------------------------
------------------------------------------------------------
------------------------------------------------------------
-------------------------------------
[20] Ginflata_I_Kt859_NA_JN164508
------------------------------------------------------------
------------------------------------------------------------
------------------------------------------------------------
------------------------------------------------------------
------------------------------------------------------------
------------------------------------------------------------
------------------------------------------------------------
------------------------------------------------------------
------------------------------------------------------------
------------------------------------------------------------
------------------------------------------------------------
------------------------------------------------------------
------------------------------------------------------------
------------------------------------------------------------
------------------------------------------------------------
------------------------------------------------------------
------------------------------------------------------------
------------------------------------------------------------
------------------------------------------------------------
------------------------------------------------------------
------------------------------------------------------------
------------------------------------------------------------
------------------------------------------------------------
------------------------------------------------------------
------------------------------------------------------------
------------------------------------------------------------
------------------------------------------------------------
------------------------------------------------------------
------------------------------------------------------------
------------------------------------------------------------
------------------------------------------------------------
------------------------------------------------------------
------------------------------------------------------------
------------------------------------------------------------
------------------------------------------------------------
------------------------------------------------------------
------------------------------------------------------------
------------------------------------------------------------
------------------------------------------------------------
------------------------------------------------------------
------------------------------------------------------------
------------------------------------------------------------
------------------------------------------------------------
---------------------ttagttcgtggagtgatctgtctgcttaattgcgtttca
ctaagggcccataaattcaaggtatgttagcaaat-gctgctct-attgacccctaat--
-------aggcttaactgtct------------ttagcgcgtgtctct-acgagttct--
t-taa-agcactgcgcatgc-------tgttgggt--cctgaaagcaacgaacgtgaccg
caacgtcttgttgcctctctat-----aatat---c-ttc---t----------------
-----------------tatttttaat----aag--agtattt-acctgaggcta-tttt
aaaactagac-ggaccgctgtttc-tttc-ttaaaccagaggaaggttgcggc-aataac
-aggtctgtgatgccc-ttagatgttccgggctgcacacgtgctacaa-tgatca-gtac
-agtgagcatctc---aattttataaca-------ccgtattaa-gcgcttgggtcgtaa
ttgt-taggcc-t-t--tt---a----------ggttttttcaattgcgt-ttctccaat
gcgcacggtaaagcctgcttcgagagtaagt---gggtaatccattggaagtaatgattt
ccttatttttataaacagcacaccaat-atacggcattcattcccgagacggcttagttc
cgac----tttgtgcgaa-tgtaatgtattct---------------------tat-ccg
tatgtgcgatcgtcaattcatggtgggga-cagacc------------------------
------------------------------------------------------------
------------------------------------------------------------
------------------------------------------------------------
------------------------------------------------------------
-------------------------------------
[21] Ginflata_I_Oi375_q_JN164523
------------------------------------------------------------
------------------------------------------------------------
------------------------------------------------------------
------------------------------------------------------------
------------------------------------------------------------
------------------------------------------------------------
------------------------------------------------------------
------------------------------------------------------------
------------------------------------------------------------
------------------------------------------------------------
------------------------------------------------------------
------------------------------------------------------------
------------------------------------------------------------
------------------------------------------------------------
------------------------------------------------------------
------------------------------------------------------------
------------------------------------------------------------
------------------------------------------------------------
------------------------------------------------------------
------------------------------------------------------------
------------------------------------------------------------
------------------------------------------------------------
------------------------------------------------------------
------------------------------------------------------------
------------------------------------------------------------
------------------------------------------------------------
------------------------------------------------------------
------------------------------------------------------------
------------------------------------------------------------
------------------------------------------------------------
------------------------------------------------------------
------------------------------------------------------------
------------------------------------------------------------
------------------------------------------------------------
------------------------------------------------------------
------------------------------------------------------------
------------------------------------------------------------
------------------------------------------------------------
------------------------------------------------------------
------------------------------------------------------------
------------------------------------------------------------
------------------------------------------------------------
------------------------------------------------------------
---------------------ttagttcgtggagtgatctgtctgcttaattgcgtttca
ctaagggcccataaattcaaggtatgttagcaaat-gctgctct-attgacccctaat--
-------aggcttaactgtct------------ttagcgcgtgtctct-acgagttct--
t-taa-agcactgcgcatgc-------tgttgggt--cctgaaagcaacgaacgtgaccg
caacgtcttgttgcctctctat-----aatat---c-ttc---t----------------
-----------------tatttttaat----aag--agtattt-acctgaggcta-tttt
aaaactagac-ggaccgctgtttc-tttc-ttaaaccagaggaaggttgcggc-aataac
-aggtctgtgatgccc-ttagatgttccgggctgcacacgtgctacaa-tgatca-gtac
-agtgagcatctc---aattttataaca-------ccgtattaa-gcgcttgggtcgtaa
ttgt-taggcc-t-t--tt---g----------ggttttttcaattgcgt-ttctctaat
gcgcacggtaaagcctgcttcgagagtaagt---gggtaatccattggaagtaatgattt
ccttatttttataaacagcacaccaat-atacggcattcattcccgagacggcttagttc
cgac----tttgtgcgaa-tgtaatgtattct---------------------tat-ccg
tatgtgcgattgtcaattcatggtgggga-cagacc------------------------
------------------------------------------------------------
------------------------------------------------------------
------------------------------------------------------------
------------------------------------------------------------
-------------------------------------
[22] Ginflata_I_Oi375_e_JN164514
------------------------------------------------------------
------------------------------------------------------------
------------------------------------------------------------
------------------------------------------------------------
------------------------------------------------------------
------------------------------------------------------------
------------------------------------------------------------
------------------------------------------------------------
------------------------------------------------------------
------------------------------------------------------------
------------------------------------------------------------
------------------------------------------------------------
------------------------------------------------------------
------------------------------------------------------------
------------------------------------------------------------
------------------------------------------------------------
------------------------------------------------------------
------------------------------------------------------------
------------------------------------------------------------
------------------------------------------------------------
------------------------------------------------------------
------------------------------------------------------------
------------------------------------------------------------
------------------------------------------------------------
------------------------------------------------------------
------------------------------------------------------------
------------------------------------------------------------
------------------------------------------------------------
------------------------------------------------------------
------------------------------------------------------------
------------------------------------------------------------
------------------------------------------------------------
------------------------------------------------------------
------------------------------------------------------------
------------------------------------------------------------
------------------------------------------------------------
------------------------------------------------------------
------------------------------------------------------------
------------------------------------------------------------
------------------------------------------------------------
------------------------------------------------------------
------------------------------------------------------------
------------------------------------------------------------
---------------------ttagttcgtggagtgatctgtctgcttaattgcgtttca
ctaagggcccataaattcaaggtatgttagcaaat-gctgctct-attgacccctaat--
-------aggcttaactgtct------------ttagcgcgtgtctct-acgagttct--
t-taa-agcactgcgcatgc-------tgttgggt--cctgaaggcaacgaacgtgaccg
caacgtcttgttgcctctctat-----aatat---c-ttc---t----------------
-----------------tatttttaat----aag--agtattt-acctgaggcta-tttt
aaaactagac-ggaccgctgtttc-tttc-ttaaaccagaggaaggttgcggc-aataac
-aggtctgtgatgccc-ttagatgttccgggctgcacacgtgctacaa-tgatca-gtac
-agtgagcatctc---aattttataaca-------ccgtattaa-gcgcttgggtcgtaa
ttgt-taggcc-t-t--ct---g----------ggttttttcaattgcgt-ttctccaat
gcgcacggtaaagcctgcttcgagagtaagt---gggtaatccattggaagtaatgattt
ccttatttttataaacagcacaccaat-atacggcattcattcccgagacggcttagttc
cgac----tttgtgcgaa-tgtaatgtattct---------------------tat-ccg
tatgtgcgattgtcaattcatggtgggga-cagacc------------------------
------------------------------------------------------------
------------------------------------------------------------
------------------------------------------------------------
------------------------------------------------------------
-------------------------------------
[23] Ginflata_I_Oi375_n_JN164521
------------------------------------------------------------
------------------------------------------------------------
------------------------------------------------------------
------------------------------------------------------------
------------------------------------------------------------
------------------------------------------------------------
------------------------------------------------------------
------------------------------------------------------------
------------------------------------------------------------
------------------------------------------------------------
------------------------------------------------------------
------------------------------------------------------------
------------------------------------------------------------
------------------------------------------------------------
------------------------------------------------------------
------------------------------------------------------------
------------------------------------------------------------
------------------------------------------------------------
------------------------------------------------------------
------------------------------------------------------------
------------------------------------------------------------
------------------------------------------------------------
------------------------------------------------------------
------------------------------------------------------------
------------------------------------------------------------
------------------------------------------------------------
------------------------------------------------------------
------------------------------------------------------------
------------------------------------------------------------
------------------------------------------------------------
------------------------------------------------------------
------------------------------------------------------------
------------------------------------------------------------
------------------------------------------------------------
------------------------------------------------------------
------------------------------------------------------------
------------------------------------------------------------
------------------------------------------------------------
------------------------------------------------------------
------------------------------------------------------------
------------------------------------------------------------
------------------------------------------------------------
------------------------------------------------------------
---------------------ttagttcgtggagtgatctgtctgcttaattgcgtttca
ctaagggcccataaattcaaggtatgttagcaaat-gctgctct-attgacccctaat--
-------aggcttaactgtct------------ttagcgcgtgtctct-acgagttct--
t-taa-agcactgcgcatgc-------tgttgggt--cctgaaagcaacgaacgtgaccg
caacgtcttgttgcctctctat-----aatat---c-ttc---t----------------
-----------------tatttttaat----aag--agtattt-acctgaggcta-tttt
aaaactagac-ggaccgctgtttc-tttc-ttaaaccagaggaaggttgcggc-aataac
-aggtctgtgatgccc-ttagatgttccgggctgcacacgtgctacaa-tgatca-gtac
-agtgagcatctc---aattttataaca-------ccgtattaa-gcgcttgggtcgtaa
ttgt-taggcc-t-t--ct---g----------ggttttttcaattgcgt-ttctccaat
gcgcacggtaaagcctgcttcgagagtaagt---gggtaatccattggaagtaatgattt
ccttatttttataaacagcacaccaat-atacggcattcattcccgagacggcttagttc
cgac----tttgtgcgaa-tgtaatgtattct---------------------tat-ccg
tatgtgcgattgtcaattcatggtgggga-cagacc------------------------
------------------------------------------------------------
------------------------------------------------------------
------------------------------------------------------------
------------------------------------------------------------
-------------------------------------
[24] Ginflata_I_Oi375_h_JN164515
------------------------------------------------------------
------------------------------------------------------------
------------------------------------------------------------
------------------------------------------------------------
------------------------------------------------------------
------------------------------------------------------------
------------------------------------------------------------
------------------------------------------------------------
------------------------------------------------------------
------------------------------------------------------------
------------------------------------------------------------
------------------------------------------------------------
------------------------------------------------------------
------------------------------------------------------------
------------------------------------------------------------
------------------------------------------------------------
------------------------------------------------------------
------------------------------------------------------------
------------------------------------------------------------
------------------------------------------------------------
------------------------------------------------------------
------------------------------------------------------------
------------------------------------------------------------
------------------------------------------------------------
------------------------------------------------------------
------------------------------------------------------------
------------------------------------------------------------
------------------------------------------------------------
------------------------------------------------------------
------------------------------------------------------------
------------------------------------------------------------
------------------------------------------------------------
------------------------------------------------------------
------------------------------------------------------------
------------------------------------------------------------
------------------------------------------------------------
------------------------------------------------------------
------------------------------------------------------------
------------------------------------------------------------
------------------------------------------------------------
------------------------------------------------------------
------------------------------------------------------------
------------------------------------------------------------
---------------------ttagttcgtggagtgatctgtctgcttaattgcgtttca
ctaagggcccataaattcaaggtatgttagcaaat-gctgctct-attgacccctaat--
-------aggcttaactgtct------------tcagcgcgtgtctct-acgagttct--
t-taa-agcactgcgcatgc-------tgttgggt--cctgaaagcaacgaacgtgaccg
caacgtcttgttgcctctctat-----aatat---c-ttc---t----------------
-----------------tatttttaat----aag--agtattt-acctgaggcta-tttt
aaaactagac-ggaccgctgtttc-tttc-ttaaaccagaggaaggttgcggc-aataac
-aggtctgtgatgccc-ttagatgttccgggctgcacacgtgctacaa-tgatca-gtac
-agtgagcatctc---aattttataaca-------ccgtattaa-gcgcttgggtcgtaa
ttgt-taggcc-t-t--ct---g----------ggttttttcaattgcgt-ttctccaat
gcgcacggtaaagcctgcttcgagagtaagt---gggtaatccattggaagtaatgattt
ccttatttttataaacagcacaccaat-atacggcattcattcccgagacggcttagttc
cgac----tttgtgcgaa-tgtaatgtattct---------------------tat-ccg
tatgtgcgattgtcagttcatggtgggga-cagacc------------------------
------------------------------------------------------------
------------------------------------------------------------
------------------------------------------------------------
------------------------------------------------------------
-------------------------------------
[25] Ginflata_I_FC349_b_JN164507
------------------------------------------------------------
------------------------------------------------------------
------------------------------------------------------------
------------------------------------------------------------
------------------------------------------------------------
------------------------------------------------------------
------------------------------------------------------------
------------------------------------------------------------
------------------------------------------------------------
------------------------------------------------------------
------------------------------------------------------------
------------------------------------------------------------
------------------------------------------------------------
------------------------------------------------------------
------------------------------------------------------------
------------------------------------------------------------
------------------------------------------------------------
------------------------------------------------------------
------------------------------------------------------------
------------------------------------------------------------
------------------------------------------------------------
------------------------------------------------------------
------------------------------------------------------------
------------------------------------------------------------
------------------------------------------------------------
------------------------------------------------------------
------------------------------------------------------------
------------------------------------------------------------
------------------------------------------------------------
------------------------------------------------------------
------------------------------------------------------------
------------------------------------------------------------
------------------------------------------------------------
------------------------------------------------------------
------------------------------------------------------------
------------------------------------------------------------
------------------------------------------------------------
------------------------------------------------------------
------------------------------------------------------------
------------------------------------------------------------
------------------------------------------------------------
------------------------------------------------------------
------------------------------------------------------------
---------------------ttagttcgtggagtgatctgtctgcttaattgcgtttca
ctaagggcccataaattcaaggtgtgttagcaaat-gctgctct-attgacccctaat--
-------aggcttaattgtct------------ttagcgcgtgtctct-acgagttct--
t-taa-agcactgcgcatgc-------tgttgggt--cctgaaagcaacgaacgtgaccg
caacgtcctgttgcctctctat-----aatac---c-ttc---t----------------
-----------------tatttttaat----aag--agtattt-acctgaggcta-tttt
aaaactagac-ggaccgctgtttc-tttc-ttaaaccagaggaaggttgcggc-aataac
-aggtctgtgatgccc-ttagatgttccgggctgcacacgtgctacaa-tgatca-gtac
-agtgagcatctc---aattttataaca-------ccgtattaa-gcgcttgggtcgtaa
ttgt-taggcc-t-t--tt---g----------ggttttttcaattgcgt-ttctccaat
gcgcacggtaaagcctgcttcgagagtaagt---gggtaatccattggaagtaatgattt
ccttatttttataaacagcacaccaat-atacggcattcattcccgagacggcttagttc
cgac----tttgtgcgaa-tgtaatgtattct---------------------tat-ccg
tatgtgcgattgtcaattcatggtgggga-cagacc------------------------
------------------------------------------------------------
------------------------------------------------------------
------------------------------------------------------------
------------------------------------------------------------
-------------------------------------
[26] Ginflata_I_Oi375_b_JN164513
------------------------------------------------------------
------------------------------------------------------------
------------------------------------------------------------
------------------------------------------------------------
------------------------------------------------------------
------------------------------------------------------------
------------------------------------------------------------
------------------------------------------------------------
------------------------------------------------------------
------------------------------------------------------------
------------------------------------------------------------
------------------------------------------------------------
------------------------------------------------------------
------------------------------------------------------------
------------------------------------------------------------
------------------------------------------------------------
------------------------------------------------------------
------------------------------------------------------------
------------------------------------------------------------
------------------------------------------------------------
------------------------------------------------------------
------------------------------------------------------------
------------------------------------------------------------
------------------------------------------------------------
------------------------------------------------------------
------------------------------------------------------------
------------------------------------------------------------
------------------------------------------------------------
------------------------------------------------------------
------------------------------------------------------------
------------------------------------------------------------
------------------------------------------------------------
------------------------------------------------------------
------------------------------------------------------------
------------------------------------------------------------
------------------------------------------------------------
------------------------------------------------------------
------------------------------------------------------------
------------------------------------------------------------
------------------------------------------------------------
------------------------------------------------------------
------------------------------------------------------------
------------------------------------------------------------
---------------------ttagttcgtggagtgatctgtctgcttaattgcgtttca
ctaagggcccataaattcaaggtgtgttagcaaat-gctgctct-attgacccctaat--
-------aggcttaactgtct------------ttagcgcgtgtctct-acgagttct--
t-taa-agcactgcgcatgc-------tgttgggt--cctgaaagcaacgaacgtgaccg
caacgtcttgttgcctctctat-----aatac---c-ttc---t----------------
-----------------tatttttaat----aag--agtattt-acctgaggcta-tttt
aaaactagac-ggaccgctgtttc-tttc-ttaaaccagaggaaggttgcggc-aataac
-aggtctgcgatgccc-ttagatgttccgggctgcacacgtgctacaa-tgatca-gtac
-agtgagcatctc---aattttataaca-------ccgtattaa-gcgcttgggtcgtaa
ttgt-taggcc-t-t--tt---a----------ggttttttcaattgcgt-ttctccaat
gcgcacggtaaagcctgcttcgagagtaagt---gggtaatccattggaagtaatgattt
ccttatttttataaacagcacaccaat-atacggcattcattcccgagacggcttagttc
cgac----tttgtgcgaa-tgtaatgtattct---------------------tat-ccg
tatgtgcgattgtcaattcatggtgggga-c-----------------------------
------------------------------------------------------------
------------------------------------------------------------
------------------------------------------------------------
------------------------------------------------------------
-------------------------------------
[27] Ginflata_I_Oi375_k_JN164518
------------------------------------------------------------
------------------------------------------------------------
------------------------------------------------------------
------------------------------------------------------------
------------------------------------------------------------
------------------------------------------------------------
------------------------------------------------------------
------------------------------------------------------------
------------------------------------------------------------
------------------------------------------------------------
------------------------------------------------------------
------------------------------------------------------------
------------------------------------------------------------
------------------------------------------------------------
------------------------------------------------------------
------------------------------------------------------------
------------------------------------------------------------
------------------------------------------------------------
------------------------------------------------------------
------------------------------------------------------------
------------------------------------------------------------
------------------------------------------------------------
------------------------------------------------------------
------------------------------------------------------------
------------------------------------------------------------
------------------------------------------------------------
------------------------------------------------------------
------------------------------------------------------------
------------------------------------------------------------
------------------------------------------------------------
------------------------------------------------------------
------------------------------------------------------------
------------------------------------------------------------
------------------------------------------------------------
------------------------------------------------------------
------------------------------------------------------------
------------------------------------------------------------
------------------------------------------------------------
------------------------------------------------------------
------------------------------------------------------------
------------------------------------------------------------
------------------------------------------------------------
------------------------------------------------------------
---------------------ttagttcgtggagtgatctgtctgcttaattgcgtttca
ctaagggcccataaattcaaggtatgttagcaaat-gctgctct-attgacccctaat--
-------aggcttaactgtct------------ttagcgcgtgtctct-acgagttct--
t-taa-agcactgcgcatgc-------tgttgggt--cctgaaagcaatgaacgtgaccg
caacgtcttgttgcctctctat-----aatat---c-ttc---t----------------
-----------------tatttttaat----aag--agtattt-acctgaggcta-tttt
aaaactagac-ggaccgctgtttc-tttc-ttaaaccagaggaaggttgcggc-aataac
-aggtctgtgatgccc-ttagatgttccgggctgcacacgtgctacaa-tgatca-gtac
-agtgagcatctc---aattttataaca-------ccgtattaa-gcgcttgggtcgtaa
ttgt-taggcc-t-t--ct---g----------ggttttttcaattgcgt-ttctccaat
gcgcacggtaaagcctgcttcgagagtaagt---gggtaatccattggaagtaatgattt
ccttatttttataaacagcacaccaat-atacggcattcattcccgagacggcttagttc
cgac----tttgtgcgaa-tgtaatgtattct---------------------tat-ccg
tatgtgcgattgtcaattcatggtgggga-cagaccatgtc-------------------
------------------------------------------------------------
------------------------------------------------------------
------------------------------------------------------------
------------------------------------------------------------
-------------------------------------
[28] Ginflata_I_Oi375_a_JN164512
------------------------------------------------------------
------------------------------------------------------------
------------------------------------------------------------
------------------------------------------------------------
------------------------------------------------------------
------------------------------------------------------------
------------------------------------------------------------
------------------------------------------------------------
------------------------------------------------------------
------------------------------------------------------------
------------------------------------------------------------
------------------------------------------------------------
------------------------------------------------------------
------------------------------------------------------------
------------------------------------------------------------
------------------------------------------------------------
------------------------------------------------------------
------------------------------------------------------------
------------------------------------------------------------
------------------------------------------------------------
------------------------------------------------------------
------------------------------------------------------------
------------------------------------------------------------
------------------------------------------------------------
------------------------------------------------------------
------------------------------------------------------------
------------------------------------------------------------
------------------------------------------------------------
------------------------------------------------------------
------------------------------------------------------------
------------------------------------------------------------
------------------------------------------------------------
------------------------------------------------------------
------------------------------------------------------------
------------------------------------------------------------
------------------------------------------------------------
------------------------------------------------------------
------------------------------------------------------------
------------------------------------------------------------
------------------------------------------------------------
------------------------------------------------------------
------------------------------------------------------------
------------------------------------------------------------
---------------------ttagttcgtggagtgatctgtctgcttaattgcgtttca
ctaagggcccgtaaattcaaggtatgttagcaaat-gctgctct-attgacccctaat--
-------aggcttaactgtct------------ttagcgcgtgtctct-acgagttct--
t-taa-agcactgcgcatgc-------tgttgggt--cctgaaagcaacgaacgtgaccg
caacgtcttgttgcctctctat-----aatat---c-ttc---t----------------
-----------------tatttttaat----aag--agtattt-acctgaggcta-tttt
aaaactagac-ggaccgctgtttc-tttc-ttaaaccagaggaaggttgcggc-aataac
-aggtctgtgatgccc-ctagatgttccgggctgcacacgtgctacaa-tgatca-gtac
-agtgagcatctc---aattttataaca-------ccgtattaa-gcgcttgggtcgtaa
ttgt-taggcc-t-t--ct---g----------ggttttttcaattgcgt-ttctccaat
gcgcacggtaaagcctgcttcgagagtaagt---gggtaatccattggaagtaatgattt
ccttatttttataaacagcataccaat-atacggcattcattcccgagacggcttagttc
cgac----tttgtgcgaa-tgtaatgtattct---------------------tat-ccg
tatgtgcgattgtcaattcatggtgggga-cagaccattgttaattgttggtctcggtct
taact-------------------------------------------------------
------------------------------------------------------------
------------------------------------------------------------
------------------------------------------------------------
-------------------------------------
[29] Ginflata_II_A605_a_JN164528
------------------------------------------------------------
------------------------------------------------------------
------------------------------------------------------------
------------------------------------------------------------
------------------------------------------------------------
------------------------------------------------------------
------------------------------------------------------------
------------------------------------------------------------
------------------------------------------------------------
------------------------------------------------------------
------------------------------------------------------------
------------------------------------------------------------
------------------------------------------------------------
------------------------------------------------------------
------------------------------------------------------------
------------------------------------------------------------
------------------------------------------------------------
------------------------------------------------------------
------------------------------------------------------------
------------------------------------------------------------
------------------------------------------------------------
------------------------------------------------------------
------------------------------------------------------------
------------------------------------------------------------
------------------------------------------------------------
------------------------------------------------------------
------------------------------------------------------------
------------------------------------------------------------
------------------------------------------------------------
------------------------------------------------------------
------------------------------------------------------------
------------------------------------------------------------
------------------------------------------------------------
------------------------------------------------------------
------------------------------------------------------------
------------------------------------------------------------
------------------------------------------------------------
------------------------------------------------------------
------------------------------------------------------------
------------------------------------------------------------
------------------------------------------------------------
------------------------------------------------------------
------------------------------------------------------------
-----------------------agttcgtggagtgatctgtctgcttaattgcgtttca
ctaagggcccataaattcaaggtatgttagcaaat-gctgctct-attggcccttaat--
-------aggcttaactgtct------------ttagcgcgtgtctct-acgagttct--
tttaa-agcactgcgcatgc-------tgttgggt--cctgaaagcaacgaacgtgaccg
caacgtcttgttgcctctctat-----aatgt---c-tt----c----------------
-----------------tatttttaat----aag--agtattt-acctgaggcta-tttt
aaaactagac-ggaccgctgtttc-tttc-ttaaaccagaggaaggttgcggc-aataac
-aggtctgtgatgccc-ttagatgttccgggctgcacacgtgctacaa-tgatca-gtac
-agtgagcatctc---aattttataaca-------ccgtattaa-gcgcttaggtcgtaa
ttgt-tgggcc-t-t--tt---a----------ggtcttttcaattgcg--ttctctaat
gcgcacggtaaagcctgcttcgagagtaagt---gggtaatccattggaagtaatgattt
ccttatttttataaacagcacaccaat-atacggcattcattcccgagacggcttagttc
cgac----tttgtgcgaa-tgtaatgtattct---------------------tat-ccg
tatatgcgattgtcaattcatggtgggga-cagaccattgttaattgttggtctcggtct
t-----------------------------------------------------------
------------------------------------------------------------
------------------------------------------------------------
------------------------------------------------------------
-------------------------------------
[30] Ginflata_II_Oi866_a_JN164550
------------------------------------------------------------
------------------------------------------------------------
------------------------------------------------------------
------------------------------------------------------------
------------------------------------------------------------
------------------------------------------------------------
------------------------------------------------------------
------------------------------------------------------------
------------------------------------------------------------
------------------------------------------------------------
------------------------------------------------------------
------------------------------------------------------------
------------------------------------------------------------
------------------------------------------------------------
------------------------------------------------------------
------------------------------------------------------------
------------------------------------------------------------
------------------------------------------------------------
------------------------------------------------------------
------------------------------------------------------------
------------------------------------------------------------
------------------------------------------------------------
------------------------------------------------------------
------------------------------------------------------------
------------------------------------------------------------
------------------------------------------------------------
------------------------------------------------------------
------------------------------------------------------------
------------------------------------------------------------
------------------------------------------------------------
------------------------------------------------------------
------------------------------------------------------------
------------------------------------------------------------
------------------------------------------------------------
------------------------------------------------------------
------------------------------------------------------------
------------------------------------------------------------
------------------------------------------------------------
------------------------------------------------------------
------------------------------------------------------------
------------------------------------------------------------
------------------------------------------------------------
------------------------------------------------------------
-----------------------agttcgtggagtgatctgtctgcttaattgcgtttca
ctaagggcccataaattcaaggtatgttagcaaat-gctgctct-attgacccctaat--
-------aggcttaactgtct------------ttagcgcgtgtctct-acgagttct--
tttaa-agcactgcgcatgc-------tgttgggt--cctgaaagcaacgaacgtgaccg
caacgtcttgttgcctctctat-----aatgt---c-tc----c----------------
-----------------tatttttaat----aag--agtattt-acctgaggcta-tttt
aaaactagac-ggaccgctgtttc-tttc-ttaaaccagaggaaggttgcggc-aataac
-aggtctgtgatgccc-ttagatgttccgggctgcacacgtgctacaa-tgatca-gtac
-agtgagcatctc---aattttataaca-------ccgtattaa-gcgcttaggtcgtaa
ttgt-tgggcc-t-t--tt---a----------ggtcttttcaattgcg--ttctctaat
gcgcacagtaaagcctgcttcgagagtaagt---gggtaatccattggaagtaatgattt
ccttatttttataaacagcacaccaat-atacggcattcattcccgagacggcttagttc
cgac----tttgtgcgaa-tgtaatgtattct---------------------tat-ccg
tatgtgcgattgtcaattcatgatgggga-cagaccattgttaattgttggtctcggtct
taac--------------------------------------------------------
------------------------------------------------------------
------------------------------------------------------------
------------------------------------------------------------
-------------------------------------
[31] Ginflata_II_Oi688_NA_JN164545
------------------------------------------------------------
------------------------------------------------------------
------------------------------------------------------------
------------------------------------------------------------
------------------------------------------------------------
------------------------------------------------------------
------------------------------------------------------------
------------------------------------------------------------
------------------------------------------------------------
------------------------------------------------------------
------------------------------------------------------------
------------------------------------------------------------
------------------------------------------------------------
------------------------------------------------------------
------------------------------------------------------------
------------------------------------------------------------
------------------------------------------------------------
------------------------------------------------------------
------------------------------------------------------------
------------------------------------------------------------
------------------------------------------------------------
------------------------------------------------------------
------------------------------------------------------------
------------------------------------------------------------
------------------------------------------------------------
------------------------------------------------------------
------------------------------------------------------------
------------------------------------------------------------
------------------------------------------------------------
------------------------------------------------------------
------------------------------------------------------------
------------------------------------------------------------
------------------------------------------------------------
------------------------------------------------------------
------------------------------------------------------------
------------------------------------------------------------
------------------------------------------------------------
------------------------------------------------------------
------------------------------------------------------------
------------------------------------------------------------
------------------------------------------------------------
------------------------------------------------------------
------------------------------------------------------------
----------------------tagttcgtggagtgatctgtctgcttaattgcgtttca
ctaagggcccataaattcaaggtatgttagcaaat-gctgctct-attgacccctaat--
-------aggcttaattgtct------------ttagcgcgtgtctct-acgagttct--
tttaa-agcactgcgcatgc-------tgttgggt--cctgaaagcaacgaacgtgaccg
caacgtcttgttgcctctctat-----aatgt---c-tc----c----------------
-----------------tatttttaat----aag--agtattc-acctgaggcta-tttt
aaaactagac-ggaccgctgtttc-tttc-ttaaaccagaggaaggttgcggc-aataac
-aggtctgtgatgccc-ttagatgttccgggctgcacacgtgctacaa-tgatca-gtac
-agtgagcatctc---aattttataaca-------ccgtattaa-gcgcttaggtcgtaa
ttgt-tgggcc-t-t--tt---a----------ggtcttttcaattgcg--ttctctaat
gcgcacggtaaagcctgcttcgagagtaagt---gggtaatccattggaagtaatgattt
ccttatttttataaacagcacaccaat-atacggcattcattcccgagacggcttagttc
cgac----tttgtgcgaa-tgtaatgtattct---------------------tat-ccg
tatgtgcgattgtcaattcatggtgggga-cagaccattgttaattgttggtctcggtct
taactag-----------------------------------------------------
------------------------------------------------------------
------------------------------------------------------------
------------------------------------------------------------
-------------------------------------
[32] Ginflata_II_A605_b_JN164529
------------------------------------------------------------
------------------------------------------------------------
------------------------------------------------------------
------------------------------------------------------------
------------------------------------------------------------
------------------------------------------------------------
------------------------------------------------------------
------------------------------------------------------------
------------------------------------------------------------
------------------------------------------------------------
------------------------------------------------------------
------------------------------------------------------------
------------------------------------------------------------
------------------------------------------------------------
------------------------------------------------------------
------------------------------------------------------------
------------------------------------------------------------
------------------------------------------------------------
------------------------------------------------------------
------------------------------------------------------------
------------------------------------------------------------
------------------------------------------------------------
------------------------------------------------------------
------------------------------------------------------------
------------------------------------------------------------
------------------------------------------------------------
------------------------------------------------------------
------------------------------------------------------------
------------------------------------------------------------
------------------------------------------------------------
------------------------------------------------------------
------------------------------------------------------------
------------------------------------------------------------
------------------------------------------------------------
------------------------------------------------------------
------------------------------------------------------------
------------------------------------------------------------
------------------------------------------------------------
------------------------------------------------------------
------------------------------------------------------------
------------------------------------------------------------
------------------------------------------------------------
------------------------------------------------------------
---------------------ttagttcgtggagtgatctgtctgcttaattgcgtttca
ctaagggcccataaattcaaggtatgttagcaaat-gctgctct-attgacccctaat--
-------aggcttaactgtct------------ttagcgcgtgtctct-acgagttct--
tttaa-agcactgcgcatgc-------tgttgggt--cctgaaagcaacgaacgtgaccg
caacgtcttgttgcctctctat-----aatgt---c-tc----c----------------
-----------------tatttttaat----aag--agtattt-acctgaggcta-tttt
aaaactagac-ggaccgctgttcc-tttc-ttaaaccagaggaaggttgcggc-aataac
-aggtctgtgatgccc-ttagatgttccgggctgcacacgtgctacaa-tgatca-gtac
-agtgagcatctc---aattctataaca-------ccgtattaa-gcgcttaggtcgtaa
ttgt-tgggcc-t-t--tt---a----------ggtcttttcaattgcg--ttctctaat
gcgcacggtaaagcctgcttcgagagtaagt---gggtaatccattggaagtaatgattt
ccttatttttataaacagcacaccaat-atacggcattcattcccgagacggcttagttc
cgac----tttgtgcgaa-tgtaatgtattct---------------------tat-ccg
tatgtgcgattgtcaattcatggtgggga-cagacc------------------------
------------------------------------------------------------
------------------------------------------------------------
------------------------------------------------------------
------------------------------------------------------------
-------------------------------------
[33] Ginflata_II_A605_d_JN164531
------------------------------------------------------------
------------------------------------------------------------
------------------------------------------------------------
------------------------------------------------------------
------------------------------------------------------------
------------------------------------------------------------
------------------------------------------------------------
------------------------------------------------------------
------------------------------------------------------------
------------------------------------------------------------
------------------------------------------------------------
------------------------------------------------------------
------------------------------------------------------------
------------------------------------------------------------
------------------------------------------------------------
------------------------------------------------------------
------------------------------------------------------------
------------------------------------------------------------
------------------------------------------------------------
------------------------------------------------------------
------------------------------------------------------------
------------------------------------------------------------
------------------------------------------------------------
------------------------------------------------------------
------------------------------------------------------------
------------------------------------------------------------
------------------------------------------------------------
------------------------------------------------------------
------------------------------------------------------------
------------------------------------------------------------
------------------------------------------------------------
------------------------------------------------------------
------------------------------------------------------------
------------------------------------------------------------
------------------------------------------------------------
------------------------------------------------------------
------------------------------------------------------------
------------------------------------------------------------
------------------------------------------------------------
------------------------------------------------------------
------------------------------------------------------------
------------------------------------------------------------
------------------------------------------------------------
---------------------ttagttcgtggagtgatctgtctgcttaattgcgtttca
ctaagggcccataaattcaaggtatgttagcaaat-gctgctct-attgacccctaat--
-------aggcttaactgtct------------ttagcgcgtgtctct-acgagttct--
tttaa-agcactgcgcatgc-------tgttgggt--cctgaaagcaacgaacgtgaccg
caacgtcttgttgcctctctat-----aatgt---c-cc----c----------------
-----------------tatttttaat----aag--agtattt-acctgaggcta-tttt
aaaactagac-ggaccgctgtttc-tttc-ttaaaccagaggaaggttgcggc-aataac
-aggtctgtgatgccc-ttagatgttccgggctgcacacgtgctacaa-tgatca-gtac
-agtgagcatctc---aattttataaca-------ccgtattaa-gcgcttaggtcgtaa
ttgt-tgggcc-t-t--tt---a----------ggtcttttcaattgcg--ttctctaat
gcgcacggtaaagcctgcttcgagagtaagt---gggtaatccattggaagtaatgattt
ccttatttttataaacagcacaccaat-atacggcattcattcccgagacggcttagttc
cgac----tttgtgcgaa-tgtaatgtattct---------------------tat-ccg
tatgtgcgattgtcaattcatggtgggga-cagacc------------------------
------------------------------------------------------------
------------------------------------------------------------
------------------------------------------------------------
------------------------------------------------------------
-------------------------------------
[34] Ginflata_II_Oi866_b_JN164551
------------------------------------------------------------
------------------------------------------------------------
------------------------------------------------------------
------------------------------------------------------------
------------------------------------------------------------
------------------------------------------------------------
------------------------------------------------------------
------------------------------------------------------------
------------------------------------------------------------
------------------------------------------------------------
------------------------------------------------------------
------------------------------------------------------------
------------------------------------------------------------
------------------------------------------------------------
------------------------------------------------------------
------------------------------------------------------------
------------------------------------------------------------
------------------------------------------------------------
------------------------------------------------------------
------------------------------------------------------------
------------------------------------------------------------
------------------------------------------------------------
------------------------------------------------------------
------------------------------------------------------------
------------------------------------------------------------
------------------------------------------------------------
------------------------------------------------------------
------------------------------------------------------------
------------------------------------------------------------
------------------------------------------------------------
------------------------------------------------------------
------------------------------------------------------------
------------------------------------------------------------
------------------------------------------------------------
------------------------------------------------------------
------------------------------------------------------------
------------------------------------------------------------
------------------------------------------------------------
------------------------------------------------------------
------------------------------------------------------------
------------------------------------------------------------
------------------------------------------------------------
------------------------------------------------------------
---------------------ttagttcgtggagtgatctgtctgcttaactgcgtttca
ctaagggcccataaattcaaggtatgttagcaaat-gctgctct-attgacccctaat--
-------aggcttaactgtct------------ttagcgcgtgtctct-acgagttct--
tttaa-agcactgcgcatgc-------tgttgggt--cctgaaagcaacgaacgtgaccg
caacgtcttgttgcctctctat-----aatgt---c-tc----c----------------
-----------------tatttttaat----aag--agtattt-acctgaggcta-tttt
aaaactagac-ggaccgctgtttc-tttc-ttaaaccagaggaaggttgcggc-aataac
-aggtctgtgatgccc-ttagatgttccgggctgcacacgtgctacaa-tgatca-gtac
-agtgagcatctc---aattttataaca-------ccgtattaa-gcgcttaggtcgtaa
ttgt-tgggcc-t-t--tt---a----------ggtcttttcaattgcg--tcctctaat
gcgcacggtaaagcctgcttcgagagtaagt---gggtaatccattggaagtaatgattt
ccttatttttataaacagcacaccaat-atacggcattcattcccgagacggcttagttc
cgac----tttgtgcgaa-tgtaatgtattct---------------------tat-ccg
tatgtgcgattgtcaattcatggtgggga-cagacc------------------------
------------------------------------------------------------
------------------------------------------------------------
------------------------------------------------------------
------------------------------------------------------------
-------------------------------------
[35] Ginflata_II_A605_g_JN164532
------------------------------------------------------------
------------------------------------------------------------
------------------------------------------------------------
------------------------------------------------------------
------------------------------------------------------------
------------------------------------------------------------
------------------------------------------------------------
------------------------------------------------------------
------------------------------------------------------------
------------------------------------------------------------
------------------------------------------------------------
------------------------------------------------------------
------------------------------------------------------------
------------------------------------------------------------
------------------------------------------------------------
------------------------------------------------------------
------------------------------------------------------------
------------------------------------------------------------
------------------------------------------------------------
------------------------------------------------------------
------------------------------------------------------------
------------------------------------------------------------
------------------------------------------------------------
------------------------------------------------------------
------------------------------------------------------------
------------------------------------------------------------
------------------------------------------------------------
------------------------------------------------------------
------------------------------------------------------------
------------------------------------------------------------
------------------------------------------------------------
------------------------------------------------------------
------------------------------------------------------------
------------------------------------------------------------
------------------------------------------------------------
------------------------------------------------------------
------------------------------------------------------------
------------------------------------------------------------
------------------------------------------------------------
------------------------------------------------------------
------------------------------------------------------------
------------------------------------------------------------
------------------------------------------------------------
---------------------ttagttcgtggagtgatctgtctgcttaattgcgtttca
ctaagggcccataaattcaaggtatgttagcaaat-gctgctct-attgacccctaat--
-------aggcttaactgtct------------ttagcgcgtgtctct-acgagttct--
tttaa-agcactgcgcatgc-------tgttgggt--cctgaaagcaacgaacgtgaccg
caacgtcttgttgcctctctat-----aatgt---c-tc----c----------------
-----------------tatttttaat----aag--agtattt-acctgaggcta-tttt
aaaattagac-ggaccgctgtttc-tttc-ttaaaccagaggaaggttgcggc-aataac
-aggtctgtgatgccc-ttagatgttccgggctgcacacgtgctacaa-tgatca-gtac
-agtgagcatctc---aattttataaca-------ccgtattaa-gcgcttaggtcgtag
ttgt-tgggcc-t-t--tt---a----------ggtcttttcaattgcg--ttctctgat
gcgcacggtaaagcctgcttcgagagtaagt---gggtaatccattggaagtaatgattt
ccttatttttataaacagcacaccaat-atacggcattcattcccgagacggcttagttc
cgac----tttgtgcgaa-tgtaatgtattct---------------------tat-ccg
tatgtgcgattgtcaattcatggtgggga-cagacc------------------------
------------------------------------------------------------
------------------------------------------------------------
------------------------------------------------------------
------------------------------------------------------------
-------------------------------------
[36] Ginflata_II_A605_c_JN164530
------------------------------------------------------------
------------------------------------------------------------
------------------------------------------------------------
------------------------------------------------------------
------------------------------------------------------------
------------------------------------------------------------
------------------------------------------------------------
------------------------------------------------------------
------------------------------------------------------------
------------------------------------------------------------
------------------------------------------------------------
------------------------------------------------------------
------------------------------------------------------------
------------------------------------------------------------
------------------------------------------------------------
------------------------------------------------------------
------------------------------------------------------------
------------------------------------------------------------
------------------------------------------------------------
------------------------------------------------------------
------------------------------------------------------------
------------------------------------------------------------
------------------------------------------------------------
------------------------------------------------------------
------------------------------------------------------------
------------------------------------------------------------
------------------------------------------------------------
------------------------------------------------------------
------------------------------------------------------------
------------------------------------------------------------
------------------------------------------------------------
------------------------------------------------------------
------------------------------------------------------------
------------------------------------------------------------
------------------------------------------------------------
------------------------------------------------------------
------------------------------------------------------------
------------------------------------------------------------
------------------------------------------------------------
------------------------------------------------------------
------------------------------------------------------------
------------------------------------------------------------
------------------------------------------------------------
---------------------ttagttcgtggagtgatctgtctgcttaattgcgtttca
ctaagggcccataaattcaaggtatgttagcaaat-gctgctct-attgacccctaat--
-------aggcttaactgtct------------ttagcgcgtgtctct-acgagttct--
tttaa-agcactgcgcatgc-------tgttgggt--cctgaaagcaacgaacgtgaccg
cagcgtcttgttgcctctctat-----aatgt---c-tc----c----------------
-----------------tatttttaat----aag--agtattt-acctgaggcta-tttt
aaaactagac-ggaccgctgtttc-tttc-ttaaaccagaggaaggttgcggc-aataac
-aggtctgtgatgccc-ttagatgttccgggctgcacacgtgctacaa-tgatca-gtac
-agtgagcatctc---aattttataaca-------ccgtattaa-gcgcttaggtcgtaa
ttgt-tgggcc-t-t--tt---a----------ggtcttttcaattgcg--ttctctaat
gcgcacggtaaagcctgcttcgagagtaagt---gggtaatccattggaagtaatgattt
ccttatttttataaacagcacaccaat-atacggcattcattcccgagacggcttagttc
cgac----tttgtgcgaa-tgtaatgtattct---------------------tat-ccg
tatgtgcgattgtcaattcatggtgggga-c-----------------------------
------------------------------------------------------------
------------------------------------------------------------
------------------------------------------------------------
------------------------------------------------------------
-------------------------------------
[37] Ginflata_II_Oi689_NA_JN164546
------------------------------------------------------------
------------------------------------------------------------
------------------------------------------------------------
------------------------------------------------------------
------------------------------------------------------------
------------------------------------------------------------
------------------------------------------------------------
------------------------------------------------------------
------------------------------------------------------------
------------------------------------------------------------
------------------------------------------------------------
------------------------------------------------------------
------------------------------------------------------------
------------------------------------------------------------
------------------------------------------------------------
------------------------------------------------------------
------------------------------------------------------------
------------------------------------------------------------
------------------------------------------------------------
------------------------------------------------------------
------------------------------------------------------------
------------------------------------------------------------
------------------------------------------------------------
------------------------------------------------------------
------------------------------------------------------------
------------------------------------------------------------
------------------------------------------------------------
------------------------------------------------------------
------------------------------------------------------------
------------------------------------------------------------
------------------------------------------------------------
------------------------------------------------------------
------------------------------------------------------------
------------------------------------------------------------
------------------------------------------------------------
------------------------------------------------------------
------------------------------------------------------------
------------------------------------------------------------
------------------------------------------------------------
------------------------------------------------------------
------------------------------------------------------------
------------------------------------------------------------
------------------------------------------------------------
---------------------ttagttcgtggagtgatctgtctgcttaattgcgtttca
ctaagggcccataaattcaaggtatgttagcaaat-gctgctct-attgacccctaat--
-------aggcttaattgtct------------ttagcgcgtgtctct-acgagttct--
tttaa-agcactgcgcatgc-------tgttgggt--cctgaaagcaacgaacgtgaccg
caacgtcttgttgcctctctat-----aatgt---c-tc----c----------------
-----------------tatttttaat----aag--agtattt-acctgaggcta-tttt
aaaactagac-ggaccgctgtttc-tttc-ttaaaccagaggaaggttgcggc-aataac
-aggtctgtgatgccc-ttagatgttccgggctgcacacgtgctacaa-tgatca-gtac
-agtgagcatctc---aattttataaca-------ccgtattaa-gcgcttaggtcgtaa
ttgt-tgggcc-t-t--tt---a----------ggtcttttcaattgcg--ttctctaat
gcgcacggtaaagcctgcttcgagagtaagt---gggtaatccattggaagtaatgattt
ccttatttttataaacagcacaccaat-atacggcattcattcccgagacggcttagttc
cgac----tttgtgcgaa-tgtaatgtattct---------------------tat-ccg
tatgtgcgattgtcaattcatggtgggga-cagaccattgttaattgttggtctcggtct
taa---------------------------------------------------------
------------------------------------------------------------
------------------------------------------------------------
------------------------------------------------------------
-------------------------------------
[38] Ginflata_II_A609_i_JN164543
------------------------------------------------------------
------------------------------------------------------------
------------------------------------------------------------
------------------------------------------------------------
------------------------------------------------------------
------------------------------------------------------------
------------------------------------------------------------
------------------------------------------------------------
------------------------------------------------------------
------------------------------------------------------------
------------------------------------------------------------
------------------------------------------------------------
------------------------------------------------------------
------------------------------------------------------------
------------------------------------------------------------
------------------------------------------------------------
------------------------------------------------------------
------------------------------------------------------------
------------------------------------------------------------
------------------------------------------------------------
------------------------------------------------------------
------------------------------------------------------------
------------------------------------------------------------
------------------------------------------------------------
------------------------------------------------------------
------------------------------------------------------------
------------------------------------------------------------
------------------------------------------------------------
------------------------------------------------------------
------------------------------------------------------------
------------------------------------------------------------
------------------------------------------------------------
------------------------------------------------------------
------------------------------------------------------------
------------------------------------------------------------
------------------------------------------------------------
------------------------------------------------------------
------------------------------------------------------------
------------------------------------------------------------
------------------------------------------------------------
------------------------------------------------------------
------------------------------------------------------------
------------------------------------------------------------
---------------------ttagttcgtggagtgatctgtctgcttaattgcgtttca
ctaagggcccataaattcaaggtatgttagcaaat-gctgctct-attgacccctaat--
-------aggcttaactgtct------------ttagcgcgtgtctctaacgagttct--
tttaa-agcactgcgcatgc-------tgttgggt--cctgaaagcaacgaacgtgaccg
caacgtcttgttgcctctctat-----aatgt---c-tc----c----------------
-----------------tatttttaat----aag--agtattt-acctgaggcta-tttt
aaaactagac-ggaccgctgtttc-tttc-ttaaaccagaggaaggttgcggc-aataac
-aggtctgtgatgccc-ttagatgttccgggctgcacacgtgctacaa-tgatca-gtac
-agtgagcatctc---aattttataaca-------ccgtattaa-gcgcttgggtcgtaa
ttgt-tgggcc-t-t--tt---a----------ggtcttttcaattgcg--ttctctaat
gcgcacggtaaagcctgcttcgagagtaagt---gggtaatccattggaagtaatgattt
ccttatttttataaacagcacaccaat-atacggcattcattcccgagacggcttagttc
cgac----tttgtgcgaa-tgtaatgtattct---------------------tat-ccg
tatgtgcgattgtcaattcatggtgggga-c-----------------------------
------------------------------------------------------------
------------------------------------------------------------
------------------------------------------------------------
------------------------------------------------------------
-------------------------------------
[39] Ginflata_II_A609_j_JN164544
------------------------------------------------------------
------------------------------------------------------------
------------------------------------------------------------
------------------------------------------------------------
------------------------------------------------------------
------------------------------------------------------------
------------------------------------------------------------
------------------------------------------------------------
------------------------------------------------------------
------------------------------------------------------------
------------------------------------------------------------
------------------------------------------------------------
------------------------------------------------------------
------------------------------------------------------------
------------------------------------------------------------
------------------------------------------------------------
------------------------------------------------------------
------------------------------------------------------------
------------------------------------------------------------
------------------------------------------------------------
------------------------------------------------------------
------------------------------------------------------------
------------------------------------------------------------
------------------------------------------------------------
------------------------------------------------------------
------------------------------------------------------------
------------------------------------------------------------
------------------------------------------------------------
------------------------------------------------------------
------------------------------------------------------------
------------------------------------------------------------
------------------------------------------------------------
------------------------------------------------------------
------------------------------------------------------------
------------------------------------------------------------
------------------------------------------------------------
------------------------------------------------------------
------------------------------------------------------------
------------------------------------------------------------
------------------------------------------------------------
------------------------------------------------------------
------------------------------------------------------------
------------------------------------------------------------
---------------------ttagttcgtggagtgatctgtctgcttaattgcgtttca
ctaagggcccataaattcaaggtatgttagcaaat-gctgctct-attgacccctaat--
-------aggcttaactgtct------------ttagcgcgtgtctctttggagttct--
tttaa-agcactgcgcatgc-------tgttgggt--cctgaaagcaacgaacgtgaccg
caacgtcttgttgcctctctat-----aatgt---c-tc----c----------------
-----------------tatttttaat----aag--agtattt-acctgaggcta-tttt
aaaactagac-ggaccgctgtttc-tttc-ttaaaccagaggaaggttgcggc-aataac
-aggtctgtgatgccc-ttagatgttccgggctgcacacgtgctacaa-tgatca-gtac
-agtgagcatctc---aattttataaca-------ccgtattaa-gcgcttaggtcgtaa
ttgt-tgggcc-t-t--tt---a----------ggtcttttcaattgcg--ttctctaat
gcgcacggtaaagcctgcttcgagagtaagt---gggtaatccattggaagtaatgattt
ccttatttttataaacagcacaccaat-atacggcattcattcccgagacggcttagttc
cgac----tttgtgcgaa-tgtaatgtattct---------------------tat-ccg
tatgtgcgattgtcaattcatggtgggga-cagacc------------------------
------------------------------------------------------------
------------------------------------------------------------
------------------------------------------------------------
------------------------------------------------------------
-------------------------------------
[40] Ginflata_II_Oi843_NA_JN164549
------------------------------------------------------------
------------------------------------------------------------
------------------------------------------------------------
------------------------------------------------------------
------------------------------------------------------------
------------------------------------------------------------
------------------------------------------------------------
------------------------------------------------------------
------------------------------------------------------------
------------------------------------------------------------
------------------------------------------------------------
------------------------------------------------------------
------------------------------------------------------------
------------------------------------------------------------
------------------------------------------------------------
------------------------------------------------------------
------------------------------------------------------------
------------------------------------------------------------
------------------------------------------------------------
------------------------------------------------------------
------------------------------------------------------------
------------------------------------------------------------
------------------------------------------------------------
------------------------------------------------------------
------------------------------------------------------------
------------------------------------------------------------
------------------------------------------------------------
------------------------------------------------------------
------------------------------------------------------------
------------------------------------------------------------
------------------------------------------------------------
------------------------------------------------------------
------------------------------------------------------------
------------------------------------------------------------
------------------------------------------------------------
------------------------------------------------------------
------------------------------------------------------------
------------------------------------------------------------
------------------------------------------------------------
------------------------------------------------------------
------------------------------------------------------------
------------------------------------------------------------
------------------------------------------------------------
---------------------ttagttcgtggagtgatctgtctgcttaattgcgtttca
ctaagggcccataaattcaaggtatgttagcaaat-gctgctct-attgacccctaat--
-------aggcttaactgtct------------ttagcgcgtgtctctttggagttct--
tttaa-agcactgcgcatgc-------tgttgggt--cctgaaagcaacgaacgtgaccg
caacgtcttgttgcctctctat-----aatgt---c-tc----c----------------
-----------------tatttttaat----aag--agtattt-acctgaggcta-tttt
aaaactagac-ggaccgctgtttc-tttc-ttaaaccagaggaaggttgcggc-aataac
-aggtctgtgatgccc-ttagatgttccgggctgcacacgtgctacaa-tgatca-gtac
-agtgagcatctc---aattttataaca-------ccgtattaa-gcgctcaggtcgtaa
ttgt-tgggcc-t-t--tt---a----------ggtcttttcaattgcg--ttctctaat
gcgcacggtaaagcctgcttcgagagtaagt---gggtaatccattggaagtaatgattt
ccttatctttataaacagcacaccaat-atacggcattcattcccgagacggcttagttc
cgac----tttgtgcgaa-tgtaatgtattct---------------------tat-ccg
tatgtgcgattgtcaattcatggtgggga-cagaccattgttaattgttggtctcggtct
taact-------------------------------------------------------
------------------------------------------------------------
------------------------------------------------------------
------------------------------------------------------------
-------------------------------------
[41] Ginflata_II_Oi693_NA_JN164548
------------------------------------------------------------
------------------------------------------------------------
------------------------------------------------------------
------------------------------------------------------------
------------------------------------------------------------
------------------------------------------------------------
------------------------------------------------------------
------------------------------------------------------------
------------------------------------------------------------
------------------------------------------------------------
------------------------------------------------------------
------------------------------------------------------------
------------------------------------------------------------
------------------------------------------------------------
------------------------------------------------------------
------------------------------------------------------------
------------------------------------------------------------
------------------------------------------------------------
------------------------------------------------------------
------------------------------------------------------------
------------------------------------------------------------
------------------------------------------------------------
------------------------------------------------------------
------------------------------------------------------------
------------------------------------------------------------
------------------------------------------------------------
------------------------------------------------------------
------------------------------------------------------------
------------------------------------------------------------
------------------------------------------------------------
------------------------------------------------------------
------------------------------------------------------------
------------------------------------------------------------
------------------------------------------------------------
------------------------------------------------------------
------------------------------------------------------------
------------------------------------------------------------
------------------------------------------------------------
------------------------------------------------------------
------------------------------------------------------------
------------------------------------------------------------
------------------------------------------------------------
------------------------------------------------------------
------------------------------------------------------------
-taagggcccataaattcaaggtatgttagcaaat-gctgctct-attgacccctaat--
-------aggcttaactgtct------------ttagcgcgtgtctct-acgagttct--
tttaa-agcactgcgcatgc-------tgttgggt--cctgaaagcaacgaacgtgaccg
caacgtcttgttgcctctctat-----aatgt---c-tc----c----------------
-----------------tatttttaat----aag--agtattt-acctgaggcta-tttt
aaaactagac-ggaccgctgtttc-tttc-ttaaaccaraggaaggttgcggc-aataac
-aggtctgtgatgccc-ttagatgttccgggctgcacacgtgctacaa-tgatca-gtac
-agtgagcatctc---aattttataaca-------ccgtattaa-gcgcttaggtcgtaa
ttgt-tgggcc-t-t--tt---a----------ggtcttttcaattgcg--ttctctaat
gcgcacggtaaagcctgcttcgagagtaagt---gggtaatccattggaagtaatgattt
ccttatttttataaacagcacaccaat-atacggcattcattcccgagacggcttagttc
cgac----tttgtgcgaa-tgtaatgtattct---------------------tat-ccg
tatgtgcgattgtcaattcatggtgggga-cagaccattgttaattgttggtctcggtct
taactaggaa--------------------------------------------------
------------------------------------------------------------
------------------------------------------------------------
------------------------------------------------------------
-------------------------------------
[42] Ginflata_II_A609_a_JN164536
------------------------------------------------------------
------------------------------------------------------------
------------------------------------------------------------
------------------------------------------------------------
------------------------------------------------------------
------------------------------------------------------------
------------------------------------------------------------
------------------------------------------------------------
------------------------------------------------------------
------------------------------------------------------------
------------------------------------------------------------
------------------------------------------------------------
------------------------------------------------------------
------------------------------------------------------------
------------------------------------------------------------
------------------------------------------------------------
------------------------------------------------------------
------------------------------------------------------------
------------------------------------------------------------
------------------------------------------------------------
------------------------------------------------------------
------------------------------------------------------------
------------------------------------------------------------
------------------------------------------------------------
------------------------------------------------------------
------------------------------------------------------------
------------------------------------------------------------
------------------------------------------------------------
------------------------------------------------------------
------------------------------------------------------------
------------------------------------------------------------
------------------------------------------------------------
------------------------------------------------------------
------------------------------------------------------------
------------------------------------------------------------
------------------------------------------------------------
------------------------------------------------------------
------------------------------------------------------------
------------------------------------------------------------
------------------------------------------------------------
------------------------------------------------------------
------------------------------------------------------------
------------------------------------------------------------
-----------------------agttcgtggagtgatctgtctgcttaattgcgtttca
ctaagggcccataaattcaaggtatgttagcaaat-gctgctct-attgacccctaat--
-------aggcttaactgtct------------ttagcgcgtgcctct-acgagttct--
tttaa-agcactgcgcatgc-------tgttgggt--cctgaaagcaacgaacgtgatcg
caacgtcttgttgcctctctat-----aatgt---c-tctctat----------------
-----------------ttttattaat----aag--agtattt-acctgaggcta-tttt
aaaactagac-ggaccgctgttcc-tttc-ttaaaccagaggaaggttgcggc-aataac
-aggtctgtgatgccc-ttagatgttccgggctgcacacgtgctacaa-tgatca-gtac
-agtgagcatctc---aattttataaca-------ccgtattaa-gcgcttaggtcgtaa
ttgt-tgggcc-t-t--tt---a----------ggtcttttcaattgcg--ttctctaat
gcgcacggtaaagcctgcttcgagagtaagt---gggtaatccattggaagtaatgattt
ccttattcttataaacagcacaccaat-atacggcattcattcccgagacggcttagttc
cgac----tttgtgcgaa-tgtaatgtattct---------------------tat-ccg
tatgtgcgattgtcaattcatggtgggga-cagaccattgttaattgttggtctcggtct
taactaga----------------------------------------------------
------------------------------------------------------------
------------------------------------------------------------
------------------------------------------------------------
-------------------------------------
[43] Ginflata_II_A609_b_JN164537
------------------------------------------------------------
------------------------------------------------------------
------------------------------------------------------------
------------------------------------------------------------
------------------------------------------------------------
------------------------------------------------------------
------------------------------------------------------------
------------------------------------------------------------
------------------------------------------------------------
------------------------------------------------------------
------------------------------------------------------------
------------------------------------------------------------
------------------------------------------------------------
------------------------------------------------------------
------------------------------------------------------------
------------------------------------------------------------
------------------------------------------------------------
------------------------------------------------------------
------------------------------------------------------------
------------------------------------------------------------
------------------------------------------------------------
------------------------------------------------------------
------------------------------------------------------------
------------------------------------------------------------
------------------------------------------------------------
------------------------------------------------------------
------------------------------------------------------------
------------------------------------------------------------
------------------------------------------------------------
------------------------------------------------------------
------------------------------------------------------------
------------------------------------------------------------
------------------------------------------------------------
------------------------------------------------------------
------------------------------------------------------------
------------------------------------------------------------
------------------------------------------------------------
------------------------------------------------------------
------------------------------------------------------------
------------------------------------------------------------
------------------------------------------------------------
------------------------------------------------------------
------------------------------------------------------------
---------------------ttagttcgtggagtgatctgtctgcttaattgcgtttca
ctaagggcccataaattcaaggtatgttagcaaat-gctgctct-attgacccctaat--
-------aggcttaactgtct------------ttagcgcgtgcctct-acgagttct--
tttaa-agcactgcgcatgc-------tgttgggt--cctgaaagcaacgaacgtgatcg
caacgtcttgttgcctctctat-----aatgt---c-tctctat----------------
-----------------ttttattaat----aag--agtattt-acctgaggcta-tttt
aaaactagac-ggaccgctgttcc-tttc-ttaaaccagaggaaggttgcggc-aataac
-aggtctgtgatgccc-ttagatgttccgggctgcacacgtgctacaa-tgatca-gtac
-agtgagcatctc---aattttataaca-------ccgtattaa-gcgcttaggtcgtaa
ttgt-tgggcc-t-t--tt---a----------ggtcttttcaattgcg--ttctctaat
gcgcacggtaaagcctgcttcgagagtaagt---gggtaatccattggaagtaatgattt
ccttattcttataaacagcacaccaat-atacggcattcattcccgagacggcttagttc
cgac----tttgtgcgaa-tgtaatgtattct---------------------tat-ccg
tatgtgcgattgtcaattcatggtgggga-cagacc------------------------
------------------------------------------------------------
------------------------------------------------------------
------------------------------------------------------------
------------------------------------------------------------
-------------------------------------
[44] Ginflata_II_A609_e_JN164539
------------------------------------------------------------
------------------------------------------------------------
------------------------------------------------------------
------------------------------------------------------------
------------------------------------------------------------
------------------------------------------------------------
------------------------------------------------------------
------------------------------------------------------------
------------------------------------------------------------
------------------------------------------------------------
------------------------------------------------------------
------------------------------------------------------------
------------------------------------------------------------
------------------------------------------------------------
------------------------------------------------------------
------------------------------------------------------------
------------------------------------------------------------
------------------------------------------------------------
------------------------------------------------------------
------------------------------------------------------------
------------------------------------------------------------
------------------------------------------------------------
------------------------------------------------------------
------------------------------------------------------------
------------------------------------------------------------
------------------------------------------------------------
------------------------------------------------------------
------------------------------------------------------------
------------------------------------------------------------
------------------------------------------------------------
------------------------------------------------------------
------------------------------------------------------------
------------------------------------------------------------
------------------------------------------------------------
------------------------------------------------------------
------------------------------------------------------------
------------------------------------------------------------
------------------------------------------------------------
------------------------------------------------------------
------------------------------------------------------------
------------------------------------------------------------
------------------------------------------------------------
------------------------------------------------------------
---------------------ttagttcgtggagtgatctgtctgcttaattgcgtttca
ctaagggcccataaattcaaggtatgttagcaaat-gctgctct-attgacccctaat--
-------aggcttaactgtct------------ttagcgcgtgcctct-acgagttct--
tttaa-agcactgcgcatgc-------tgttgggt--cctgaaagcaacgaacgtgatcg
caacgtcttgttgcctctctat-----aatgt---c-tctctat----------------
-----------------ttttattaat----aag--agtattt-acctgaggcta-tttt
aaaactagac-ggaccgctgttcc-tttc-ttaaaccagaggaaggttgcggc-aataac
-aggtctgtgatgccc-ttagatgttccgggctgcacacgtgctacaa-tgatca-gtac
-agtgagcatctc---aattttataaca-------ccgtattaa-gcgcttaggtcgtaa
ttgt-tgggcc-t-t--tt---a----------ggtcttttcaattgcg--ttctctaat
gcgcacggtaaagcctgcttcgagagtaagt---gggtaatccattggaagtaatgattt
ccttattcttataaacagcacaccaat-atacggcattcattcccgagacggcttagttc
cgac----tttgtgcgaa-tgtaatgtattct---------------------tat-ccg
tatgtgcgattgtcaattcatggtgggga-cagacc------------------------
------------------------------------------------------------
------------------------------------------------------------
------------------------------------------------------------
------------------------------------------------------------
-------------------------------------
[45] Ginflata_II_A609_f_JN164540
------------------------------------------------------------
------------------------------------------------------------
------------------------------------------------------------
------------------------------------------------------------
------------------------------------------------------------
------------------------------------------------------------
------------------------------------------------------------
------------------------------------------------------------
------------------------------------------------------------
------------------------------------------------------------
------------------------------------------------------------
------------------------------------------------------------
------------------------------------------------------------
------------------------------------------------------------
------------------------------------------------------------
------------------------------------------------------------
------------------------------------------------------------
------------------------------------------------------------
------------------------------------------------------------
------------------------------------------------------------
------------------------------------------------------------
------------------------------------------------------------
------------------------------------------------------------
------------------------------------------------------------
------------------------------------------------------------
------------------------------------------------------------
------------------------------------------------------------
------------------------------------------------------------
------------------------------------------------------------
------------------------------------------------------------
------------------------------------------------------------
------------------------------------------------------------
------------------------------------------------------------
------------------------------------------------------------
------------------------------------------------------------
------------------------------------------------------------
------------------------------------------------------------
------------------------------------------------------------
------------------------------------------------------------
------------------------------------------------------------
------------------------------------------------------------
------------------------------------------------------------
------------------------------------------------------------
---------------------ttagttcgtggagtgatctgtctgcttaattgcgtttca
ctaagggcccataaattcaaggtatgttagcaaat-gctgctct-attgacccctaat--
-------aggcttaactgtct------------ttagcgcgtgcctct-acgagttct--
tttaa-agcactgcgcatgc-------tgttgggt--cctgaaagcaacgaacgtgatcg
caacgtcttgttgcctctctat-----aatgt---c-tctctat----------------
-----------------ttttattaat----aag--agtattt-acctgaggcta-tttt
aaaactagac-ggaccgctgttcc-tttc-ttaaaccagaggaaggttgcggc-aataac
-aggtctgtgatgccc-ttagatgttccgggctgcacacgtgctacaa-tgatca-gtac
-agtgagcatctc---aattttataaca-------ccgtattaa-gcgcttaggtcgtaa
ttgt-tgggcc-t-t--tt---a----------ggtcttttcaattgcg--ttctctaat
gcgcacggtaaagcctgcttcgagagtaagt---gggtaatccattggaagtaatgattt
ccttattcttataaacagcacaccaat-atacggcattcattcccgagacggcttagttc
cgac----tttgtgcgaa-tgtaatgtattct---------------------tat-ccg
tatgtgcgattgtcaattcatggtgggga-cagaccamt---------------------
------------------------------------------------------------
------------------------------------------------------------
------------------------------------------------------------
------------------------------------------------------------
-------------------------------------
[46] Ginflata_II_A609_h_JN164542
------------------------------------------------------------
------------------------------------------------------------
------------------------------------------------------------
------------------------------------------------------------
------------------------------------------------------------
------------------------------------------------------------
------------------------------------------------------------
------------------------------------------------------------
------------------------------------------------------------
------------------------------------------------------------
------------------------------------------------------------
------------------------------------------------------------
------------------------------------------------------------
------------------------------------------------------------
------------------------------------------------------------
------------------------------------------------------------
------------------------------------------------------------
------------------------------------------------------------
------------------------------------------------------------
------------------------------------------------------------
------------------------------------------------------------
------------------------------------------------------------
------------------------------------------------------------
------------------------------------------------------------
------------------------------------------------------------
------------------------------------------------------------
------------------------------------------------------------
------------------------------------------------------------
------------------------------------------------------------
------------------------------------------------------------
------------------------------------------------------------
------------------------------------------------------------
------------------------------------------------------------
------------------------------------------------------------
------------------------------------------------------------
------------------------------------------------------------
------------------------------------------------------------
------------------------------------------------------------
------------------------------------------------------------
------------------------------------------------------------
------------------------------------------------------------
------------------------------------------------------------
------------------------------------------------------------
---------------------ttagttcgtggagtgatctgtctgcttaattgcgtttca
ctaagggcccataaattcaaggtatgttagcaaat-gctgctct-attgacccctaat--
-------aggcttaactgtct------------ttagcgcgtgcctct-acgagttct--
tttaa-agcactgcgcatgc-------tgttgggt--cctgaaagcaacgaacgtgatcg
caacgtcttgttgcctctctat-----aatgt---c-tctctat----------------
-----------------ttttattaat----aag--agtattt-acctgaggcta-tttt
aaaactagac-ggaccgctgttcc-tttc-ttaaaccagaggaaggttgcggc-aataac
-aggtctgtgatgccc-ttagatgttccgggctgcacacgtgctacaa-tgatca-gtac
-agtgagcatctc---aattttataaca-------ccgtattaa-gcgcttaggtcgtaa
ttgt-tgggcc-t-t--tt---a----------ggtcttttcaattgcg--ttctctaat
gcgcacggtaaagcctgcttcgagagtaagt---gggtaatccattggaagtaatgattt
ccttattcttataaacagcacaccaat-atacggcattcattcccgagacggcttagttc
cgac----tttgtgcgaa-tgtaatgtattct---------------------tat-ccg
tatgtgcgattgtcaattcatggtgggga-caga--------------------------
------------------------------------------------------------
------------------------------------------------------------
------------------------------------------------------------
------------------------------------------------------------
-------------------------------------
[47] Ginflata_II_A609_d_JN164538
------------------------------------------------------------
------------------------------------------------------------
------------------------------------------------------------
------------------------------------------------------------
------------------------------------------------------------
------------------------------------------------------------
------------------------------------------------------------
------------------------------------------------------------
------------------------------------------------------------
------------------------------------------------------------
------------------------------------------------------------
------------------------------------------------------------
------------------------------------------------------------
------------------------------------------------------------
------------------------------------------------------------
------------------------------------------------------------
------------------------------------------------------------
------------------------------------------------------------
------------------------------------------------------------
------------------------------------------------------------
------------------------------------------------------------
------------------------------------------------------------
------------------------------------------------------------
------------------------------------------------------------
------------------------------------------------------------
------------------------------------------------------------
------------------------------------------------------------
------------------------------------------------------------
------------------------------------------------------------
------------------------------------------------------------
------------------------------------------------------------
------------------------------------------------------------
------------------------------------------------------------
------------------------------------------------------------
------------------------------------------------------------
------------------------------------------------------------
------------------------------------------------------------
------------------------------------------------------------
------------------------------------------------------------
------------------------------------------------------------
------------------------------------------------------------
------------------------------------------------------------
------------------------------------------------------------
---------------------ttagttcgtggagtgatctgtctgcttaattgcgtttca
ctaagggcccataaattcaaggtatgttagcaaat-gctgctct-attgacccctaat--
-------aggcttaactgtct------------ttagcgcgtgtctct-acgagttct--
tttaa-agcactgcgcatgc-------tgttgggt--cctgaaagcaacgaacgtgaccg
caacgtcttgttgcctctctat-----aatgt---c-tc-ctat----------------
-----------------ttttattaat----aag--agtattt-acctgaggcta-tttt
aaaactagac-ggaccgctgtttc-tttc-ttaaaccagaggaaggttgcggc-aataac
-aggtctgtgatgccc-ttagatgttccgggctgcacacgtgctacaa-tgatca-gtac
-agtgagcatctc---aattttataaca-------ccgtattaa-gcgcttgggtcgtaa
ttgt-tgggcc-t-t--tt---a----------ggtcttttcaattgcg--ttctccaat
gcgcacggtaaagcctgcttcgagagtaagt---gggtaatccattggaagtaatgattt
ccttatttttataaacagcacaccaat-atacggcattcattcccgagacggcttagttc
cgac----tttgtgcgaa-tgtaatgtattct---------------------tat-ccg
tatgtgcgattgtcaattcatggtgggga-cagacc------------------------
------------------------------------------------------------
------------------------------------------------------------
------------------------------------------------------------
------------------------------------------------------------
-------------------------------------
[48] Ginflata_II_Oi692_NA_JN164547
------------------------------------------------------------
------------------------------------------------------------
------------------------------------------------------------
------------------------------------------------------------
------------------------------------------------------------
------------------------------------------------------------
------------------------------------------------------------
------------------------------------------------------------
------------------------------------------------------------
------------------------------------------------------------
------------------------------------------------------------
------------------------------------------------------------
------------------------------------------------------------
------------------------------------------------------------
------------------------------------------------------------
------------------------------------------------------------
------------------------------------------------------------
------------------------------------------------------------
------------------------------------------------------------
------------------------------------------------------------
------------------------------------------------------------
------------------------------------------------------------
------------------------------------------------------------
------------------------------------------------------------
------------------------------------------------------------
------------------------------------------------------------
------------------------------------------------------------
------------------------------------------------------------
------------------------------------------------------------
------------------------------------------------------------
------------------------------------------------------------
------------------------------------------------------------
------------------------------------------------------------
------------------------------------------------------------
------------------------------------------------------------
------------------------------------------------------------
------------------------------------------------------------
------------------------------------------------------------
------------------------------------------------------------
------------------------------------------------------------
------------------------------------------------------------
------------------------------------------------------------
------------------------------------------------------------
------------------------------------------------------------
-taagggcccataaattcaaggtatgttagcaaat-gctgctct-attgacccctaat--
-------aggcttaactgtct------------ttagcgcgtgtctct-acgagttct--
tttaa-agcactgcgcatgc-------tgttgggt--cctgaaagcaacgaacgtgaccg
caacgtcttgttgcctctctat-----aatgt---c-tctctat----------------
-----------------ttttattaat----aag--agtattt-acctgaggcta-tttt
aaaactagac-ggaccgctgtttc-tttc-ttaaaccagaggaaggttgcggc-aataac
-aggtctgtgatgccc-ttagatgttccgggctgcacacgtgctacaa-tgatca-gtac
-agtgagcatctc---aattttataaca-------ccgtattaa-gcgcttaggtcgtaa
ttgt-tgggcc-t-t--tt---a----------ggtcttttcaattgcg--ttctctaat
gcgcacggtaaagcctgcttcgagagtaagt---gggtaatccattggaagtaatgattt
ccttatttttataaacagcacaccaat-atacggcattcattcccgagacggcttagttc
cgac----tttgtgcgaa-tgtaatgtattct---------------------tat-ccg
tatgtgcgattgtcaattcatggtgggga-cagaccattgttaattgttggtctcggtct
taactaggaatgcc----------------------------------------------
------------------------------------------------------------
------------------------------------------------------------
------------------------------------------------------------
-------------------------------------
[49] 'Ndutertrei_U_Oki-1_1_AB263437'
------------------------------------------------------------
------------------------------------------------------------
------------------------------------------------------------
------------------------------------------------------------
------------------------------------------------------------
------------------------------------------------------------
------------------------------------------------------------
------------------------------------------------------------
------------------------------------------------------------
------------------------------------------------------------
------------------------------------------------------------
------------------------------------------------------------
------------------------------------------------------------
------------------------------------------------------------
------------------------------------------------------------
------------------------------------------------------------
------------------------------------------------------------
------------------------------------------------------------
------------------------------------------------------------
------------------------------------------------------------
------------------------------------------------------------
------------------------------------------------------------
------------------------------------------------------------
------------------------------------------------------------
------------------------------------------------------------
------------------------------------------------------------
------------------------------------------------------------
------------------------------------------------------------
------------------------------------------------------------
------------------------------------------------------------
------------------------------------------------------------
------------------------------------------------------------
------------------------------------------------------------
------------------------------------------------------------
------------------------------------------------------------
------------------------------------------------------------
------------------------------------------------------------
------------------------------------------------------------
------------------------------------------------------------
-----------------------aagggcaccacaagaac-gcgt-ggagcatgtggctt
aatttgactcaacgcgggaaatcttaccgggtccggacacactgaggattgacaggcaat
atcta----aatcgtttataataat-tcct------------------------------
----attataatacg-ctt----ttagtgttaaatatgctagtcctttcatgattatgtg
ataggtggtgcatggccgttcttagttcgtggagtgatctgtctgcttaattgcgtttca
ctaagggcccataaattcaaggtatgttagctatc-gtttctca-attgaccccttgt--
-------c-ttcga-------------------taagcgcgtgtcttt-tagag--tt--
t---a-aacattgcgcatgc-------tgttgggt--cctgaaagcaacgaacgtgaccg
caacgtcttattgcctttatcttgt--tatat---t------------------------
-----------------ctaatttaat-----tagaaataact-gacagaggcta-attt
aaaattagac-ggaccgctgtact-tttc-ttaaaccagaggaaggttgcggc-aataac
-aggtctgtgatgccc-ttagatgttccggactgcacacgtgctacaa-tgatca-gtac
-agtgagcatctc----aatattataca-------ccgtattaa-gcgcttaa-ttgcga
ttat-tggctcat-t--at---t----------gggtcttttaattgta---tttctaat
gcgcgcggtaaagcctgcttcgagagtaagt---gggtaatccattggaagtaatgattt
ctcttttt--at----agcacacctat-atacggcattcattcccgggacgac-tagttt
cgtc-ttttttgtgcgaa-tgtaatgtattctt--------------------tat-ccg
tatgtgcgattgtcaattcatggtgggga-cagaccattgttaattgttggtctcggtct
taactaggaatgccttgtacgggtctttggttcaacaaaccacccggaatacgtccctgc
cctttgtacacaccgcccgtcactcttaccgatgaacttctttgtgagtctaagggactg
ggttaatctgtaa--t---tc-------tattatggatatacctatggaaacttatacga
acaatgtgg-tttaaaggaaagagaagtcgtaacaaggc-aacagtaggtgaacctgc-t
gaggatc------------------------------
[50] Ndutertrei_U_B47_1_Z83972
------------------------------------------------------------
------------------------------------------------------------
------------------------------------------------------------
------------------------------------------------------------
------------------------------------------------------------
------------------------------------------------------------
------------------------------------------------------------
------------------------------------------------------------
------------------------------------------------------------
------------------------------------------------------------
------------------------------------------------------------
------------------------------------------------------------
------------------------------------------------------------
------------------------------------------------------------
------------------------------------------------------------
------------------------------------------------------------
------------------------------------------------------------
------------------------------------------------------------
------------------------------------------------------------
------------------------------------------------------------
------------------------------------------------------------
------------------------------------------------------------
------------------------------------------------------------
------------------------------------------------------------
------------------------------------------------------------
------------------------------------------------------------
------------------------------------------------------------
------------------------------------------------------------
------------------------------------------------------------
------------------------------------------------------------
------------------------------------------------------------
------------------------------------------------------------
------------------------------------------------------------
------------------------------------------------------------
------------------------------------------------------------
------------------------------------------------------------
------------------------------------------------------------
------------------------------------------------------------
------------------------------------------------------------
-----------------------aagggcaccacaagaac-gcgt-ggagcatgtggctt
aatttgactcaacgcgggaaatcttaccgggtccggacacactgaggattgacaggcaat
atcta----aatcgtttataataat-tcct------------------------------
----attataatacg-ctt----ttagtgttaaatatgctagtcctttcatgattatgtg
ataggtggtgcatggccgttcttagttcgtggagtgatctgtctgcttaattgcgtttca
ctaaggg-ccataaattcaaggtatgttagctatc-gtttctca-attgaccccttgt--
-------c-ttcga-------------------taagcgcgtgtcttt-tagag--tt--
t---a-aacattgcgcatgc-------tgttgggt--cctgaaagcaacgaacgtgaccg
caacgtcttattgcctttatcttgc--tatat---t------------------------
-----------------ttaatttaat-----taaaaatagct-aacagaggcta-attt
aaaattagac-ggaccgctgtact-tttc-ttaaaccagaggaaggttgcggc-aataac
-aggtctgtgatgccc-ttagatgttccgggctgcacacgtgctacaa-tgatca-gtac
-agtgagcatctc----aatattataca-------ccgtattaa-gcgcttag-ttgcga
ttat-tggctcat-t--at---t----------gggtcttttaattgta---tttctaat
gcgcgcggtaaagcctgcttcgagagtaagt---gggtaatccattggaagtaatgattt
ctcttttt--at----agcacacctat-atacggcattcattcccgggacgac-tagttt
cgtc-ttttttgtgcgaa-tgtaatgtattctt--------------------tat-ccg
tatgtgcgattgtcaattcatggtgggga-cagaccattgttaattgttggtctcggtct
taactaggaatgccttgtacgggtctttggttcaacaaaccacccggaatacgtccctgc
cctttgtacacaccgcccgtcgctcttaccgatgaacttctttgtgagtctaagggactg
ggttaatctgtaa--t---tc-------tattatagatatacctatggaaacttatacga
acaatgtgg-tttaaaggaaagagaagtcgtaacaaggc-aacagtaggtgaacct----
-------------------------------------
[51] 'Ndutertrei_U_Oki-2_1_AB263438'
------------------------------------------------------------
------------------------------------------------------------
------------------------------------------------------------
------------------------------------------------------------
------------------------------------------------------------
------------------------------------------------------------
------------------------------------------------------------
------------------------------------------------------------
------------------------------------------------------------
------------------------------------------------------------
------------------------------------------------------------
------------------------------------------------------------
------------------------------------------------------------
------------------------------------------------------------
------------------------------------------------------------
------------------------------------------------------------
------------------------------------------------------------
------------------------------------------------------------
------------------------------------------------------------
------------------------------------------------------------
------------------------------------------------------------
------------------------------------------------------------
------------------------------------------------------------
------------------------------------------------------------
------------------------------------------------------------
------------------------------------------------------------
------------------------------------------------------------
------------------------------------------------------------
------------------------------------------------------------
------------------------------------------------------------
------------------------------------------------------------
------------------------------------------------------------
------------------------------------------------------------
------------------------------------------------------------
------------------------------------------------------------
------------------------------------------------------------
------------------------------------------------------------
------------------------------------------------------------
------------------------------------------------------------
-----------------------aagggcaccacaagaac-gcgt-ggagcatgtggctt
aatttgactcaacgcgggaaatcttaccgggtccggacacactgaggattgacaggcaat
atcta----aatcgtttataataat-tcct------------------------------
----attataatacg-tat----ttagtgttaaatatgctagtcctttcatgattatgtg
ataggtggtgcatggccgttcttagttcgtggagtgatctgtctgcttaattgcgtttca
ctaagggcccataaattcaaggtatgttagctatc-gcttctca-attgaccccttgt--
-------c-ttcga-------------------taagcgcgtgtcttt-tagag--tt--
t---a-aacattgcgcatgc-------tgttgggt--cctgaaagcaacgaacgtgaccg
caacgtcttattgcctttatcttgc--tatat---t------------------------
-----------------ttaatttaat-----taaaaatagct-aacagaggcta-attt
aaaattagac-ggaccgctgtact-tttc-ttaaaccagaggaaggttgcggc-aataac
-aggtctgtgatgccc-ttagatgttccgggctgcacacgtgctacaa-tgatca-gtac
-agtgagcatccc----aatattataca-------ccgtattaa-gcgcttag-ttgcga
ttat-tggctcat-t--at---t----------gggtcttttaattgta---tttctaat
gcgcgcggtaaagcctgcttcgagagtaagt---gggtaatccattggaagtaatgattt
ctcttttt--at----agcacacctat-atacggcattcattcccgggacgac-tagttt
cgtc-ttttttgtgcgaa-tgtaatgtattctt--------------------tat-ccg
tatgtgcgattgtcaattcatggtgggga-cagaccattgttaattgttggtctcggtct
taactaggaatgccttgtacgggtctttggttcaacaaaccacccggaatacgtccctgc
cctttgtacacaccgcccgtcgctcttaccgatgaacttctttgtgagtctaagggactg
ggttaatctgtaa-tt---tc-------tattatggatatacctatggaaacttatacga
acaatgtgg-tttaaaggaaagagaagtcgtaacaaggc-aacagtaggtgaacctgc-t
gaggatca-----------------------------
[52] Ndutertrei_U_B47_2_EU199449
ctcaaagattaagccatgcaagtggctattataacccgacggtttaaataagtgtccaat
acttatttcgttttattaataaacgatacacgattttaatcgaatctctcttatctttta
agagatatccttttaattaaaaaggaatcacttatgcaactgcagacagctgcttaatac
agtcacacttgtcttgacttggcgctattctttagcatttaaaagacctctggtcttact
tgctaaatgatttcatctgttataatctattccttaatggaatcttataaccagattgac
tcacccacatcctctttatggataactcagggaaagtttggctaatacatacgagaatta
acctataataccccacacacacacaatacccacacaattctctgcactcaatggttaatc
tttggttattacatttttgtaatgccttctaataagattacaagcaacatgagagacatt
gagcacgcatcgtatattaattctattacttgtaatagattatatactttttacgctgag
cagactttacgaagttcactttgtgaagcatgtcatacaagcatctacagcatcaagtca
cagggttggcaagtgtatttttgaaccttcaaagcagtcacgcatacggaagagtagttt
ctgatcccatagaaggagcaccgtacaatgagagaccgctcttagttctaaggaacgcag
caggcgcgtaaattgcccaatgacagtaccctacaatctttataattagaattcaattct
ttttattaagaagattgatatctattgaactcattgcaattagatacgcaattattaaac
aaaacaacaattctcttaagagaattcgttttgacctcgtgtactcgtcttactattaaa
cgattctaatataacaatatccttgtacactgttctttataattcaataacgtatctaag
ataagagcattggttttttaaaccgattatacctttccttttatatgttgaggcagtgac
aagctgtaacggttgagtattttaaatgacgagtgtctggcattgccgctctttcgggag
cttggcaagttgccgacgctttgtgtgctcaattggaatgcggtgagtttaagcaactca
gaaccttttattggtatttttaatcatttactaataacgtatctgaatttcaagtggagg
gcaagtctggtgccagcagccgcggtaataccagctccactggcctatacaatcattgtt
gcggttaagaggctcgtagttggattgaactacatttaaagattataatcattctttagt
ggttattattctaaattacaatgtggtatttattagcgctaaagaaatatatatatattt
ctttttagcgttaattcgactctatttgtttagagctaataacatgtgataaccattcta
tattgttcgtaatcattctcaacactgtgaacaaatcagagtgtatcaaacatgttgttt
tttcttgtgcattgtatgtcttatcatgggatgttgcacttgtaaagctaaaatctaaac
gataaaggctaattaaaaaatacacatattacgctaatagattttagagctaaattacaa
aatgtcgatggggatagttggagccaacagtactgctgggcgagcggtgaaatgcattga
ccctagcaagactaccaaaagcgaaagcagttggctaggctatactctttgtgatttatt
taggtttattataattaaatagcaattaaacaaaatataatactattactattgctatta
taatagcctttatatctaacactttacaatgaagaacgaaggttgggggatcaaagagga
tcagataccctcgtcgtcccatttgttcacatcaaacgatggactctcaattgcaatttc
tattattagaattgctaaatgcacctcaacctgcaaattataacctggctcgagctcgta
ttctaatctcgtattagatacgctcgcctaactttaaatttcgtacggtctcgatggaca
ttttgattctataatctttattctgcgtgtaggctatacatgtttaatctttagcgttta
ttcttaataaatagctggatttgcatggcgtgcacttgattttcggagctttgcgctcaa
ttctggtgagatgtaagcactctgtttaactacccgtgctgcatacttctttttaaccga
agggtattagcagtatcgtgttgtatgttattcaattctttgtgtgaagcacgcgttagg
cacgcgcttactgcagaaatgtctgagacattctcctccgggggtagtatgcacgcaagt
gtgaaacttgaaggaattgacggaagggcaccacaagaac-gcgt-ggagcatgtggctt
aatttgactcaacgcgggaaatcttaccgggtccggacacactgaggattgacaggcaat
atcta----aatcgtttataat----tcct------------------------------
----attataatacgct------ttagtgttaaatatgctagtcctttcatgattatgtg
ataggtggtgcatggccgttcttagttcgtggagtgatctgtctgcttaattgcgtttca
ctaaggg-ccataaattcaaggtatgttagctatc-gtttctca-attgaccccttgt--
-------c-ttcga-------------------taagcgcgtgtcttt-tagag--tt--
t---a-aacattgcgcatgc-------tgttgggt--cctgaaagcaacgaacgtgaccg
caacgtcttattgcctttatcttgc--tatat---t------------------------
-----------------ttaatttaat-----taaaaatagct-aacagaggcta-attt
aaaattagac-ggaccgctgtact-tttc-ttaaaccagaggaaggttgcggc-aataac
-aggtctgtgatgccc-ttagatgttccgggctgcacacgtgctacaa-tgatca-gtac
-agtgagcatctc----aatattataca-------ccgtattaa-gcgcttag-ttgcga
ttat-tggctcat-t--at---t----------gggtcttttaattgta---tttctaat
gcgcgcggtaaagcctgcttcgagagtaagt---gggtaatccattggaagtaatgattt
ctcttttt--at----agcacacctat-atacggcattcattcccgggacgac-tagttt
cgtc-ttttttgtgcgaa-tgtaatgtattctt--------------------tat-ccg
tatgtgcgattgtcaattcatggtgggga-cagaccattgttaattgttggtctcggtct
taactaggaatgccttgtacgggtctttggttcaacaaaccacccggaatacgtccctgc
cctttgtacacaccgcccgtcgctcttaccgatgaacttctttgtgagtctaagggactg
ggttaatctgtaa--t---tc-------tattatagatatacctatggaaacttatacga
acaatgtgg-tttaaaggaaagagaagtcgtaacaaggc-aacagtaggtgaacct----
-------------------------------------
[53] Ndutertrei_U_NA_NA_U65635
------------------------------------------------------------
------------------------------------------------------------
------------------------------------------------------------
------------------------------------------------------------
------------------------------------------------------------
------------------------------------------------------------
------------------------------------------------------------
------------------------------------------------------------
------------------------------------------------------------
------------------------------------------------------------
------------------------------------------------------------
------------------------------------------------------------
------------------------------------------------------------
------------------------------------------------------------
------------------------------------------------------------
------------------------------------------------------------
------------------------------------------------------------
------------------------------------------------------------
------------------------------------------------------------
------------------------------------------------------------
------------------------------------------------------------
------------------------------------------------------------
------------------------------------------------------------
------------------------------------------------------------
------------------------------------------------------------
------------------------------------------------------------
------------------------------------------------------------
------------------------------------------------------------
------------------------------------------------------------
------------------------------------------------------------
------------------------------------------------------------
------------------------------------------------------------
------------------------------------------------------------
------------------------------------------------------------
------------------------------------------------------------
------------------------------------------------------------
------------------------------------------------------------
------------------------------------------------------------
------------------------------------------------------------
--------------------------ggcaccacaagaac-gcgt-ggagcatgtggctt
aatttgactcaacgcgggaaatcttaccgggtccggacacactgaggattgacaggcaat
atcta----aatcgtttataatact-tcct------------------------------
----attataatacg-cat----ttagtgttaaatatgctagtcctttcatgattatgtg
ataggtggtgcatggccgttcttagttcgtggagtgatctgtctgcttaattgcgtttca
ctaagggcccataaattcaaggtatgttagctatc-gtttctca-attgaccccttgt--
-------c-ttcga-------------------taagcgcgtgtcttt-tagag--tt--
t---a-aacattgcgcatgc-------tgttgggt--cctgaaagcaacgaacgtgaccg
caacgtcttattgcctttatcttgc--tatat---t------------------------
-----------------ctaatttaat-----tagaaatagct-aacagaggcta-attt
aaaattagac-ggaccgctgtact-tttc-ttaaaccacaggaaggttgcggc-aataac
-aggtctgtgatgccc-ttagatgttccgggctgcacacgtgctacaa-tgatca-gtac
-agtgagcatctc----aatattataca-------ccgtattaa-gcgcttag-ttgcga
ttat-tggctcat-t--at---t----------gggtcttttaattgta---tttctaat
gcgcgcggtaaagcctgcttcgagagtaagt---gggtaatccattggaagtaatgattt
ctcttttt--at----agcacacctat-atacggcattcattcccgggacgac-tagttt
cgtc-ttttttgtgcgaa-tgtaatgtattctt--------------------tat-ccg
tatgtgcgattgtcaattcatggtgggga-cagaccattgttaattgttggtctcggtct
taactaggaatgccttgtacgggtctttggttcaacaaaccacccggaatacgtccctgc
cctttgtacacaccgcccgtcgctcttaccgatgaacttctttgtgagtctaagggactg
ggttaatctgtaa--t---tc-------tattatagatatacctatggaaacttatacga
acaatgtgg-tttaaaggaaagagaagtcgtaacaaggc---------------------
-------------------------------------
[54] 'Ndutertrei_U_456-14_NA_AY453135'
------------------------------------------------------------
------------------------------------------------------------
------------------------------------------------------------
------------------------------------------------------------
------------------------------------------------------------
------------------------------------------------------------
------------------------------------------------------------
------------------------------------------------------------
------------------------------------------------------------
------------------------------------------------------------
------------------------------------------------------------
------------------------------------------------------------
------------------------------------------------------------
------------------------------------------------------------
------------------------------------------------------------
------------------------------------------------------------
------------------------------------------------------------
------------------------------------------------------------
------------------------------------------------------------
------------------------------------------------------------
------------------------------------------------------------
------------------------------------------------------------
------------------------------------------------------------
------------------------------------------------------------
------------------------------------------------------------
------------------------------------------------------------
------------------------------------------------------------
------------------------------------------------------------
------------------------------------------------------------
------------------------------------------------------------
------------------------------------------------------------
------------------------------------------------------------
------------------------------------------------------------
------------------------------------------------------------
------------------------------------------------------------
------------------------------------------------------------
------------------------------------------------------------
------------------------------------------------------------
------------------------------------------------------------
-----------------------aagggcaccacaagaac-gcgt-ggagcatgtggctt
aatttgactcaacgcgggaaatcttaccgggtccggacacactgaggattgacaggcaat
atcta----aatcgtttataa-----ttct------------------------------
----attataatacg-tat----ttagtgttaaatatgctagtcctttcatgattatgtg
ataggtggtgcatggccgttcttagttcgtggagtgatctgtctgcttaattgcgtttca
ctaagggcccataaattcaaggtatgttagctatc-gtttctca-attgaccccttgt--
-------c-ttcga-------------------taagcgcgtgtcttt-tagag--tt--
t---a-aacattgcgcatgc-------tgttgggt--cctgaaagcaacgaacgtgaccg
caacgtcttattgcctttatcttgt--tatat---t------------------------
-----------------ctaatttaat-----taggaataact-aacagaggcta-attt
aaaattagac-ggaccgctgtact-tttc-ttaaaccagaggaaggttgcggc-aataac
-aggtctgtgatgccc-ttagatgttccgggctgcacacgtgctacaa-tgatca-gtac
-agtgagcatctc----aatattataca-------ccgtattaa-gcgcttag-ttgcga
ttat-tggctcat-t--at---t----------gggtcttttaattgta---tttctaat
gcgcgcggtaaagcctgcttcgagagtaagt---gggtaatccattggaagtaatgattt
ctcttttt--at----agcacacctat-atacggcattcattcccgggacgac-tagttt
cgtc-ttttttgtgcgaa-tgtaatgtattctt--------------------tat-ccg
tatgtgcgattgtcaattcatggcgggga-cagaccattgttaattgttggtctcggtct
taactaggaatgccttgtacgggtctttggttcaacaaaccacccggaatacgtccctgc
cctttgtacacaccgcccgtcgctcttaccgatgaacttctttgtgagtctaagggactg
ggttaatctgtaa--t---tc-------tattatagatatacctatggaaacttatacga
acaatgtgg-tttaaaggaaagagaagtcgtaacaaggc-aacagtaggtgaacctgc-a
gaaggatca----------------------------
[55] Ndutertrei_Ib_BR26DUT_NA_AY241707
------------------------------------------------------------
------------------------------------------------------------
------------------------------------------------------------
------------------------------------------------------------
------------------------------------------------------------
------------------------------------------------------------
------------------------------------------------------------
------------------------------------------------------------
------------------------------------------------------------
------------------------------------------------------------
------------------------------------------------------------
------------------------------------------------------------
------------------------------------------------------------
------------------------------------------------------------
------------------------------------------------------------
------------------------------------------------------------
------------------------------------------------------------
------------------------------------------------------------
------------------------------------------------------------
------------------------------------------------------------
------------------------------------------------------------
------------------------------------------------------------
------------------------------------------------------------
------------------------------------------------------------
------------------------------------------------------------
------------------------------------------------------------
------------------------------------------------------------
------------------------------------------------------------
------------------------------------------------------------
------------------------------------------------------------
------------------------------------------------------------
------------------------------------------------------------
------------------------------------------------------------
------------------------------------------------------------
------------------------------------------------------------
------------------------------------------------------------
------------------------------------------------------------
------------------------------------------------------------
------------------------------------------------------------
---------------------------gcaccacaagaac-gcgt-ggagcatgtggctt
aatttgactcaacgcgggaaatcttaccgggtccggacacactgaggattgacaggcaat
atcta----aatcgtttataa-----ttct------------------------------
----attataatacg-tat----ttagtgttaaatatgctagtcctttcatgattatgtg
ataggtggtgcatggccgttcttagttcgtggagtgatctgtctgcttaattgcgtttca
ctaagggcccataaattcaaggtatgttagctatc-gtttctca-attgaccccttgt--
-------c-ttcga-------------------taagcgcgtgtcttt-tagag--tt--
t---a-aacattgcgcatgc-------tgttgggt--cctgaaagcaacgaacgtgaccg
caacgtcttattgcctttatcttgt--tatat---t------------------------
-----------------ctaatttaat-----taggaataact-aacagaggcta-attt
aaaattagac-ggaccgctgtact-tttc-ttaaaccagaggaaggttgcggc-aataac
-aggtctgtgatgccc-ttagatgttccgggctgcacacgtgctacaa-tgatca-gtac
-agtgagcatctc----aatattataca-------ccgtattaa-gcgcttag-ttgcga
ttat-tggctcat-t--at---t----------gggtcttttaattgta---tttctaat
gcgcgcggtaaagcctgcttcgagagtaagt---gggtaatccattggaagtaatgattt
ctcctttttaat----agcacacctat-atacggcattcattcccgggacgac-tagttt
cgtctttttttgtgcgaa-tgtaatgtattctt--------------------tat-ccg
tatgtgcgattgtcaattcatggtgggga-cagaccattgttaattgttggtctcggtct
taactaggaatgccttgtacgggtctttggttcaacaaaccacccggaatacgtccctgc
cctttgtacacaccgcccgtcgctcttaccgatgaacttctttgtgagtctaagggactg
ggttaatctgtaa--t---tc-------tattatggatatacctatggaaacttatacga
acaatgtgg-tttaaaggaaagagaagtcgtaac--------------------------
-------------------------------------
[56] Ndutertrei_Ic_SB30DUT2_NA_AY241708
------------------------------------------------------------
------------------------------------------------------------
------------------------------------------------------------
------------------------------------------------------------
------------------------------------------------------------
------------------------------------------------------------
------------------------------------------------------------
------------------------------------------------------------
------------------------------------------------------------
------------------------------------------------------------
------------------------------------------------------------
------------------------------------------------------------
------------------------------------------------------------
------------------------------------------------------------
------------------------------------------------------------
------------------------------------------------------------
------------------------------------------------------------
------------------------------------------------------------
------------------------------------------------------------
------------------------------------------------------------
------------------------------------------------------------
------------------------------------------------------------
------------------------------------------------------------
------------------------------------------------------------
------------------------------------------------------------
------------------------------------------------------------
------------------------------------------------------------
------------------------------------------------------------
------------------------------------------------------------
------------------------------------------------------------
------------------------------------------------------------
------------------------------------------------------------
------------------------------------------------------------
------------------------------------------------------------
------------------------------------------------------------
------------------------------------------------------------
------------------------------------------------------------
------------------------------------------------------------
------------------------------------------------------------
---------------------------gcaccacaagaac-gcgt-ggagcatgtggctt
aatttgactcaacgcgggaaatcttaccgggtccggacacactgaggattgacaggcaat
atcta----aatcgtttataa-----ttct------------------------------
----attataatacgctat----ttagtgttaaatatgctagtcctttcatgattatgtg
ataggtggtgcatggccgttcttagttcgtggagtgatctgtctgcttaattgcgtttca
ctaagggcccataaattcaaggtatgttagctatc-gtttctca-attgaccccttat--
-------t-tctaa-------------------taagcgcgtgtcttt-tagag--tt--
t---a-aacattgcgcatgc-------tgttgggt--cctgaaagcaacgaacgtgaccg
caacgtcttattgcctttatcttgt--tatat---t------------------------
-----------------ctaatttaat-----taggaataact-aacagaggcta-attt
aaaattagac-ggaccgctgtact-tttc-ttaaaccagaggaaggttgc----------
------------------------------------------------------------
------------------------------------------------------------
------------------------------------------------------------
------------------------------------------------------------
------------------------------------------------------------
------------------------------------------------------------
------------------------------------------------------------
------------------------------------------------------------
------------------------------------------------------------
------------------------------------------------------------
------------------------------------------------------------
-------------------------------------
[57] Pobliquiloculata_IIb_Ama31_2_AB636926
------------------------------------------------------------
------------------------------------------------------------
------------------------------------------------------------
------------------------------------------------------------
------------------------------------------------------------
------------------------------------------------------------
------------------------------------------------------------
------------------------------------------------------------
------------------------------------------------------------
------------------------------------------------------------
------------------------------------------------------------
------------------------------------------------------------
------------------------------------------------------------
------------------------------------------------------------
------------------------------------------------------------
------------------------------------------------------------
------------------------------------------------------------
------------------------------------------------------------
------------------------------------------------------------
------------------------------------------------------------
------------------------------------------------------------
------------------------------------------------------------
------------------------------------------------------------
------------------------------------------------------------
------------------------------------------------------------
------------------------------------------------------------
------------------------------------------------------------
------------------------------------------------------------
------------------------------------------------------------
------------------------------------------------------------
------------------------------------------------------------
------------------------------------------------------------
------------------------------------------------------------
------------------------------------------------------------
------------------------------------------------------------
------------------------------------------------------------
------------------------------------------------------------
------------------------------------------------------------
------------------------------------------------------------
-----------------------aagggcaccacaagaac-gcgt-ggagcatgtggctt
aatttgactcaacgcgggaaatcttaccgggtccggacacactgaggattgacaggcaat
atcaatt--aaaagaatat-------tatt------------------------------
----ttaatatctc--ttt-ttaatagtgttaaatatgctagtcctttcatgattatgtg
ataggtggtgcatggccgttcttagttcgtggagtgatctgtctgcttaattgcgtttca
ctaagggcccataaattcaaggtacgttagctatt-gtttccct-attgaccccttat--
-------attctta-------------------taagcgcgtgtcttt-atggg--tt--
t---a-aacattgcgcatgc-------tgttgggt--cctgaaagcaacgaacgtgaccg
caacgtcttgttgcctttatcttgttatatat---c-tattaat----------------
-----------------tt-tattaat-----ag--aataact-aacagaggcta-atct
aaaactagac-ggaccgctgtttc-tttc-ttaaaccagaggaaggttgcggc-aataac
-aggtctgtgatgccc-ttagatgttccgggctgcacacgtgctacaa-tgatca-gtac
-agtgagcatctc---aatttatataca-------ccgtattta-gcgctaag-atatga
ttat-tggctc-t-t--tt---a----------gggtcttttaattgta---tttcttat
gcgcgcggtaaagcctgcttcgagagtaagt---gggtaatccattggaagtaatgattt
ctc-ttttatat----agcacacctat-atacggcattcattcccgggatgac-tagttt
cgtc-ttttttgtgcgaa-tgtaatgtatttct--------------------tat-ccg
tatgtgcgattgtcaattcatggtgggga-cagaccattgttaattgttggtctcggtct
taactaggaatgccttgtacgggtctttggttcaacaaaccacccggaatacgtccctgc
cctttgtacacaccgcccgtcgctcttaccgatgaacttctttgtgagtctaagggactg
ggttaacagctat-tt---t----------atagttatatacctatggaaacttatacga
acaatgtgg-tttaaaggaaagagaagtcgtaacaaggc-aacagtaggtgaacctgc-t
gatggatcaaagggcgaattc----------------
[58] Pobliquiloculata_IIb_Ama17_2_AB636924
------------------------------------------------------------
------------------------------------------------------------
------------------------------------------------------------
------------------------------------------------------------
------------------------------------------------------------
------------------------------------------------------------
------------------------------------------------------------
------------------------------------------------------------
------------------------------------------------------------
------------------------------------------------------------
------------------------------------------------------------
------------------------------------------------------------
------------------------------------------------------------
------------------------------------------------------------
------------------------------------------------------------
------------------------------------------------------------
------------------------------------------------------------
------------------------------------------------------------
------------------------------------------------------------
------------------------------------------------------------
------------------------------------------------------------
------------------------------------------------------------
------------------------------------------------------------
------------------------------------------------------------
------------------------------------------------------------
------------------------------------------------------------
------------------------------------------------------------
------------------------------------------------------------
------------------------------------------------------------
------------------------------------------------------------
------------------------------------------------------------
------------------------------------------------------------
------------------------------------------------------------
------------------------------------------------------------
------------------------------------------------------------
------------------------------------------------------------
------------------------------------------------------------
------------------------------------------------------------
------------------------------------------------------------
-----------------------aagggcaccacaagaac-gcgt-ggagcatgtggctt
aatttgactcaacgcgggaaatcttaccgggtccggacacactgaggattgacaggcaat
atctatt--aaaagaatat-------taat------------------------------
----ttaatatctc--ttt-ttaatagtgttaaatatgctagtcctttcatgattatgtg
ataggtggtgcatggccgttcttagttcgtggagtgatctgtctgcttaattgcgtttca
ctaagggcccataaattcaaggtatgttagctatt-gtttccct-attgaccccttat--
-------attctta-------------------taagcgcgtgtcttt-atggg--tt--
t---a-aacattgcgcatgc-------tgttgggt--cctgaaagcaacgaacgtgaccg
caacgtcttgttgcctttatcttgt--tatat---c-tattaat----------------
-----------------tt-tattaat-----ag--aataact-aacagaggcta-atct
aaaactagac-ggaccgctgtttc-tttc-ttaaaccagaggaaggttgcggc-aataac
-aggtctgtgatgccc-ttagatgttccgggctgcacacgtgctacaa-tgatca-gtac
-agtgagcatctc---aatttatataca-------ccgtattta-gcgctaag-atatga
ttat-tggctc-t-t--tt---a----------gggtcttttaattgta---tttcttat
gcgcgcggtaaagcctgcttcgagagtaagt---gggtaatccattggaagtaatgattt
ctc-ttttatat----agcacacctat-atacggcattcattcccgggatgac-tagttt
cgtc-ttttttgtgcgaa-tgtaatgtatttct--------------------tat-ccg
tatgtgcgattgtcaattcatggtgggga-cagaccattgttaattgttggtctcggtct
taactaggaatgccttgtacgggtctttggttcaacaaaccacccggaatacgtccctgc
cctttgtacacaccgcccgtcgctcttaccgatgaacttctttgtgagtctaagggactg
ggttaatagctat-tt---t----------atagttatatacctatggaaacttatacga
acaatgtgg-tttaaaggaaagagaagtcgtaacaaggc-aacagtaggtgaacctgc-c
gatggatcaaagggcgaattctgcagatatccat---
[59] Pobliquiloculata_U_Ama15_1_AB636922
------------------------------------------------------------
------------------------------------------------------------
------------------------------------------------------------
------------------------------------------------------------
------------------------------------------------------------
------------------------------------------------------------
------------------------------------------------------------
------------------------------------------------------------
------------------------------------------------------------
------------------------------------------------------------
------------------------------------------------------------
------------------------------------------------------------
------------------------------------------------------------
------------------------------------------------------------
------------------------------------------------------------
------------------------------------------------------------
------------------------------------------------------------
------------------------------------------------------------
------------------------------------------------------------
------------------------------------------------------------
------------------------------------------------------------
------------------------------------------------------------
------------------------------------------------------------
------------------------------------------------------------
------------------------------------------------------------
------------------------------------------------------------
------------------------------------------------------------
------------------------------------------------------------
------------------------------------------------------------
------------------------------------------------------------
------------------------------------------------------------
------------------------------------------------------------
------------------------------------------------------------
------------------------------------------------------------
------------------------------------------------------------
------------------------------------------------------------
------------------------------------------------------------
------------------------------------------------------------
------------------------------------------------------------
-----------------------aagggcaccacaagaac-gcgt-ggagcatgtggctt
aatttgactcaacgcgggaaatcttaccgggtccggacacactgaggattgacaggcaat
atctatt--aaaagaatat-------taat------------------------------
----ttaatatctc--ttt-ttaatagtgttaaatatgctagtcctttcatgattatgtg
ataggtggtgcatggccgttcttagttcgtggagtgatctgtctgcttaattgcgtttca
ctaagggcccataaattcaaggtatgttagctatt-gtttccct-attgaccccttat--
-------attctta-------------------taagcgcgtgtcttt-atggg--tt--
t---a-aacattgcgcatgc-------tgttgggt--cctgaaagcaacgaacgtgaccg
caacgtcttgttgcctttatcttgt--tatat---c-tattaat----------------
-----------------tt-tattaat-----ag--aataact-aacagaggcta-atct
aaaactagac-ggaccgctgtttc-tttc-ttaaaccagaggaaggttgcggc-aataac
-aggtctgtgatgccc-ttagatgttccgggctgcacacgtgctacaa-tgatca-gtac
-agtgagcatctc---aatttatataca-------ccgtattta-gcgctaag-atatga
ttat-tggctc-t-t--tt---a----------gggtcttttaattgta---tttcttat
gcgcgcggtaaagcctgcttcgagagtaagt---gggtaatccattggaagcaatgattt
ctc-ttttatat----agcacacctat-atacggcattcattcccgggatgac-tagttt
cgtc-ctttttgtgcgaa-tgtaatgtatttct--------------------tat-ccg
tatgtgcgattgtcaattcatggtgggga-cagaccattgttaattgttggtctcggtct
taactaggaatgccttgtacgggtctttggttcaacaaaccacccggaatacgtccctgc
cctttgtacacaccgcccgtcgctcttaccgatgaacttctttgtgagtctaagggactg
ggttaatagctat-tt---t----------atagttatatacctatggaaacttatacga
acaatgtgg-tttaaaggaaagagaagtcgtaacaaggc-aacagtaggtgaacctgc-t
gatggatcaaagggcgaattc----------------
[60] Pobliquiloculata_U_Ama15_2_AB636923
------------------------------------------------------------
------------------------------------------------------------
------------------------------------------------------------
------------------------------------------------------------
------------------------------------------------------------
------------------------------------------------------------
------------------------------------------------------------
------------------------------------------------------------
------------------------------------------------------------
------------------------------------------------------------
------------------------------------------------------------
------------------------------------------------------------
------------------------------------------------------------
------------------------------------------------------------
------------------------------------------------------------
------------------------------------------------------------
------------------------------------------------------------
------------------------------------------------------------
------------------------------------------------------------
------------------------------------------------------------
------------------------------------------------------------
------------------------------------------------------------
------------------------------------------------------------
------------------------------------------------------------
------------------------------------------------------------
------------------------------------------------------------
------------------------------------------------------------
------------------------------------------------------------
------------------------------------------------------------
------------------------------------------------------------
------------------------------------------------------------
------------------------------------------------------------
------------------------------------------------------------
------------------------------------------------------------
------------------------------------------------------------
------------------------------------------------------------
------------------------------------------------------------
------------------------------------------------------------
------------------------------------------------------------
-----------------------aagggcaccacaagaac-gcgt-ggagcatgtggctt
aatttgactcaacgcgggaaatcttaccgggtccggacacactgaggattgacaggcaat
atctatt--aaaagaatat-------taat------------------------------
----ttaatatctc--ttt-ttaatagtgttaaatatgctagtcctttcatgattatgtg
ataggtggtgcatggccgttcttagttcgtggagtgatctgtctgcttaattgcgtttca
ctaagggcccataaattcaaggtatgttagctatt-gtttccct-attgaccccttat--
-------attctta-------------------taagcgcgtgtcttt-atggg--tt--
t---a-aacattgcgcatgc-------tgttgggt--cctgaaagcaacgaacgtgaccg
caacgtcttgttgcctttatcttgt--tatat---c-tattaat----------------
-----------------tt-tattaat-----ag--aataact-aacagaggcta-atct
aaaactagac-ggaccgctgtttc-tttc-ttaaaccagaggaaggttgcggc-aataac
-aggtctgcgatgccc-ttagatgttccgggctgcacacgtgctacaa-tgatca-gtac
-agtgagcatctc---aatttatataca-------ccgtattta-gcgctaag-atatga
ttat-tggctc-t-t--tt---a----------gggtcttttaattgta---tttcttat
gcgcgcggtaaagcctgcttcgagagtaagt---gggtaatccattggaagtaatgattt
ctc-ttttatat----agcacacctat-atacggcattcattcccgggatgac-tagttt
cgtc-ttttttgtgcgaa-tgtaatgtatttct--------------------tat-ccg
tatgtgcgattgtcaattcatggtgggga-cagaccattgttaattgttggtctcggtct
taactaggaatgccttgtacgggtctttggttcaacaaaccacccggaatacgtccctgc
cctttgtacacaccgcccgtcgctcttaccgatgaacttctttgtgagtctaagggactg
ggttaatagctat-tt---t----------atagttatatacctatggaaacttatacga
acaatgtgg-tttaaaggaaagagaagtcgtaacaaggc-aacagtaggtgaacctgc-c
gatggatcaaagggcgaattc----------------
[61] Pobliquiloculata_IIb_GYA280_20_AB636884
------------------------------------------------------------
------------------------------------------------------------
------------------------------------------------------------
------------------------------------------------------------
------------------------------------------------------------
------------------------------------------------------------
------------------------------------------------------------
------------------------------------------------------------
------------------------------------------------------------
------------------------------------------------------------
------------------------------------------------------------
------------------------------------------------------------
------------------------------------------------------------
------------------------------------------------------------
------------------------------------------------------------
------------------------------------------------------------
------------------------------------------------------------
------------------------------------------------------------
------------------------------------------------------------
------------------------------------------------------------
------------------------------------------------------------
------------------------------------------------------------
------------------------------------------------------------
------------------------------------------------------------
------------------------------------------------------------
------------------------------------------------------------
------------------------------------------------------------
------------------------------------------------------------
------------------------------------------------------------
------------------------------------------------------------
------------------------------------------------------------
------------------------------------------------------------
------------------------------------------------------------
------------------------------------------------------------
------------------------------------------------------------
------------------------------------------------------------
------------------------------------------------------------
------------------------------------------------------------
------------------------------------------------------------
-----------------------aagggcaccacaagaac-gcgt-ggagcatgtggctt
aatttgactcaacgcgggaaatcttaccgggtccggacacactgaggattgacaggcaat
atctatt--aaaagaatat-------tatt------------------------------
----ttaatatctc--ttt-ttaatagtgttaaatatgctagtcctttcatgattatgtg
ataggtggtgcatggccgttcttagttcgtggagtgatctgtctgcttaattgcgtttca
ctaagggcccataaattcaaggtatgttagctatt-gtttccct-attgaccccttat--
-------attctta-------------------taagcgcgtgtcttt-atggg--tt--
t---a-aacattgcgcatgc-------tgttgggt--cctgaaagcaacgaacgtgaccg
caacgtcttgttgcctttatcttgt--tatat---c-tattaat----------------
-----------------tt-tattaat-----ag--aataact-aacagaggcta-atct
aaaactagac-ggaccgctgtttc-tttc-ttaaaccagaggaaggttgcggc-aataac
-aggtctgtgatgccc-ttagatgttccgggctgcacacgtgctacaa-tgatca-gtac
-agtgagcatctc---aatttatataca-------ccgtattta-gcgctaag-atatga
ttat-tggctc-t-t--tt---a----------gggtcttttaattgta---tttcttat
gcgcgcggtaaagcctgcttcgagagtaagt---gggtaatccattggaagtaatgattt
ctc-ttttatat----agcacacctat-atacggcattcattcccgggatgac-tagttt
cgcc-ttttttgtgcgaa-tgtaatgtatttct--------------------tat-ccg
tatgtgcgattgtcaattcatggtgggga-cagaccattgttaattgttggtctcggtct
taactaggaatgccttgtacgggtctttggttcaacaaaccacccggaatacgtccctgc
cctttgtacacaccgcccgtcgctcttaccgatgaacttctttgtgagtctaagggactg
ggttaatagctat-tt---t----------atagttatatacctatggaaacttatacga
acaatgtgg-tttaaaggaaagagaagtcgtaacaaggc-aacagtaggtgaacctgc-c
gatggatca----------------------------
[62] Pobliquiloculata_IIb_GYA280_18_AB636885
------------------------------------------------------------
------------------------------------------------------------
------------------------------------------------------------
------------------------------------------------------------
------------------------------------------------------------
------------------------------------------------------------
------------------------------------------------------------
------------------------------------------------------------
------------------------------------------------------------
------------------------------------------------------------
------------------------------------------------------------
------------------------------------------------------------
------------------------------------------------------------
------------------------------------------------------------
------------------------------------------------------------
------------------------------------------------------------
------------------------------------------------------------
------------------------------------------------------------
------------------------------------------------------------
------------------------------------------------------------
------------------------------------------------------------
------------------------------------------------------------
------------------------------------------------------------
------------------------------------------------------------
------------------------------------------------------------
------------------------------------------------------------
------------------------------------------------------------
------------------------------------------------------------
------------------------------------------------------------
------------------------------------------------------------
------------------------------------------------------------
------------------------------------------------------------
------------------------------------------------------------
------------------------------------------------------------
------------------------------------------------------------
------------------------------------------------------------
------------------------------------------------------------
------------------------------------------------------------
------------------------------------------------------------
-----------------------aagggcaccacaagaac-gcgt-ggagcatgtggctt
aattcgactcaacgcgggaaatcttaccgggtccggacacactgaggattgacaggcaat
atctatt--aaaagaatat-------tatt------------------------------
----ttaatatctc--ttt-ttaatagtgttaaatatgctagtcctttcatgattatgtg
ataggtggtgcatggccgttcttagttcgtggagtgatctgtctgcttaattgcgtttca
ctaagggcccataaattcaaggtatgttagctatt-gtttccct-attgaccccttat--
-------attctta-------------------taagcgcgtgtcttt-atggg--tt--
t---a-aacattgcgcatgc-------tgttgggt--cctgaaagcaacgaacgtgaccg
caacgtcttgttgcctttatcttgt--tatat---c-tattaat----------------
-----------------tt-tattaat-----ag--aataact-aacagaggcca-atct
aaaactagac-ggaccgctgtttc-tttc-ttaaaccagaggaaggttgcggc-aataac
-aggtctgtgatgccc-ttagatgttccgggctgcacacgtgctacaa-tgatca-gtac
-agtgagcatctc---aatttatataca-------ccgtattta-gcgctaag-atatga
ttat-tggctc-t-t--tt---a----------gggtcttttaattgta---tttcttat
gcgcgcggtaaagcctgcttcgagagtaagt---gggtaatccattggaagtaatgattt
ctc-ttttatat----agcacacctat-atacggcattcattcccgggatgac-tagttt
cgtc-ttttttgtgcgaa-tgtaatgtatttct--------------------tat-ccg
tatgtgcgattgtcaattcatggtgggga-cagaccattgttaattgttggtctcggtct
taactaggaatgccttgtacgggtctttggttcaacaaaccacccggaatacgtccctgc
cctttgtacacaccgcccgtcgctcttaccgatgaacttctttgtgagtctaagggactg
ggttaatagctat-tt---t----------atagttatatacctatggaaacttatacga
acaatgtgg-tttaaaggaaagagaagtcgtaacaaggc-aacagtaggtgaacctgc-c
gatggatca----------------------------
[63] Pobliquiloculata_IIb_GYA280_21_AB636883
------------------------------------------------------------
------------------------------------------------------------
------------------------------------------------------------
------------------------------------------------------------
------------------------------------------------------------
------------------------------------------------------------
------------------------------------------------------------
------------------------------------------------------------
------------------------------------------------------------
------------------------------------------------------------
------------------------------------------------------------
------------------------------------------------------------
------------------------------------------------------------
------------------------------------------------------------
------------------------------------------------------------
------------------------------------------------------------
------------------------------------------------------------
------------------------------------------------------------
------------------------------------------------------------
------------------------------------------------------------
------------------------------------------------------------
------------------------------------------------------------
------------------------------------------------------------
------------------------------------------------------------
------------------------------------------------------------
------------------------------------------------------------
------------------------------------------------------------
------------------------------------------------------------
------------------------------------------------------------
------------------------------------------------------------
------------------------------------------------------------
------------------------------------------------------------
------------------------------------------------------------
------------------------------------------------------------
------------------------------------------------------------
------------------------------------------------------------
------------------------------------------------------------
------------------------------------------------------------
------------------------------------------------------------
-----------------------aagggcaccacaagaac-gcgt-ggagcatgtggctt
aatttgactcaacgcgggaaatcttaccgggtccggacacactgaggattgacaggcaat
atctatt--aaaagaatat-------tatt------------------------------
----ttaatatctc--ttt-ttaatagtgttaaatatgctagtcctttcatgattatgtg
ataggtggtgcatggccgttcttagttcgtggagtgatctgtctgcttaattgcgtttca
ctaagggcccataaattcaaggtatgttagctatt-gtttccct-attgaccccttat--
-------attctta-------------------taagcgcgtgtcttt-atggg--tt--
t---a-aacattgcgcatgc-------tgttgggt--cctgaaagcaacgaacgtgaccg
caacgtcttgttgcctttatcttgt--tatat---c-tattaat----------------
-----------------tt-tattaat-----ag--aataact-aacagaggcta-atct
aaaactagac-ggaccgctgtttc-tttc-ttaaaccagaggaaggttgcggc-aataac
-aggtctgtgatgccc-ttagatgttccgggctgcacacgtgctacaa-tgatca-gtac
-agtgagcatctc---aatttatataca-------ccgtattta-gcgctaag-atatga
ttat-tggctc-t-t--tt---a----------gggccttttaattgta---tttcttat
gcgcgcggtaaagcctgcttcgagagtaagt---gggtaatccattggaagtaatgattt
ctc-ttttatat----agcacacctat-atacggcattcattcccgggatgac-tagttt
cgtc-ttttttgtgcgaa-tgtaatgtatttct--------------------tat-ccg
tatgtgcgattgtcaattcatggtgggga-cggaccattgttaattgttggtctcggtct
taactaggaatgccttgtacgggtctttggttcaacaaaccacccggaatacgtccctgc
cctttgtacacaccgcccgtcgctcttaccgatgaacttctttgtgagtctaagggactg
ggttaatagctat-tt---t----------atagttatatacctatggaaacttatacga
acaatgtgg-tctaaaggaaagagaagtcgtaacaaggc-aacagtaggtgaacctgc-c
gatggatca----------------------------
[64] Pobliquiloculata_IIb_GYA547_59_AB636854
------------------------------------------------------------
------------------------------------------------------------
------------------------------------------------------------
------------------------------------------------------------
------------------------------------------------------------
------------------------------------------------------------
------------------------------------------------------------
------------------------------------------------------------
------------------------------------------------------------
------------------------------------------------------------
------------------------------------------------------------
------------------------------------------------------------
------------------------------------------------------------
------------------------------------------------------------
------------------------------------------------------------
------------------------------------------------------------
------------------------------------------------------------
------------------------------------------------------------
------------------------------------------------------------
------------------------------------------------------------
------------------------------------------------------------
------------------------------------------------------------
------------------------------------------------------------
------------------------------------------------------------
------------------------------------------------------------
------------------------------------------------------------
------------------------------------------------------------
------------------------------------------------------------
------------------------------------------------------------
------------------------------------------------------------
------------------------------------------------------------
------------------------------------------------------------
------------------------------------------------------------
------------------------------------------------------------
------------------------------------------------------------
------------------------------------------------------------
------------------------------------------------------------
------------------------------------------------------------
------------------------------------------------------------
-----------------------aagggcaccacaagaac-gcgt-ggagcatgtggctt
agtttgactcaacgtgggaaatcttaccgggtccggacacactgaagattgacaggcaat
atctatt--aaaagaatat-------taat------------------------------
----ttaatatctc--ttt-ttaatagtgttaaatatgctagtcctttcatgattatgtg
ataggtggtgcatggccgttcttagttcgtggagtgatctgtccgcttaattgcgtttca
ctaagggcccataaattcaaggtatgttagctatt-gtttccct-attgaccccttat--
-------attctta-------------------taagcgcgtgtcttt-atggg--tt--
t---a-aacattgcgcatgc-------tgttgggt--cctgaaagcaacgaacgtgaccg
caacgtcttgttgcctttatcttgt--tatat---cttattaat----------------
-----------------tt-tattaat-----ag--aataact-aacagaggcta-atct
aaaactagac-ggaccgctgtttc-tttc-ttaaaccagaggaaggttgcggc-aataac
-aggtctgtgatgccc-ttagatgttccgggctgcacacgtgctacaa-tgatca-gtac
-agtgagcatctc---aatttatataca-------ccgtattta-gcgctaag-atatgg
ttat-tggctc-t-t--tt---a----------gggtcttttaattgta---tttcttat
gcgcgcggtaaagcctgcttcgagagtaagt---gggtaatccattggaagtaatgattt
ctc-ttttatat----agcacacctat-atacggcattcattcccgggatgac-tagttt
cgtc-ttttttgtgcgaa-tgtaatgtatttct--------------------tat-ccg
tatgtgcgattgtcaattcatggtgggga-cagaccattgttaattgttggtctcggtct
taactaggaatgccttgtacgggtctttggttcaacaaaccacccggaatacgtccctgc
cctttgtacacaccgcccgtcgctcttaccgatgaacttctttgtgagtctaagggactg
ggttaatagctat-tt---t----------atagttatatacctatggaaacttatacga
acaatgtgg-tttaaaggaaagagaagtcgtaacaaggc-aacagtaggtgaacctgc-c
gatggatca----------------------------
[65] Pobliquiloculata_IIb_GYA547_61_AB636852
------------------------------------------------------------
------------------------------------------------------------
------------------------------------------------------------
------------------------------------------------------------
------------------------------------------------------------
------------------------------------------------------------
------------------------------------------------------------
------------------------------------------------------------
------------------------------------------------------------
------------------------------------------------------------
------------------------------------------------------------
------------------------------------------------------------
------------------------------------------------------------
------------------------------------------------------------
------------------------------------------------------------
------------------------------------------------------------
------------------------------------------------------------
------------------------------------------------------------
------------------------------------------------------------
------------------------------------------------------------
------------------------------------------------------------
------------------------------------------------------------
------------------------------------------------------------
------------------------------------------------------------
------------------------------------------------------------
------------------------------------------------------------
------------------------------------------------------------
------------------------------------------------------------
------------------------------------------------------------
------------------------------------------------------------
------------------------------------------------------------
------------------------------------------------------------
------------------------------------------------------------
------------------------------------------------------------
------------------------------------------------------------
------------------------------------------------------------
------------------------------------------------------------
------------------------------------------------------------
------------------------------------------------------------
-----------------------aagggcaccacaagaac-gcgt-ggagcatgtggctt
aatttgactcaacgcgggaaatcttaccgggtccggacacactgaggattgacaggcaat
atctatt--aaaagaatat-------taat------------------------------
----ttaatatctc--ttt-ttaatagtgttaaatatgctagtcctttcatgattatgtg
ataggtggtgcatggccgttcttagttcgtggagtgatctgtctgcttaattgcgtttca
ctaagggcccataaattcaaggtatgttagctatt-gtttccct-attgaccccttat--
-------attctta-------------------taagcgcgtgtcttt-atggg--tt--
t---a-aacattgcgcatgc-------tgttgggt--cctgaaagcaacgaacgtgaccg
caacgtcttgttgcctttatcttgt--tatat---cttattaat----------------
-----------------tt-tattaat-----ag--aataact-aacagaggcta-atct
aaaactagac-ggaccgctgtttc-tttc-ttaaaccagaggaaggttgcggc-aataac
-aggtctgtgatgccc-ttagatgttccgggctgcacacgtgctacaa-tgatca-gtac
-agtgagcatctc---aatttatataca-------ccgtattta-gcgctaag-atatga
ttat-tggctc-t-t--tt---a----------gggtcttttaattgta---tttcttat
gcgcgcggtaaagcctgcttcgagagtaagt---gggtaatccattggaagtaatgattt
ctc-ttttatat----agcacacctat-atacggcattcattcccgggatgac-tagttt
cgtc-ttttttgtgcgaa-tgtaatgtatttct--------------------tat-ccg
tatgtgcgattgtcaactcatggtgggga-cagaccattgtcaattgttggtctcggtct
taactaggaatgccttgtacgggtctttggttcaacaaaccacccggaatacgtccctgc
cctttgtacacaccgcccgtcgctcttaccgatgaacttctttgtgagtctaagggactg
ggttaatagctat-tt---t----------atagttatatacctatggaaacttatacga
acaatgtgg-tttaaaggaaagagaagtcgtaacaaggc-aacagtaggtgaacctgc-c
gatggatca----------------------------
[66] Pobliquiloculata_IIb_GYA547_19_AB636718
------------------------------------------------------------
------------------------------------------------------------
------------------------------------------------------------
------------------------------------------------------------
------------------------------------------------------------
------------------------------------------------------------
------------------------------------------------------------
------------------------------------------------------------
------------------------------------------------------------
------------------------------------------------------------
------------------------------------------------------------
------------------------------------------------------------
------------------------------------------------------------
------------------------------------------------------------
------------------------------------------------------------
------------------------------------------------------------
------------------------------------------------------------
------------------------------------------------------------
------------------------------------------------------------
------------------------------------------------------------
------------------------------------------------------------
------------------------------------------------------------
------------------------------------------------------------
------------------------------------------------------------
------------------------------------------------------------
------------------------------------------------------------
------------------------------------------------------------
------------------------------------------------------------
------------------------------------------------------------
------------------------------------------------------------
------------------------------------------------------------
------------------------------------------------------------
------------------------------------------------------------
------------------------------------------------------------
------------------------------------------------------------
------------------------------------------------------------
------------------------------------------------------------
------------------------------------------------------------
------------------------------------------------------------
-----------------------aagggcaccacaagaac-gcgt-ggagcatgtggctt
aatttgactcaacgcgggaaatcttaccgggtccggacacactgaggattgacaggcaat
atctatt--aaaagaatat-------taat------------------------------
----ttaatatctc--ttt-ttaatagtgttaaatatgctagtcctttcatgattatgtg
ataggtggtgcatggccgttcttagttcgtggagtgatctgtctgcttaattgcgtttca
ctaagggcccataaattcaaggtatgttagctatt-gtttccct-attgaccccttat--
-------attctta-------------------taagcgcgtgtcttt-atggg--tt--
t---a-aacattgcgcatgc-------tgttgggt--cctgaaagcaacgaacgtgaccg
caacgtcttgttgcctttatcttgt--tatat---cttattaat----------------
-----------------tt-tattaat-----ag--aataact-aacagaggcta-atct
aaaactagac-ggaccgctgtttc-tttc-ttaaaccagaggaaggttgcggc-aataac
-aggtctgtgatgccc-ttagatgttccgggctgcacacgtgctacaa-tgatca-gtac
-agtgagcatctc---aatttatataca-------ccgtattta-gcgctaag-atatga
ttat-tggctc-t-t--tt---a----------gggtcttttaattgta---tttcttat
gcgcgcggtaaagcctgcttcgagagtaagt---gggtaatccattggaagtaatgattt
ctc-ttttatat----agcacacctat-atacggcattcattcccgggatgac-tagttt
cgtc-ttttttgtgcgaa-tgtaatgtatttct--------------------tat-ccg
tatgtgcgattgtcaattcatggtgggga-cagaccattgttaattgttggtctcggtct
taactaggaatgccttgtacgggtctttggttcaacaaaccacccggaatacgtccctgc
cctttgtacacaccgcccgtcgctcttaccggtgaacttctttgtgagtctaagggactg
ggttaatagctat-tt---t----------atagttatatacctatggaaacttatacga
acaatgtgg-tttaaaggaaagagaagtcgtaacaaggc-aacagtaggtgaacctgc-c
gatggatca----------------------------
[67] Pobliquiloculata_IIb_GYA547_58_AB636855
------------------------------------------------------------
------------------------------------------------------------
------------------------------------------------------------
------------------------------------------------------------
------------------------------------------------------------
------------------------------------------------------------
------------------------------------------------------------
------------------------------------------------------------
------------------------------------------------------------
------------------------------------------------------------
------------------------------------------------------------
------------------------------------------------------------
------------------------------------------------------------
------------------------------------------------------------
------------------------------------------------------------
------------------------------------------------------------
------------------------------------------------------------
------------------------------------------------------------
------------------------------------------------------------
------------------------------------------------------------
------------------------------------------------------------
------------------------------------------------------------
------------------------------------------------------------
------------------------------------------------------------
------------------------------------------------------------
------------------------------------------------------------
------------------------------------------------------------
------------------------------------------------------------
------------------------------------------------------------
------------------------------------------------------------
------------------------------------------------------------
------------------------------------------------------------
------------------------------------------------------------
------------------------------------------------------------
------------------------------------------------------------
------------------------------------------------------------
------------------------------------------------------------
------------------------------------------------------------
------------------------------------------------------------
-----------------------aagggcaccacaagaac-gcgt-ggagcatgtggctt
aatttgactcaacgcgggaaatcttaccgggtccggacacactgaggattgacaggcaat
atctatt--aaaagaatat-------taat------------------------------
----ttaatatctc--ttt-ttaatagtgttaaatatgctagtcctttcatgattatgtg
ataggtggtgcatggccgttcttagttcgtggagtgatctgtctgcttaattgcgtttca
ctaagggcccataaattcaaggtatgttagctatt-gtttccct-attgaccccttat--
-------attctta-------------------taagcgcgtgtcttt-atggg--tt--
t---a-aacattgcgcatgc-------tgttgggt--cctgaaagcaacgaacgtgaccg
caacgtcttgttgcctttatcttgt--tatat---cttattaat----------------
-----------------tt-tattaat-----ag--aataact-aacagaggcta-atct
aaaactagac-ggaccgctgtttc-tttc-ttaaaccagaggaaggttgcggc-aataac
-aggtctgtgatgccc-ttagatgttccgggctgcacacgtgctacaa-tggtca-gtac
-agtgagcatctc---aatttatataca-------ccgtattta-gcgctaag-atatga
ttat-tggctc-t-t--tt---a----------gggtcttttaattgta---tttcttat
gcgcgcggtaaagcctgcttcgagagtaagt---gggtaatccattggaagtaatgattt
ctc-ttttatat----agcacacctat-atacggcattcattcccgggatgac-tagttt
cgtc-ttttttgtgcgaa-tgtaatgtatttct--------------------tat-ccg
tatgtgcgattgtcaattcatggtgggga-cagaccattgttaattgttggtctcggtct
taactaggaatgccttgtacgggtctttggttcaacaagccacccggaatacgtccctgc
cctttgtacacaccgcccgtcgctcttaccgatgaacttctttgtgagtctaagggactg
ggttaatagctat-tt---t----------atagttatatacctatggaaacttatacga
acaatgtgg-tttaaaggaaagagaagtcgtaacaaggc-aacagtaggtgaacctgc-c
gatggatca----------------------------
[68] Pobliquiloculata_IIb_GYA547_60_AB636853
------------------------------------------------------------
------------------------------------------------------------
------------------------------------------------------------
------------------------------------------------------------
------------------------------------------------------------
------------------------------------------------------------
------------------------------------------------------------
------------------------------------------------------------
------------------------------------------------------------
------------------------------------------------------------
------------------------------------------------------------
------------------------------------------------------------
------------------------------------------------------------
------------------------------------------------------------
------------------------------------------------------------
------------------------------------------------------------
------------------------------------------------------------
------------------------------------------------------------
------------------------------------------------------------
------------------------------------------------------------
------------------------------------------------------------
------------------------------------------------------------
------------------------------------------------------------
------------------------------------------------------------
------------------------------------------------------------
------------------------------------------------------------
------------------------------------------------------------
------------------------------------------------------------
------------------------------------------------------------
------------------------------------------------------------
------------------------------------------------------------
------------------------------------------------------------
------------------------------------------------------------
------------------------------------------------------------
------------------------------------------------------------
------------------------------------------------------------
------------------------------------------------------------
------------------------------------------------------------
------------------------------------------------------------
-----------------------aagggcaccacaagaac-gcgt-ggagcatgtggctt
aatttgactcaacgcgggaaatcttaccgcgtccggacacactgaggattgacaggcaat
atctatt--aaaagaatat-------taat------------------------------
----ttaatatctc--ttt-ttaatagtgttaaatatgctagtcctttcatgattatgtg
ataggtggtgcatggccgttcttagttcgtggagtgatctgtctgcttaattgcgtttca
ctaagggcccataaattcaaggtacgttagctatt-gtttccct-attgaccccttat--
-------attctta-------------------taagcgcgtgtcttt-atggg--tt--
t---a-aacattgcgcatgc-------tgttgggt--cctgaaagcaacgaacgtgaccg
caacgtcttgttgcctttatcttgt--tatat---cttattaat----------------
-----------------tt-tatcaat-----ag--aataact-aacagaggcta-atct
aaaactagac-ggaccgctgtttc-tttc-ttaaaccagaggaaggttgcggc-aataac
-aggtctgtgatgccc-ttagatgttccgggctgcacacgtgctacaa-tgatca-gtac
-agtgagcatctc---aatttatataca-------ccgtattta-gcgctaag-atatga
ttat-tggctc-t-t--tt---a----------gggtcttttaattgta---tttcttgt
gcgcgcggtaaagcctgcttcgagagtaagt---gggtaatccattggaagtaatgattt
ctc-ttttatat----agcacacctat-atacggcattcattcccgggatgac-tagttt
cgtc-ttttttgtgcgaa-tgtaatgtatttct--------------------tat-ccg
tatgtgcgattgtcaattcatggtgggga-cagaccattgttaattgttggtctcggtct
taactaggaatgccttgtacgggtctttggttcaacaaaccacccggaatacgtccctgc
cctttgtacacaccgcccgtcgctcttaccgatgaacttctttgtgagtctaagggactg
ggttaatagctat-tt---t----------atagttatatacctatggaaacttatacga
acaatgtgg-tttaaaggaaagagaagtcgtaacaaggc-aacagtaggtgaacctgc-t
gatggatca----------------------------
[69] Pobliquiloculata_IIb_GYA547_20_AB636851
------------------------------------------------------------
------------------------------------------------------------
------------------------------------------------------------
------------------------------------------------------------
------------------------------------------------------------
------------------------------------------------------------
------------------------------------------------------------
------------------------------------------------------------
------------------------------------------------------------
------------------------------------------------------------
------------------------------------------------------------
------------------------------------------------------------
------------------------------------------------------------
------------------------------------------------------------
------------------------------------------------------------
------------------------------------------------------------
------------------------------------------------------------
------------------------------------------------------------
------------------------------------------------------------
------------------------------------------------------------
------------------------------------------------------------
------------------------------------------------------------
------------------------------------------------------------
------------------------------------------------------------
------------------------------------------------------------
------------------------------------------------------------
------------------------------------------------------------
------------------------------------------------------------
------------------------------------------------------------
------------------------------------------------------------
------------------------------------------------------------
------------------------------------------------------------
------------------------------------------------------------
------------------------------------------------------------
------------------------------------------------------------
------------------------------------------------------------
------------------------------------------------------------
------------------------------------------------------------
------------------------------------------------------------
------------------------agggcaccacaagaac-gcgt-ggagcatgtggctt
aatttgactcaacgcgggaaatcttaccgggtccggacacactgaggattgacaggcaat
atctatt--aaaagaatat-------taat------------------------------
----ttaatatctc--ttt-ttaatagtgttaaatatgctagtcctttcatgattatgtg
ataggtggtgcatggccgttcttagttcgtggagtgatctgtctgcttaattgcgtttca
ctaagggcccataaattcaaggtatgttagctatt-gtttccct-attgaccccttat--
-------attctta-------------------taagcgcgtgtcttt-atggg--tt--
t---a-aacattgcgcatgc-------tgttgggt--cctgaaagcaacgaacgtgaccg
caacgtcttgttgcctttatcttgt--tatat---cttattaat----------------
-----------------tt-tattaat-----ag--aataact-aacagaggcta-atct
aaaactagac-ggaccgctgtttc-tttc-ttaaaccagaggaaggttgcggc-aataac
-aggtctgtgatgccc-ttagatgttccgggctgcacacgtgctacaa-tgatca-gtac
-agtgagcatctc---aatttatataca-------ccgtattta-gcgctaag-atatga
ttat-tggctc-t-t--tt---a----------gggtcttttaattgta---tttcttat
gcgcgcggtaaagcctgcttcgagagtaagt---gggtaatccattggaagtaatgattt
ctc-ttttatat----agcacacctat-atacggcattcattcccgggatgac-tagttt
cgtc-ttttttgtgcgaa-tgtaatgtatttct--------------------tat-ccg
tatgtgcgattgtcaattcatggtgggga-cagaccattgttaattgttggtctcggtct
taactaggaatgccttgtacgggtctttggttcaacgaaccacccggaatacgtccctgc
cctttgtacacaccgcccgtcgctcttaccgatgaacttctttgtgagtctaagggactg
ggttaatagctat-tt---t----------atagttatatacctatggaaacttatacga
acaatgtgg-tttaaaggaaagagaagtcgtaacaaggc-aacagtaggtgaacctgc-t
gatggatca----------------------------
[70] Pobliquiloculata_U_Ama11_1_AB636918
------------------------------------------------------------
------------------------------------------------------------
------------------------------------------------------------
------------------------------------------------------------
------------------------------------------------------------
------------------------------------------------------------
------------------------------------------------------------
------------------------------------------------------------
------------------------------------------------------------
------------------------------------------------------------
------------------------------------------------------------
------------------------------------------------------------
------------------------------------------------------------
------------------------------------------------------------
------------------------------------------------------------
------------------------------------------------------------
------------------------------------------------------------
------------------------------------------------------------
------------------------------------------------------------
------------------------------------------------------------
------------------------------------------------------------
------------------------------------------------------------
------------------------------------------------------------
------------------------------------------------------------
------------------------------------------------------------
------------------------------------------------------------
------------------------------------------------------------
------------------------------------------------------------
------------------------------------------------------------
------------------------------------------------------------
------------------------------------------------------------
------------------------------------------------------------
------------------------------------------------------------
------------------------------------------------------------
------------------------------------------------------------
------------------------------------------------------------
------------------------------------------------------------
------------------------------------------------------------
------------------------------------------------------------
-----------------------aagggcaccacaagaac-gcgt-ggagcatgtggctt
aatttgactcaacgcgggaaatcttaccgggtccggacacactgaggattgacaggcaat
atctatt--aaaagaatat-------taat------------------------------
----ttaatatctc--ttt-ttaatagtgttaaatatgctagtcctttcatgattatgtg
ataggtggtgcatggccgttcttagttcgtggagtgatctgtctgcttaattgcgtttca
ctaagggcccataaattcaaggtatgttagctatt-gtttccct-attgaccccttat--
---------tctta-------------------taagcgcgtgtcttt-atggg--tt--
t---a-aacattgcgcatgc-------tgttgggt--cctgaaagcaacgaacgtgaccg
caacgtcttgttgcctttatcttgt--tatat---c-tattaat----------------
-----------------tt-atttaat-----ag--aataact-aacagaggcta-atct
aaaactagac-ggaccgctgtttc-tttc-ttaaaccagaggaaggttgcggc-aataac
-aggtctgtgatgccc-ttagatgttccgggctgcacacgtgctacaa-tgatca-gtac
-agtgagcatctc---aatctatataca-------ccgtattta-gcgctaag-atatga
ttat-tggctc-t-t--tt---a----------gggtcttttaattgta---tttcttat
gcgcgcggtaaagcctgcttcgagagtaagt---gggtaatccattggaagtaatgattt
ctc-ttttatat----agcacacctat-atacggcattcattcccgggatgac-tagttt
cgtc-ttttttgtgcgaa-tgtaatgtatttct--------------------tat-ccg
tatgtgcgattgtcaattcatggtgggga-cagaccattgttaattgttggtctcggtct
taactaggaatgccttgtacgggtctttggttcaacaaaccacccggaatacgtccctgc
cctttgtacacaccgcccgtcgctcttaccgatgaacttctttgtgagtctaagggactg
ggttaatagctat-tt---t----------atagttatatacctatggaaacttatacga
acaatgtgg-tttaaaggaaagagaagtcgtaacaaggc-aacagtaggtgaacctgc-c
gatggatcaaagggcgaattc----------------
[71] Pobliquiloculata_U_OKI5_2_AB468845
------------------------------------------------------------
------------------------------------------------------------
------------------------------------------------------------
------------------------------------------------------------
------------------------------------------------------------
------------------------------------------------------------
------------------------------------------------------------
------------------------------------------------------------
------------------------------------------------------------
------------------------------------------------------------
------------------------------------------------------------
------------------------------------------------------------
------------------------------------------------------------
------------------------------------------------------------
------------------------------------------------------------
------------------------------------------------------------
------------------------------------------------------------
------------------------------------------------------------
------------------------------------------------------------
------------------------------------------------------------
------------------------------------------------------------
------------------------------------------------------------
------------------------------------------------------------
------------------------------------------------------------
------------------------------------------------------------
------------------------------------------------------------
------------------------------------------------------------
------------------------------------------------------------
------------------------------------------------------------
------------------------------------------------------------
------------------------------------------------------------
------------------------------------------------------------
------------------------------------------------------------
------------------------------------------------------------
------------------------------------------------------------
------------------------------------------------------------
------------------------------------------------------------
------------------------------------------------------------
------------------------------------------------------------
-----------------------aagggcaccacaagaac-gcgt-ggagcatgtggctt
aatttgactcaacgcgggaaatcttaccgggtccggacacactgaggattgacaggcaat
atctatt--aaaagaatat-------tatt------------------------------
----ttaatatctc--ttt-ttaatagtgttaaatatgctagtcctttcatgattatgtg
ataggtggtgcatggccgttcttagttcgtggagtgatctgtctgcttaattgcgtttca
ctaagggcccataaattcaaggtatgttagctatt-gtttccct-attgaccccttat--
---------tctta-------------------taagcgcgtgtcttt-atggg--tt--
t---a-aacattgcgcatgc-------tgttgggt--cctgaaagcaacgaacgtgaccg
caacgtcttgttgcctttatcttgt--tatat---c-tattaat----------------
-----------------tt-atttaat-----ag--gataact-aacagaggcta-atct
aaaactagac-ggaccgctgtttc-tttc-ttaaaccagaggaaggttgcggc-aataac
-aggtctgtgatgccc-ttagatgttccgggctgcacacgtgctacaa-tgatca-gtac
-agtgagcatctc---aatttatataca-------ccgtattta-gcgctaag-atatga
ttat-tggctc-t-t--tt---a----------gggtcttttagttgta---tttcttat
gcgcgcggtaaagcctgcttcgagagtaagt---gggtaatccattggaagtaatgattt
ctc-ttttatat----agcacacctat-atacggcattcattcccgggatgac-tagttt
cgtc-ttttttgtgcgaa-tgtaatgtatttct--------------------tat-ccg
tatgtgcgattgtcaattcatggtgggga-cagaccattgttaattgttggtctcggtct
taactaggaatgccttgtacgggtctttggttcaacaaaccacccggaatacgtccctgc
cctttgtacacaccgcccgtcgctcttaccgatgaacttctttgtgagtctaagggactg
ggttaatagctat-tt---t----------atagttatatacctatggaaacttatacga
acaatgtgg-attaaaggaaagagaagtcgtaacaaggc-aacagtaggtgaacct----
-------------------------------------
[72] Pobliquiloculata_IIb_OKI5_1_AB468844
------------------------------------------------------------
------------------------------------------------------------
------------------------------------------------------------
------------------------------------------------------------
------------------------------------------------------------
------------------------------------------------------------
------------------------------------------------------------
------------------------------------------------------------
------------------------------------------------------------
------------------------------------------------------------
------------------------------------------------------------
------------------------------------------------------------
------------------------------------------------------------
------------------------------------------------------------
------------------------------------------------------------
------------------------------------------------------------
------------------------------------------------------------
------------------------------------------------------------
------------------------------------------------------------
------------------------------------------------------------
------------------------------------------------------------
------------------------------------------------------------
------------------------------------------------------------
------------------------------------------------------------
------------------------------------------------------------
------------------------------------------------------------
------------------------------------------------------------
------------------------------------------------------------
------------------------------------------------------------
------------------------------------------------------------
------------------------------------------------------------
------------------------------------------------------------
------------------------------------------------------------
------------------------------------------------------------
------------------------------------------------------------
------------------------------------------------------------
------------------------------------------------------------
------------------------------------------------------------
------------------------------------------------------------
-----------------------aagggcaccacaagaac-gcgt-ggagcatgtggctt
aatttgactcaacgcgggaaatcttaccgggtccggacacactgaggattgacaggcaat
atctatt--aaaagaatat-------tatt------------------------------
----ttaatatctc--ttt-ttaatagtgttaaatatgctagtcctttcatgattatgtg
ataggtggtgcatggccgttcttagttcgtggagtgatctgtctgcttaattgcgtttca
ctaagggcccataaattcaaggtatgttagctatt-gtttccct-attgaccccttat--
---------tctta-------------------taagcgcgtgtcttt-atggg--tt--
t---a-aacattgcgcatgc-------tgttgggt--cctgaaagcaacgaacgtgaccg
caacgtcttgttgcctttatcttgt--tatat---c-tatt-at----------------
-----------------tt-atttaat-----ag--aataact-aacagaggcta-atct
aaaactagac-ggaccgctgtttc-tttc-ttaaaccagaggaaggttgcggc-aataac
-aggtctgtgatgccc-ttagatgttccgggctgcacacgtgctacaa-tgatca-gtac
-agtgagcatctc---aatttatataca-------ccgtattta-gcgctaag-atatga
ttat-tggctc-t-t--tt---a----------gggttttttaattgta---tttcttat
gcgcgcggtaaagcctgcttcgagagtaagt---gggtaatccattggaagtaatgattt
ctc-ttttatat----agcacacctat-atacggcattcattcccgggatgac-tagttt
cgtc-ttttttgtgcgaa-tgtaatgtatttct--------------------tat-ccg
tatgtgcgattgtcaattcatggtgggga-cagaccattgttaattgttggtctcggtct
taactaggaatgccttgtacgggtctttggttcaacaaaccacccggaatacgtccctgc
cctttgtacacaccgcccgtcgctcttaccgatgaacttctttgtgagtctaagggactg
ggttaatagctat-tt---t----------atagttatatacctatggaaacttatacga
acaatgtgg-attaaaggaaagagaagtcgtaacaaggc-aacagtaggtgaacct----
-------------------------------------
[73] Pobliquiloculata_IIb_Ama30_1_AB636746
------------------------------------------------------------
------------------------------------------------------------
------------------------------------------------------------
------------------------------------------------------------
------------------------------------------------------------
------------------------------------------------------------
------------------------------------------------------------
------------------------------------------------------------
------------------------------------------------------------
------------------------------------------------------------
------------------------------------------------------------
------------------------------------------------------------
------------------------------------------------------------
------------------------------------------------------------
------------------------------------------------------------
------------------------------------------------------------
------------------------------------------------------------
------------------------------------------------------------
------------------------------------------------------------
------------------------------------------------------------
------------------------------------------------------------
------------------------------------------------------------
------------------------------------------------------------
------------------------------------------------------------
------------------------------------------------------------
------------------------------------------------------------
------------------------------------------------------------
------------------------------------------------------------
------------------------------------------------------------
------------------------------------------------------------
------------------------------------------------------------
------------------------------------------------------------
------------------------------------------------------------
------------------------------------------------------------
------------------------------------------------------------
------------------------------------------------------------
------------------------------------------------------------
------------------------------------------------------------
------------------------------------------------------------
-----------------------aagggcaccacaagaac-gcgt-ggagcatgtggctt
aatttgactcaacgcgggaaatcttaccgggtccggacacactgaggattgacaggcaat
atctatt--aaaagaatat-------taat------------------------------
----ttaatatctc--ttt-ttaatagtgttaaatatgctagtcctttcatgattatgtg
ataggtggtgcatggccgttcttagttcgtggagtgatctgtctgcttaattgcgtttca
ctaagggcccataaattcaaggtatgttagctatt-gtttccct-attgaccccttat--
---------tctta-------------------taagcgcgtgtcttt-atggg--tt--
t---a-aacattgcgcatgc-------tgttgggt--cctgaaagcaacgaacgtgaccg
caacgtcttgttgcctttatcttgt--tatat---c-tatt-at----------------
-----------------tt-gtttaat-----ag--aataact-aacagaggcta-atct
aaaactagac-ggaccgctgtttc-tttc-ttaaaccagaggaaggttgcggc-aataac
-aggtctgtgatgccc-ttagatgttccgggctgcacacgtgctacaa-tgatca-gtac
-agtgagcatctc---aatttatataca-------ccgtattta-gcgctaag-atatga
ttat-tggctc-t-t--tt---a----------gggtcttttaattgta---tttcttat
gcgcgcggtaaagcctgcttcgagagtaagt---gggtaatccattggaagtaatgattt
ctc-ttttatat----agcacacctat-atacggcattcattcccgggatgac-tagttt
cgtc-ttttttgtgcgaa-tgtaatgtatttct--------------------tat-ccg
tatgtgcgattgtcaattcatggtgggga-cagaccattgttaattgttggtctcggtct
taactaggaatgccttgtacgggtctttggttcaacaaaccacccggaatacgtccctgc
cctttgtacacaccgcccgtcgctcttaccgatgaacttctttgtgagtctaagggactg
ggttaatagctat-tt---tt---------atagttatatacctatggaaacttatacga
acaatgtgg-tttaaaggaaagagaagtcgtaacaaggc-aacagtaggtgaacctgc-c
gatggatcaaagggcgaattc----------------
[74] Pobliquiloculata_U_Ama14_1_AB636920
------------------------------------------------------------
------------------------------------------------------------
------------------------------------------------------------
------------------------------------------------------------
------------------------------------------------------------
------------------------------------------------------------
------------------------------------------------------------
------------------------------------------------------------
------------------------------------------------------------
------------------------------------------------------------
------------------------------------------------------------
------------------------------------------------------------
------------------------------------------------------------
------------------------------------------------------------
------------------------------------------------------------
------------------------------------------------------------
------------------------------------------------------------
------------------------------------------------------------
------------------------------------------------------------
------------------------------------------------------------
------------------------------------------------------------
------------------------------------------------------------
------------------------------------------------------------
------------------------------------------------------------
------------------------------------------------------------
------------------------------------------------------------
------------------------------------------------------------
------------------------------------------------------------
------------------------------------------------------------
------------------------------------------------------------
------------------------------------------------------------
------------------------------------------------------------
------------------------------------------------------------
------------------------------------------------------------
------------------------------------------------------------
------------------------------------------------------------
------------------------------------------------------------
------------------------------------------------------------
------------------------------------------------------------
-----------------------aagggcaccacaagaac-gcgt-ggagcatgtggctt
aatttgactcaacgcgggaaatcttaccgggtccggacacactgaggattgacaggcaat
atctatt--aaaagaatat-------tatt------------------------------
----ttaatatctc--ttt-ttaatagtgttaaatatgctagtcctttcatgattatgtg
ataggtggtgcatggccgttcttagttcgtggagtgatctgtctgcttaattgcgtttca
ctaagggcccataaattcaaggtatgttagctatt-gtttccct-attgaccccttat--
---------tctta-------------------taagcgcgtgtcttt-atggg--tt--
t---a-aacattgcgcatgc-------tgttgggt--cctgaaagcaacgaacgtgaccg
caacgtcttgttgcctttatcttgt--tatat---c-tattaat----------------
-----------------tt-tattaat-----ag--aataact-aacagaggcta-atct
aaaactagac-ggaccgctgtttc-tttc-ttaaaccagaggaaggttgcggc-aataac
-aggtctgtgatgccc-ttagatgttccgggctgcacacgtgctacaa-tgatca-gtac
-agtgagcatctc---aatttatataca-------ccgtattta-gcgctaag-atatga
ttat-tggctc-t-t--tt---a----------gggtcttttaattgta---tttcttat
gcgcgcggtaaagcctgcttcgagagtaagt---gggtaatccactggaagtaatgattt
ctc-ttttatat----agcacacctat-atacggcattcattcccgggatgac-tagttt
cgtc-ttttttgtgcgaa-tgtaatgtatttct--------------------tat-ccg
tatgtgcgattgtcaattcatggtgggga-cagaccattgttaattgttggtctcggtct
taactaggaatgccttgtacgggtctttggttcaacaaaccacccggaatacgtccctgc
cctttgtacacaccgcccgtcgctcttaccgatgaacttctttgtgagtctaagggactg
ggttaatagctat-tt---ta---------ttagttatatacctatggaaacttatacga
acaatgtgg-tttaaaggaaagagaagtcgtaacaaggc-aacagtaggtgaacctgc-t
gatggatcaaagggcgaattctgcagatatccat---
[75] Pobliquiloculata_IIb_GYA478_93_AB636726
------------------------------------------------------------
------------------------------------------------------------
------------------------------------------------------------
------------------------------------------------------------
------------------------------------------------------------
------------------------------------------------------------
------------------------------------------------------------
------------------------------------------------------------
------------------------------------------------------------
------------------------------------------------------------
------------------------------------------------------------
------------------------------------------------------------
------------------------------------------------------------
------------------------------------------------------------
------------------------------------------------------------
------------------------------------------------------------
------------------------------------------------------------
------------------------------------------------------------
------------------------------------------------------------
------------------------------------------------------------
------------------------------------------------------------
------------------------------------------------------------
------------------------------------------------------------
------------------------------------------------------------
------------------------------------------------------------
------------------------------------------------------------
------------------------------------------------------------
------------------------------------------------------------
------------------------------------------------------------
------------------------------------------------------------
------------------------------------------------------------
------------------------------------------------------------
------------------------------------------------------------
------------------------------------------------------------
------------------------------------------------------------
------------------------------------------------------------
------------------------------------------------------------
------------------------------------------------------------
------------------------------------------------------------
-----------------------aagggcaccacaagaac-gcgt-ggagcatgtggctt
aatttgactcaacgcgggaaatcttaccgggtccggacacactgaggattgacaggcaat
atctatt--aaaagaatat-------tatt------------------------------
----ttaatatctc--ttt-ttaatagtgttaaatatgctagtcctttcatgattatgtg
ataggtggtgcatggccgttcttagttcgtggagtgatctgtctgcttaattgcgtttca
ctaagggcccataaattcaaggtatgttagctatt-gtttccct-attgaccccttat--
-------a-tctta-------------------taagcgcgtgtcttt-atggg--tt--
t---a-aacattgcgcatgc-------tgttgggt--cctgaaagcaacgaacgtgaccg
caacgtcttgttgcctttatcttgt--tatat---c-tattaat----------------
-----------------tt-tattaat-----ag--aataact-aacagaggcta-atct
aaaactagac-ggaccgctgtttc-tttc-ttaaaccagaggaaggttgcggc-aataac
-aggtctgtgatgccc-ttagatgttccgggctgcacacgtgctacaa-tgatca-gtac
-agtgagcatctc---aatttatataca-------ccgtattta-gcgctaag-atatga
ttat-tggctc-t-t--tt---a----------gggtcttttaattgta---tttcttat
gcgcgcggtaaagcctgcttcgagagtaagt---gggtaatccattggaagtaatgattt
ctc-ttttatat----agcacacctat-atacggcattcattcccgggatgac-tagttt
cgtc-ttttttgtgcgaa-tgtaatgtatttct--------------------tat-ccg
tatgtgcgattgtcaattcatggtgggga-cagaccattgttaattgttggtctcggtct
taactaggaatgccttgtacgggtctttggttcaacaaaccacccggaatacgtccctgc
cctttgtacacaccgcccgtcgctcttaccgatgaacttctttgtgagtctaagggactg
ggttaatagctat-tt---tt---------atagttatatacctatggaaacttatacga
acaatgtgg-tttaaaggaaagagaagtcgtaacaaggc-aacagtaggtgaacctgc-c
gatggatca----------------------------
[76] Pobliquiloculata_IIb_Ama17_1_AB636745
------------------------------------------------------------
------------------------------------------------------------
------------------------------------------------------------
------------------------------------------------------------
------------------------------------------------------------
------------------------------------------------------------
------------------------------------------------------------
------------------------------------------------------------
------------------------------------------------------------
------------------------------------------------------------
------------------------------------------------------------
------------------------------------------------------------
------------------------------------------------------------
------------------------------------------------------------
------------------------------------------------------------
------------------------------------------------------------
------------------------------------------------------------
------------------------------------------------------------
------------------------------------------------------------
------------------------------------------------------------
------------------------------------------------------------
------------------------------------------------------------
------------------------------------------------------------
------------------------------------------------------------
------------------------------------------------------------
------------------------------------------------------------
------------------------------------------------------------
------------------------------------------------------------
------------------------------------------------------------
------------------------------------------------------------
------------------------------------------------------------
------------------------------------------------------------
------------------------------------------------------------
------------------------------------------------------------
------------------------------------------------------------
------------------------------------------------------------
------------------------------------------------------------
------------------------------------------------------------
------------------------------------------------------------
-----------------------aagggcaccacaagaac-gcgt-ggagcatgtggctt
aatttgactcaacgcgggaaatcttaccgggtccggacacactgaggattgacaggcaat
atctatt--aaaagaatat-------tatt------------------------------
----ttaatatctc--ttt-ttaatagtgttaaatatgctagtcctttcatgattatgtg
ataggtggtgcatggccgttcttagttcgtggagtgatctgtctgcttaattgcgtttca
ctaagggcccataaattcaaggtatgttagctatt-gtttccct-attgaccccttat--
-------a-tctta-------------------taagcgcgtgtcttt-atggg--tt--
t---a-aacattgcgcatgc-------tgttgggt--cctgaaagcaacgaacgtgaccg
caacgtcttgttgcctttatcttgt--tatat---c-tattaat----------------
-----------------tt-tattaat-----ag--aataact-aacagaggcta-atct
aaaactagac-ggaccgctgtttc-tttc-ttaaaccagaggaaggttgcggc-aataac
-aggtctgtgatgccc-ttagatgttccgggctgcacacgtgctacaa-tgatca-gtac
-agtgagcatctc---aatttatataca-------ccgtattta-gcgctaag-atatga
ttat-tggctc-t-t--tt---a----------gggtcttttaattgta---tttcttat
gcgcgcggtaaagcctgcttcgagagtaagt---gggtaatccattggaagtaatgattt
ctc-ttttatat----agcacacctat-atacggcattcattcccgggatgac-tagttt
cgtc-ttttttgtgcgaa-tgtaatgtatttct--------------------tat-ccg
tatgtgcgattgtcaattcatggtgggga-cagaccattgttaattgttggtctcggtct
taactaggaatgccttgtacgggtctttggttcaacaaaccacccggaatacgtccctgc
cctttgtacacaccgcccgtcgctcttaccgatgaacttctttgtgagtctaagggactg
ggttaatagctat-tt---ta---------ttagttatatacctatggaaacttatacga
acaatgtgg-tttaaaggaaagagaagtcgtaacaaggc-aacagtaggtgaacctgc-c
gatggatcaaagggcgaattc----------------
[77] Pobliquiloculata_IIb_Ama10_2_AB636743
------------------------------------------------------------
------------------------------------------------------------
------------------------------------------------------------
------------------------------------------------------------
------------------------------------------------------------
------------------------------------------------------------
------------------------------------------------------------
------------------------------------------------------------
------------------------------------------------------------
------------------------------------------------------------
------------------------------------------------------------
------------------------------------------------------------
------------------------------------------------------------
------------------------------------------------------------
------------------------------------------------------------
------------------------------------------------------------
------------------------------------------------------------
------------------------------------------------------------
------------------------------------------------------------
------------------------------------------------------------
------------------------------------------------------------
------------------------------------------------------------
------------------------------------------------------------
------------------------------------------------------------
------------------------------------------------------------
------------------------------------------------------------
------------------------------------------------------------
------------------------------------------------------------
------------------------------------------------------------
------------------------------------------------------------
------------------------------------------------------------
------------------------------------------------------------
------------------------------------------------------------
------------------------------------------------------------
------------------------------------------------------------
------------------------------------------------------------
------------------------------------------------------------
------------------------------------------------------------
------------------------------------------------------------
-----------------------aagggcaccacaagaac-gcgt-ggagcatgtggctt
aatttgactcaacgcgggaaatcttaccgggtccggacacactgaggattgacaggcaat
atctatt--aaaagaatat-------tatt------------------------------
----ttaatatctc--ttt-ttaatagtgttaaatatgctagtcctttcatgattatgtg
ataggtggtgcatggccgttcttagttcgtggagtgatctgtctgcttaattgcgtttca
ctaagggcccataaattcaaggtatgttagctatt-gtttccct-attgaccccttat--
-------attctta-------------------taagcgcgtgtcttt-atggg--tt--
t---a-aacattgcgcatgc-------tgttgggt--cctgaaagcaacgaacgtgaccg
caacgtcttgttgcctttatcttgttatatat---c-tattaat----------------
-----------------tt-tattaat-----ag--aataact-aacagaggcta-atct
aaaactagac-ggaccgctgtttc-tttc-ttaaaccagaggaaggttgcggc-aataac
-aggtctgtgatgccc-ttagatgttccgggctgcacacgtgctacaa-tgatca-gtac
-agtgagcatctc---aatttatataca-------ccgtattta-gcgctaag-atatga
ttat-tggctc-t-t--tt---a----------gggtcttttaattgta---tttcttat
gcgcgcggtaaagcctgcttcgagagtaagt---gggtaatccattggaagtaatgattt
ctc-ttttatat----agcacacctat-atacggcattcattcccgggatgac-tagttt
cgtc-ttttttgtgcgaa-tgtaatgtatttct--------------------tat-ccg
tatgtgcgattgtcaattcatggtgggga-cagaccattgttaattgttggtctcggtct
taactaggaatgccttgtacgggtctttggttcaacaaaccacccggaatacgtccctgc
cctttgtacacaccgcccgtcgctcttaccgatgaacttctttgtgagtctaagggactg
ggttaatagctat-tt---tt---------atagttatatacctatggaaacttatacga
acaatgtgg-tttaaaggaaagagaagtcgtaacaaggc-aacagtaggtgaacctgc-t
gatggatcaaagggcgaattctgcagatatccat---
[78] Pobliquiloculata_U_OKI2_2_AB468841
------------------------------------------------------------
------------------------------------------------------------
------------------------------------------------------------
------------------------------------------------------------
------------------------------------------------------------
------------------------------------------------------------
------------------------------------------------------------
------------------------------------------------------------
------------------------------------------------------------
------------------------------------------------------------
------------------------------------------------------------
------------------------------------------------------------
------------------------------------------------------------
------------------------------------------------------------
------------------------------------------------------------
------------------------------------------------------------
------------------------------------------------------------
------------------------------------------------------------
------------------------------------------------------------
------------------------------------------------------------
------------------------------------------------------------
------------------------------------------------------------
------------------------------------------------------------
------------------------------------------------------------
------------------------------------------------------------
------------------------------------------------------------
------------------------------------------------------------
------------------------------------------------------------
------------------------------------------------------------
------------------------------------------------------------
------------------------------------------------------------
------------------------------------------------------------
------------------------------------------------------------
------------------------------------------------------------
------------------------------------------------------------
------------------------------------------------------------
------------------------------------------------------------
------------------------------------------------------------
------------------------------------------------------------
-----------------------aagggcaccacaagaac-gcgc-ggagcatgtggctt
aatttgactcaacgcgggaaatcttaccgggtccggacacactgaggattgacaggcaat
atctatt--aaaagaatgt-------tatt------------------------------
----ataacatctc--ttt-ttaatagtgttaaatatgctagtcctttcatgattatgtg
ataggtggtgcatggccgttcttagttcgtggagtgatctgtctgcttaattgcgtttca
ctaagggcccataaattcaaggtatgttagctatt-gtttccct-attgaccccttat--
-------attctta-------------------taagcgcgtgtcttt-atggg--tt--
t---a-aacattgcgcatgc-------tgttgggt--cctgaaagcaacgaacgtgaccg
caacgtcttgttgcctttatcttgt--tatat---c-tattaat----------------
-----------------tt-tattaat-----ag--aataact-aacagaggcta-atct
aaaactagac-ggaccgctgtttc-tttc-ttaaaccagaggaaggttgcggc-aataac
-aggtctgtgatgccc-ttagatgttccgggctgcacacgtgctacaa-tgatca-gtac
-agtgagcatctc---aatttatataca-------ccgtattta-gcgctaag-atatga
ttat-tggctc-t-t--tt---a----------gggtcttttaattgta---tttcttat
gcgcgcggtaaagcctgcttcgagagtaagt---gggtaatccattggaagtaatgattt
ctc-ttttatat----agcacacctat-atacggcattcattcccgggatgac-tagttt
cgtc-ttttttgtgcgaa-tgtaatgtatttct--------------------tat-ccg
tatgtgcgattgtcaattcatggtgggga-cagaccattgttaattgttggtctcggtct
taactaggaatgccttgtacgggtctttggttcaacaaaccacccggaatacgtccctgc
cctttgtacacaccgcccgtcgctcttaccgatgaacttctttgtgagtctaagggactg
ggttaatagctat-tt---tt---------atagttatatacctatggaaacttatacga
acaatgtgg-tttaaaggaaagagaagtcgtaacaaggc-aacagtaggtgaacct----
-------------------------------------
[79] Pobliquiloculata_IIb_Ama25_1_AB636739
------------------------------------------------------------
------------------------------------------------------------
------------------------------------------------------------
------------------------------------------------------------
------------------------------------------------------------
------------------------------------------------------------
------------------------------------------------------------
------------------------------------------------------------
------------------------------------------------------------
------------------------------------------------------------
------------------------------------------------------------
------------------------------------------------------------
------------------------------------------------------------
------------------------------------------------------------
------------------------------------------------------------
------------------------------------------------------------
------------------------------------------------------------
------------------------------------------------------------
------------------------------------------------------------
------------------------------------------------------------
------------------------------------------------------------
------------------------------------------------------------
------------------------------------------------------------
------------------------------------------------------------
------------------------------------------------------------
------------------------------------------------------------
------------------------------------------------------------
------------------------------------------------------------
------------------------------------------------------------
------------------------------------------------------------
------------------------------------------------------------
------------------------------------------------------------
------------------------------------------------------------
------------------------------------------------------------
------------------------------------------------------------
------------------------------------------------------------
------------------------------------------------------------
------------------------------------------------------------
------------------------------------------------------------
-----------------------aagggcaccacaagaac-gcgt-ggagcatgtggctt
aatttgactcaacgcgggaaatcttaccgggtccggacacactgaggattgacaggcaat
atctatt--aaaagaatgt-------tatt------------------------------
----ataacatctc--ttt-ttaatagtgttaaatatgctagtcctttcatgattatgtg
ataggtggtgcatggccgttcttagttcgtggagtgatctgtctgcttaattgcgtttca
ctaagggcccataaattcaaggtatgttagctatt-gtttccct-attgaccccttat--
-------attctta-------------------taagcgcgtgtcttt-atggg--tt--
t---a-aacattgcgcatgc-------tgttgggt--cctgaaagcaacgaacgtgaccg
caacgtcttgttgcctttatcttgttatatat---c-tattaat----------------
-----------------tt-tattaat-----ag--aataact-aacagaggcta-atct
aaaactagac-ggaccgctgcttc-tttc-ttaaaccagaggaaggttgcggc-aataac
-aggtctgtgatgccc-ttagatgttccgggctgcacacgtgctacaa-tgatca-gtac
-agtgagcatctc---aatttatataca-------ccgtattta-gcgctaag-atatga
ttat-tggctc-t-t--tt---a----------gggtcttttaattgta---tttcttat
gcgcgcggtaaagcctgcttcgagagtaagt---gggtaatccattggaagtaatgattt
ctc-ttttatat----agcacacctat-atacggcattcattcccgggatgac-tagttt
cgtc-ttttttgtgcgaa-tgtaatgtatttct--------------------tat-ccg
tatgtgcgattgtcaattcatggtgggga-cagaccattgttaattgttggtctcggtct
taactaggaatgccttgtacgggtctttggttcaacaaaccacccggaatacgtccctgc
cctttgtacacaccgcccgtcgctcttaccgatgaacttctttgtgagtctaagggactg
ggttaatatctat-tt---tt---------atagttatatacctatggaaacttatacga
acaatgtgg-tttaaaggaaagagaagtcgtaacaaggc-aacagtaggtgaacctgc-t
gatggatcaaagggcgaatt-----------------
[80] Pobliquiloculata_IIb_Y1224_68_AB636840
------------------------------------------------------------
------------------------------------------------------------
------------------------------------------------------------
------------------------------------------------------------
------------------------------------------------------------
------------------------------------------------------------
------------------------------------------------------------
------------------------------------------------------------
------------------------------------------------------------
------------------------------------------------------------
------------------------------------------------------------
------------------------------------------------------------
------------------------------------------------------------
------------------------------------------------------------
------------------------------------------------------------
------------------------------------------------------------
------------------------------------------------------------
------------------------------------------------------------
------------------------------------------------------------
------------------------------------------------------------
------------------------------------------------------------
------------------------------------------------------------
------------------------------------------------------------
------------------------------------------------------------
------------------------------------------------------------
------------------------------------------------------------
------------------------------------------------------------
------------------------------------------------------------
------------------------------------------------------------
------------------------------------------------------------
------------------------------------------------------------
------------------------------------------------------------
------------------------------------------------------------
------------------------------------------------------------
------------------------------------------------------------
------------------------------------------------------------
------------------------------------------------------------
------------------------------------------------------------
------------------------------------------------------------
-----------------------aagggcaccacaagaac-gcgt-ggagcatgtggctt
aatttgactcaacgcgggaaatcttaccgggtccggacacactgaggattgacaggcaat
atctatt--aaaagaatgt-------tatt------------------------------
----ataacatctc--ttt-ttaatagtgttaaatatgctagtcctttcatgattatgtg
ataggtggtgcatggccgttcttagttcgtggagtgatctgtctgcttaattgcgtttca
ctaagggcccataaattcaaggtatgttagctatt-gtttccct-attgaccccttat--
---------tctta-------------------taagcgcgtgtcttt-atggg--tt--
t---a-aacattgcgcatgc-------tgttgggt--cctgaaagcaacgaacgtgaccg
caacgtcttgttgcctttatcttgt--tatat---c-tattaat----------------
-----------------tt-tattaat-----ag--aataact-aacagaggcta-atct
aaaactagac-ggaccgctgtttc-tttc-ttaaaccagaggaaggttgcggc-aataac
-aggtctgtgatgccc-ttagatgttccgggctgcacacgtgctacaa-tgatca-gtac
-agtgagcatctc---aatttatataca-------ccgtattta-gcgctaag-atatga
ttat-tggctc-t-t--tt---a----------gggtcttttaattgta---tttcttat
gcgcgtggtaaagcctgcttcgagagtaagt---gggtaatccattggaagtaatgattt
ctc-ttttatat----agcacacctat-atacggcattcattcccgggatgac-tagttt
cgtc-ttttttgtgcgaa-tgtaatgtatttct--------------------tat-ccg
tatgtgcgattgtcaattcatggtgggga-cagaccattgttaattgttggtctcggtct
taactaggaatgccttgtacgggtctttggttcaacaaaccacccggaatacgtccctgc
cctttgtacacaccgcccgtcgctcttaccgatgaacttctttgtgagtctaagggactg
ggttaatagcta--tt---tt---------atagttatatacctatggaaacttatacga
acaatgtgg-tttaaaggaaagagaagtcgtaacaaggc-aacagtaggtgaacctgc-c
gatggatca----------------------------
[81] Pobliquiloculata_IIb_Y1224_65_AB636713
------------------------------------------------------------
------------------------------------------------------------
------------------------------------------------------------
------------------------------------------------------------
------------------------------------------------------------
------------------------------------------------------------
------------------------------------------------------------
------------------------------------------------------------
------------------------------------------------------------
------------------------------------------------------------
------------------------------------------------------------
------------------------------------------------------------
------------------------------------------------------------
------------------------------------------------------------
------------------------------------------------------------
------------------------------------------------------------
------------------------------------------------------------
------------------------------------------------------------
------------------------------------------------------------
------------------------------------------------------------
------------------------------------------------------------
------------------------------------------------------------
------------------------------------------------------------
------------------------------------------------------------
------------------------------------------------------------
------------------------------------------------------------
------------------------------------------------------------
------------------------------------------------------------
------------------------------------------------------------
------------------------------------------------------------
------------------------------------------------------------
------------------------------------------------------------
------------------------------------------------------------
------------------------------------------------------------
------------------------------------------------------------
------------------------------------------------------------
------------------------------------------------------------
------------------------------------------------------------
------------------------------------------------------------
-----------------------aagggcaccacaagaac-gcgt-ggagcatgtggctt
aatttgactcaacgcgggaaatcttaccgggtccggacacactgaggattgacaggcaat
atctatt--aaaagaatgt-------tatt------------------------------
----ataacatctc--ttt-ttaatagtgttaaatatgctagtcctttcatgattatgtg
ataggtggtgcatggccgttcttagttcgtggagtgatctgtctgcttaattgcgtttca
ctaagggcccataaattcaaggtatgttagctatt-gtttccct-attgaccccttat--
---------tctta-------------------taagcgcgtgtcttt-atggg--tt--
t---a-aacattgcgcatgc-------tgttgggt--cctgaaagcaacgaacgtgaccg
caacgtcttgttgcctttatcttgt--tatat---c-tattaat----------------
-----------------tt-tattaat-----ag--aataact-aacagaggcta-atct
aaaactagac-ggaccgctgtttc-tttc-ttaaaccagaggaaggttgcggc-aataac
-aggtctgtgatgccc-ttagatgttccgggctgcacacgtgctacaa-tgatca-gtac
-agtgagcatctc---aatttatataca-------ccgtattta-gcgctaag-atatga
ttat-tggctc-t-t--tt---a----------gggtcttttaattgta---tttcttat
gcgcgcggtaaagcctgcttcgagagtaagt---gggtaatccattggaagtaatgattt
ctc-ttttatat----agcacacctat-atacggcattcattcccgggatgac-tagttt
cgtc-ttttttgtgcgaa-tgtaatgtatttct--------------------tat-ccg
tatgtgcgattgtcaattcatggtgggga-cagaccattgttaattgttggtctcggtct
taactaggaatgccttgtacgggtctttggttcaacaaaccacccggaatacgtccctgc
cctttgtacacaccgcccgtcgctcttaccgatgaacttctttgtgagtctaagggactg
ggttaatagcta--tt---tt---------atagttatatacctatggaaacttatacga
acaatgtgg-tttaaaggaaagagaagtcgtaacaaggc-aacagtaggtgaacctgc-t
gatggatca----------------------------
[82] Pobliquiloculata_IIb_Ama26_5_AB636740
------------------------------------------------------------
------------------------------------------------------------
------------------------------------------------------------
------------------------------------------------------------
------------------------------------------------------------
------------------------------------------------------------
------------------------------------------------------------
------------------------------------------------------------
------------------------------------------------------------
------------------------------------------------------------
------------------------------------------------------------
------------------------------------------------------------
------------------------------------------------------------
------------------------------------------------------------
------------------------------------------------------------
------------------------------------------------------------
------------------------------------------------------------
------------------------------------------------------------
------------------------------------------------------------
------------------------------------------------------------
------------------------------------------------------------
------------------------------------------------------------
------------------------------------------------------------
------------------------------------------------------------
------------------------------------------------------------
------------------------------------------------------------
------------------------------------------------------------
------------------------------------------------------------
------------------------------------------------------------
------------------------------------------------------------
------------------------------------------------------------
------------------------------------------------------------
------------------------------------------------------------
------------------------------------------------------------
------------------------------------------------------------
------------------------------------------------------------
------------------------------------------------------------
------------------------------------------------------------
------------------------------------------------------------
-----------------------aagggcaccacaagaac-gcgt-ggagcatgtggctt
aatttgactcaacgcgggaaatcttaccgggtccggacacactgaggattgacaggcaat
atctatt--aaaagaatgt-------tatt------------------------------
----ataacatctc--ttt-ttaatagtgttaaatatgctagtcctttcatgattatgtg
ataggtggtgcatggccgttcttagttcgtggagtgatctgtctgcttaattgcgtttca
ctaagggcccataaattcaaggtatgttagctatt-gtttccct-attgaccccttat--
-------a-tctta-------------------taagcgcgtgtcttt-atggg--tt--
t---a-aacattgcgcatgc-------tgttgggt--cctgaaagcaacgaacgtgaccg
caacgtcttgttgcctttatcttgt--tatat---c-tattaat----------------
-----------------tt-tattaat-----ag--aataact-aacagaggcta-atct
aaaactagac-ggaccgctgtttc-tttc-ttaaaccagaggaaggttgcggc-aataac
-aggtctgtgatgccc-ttagatgttccgggctgcacacgtgctacaa-tgatca-gtac
-agtgagcatctc---aatttatataca-------ccgtattta-gcgctaag-atatga
ttat-tggctc-t-t--tt---a----------gggtcttttaattgta---tttcttat
gcgcgcggtaaagcctgcttcgagagtaagt---gggtaatccattggaagtaatgattt
ctc-ttttatat----agcacacctat-atacggcattcattcccgggatgac-tagttt
cgtc-ttttttgtgcgaa-tgtaatgtatttct--------------------tat-ccg
tatgtgcgattgtcaattcatggtgggga-cagaccattgttaattgttggtctcggtct
taactaggaatgccttgtacgggtctttggttcaacaaaccacccggaatacgtccctgc
cctttgtacacaccgcccgtcgctcttaccgatgaacttctttgtgagtctaagggactg
ggttaatagcta--tt---tt---------atagttatatacctatggaaacttatacga
acaatgtgg-tttaaaggaaagagaagtcgtaacaaggc-aacagtaggtgaacctgc-c
gatggatcaaagggcgaatt-----------------
[83] Pobliquiloculata_IIb_Y1220_60_AB636712
------------------------------------------------------------
------------------------------------------------------------
------------------------------------------------------------
------------------------------------------------------------
------------------------------------------------------------
------------------------------------------------------------
------------------------------------------------------------
------------------------------------------------------------
------------------------------------------------------------
------------------------------------------------------------
------------------------------------------------------------
------------------------------------------------------------
------------------------------------------------------------
------------------------------------------------------------
------------------------------------------------------------
------------------------------------------------------------
------------------------------------------------------------
------------------------------------------------------------
------------------------------------------------------------
------------------------------------------------------------
------------------------------------------------------------
------------------------------------------------------------
------------------------------------------------------------
------------------------------------------------------------
------------------------------------------------------------
------------------------------------------------------------
------------------------------------------------------------
------------------------------------------------------------
------------------------------------------------------------
------------------------------------------------------------
------------------------------------------------------------
------------------------------------------------------------
------------------------------------------------------------
------------------------------------------------------------
------------------------------------------------------------
------------------------------------------------------------
------------------------------------------------------------
------------------------------------------------------------
------------------------------------------------------------
-----------------------aagggcaccacaagaac-gcgt-ggagcatgtggctt
aatttgactcaacgcgggaaatcttaccgggtccggacacactgaggattgacaggcaat
atctatt--aaaagaatgt-------tatt------------------------------
----ataacatctc--ttt-ttaatagtgttaaatatgctagtcctttcatgattatgtg
ataggtggtgcatggccgttcttagttcgtggagtgatctgtctgcttaattgcgtttca
ctaagggcccataaattcaaggtatgttagctatt-gtttccct-attgaccccttat--
---------tctta-------------------taagcgcgtgtcttt-atggg--tt--
t---a-aacattgcgcatgc-------tgttgggt--cctgaaagcaacgaacgtgaccg
caacgtcttgttgcctttatcttgt--tatatatct-tattaat----------------
-----------------tt-tattaat----aag--aataact-aacagaggcta-atct
aaaactagac-ggaccgctgtttc-tttc-ttaaaccagaggaaggttgcggc-aataac
-aggtctgtgatgccc-ttagatgttccgggctgcacacgtgctacaa-tgatca-gtac
-agtgagcatctc---aatttatataca-------ccgtattta-gcgctaag-atatga
ttat-tggctc-t-t--tt---a----------gggtcttttaattgta---tttcttat
gcgcgcggtaaagcctgcttcgagagtaagt---gggtaatccattggaagtaatgattt
ctc-ttttatat----agcacacctat-atacggcattcattcccgggatgac-tagttt
cgtc-ttttttgtgcgaa-tgtaatgtatttct--------------------tat-ccg
tatgtgcgattgtcaattcatggtgggga-cagaccattgttaattgttggtctcggtct
taactaggaatgccttgtacgggtctttggttcaacaaaccacccggaatacgtccctgc
cctttgtacacaccgcccgtcgctcttaccgatgaacttctttgtgagtctaagggactg
ggttaatagcta--tt---tt---------atagttatatacctatggaaacttatacga
acaatgtgg-tttaaaggaaagagaagtcgtaacaaggc-aacagtaggtgaacctgc-t
gatggatca----------------------------
[84] Pobliquiloculata_U_Ama14_2_AB636921
------------------------------------------------------------
------------------------------------------------------------
------------------------------------------------------------
------------------------------------------------------------
------------------------------------------------------------
------------------------------------------------------------
------------------------------------------------------------
------------------------------------------------------------
------------------------------------------------------------
------------------------------------------------------------
------------------------------------------------------------
------------------------------------------------------------
------------------------------------------------------------
------------------------------------------------------------
------------------------------------------------------------
------------------------------------------------------------
------------------------------------------------------------
------------------------------------------------------------
------------------------------------------------------------
------------------------------------------------------------
------------------------------------------------------------
------------------------------------------------------------
------------------------------------------------------------
------------------------------------------------------------
------------------------------------------------------------
------------------------------------------------------------
------------------------------------------------------------
------------------------------------------------------------
------------------------------------------------------------
------------------------------------------------------------
------------------------------------------------------------
------------------------------------------------------------
------------------------------------------------------------
------------------------------------------------------------
------------------------------------------------------------
------------------------------------------------------------
------------------------------------------------------------
------------------------------------------------------------
------------------------------------------------------------
-----------------------aagggcaccacaagaac-gcgt-ggagcatgtggctt
aatttgactcaacgcgggaaatcttaccgggtccggacacactgaggattgacaggcaat
atctatt--aaaagaatgt-------tatt------------------------------
----ataacatttc--ttt-ttaatagtgttaaatatgctagtcctttcatgattatgtg
ataggtggtgcatggccgttcttaattcgtggagtgatctgtctgcttaattgcgtttca
ctaagggcccataaattcaaggtatgttagctatt-gtttccct-attgaccccttat--
-------attctta-------------------taagcgcgtgtcttt-atggg--tt--
t---a-aacattgcgcatgc-------tgttgggt--cctgaaagcaacgaacgtgaccg
caacgtcttgttgcctttatcttgt--tatat---c-tattaat----------------
-----------------tt-tattaat-----ag--aataact-aacataggcta-atct
aaaactagac-ggaccgctgtttc-tttc-ttaaaccagaggaaggttgcggc-aataac
-aggtctgtgatgccc-ttagatgttccgggctgcacacgtgctacaa-tgatca-gtac
-agtgagcatctc---aatttatataca-------ccgtattta-gcgctaag-atatga
ttat-tggctc-t-t--tt---a----------gggtcttttaattgta---tttcttat
gcgcgcggtaaagcctgcttcgagagtaagt---gggtaatccattggaagtaatgattt
ctc-ttttatat----agcacacctat-atacggcattcattcccgggatgac-tagttt
cgtc-ttttttgtgcgaa-tgtaatgtatttct--------------------tat-ccg
tatgtgcgattgtcaattcatggtgggga-cagaccattgttaattgttggtctcggtct
taactaggaatgccttgtacgggtctttggttcaacaaaccacccggaatacgtccctgc
cctttgtacacaccgcccgtcgctcttaccgatgaacttctttgtgagtctaagggactg
ggttaatagcta--tt---tt---------atagttatatacctatggaaacttatacga
acaatgtgg-tttaaaggaaagagaagtcgtaacaaggc-aacagtaggtgaacctgc-t
gatggatcaaagggcgaattctgcagatatcc-----
[85] Pobliquiloculata_IIb_Y1482_88_AB636715
------------------------------------------------------------
------------------------------------------------------------
------------------------------------------------------------
------------------------------------------------------------
------------------------------------------------------------
------------------------------------------------------------
------------------------------------------------------------
------------------------------------------------------------
------------------------------------------------------------
------------------------------------------------------------
------------------------------------------------------------
------------------------------------------------------------
------------------------------------------------------------
------------------------------------------------------------
------------------------------------------------------------
------------------------------------------------------------
------------------------------------------------------------
------------------------------------------------------------
------------------------------------------------------------
------------------------------------------------------------
------------------------------------------------------------
------------------------------------------------------------
------------------------------------------------------------
------------------------------------------------------------
------------------------------------------------------------
------------------------------------------------------------
------------------------------------------------------------
------------------------------------------------------------
------------------------------------------------------------
------------------------------------------------------------
------------------------------------------------------------
------------------------------------------------------------
------------------------------------------------------------
------------------------------------------------------------
------------------------------------------------------------
------------------------------------------------------------
------------------------------------------------------------
------------------------------------------------------------
------------------------------------------------------------
-----------------------aagggcaccacaagaac-gcgt-ggagcatgtggctt
aatttgactcaacgcgggaaatcttaccgggtccggacacactgaggattgacaggcaat
atctatt--aaaagaatat-------taat------------------------------
----ttaatatctc--ttt-ttaatagtgttaaatatgctagtcctttcatgattatgtg
ataggtggtgcatggccgttcttagttcgtggagtgatctgtctgcttaattgcgtttca
ctaagggcccataaattcaaggtatgttagctatt-gtttccct-attgaccccttat--
-------attctta-------------------taagcgcgtgtcttt-atggg--tt--
t---a-aacattgtgcatgc-------tgttgggt--cctgaaagcaacgaacgtgaccg
caacgtcttgttgcctttatcttgt--tatat---c-tatt-at----------------
-----------------tt-atttaat-----ag--aataact-aacagaggcta-atct
aaaactagac-ggaccgctgtttc-tttc-ttaaaccagaggaaggttgcggc-aataac
-aggtctgtgatgccc-ttagatgttccgggctgcacacgtgctacaa-tgatca-gtac
-agtgagcatctc---aatttatataca-------ccgtattta-gcgctaag-atatga
ttat-tggctc-t-t--tt---a----------gggtcttttaattgta---tttcttat
gcgcgcggtaaagcctgcttcgagagtaagt---gggtaatccattggaagtaatgattt
ctc-ttttatat----agcacacctat-atacggcattcattcccgggatgac-tagttt
cgtc-ttttttgtgcgaa-tgtaatgtatttct--------------------tat-ccg
tatgtgcgattgtcaattcatggtgggga-cagaccattgttaattgttggtctcggtct
taactaggaatgccttgtacgggtctttggttcaacaaaccacccggaatacgtccctgc
cctttgtacacaccgcccgtcgctcttaccgatgaacttctttgtgagtctaagggactg
ggttaatagctat-tt---tt---------atagttatatacctatggaaacttatacga
acaatgtgg-tttaaaggaaagagaagtcgtaacaaggc-aacagtaggtgaacctgc-c
gatggatca----------------------------
[86] Pobliquiloculata_IIb_225066_1_DQ407270
------------------------------------------------------------
------------------------------------------------------------
------------------------------------------------------------
------------------------------------------------------------
------------------------------------------------------------
------------------------------------------------------------
------------------------------------------------------------
------------------------------------------------------------
------------------------------------------------------------
------------------------------------------------------------
------------------------------------------------------------
------------------------------------------------------------
------------------------------------------------------------
------------------------------------------------------------
------------------------------------------------------------
------------------------------------------------------------
------------------------------------------------------------
------------------------------------------------------------
------------------------------------------------------------
------------------------------------------------------------
------------------------------------------------------------
------------------------------------------------------------
------------------------------------------------------------
------------------------------------------------------------
------------------------------------------------------------
------------------------------------------------------------
------------------------------------------------------------
------------------------------------------------------------
------------------------------------------------------------
------------------------------------------------------------
------------------------------------------------------------
------------------------------------------------------------
------------------------------------------------------------
------------------------------------------------------------
------------------------------------------------------------
------------------------------------------------------------
------------------------------------------------------------
------------------------------------------------------------
------------------------------------------------------------
-----------------------aagggcaccacaagaac-gcgt-ggagcatgtggctt
aatttgactcaacgcgggaaatcttaccgggtccggacacactgaggattgacaggcaat
atctatt--aaaagaatat-------tatt------------------------------
----ttaatatctc--ttt-ttaatagtgttaaatatgctagtcctttcatgattatgtg
ataggtggtgcatggccgttcttagttcgtggagtgatctgtctgcttaattgcgtttca
ctaagggcccataaattcaaggtatgttagctatt-gtttccct-attgaccccttat--
-------attctta-------------------taagcgcgtgtcttt-atggg--tt--
t---a-aacattgcgcatgc-------tgttgggt--cctgaaagcaacgaacgtgaccg
caacgtcttgttgcctttatcttgt--tatat---c-tatt-at----------------
-----------------tt-atttaat-----ag--aataact-aacagaggcta-atct
aaaactagac-ggaccgctgtttc-tttc-ttaaaccagaggaaggttgcggc-aataac
-aggtctgtgatgccc-ttagatgttccgggctgcacacgtgctacaa-tgatca-gtac
-agtgagcatctc---aatttatataca-------ccgtattta-gcgctaag-atatga
ttat-tggctc---t--tt---a----------gggtcttttaattgta---tttcttat
gcgcgcggtaaagcctgcttcgagagtaagt---gggtaatccattggaagtaatgattt
ctc-ttttatat----agcacacctat-atacggcattcattcccgggatgac-tagttt
cgtc-ttttttgtgcgaa-tgtaatgtatttct--------------------tat-ccg
tatgtgcgattgtcaattcatggtgggga-cagaccattgttaattgttggtctcggtct
taactaggaatgccttgtacgggtctttggttcaacaaaccacccggaatacgtccctgc
cctttgtacacaccgcccgtcgctcttaccgatgaacttctttgtgagtctaagggactg
ggttaatagctat-tt---tt---------atagttatatacctatggaaacttatacga
acaatgtgg-tttaaaggaaagagaagtcgtaacaaggc-atca----------------
-------------------------------------
[87] Pobliquiloculata_IIb_Ama20_1_AB636909
------------------------------------------------------------
------------------------------------------------------------
------------------------------------------------------------
------------------------------------------------------------
------------------------------------------------------------
------------------------------------------------------------
------------------------------------------------------------
------------------------------------------------------------
------------------------------------------------------------
------------------------------------------------------------
------------------------------------------------------------
------------------------------------------------------------
------------------------------------------------------------
------------------------------------------------------------
------------------------------------------------------------
------------------------------------------------------------
------------------------------------------------------------
------------------------------------------------------------
------------------------------------------------------------
------------------------------------------------------------
------------------------------------------------------------
------------------------------------------------------------
------------------------------------------------------------
------------------------------------------------------------
------------------------------------------------------------
------------------------------------------------------------
------------------------------------------------------------
------------------------------------------------------------
------------------------------------------------------------
------------------------------------------------------------
------------------------------------------------------------
------------------------------------------------------------
------------------------------------------------------------
------------------------------------------------------------
------------------------------------------------------------
------------------------------------------------------------
------------------------------------------------------------
------------------------------------------------------------
------------------------------------------------------------
-----------------------aagggcaccacaagaac-gcgt-ggagcatgtggctt
aatttgactcaacgcgggaaatcttaccgggcccggacacactgaggattgacaggcaat
atctatt--aaaagaatat-------tatt------------------------------
----ttaatatctc--ttt-ttaatagtgttaaatatgctagtcctttcatgattatgtg
ataggtggtgcatggccgttcttagttcgtggagtgatctgtctgcttaattgcgtttca
ctaagggcccataaattcaaggtatgttagctatt-gtttccct-attgaccccttat--
-------attctta-------------------taagcgcgtgtcttt-atggg--tt--
t---a-aacattgcgcatgc-------tgttgggt--cctgaaagcaacgaacgtgaccg
caacgtcttgttgcctttatcttgt--tatat---c-tatt-at----------------
-----------------tt-atttaat-----ag--aataact-aacagaggcta-atct
aaaactagac-ggaccgctgtttc-tttc-ttaaaccagaggaaggttgcggc-aataac
-aggtctgtgatgccc-ttagatgttccgggctgcacacgtgctacaa-tgatca-gtac
-agtgagcatctc---aatttatataca-------ccgtattta-gcgctaag-atatga
ttat-tggctc-t-t--tt---a----------gggtcttttaattgta---tttcttat
gcgcgcggtaaagcctgcttcgagagtaagt---gggtaatccattggaagtaatgattt
ctc-ttttatat----agcacacctat-atacggcattcattcccgggatgac-tagttt
cgtc-ttttttgtgcgaa-tgtaatgtatttct--------------------tat-ccg
tatgtgcgattgtcaattcatggtgggga-cagaccattgttaattgttggtctcggtct
taactaggaatgccttgtacgggtctttggttcaacaaaccacccggaatacgtccctgc
cctttgtacacaccgcccgtcgctcttaccgatgaactcctttgtgagtctaagggactg
ggttaatagctat-tt---t----------atagttatatacctatggaaacttatacga
acaatgtgg-tttaaaggaaagagaagtcgtaacaaggc-aacagtaggtgaacctgc-t
gatggatcaaagggcgaa-------------------
[88] Pobliquiloculata_IIb_Ama13_3_AB636744
------------------------------------------------------------
------------------------------------------------------------
------------------------------------------------------------
------------------------------------------------------------
------------------------------------------------------------
------------------------------------------------------------
------------------------------------------------------------
------------------------------------------------------------
------------------------------------------------------------
------------------------------------------------------------
------------------------------------------------------------
------------------------------------------------------------
------------------------------------------------------------
------------------------------------------------------------
------------------------------------------------------------
------------------------------------------------------------
------------------------------------------------------------
------------------------------------------------------------
------------------------------------------------------------
------------------------------------------------------------
------------------------------------------------------------
------------------------------------------------------------
------------------------------------------------------------
------------------------------------------------------------
------------------------------------------------------------
------------------------------------------------------------
------------------------------------------------------------
------------------------------------------------------------
------------------------------------------------------------
------------------------------------------------------------
------------------------------------------------------------
------------------------------------------------------------
------------------------------------------------------------
------------------------------------------------------------
------------------------------------------------------------
------------------------------------------------------------
------------------------------------------------------------
------------------------------------------------------------
------------------------------------------------------------
-----------------------aagggcaccacaagaac-gcgt-ggagcatgtggctt
aatttgactcaacgcgggaaatcttaccgggtccggacacactgaggattgacaggcaat
atctatt--aaaagaatat-------tatt------------------------------
----ttaatatctc--ttt-ttaatagtgttaaatatgctagtcctttcatgattatgtg
ataggtggtgcatggccgttcttagttcgtggagtgatctgtctgcttaattgcgtttca
ctaagggcccataaattcaaggtatgttagctatt-gtttccct-attgaccccttat--
-------a-tctta-------------------taagcgcgtgtcttt-atggg--tt--
t---a-aacattgcgcatgc-------tgttgggt--cctgaaagcaacgaacgtgaccg
caacgtcttgttgcctttatcttgt--tatat---c-tatta------------------
-----------------tt-ttataat-----ag--aataact-aacagaggcta-atct
aaaactagac-ggaccgctgtttc-tttc-ttaaaccagaggaaggttgcggc-aataac
-aggtctgtgatgccc-ttagatgttccgggctgcacacgtgctacaa-tgatca-gtac
-agtgagcatctc---aatttatataca-------ccgtattta-gcgctaag-atatga
ttat-tggctc-t-t--tt---a----------gggtcttttaattgta---tttcttat
gcgcgcggtaaagcctgcttcgagagtaagt---gggtaatccattggaagtaatgattt
ctc-ttttatat----agcacacctat-atacggcattcattcccgggatgac-tagttt
cgtc-ttttttgtgcgaa-tgtaatgtatttct--------------------tat-ccg
tatgtgcgattgtcaattcatggtgggga-cagaccattgttaattgttggtctcggtct
taactaggaatgccttgtacgggtctttggttcaacaaaccacccggaatacgtccctgc
cctttgtacacaccgcccgtcgctcttaccgatgaacttctttgtgagtctaagggactg
ggttaatagctat-tt---t----------atagttatatacctatggaaacttatacga
acaatgtgg-tttaaaggaaagagaagtcgtaacaaggc-aacagtaggtgaacctgc-t
gatggatcaaagggcgaattc----------------
[89] Pobliquiloculata_IIb_Y1220_61_AB636835
------------------------------------------------------------
------------------------------------------------------------
------------------------------------------------------------
------------------------------------------------------------
------------------------------------------------------------
------------------------------------------------------------
------------------------------------------------------------
------------------------------------------------------------
------------------------------------------------------------
------------------------------------------------------------
------------------------------------------------------------
------------------------------------------------------------
------------------------------------------------------------
------------------------------------------------------------
------------------------------------------------------------
------------------------------------------------------------
------------------------------------------------------------
------------------------------------------------------------
------------------------------------------------------------
------------------------------------------------------------
------------------------------------------------------------
------------------------------------------------------------
------------------------------------------------------------
------------------------------------------------------------
------------------------------------------------------------
------------------------------------------------------------
------------------------------------------------------------
------------------------------------------------------------
------------------------------------------------------------
------------------------------------------------------------
------------------------------------------------------------
------------------------------------------------------------
------------------------------------------------------------
------------------------------------------------------------
------------------------------------------------------------
------------------------------------------------------------
------------------------------------------------------------
------------------------------------------------------------
------------------------------------------------------------
-----------------------aagggcaccacaagaac-gcgt-ggagcatgtggctt
aatttgactcaacgcgggaaatcttaccgggtccggacacactgaggattgacaggcaat
atctatt--aaaagaatat-------tatt------------------------------
----ttaatatctc--ttt-ttaatagtgttaaatatgctagtcctttcatgattatgtg
ataggtggtgcatggccgttcttagttcgtggagtgatctgtctgcttaattgcgttcca
ctaagggcccataaattcaaggtatgttagctatt-gtttccct-attgaccccttat--
-------a-tctta-------------------taagcgcgtgtcttt-atggg--tt--
t---a-aacattgcgcatgc-------tgttgggt--cctgaaagcaacgaacgtgaccg
caacgtcttgttgcctttatcttgt--tatat---c-tatta------------------
-----------------tt-ttataat-----ag--aataact-aacagaggcta-atct
aaaactagac-ggaccgctgtttc-tttc-ttaaaccagaggaaggttgcggc-aataac
-aggtctgtgatgccc-ttagatgttccgggctgcacacgtgctacaa-tgatca-gtac
-agtgagcatctc---aatttatataca-------ccgtattta-gcgctaag-atatga
ttat-tggctc-t-t--tt---a----------gggtcttttaattgta---tttcttat
gcgcgcggtaaagcctgcttcgagagtaagt---gggtaatccattggaagtaatgattt
ctc-ttttatat----agcacacctat-atacggcattcattcccgggatgac-tagttt
cgtc-ttttttgtgcgaa-tgtaatgtatttct--------------------tat-ccg
tatgtgcgattgtcaattcatggtgggga-cagaccattgttaattgttggtctcggtct
taactaggaatgccttgtacgggtctttggttcaacaaaccacccggaatacgtccctgc
cctttgtacacaccgcccgtcgctcttaccgatgaacttctttgtgagtctaagggactg
ggttaatagctat-tt---t----------atagttatatacctatggaaacttatacga
acaatgtgg-tttaaaggaaagagaagtcgtaacaaggc-aacagtaggtgaacctgc-c
gatggatca----------------------------
[90] Pobliquiloculata_IIb_GYA675_18_AB636721
------------------------------------------------------------
------------------------------------------------------------
------------------------------------------------------------
------------------------------------------------------------
------------------------------------------------------------
------------------------------------------------------------
------------------------------------------------------------
------------------------------------------------------------
------------------------------------------------------------
------------------------------------------------------------
------------------------------------------------------------
------------------------------------------------------------
------------------------------------------------------------
------------------------------------------------------------
------------------------------------------------------------
------------------------------------------------------------
------------------------------------------------------------
------------------------------------------------------------
------------------------------------------------------------
------------------------------------------------------------
------------------------------------------------------------
------------------------------------------------------------
------------------------------------------------------------
------------------------------------------------------------
------------------------------------------------------------
------------------------------------------------------------
------------------------------------------------------------
------------------------------------------------------------
------------------------------------------------------------
------------------------------------------------------------
------------------------------------------------------------
------------------------------------------------------------
------------------------------------------------------------
------------------------------------------------------------
------------------------------------------------------------
------------------------------------------------------------
------------------------------------------------------------
------------------------------------------------------------
------------------------------------------------------------
-----------------------aagggcaccacaagaac-gcgt-ggagcatgtggctt
aatttgactcaacgcgggaaatcttaccgggtccggacacactgaggattgacaggcaat
atctatt--aaaagaatat-------tatt------------------------------
----ttaatatctc--ttt-ttaatagtgttaaatatgctagtcctttcatgattatgtg
ataggtggtgcatggccgttcttagttcgtggagtgatctgtctgcttaattgcgtttca
ctaagggcccataaattcaaggtatgttagctatt-gtttccct-attgaccccttat--
---------tctta-------------------taagcgcgtgtcttt-atggg--tt--
t---a-aacattgcgcatgc-------tgttgggt--cctgaaagcaacgaacgtgaccg
caacgtcttgttgcctttatcttgt--tatat---c-tatta------------------
-----------------tt-ctataat-----ag--aataact-aacagaggcta-atct
aaaactagac-ggaccgctgtttc-tttc-ttaaaccagaggaaggttgcggc-aataac
-aggtctgtgatgccc-ttagatgttccgggctgcacacgtgctacaa-tgatca-gtac
-agtgagcatctc---aatttatataca-------ccgtattta-gcgctaag-atatga
ttat-tggctc-t-t--tt---a----------gggtcttttaattgta---tttcttat
gcgcgcggtaaagcctgcttcgagagtaagt---gggtaatccattggaagtaatgattt
ctc-ttttatat----agcacacctat-atacggcattcattcccgggatgac-tagttt
cgtc-ttttttgtgcgaa-tgtaatgtatttct--------------------tat-ccg
tatgtgcgattgtcaattcatggtgggga-cagaccattgttaattgttggtctcggtct
taactaggaatgccttgtacgggtctttggttcaacaaaccacccggaatacgtccctgc
cctttgtacacaccgcccgtcgctcttaccgatgaacttctttgtgagtctaagggactg
ggttaatagctat-tt---t----------atagttatatacctatggaaacttatacga
acaatgtgg-tttaaaggaaagagaagtcgtaacaaggc-aacagtaggtgaacctgc-t
gatggatcaaagggcgaattctgctagatatccatca
[91] Pobliquiloculata_IIb_Ama22_1_AB636738
------------------------------------------------------------
------------------------------------------------------------
------------------------------------------------------------
------------------------------------------------------------
------------------------------------------------------------
------------------------------------------------------------
------------------------------------------------------------
------------------------------------------------------------
------------------------------------------------------------
------------------------------------------------------------
------------------------------------------------------------
------------------------------------------------------------
------------------------------------------------------------
------------------------------------------------------------
------------------------------------------------------------
------------------------------------------------------------
------------------------------------------------------------
------------------------------------------------------------
------------------------------------------------------------
------------------------------------------------------------
------------------------------------------------------------
------------------------------------------------------------
------------------------------------------------------------
------------------------------------------------------------
------------------------------------------------------------
------------------------------------------------------------
------------------------------------------------------------
------------------------------------------------------------
------------------------------------------------------------
------------------------------------------------------------
------------------------------------------------------------
------------------------------------------------------------
------------------------------------------------------------
------------------------------------------------------------
------------------------------------------------------------
------------------------------------------------------------
------------------------------------------------------------
------------------------------------------------------------
------------------------------------------------------------
-----------------------aagggcaccacaagaac-gcgt-ggagcatgtggctt
aatttgactcaacgcgggaaatcttaccgggtccggacacactgaggattgacaggcgat
atctatt--aaaagaatat-------tatt------------------------------
----ttaatatctc--ttt-ttaatagtgttaaatatgctagtcctttcatgattatgtg
ataggtggtgcatggccgttcttagttcgtggagtgatctgtctgcttaattgcgtttca
ctaagggcccataaattcaaggtatgttagctatt-gtttccct-attgaccccttat--
---------tctta-------------------taagcgcgtgtcttt-atggg--tt--
t---a-aacattgcgcatgc-------tgttgggt--cctgaaagcaacgaacgtgaccg
caacgtcttgttgcctttatcttgt--tatat---c-tatta------------------
-----------------tt-ttataat-----agataataact-aacagaggcta-atct
aaaactagac-ggaccgctgtttc-tttc-ttaaaccagaggaaggttgcggc-aataac
-aggtctgtgatgccc-ttagatgttccgggctgcacacgtgctacaa-tgatca-gtac
-agtgagcatctc---aatttatataca-------ccgtattta-gcgctaag-atatga
ttat-tggctc-t-t--tt---a----------gggtcttttaattgta---tttcttat
gcgcgcggtaaagcctgcttcgagagtaagt---gggtaatccattggaagtaatgattt
ctc-ttttatat----agcacacctat-atacggcattcattcccgggatgac-tagttt
cgtc-ttttttgtgcgaa-tgtaatgtatttct--------------------tat-ccg
tatgtgcgattgtcaattcatggtgggga-cagaccattgttaattgttggtctcggtct
taactaggaatgccttgtacgggtctttggttcaacaaaccacccggaatacgtccctgc
cctttgtacacaccgcccgtcgctcttaccgatgaacttctttgtgagtctaagggactg
ggttaatagctat-tt---t----------atagttatatacctatggaaacttatacga
acaatgtgg-tttaaaggaaagagaagtcgtaacaaggc-aacagtaggtgaacctgc-t
gatggatcaaagggcgaatt-----------------
[92] Pobliquiloculata_IIb_Y1448_27_AB636866
------------------------------------------------------------
------------------------------------------------------------
------------------------------------------------------------
------------------------------------------------------------
------------------------------------------------------------
------------------------------------------------------------
------------------------------------------------------------
------------------------------------------------------------
------------------------------------------------------------
------------------------------------------------------------
------------------------------------------------------------
------------------------------------------------------------
------------------------------------------------------------
------------------------------------------------------------
------------------------------------------------------------
------------------------------------------------------------
------------------------------------------------------------
------------------------------------------------------------
------------------------------------------------------------
------------------------------------------------------------
------------------------------------------------------------
------------------------------------------------------------
------------------------------------------------------------
------------------------------------------------------------
------------------------------------------------------------
------------------------------------------------------------
------------------------------------------------------------
------------------------------------------------------------
------------------------------------------------------------
------------------------------------------------------------
------------------------------------------------------------
------------------------------------------------------------
------------------------------------------------------------
------------------------------------------------------------
------------------------------------------------------------
------------------------------------------------------------
------------------------------------------------------------
------------------------------------------------------------
------------------------------------------------------------
-----------------------aagggcaccacaagaac-gcgt-ggagcatgtggctt
aatttgactcaacgcgggaaatcttaccgggtccggacacactgaggattgacaggcaat
atctatt--aaaagaatgt-------tatt------------------------------
----ataacatctc--ttt-ttaatagtgttaaatatgctagtcctttcatgattatgtg
ataggtggtgcatggccgttcttagttcgtggagtgatctgtctgcttaattgcgtttca
ctaagggcccataaattcaaggtatgttagctatt-gtttccct-attgaccccttat--
---------tctta-------------------taagcgcgtgtcttt-atggg--tt--
t---a-aacattgcgcatgc-------tgttgggt--cctgaaagcaacgaacgtgaccg
caacgtcttgttgcctttatcttgt--tatat---c-tatta------------------
-----------------tt-ttataat-----ag--aataact-aacagaggcta-atct
aaaactagac-ggaccgctgtttc-tttc-ttaaaccagaggaaggttgcggc-aataac
-aggtctgtgatgccc-ttagatgttccgggctgcacacgtgctacaa-tgatca-gtac
-agtgagcatctc---aatttatataca-------ccgtattta-gcgctaag-atatga
ttat-tggctc-t-t--tt---a----------gggtcttttaattgta---tttcttat
gcgcgcggtaaagcctgcttcgagagtaagt---gggtaatccattggaagtaatgattt
ctc-ttttatat----agcacacctat-atacggcattcattcccgggatgac-tagttt
cgtc-ttttttgtgcgaa-tgtaatgtatttct--------------------tat-ccg
tatgtgcgattgtcaattcatggtgggga-cagaccattgttaattgttggtctcggtct
taactaggaatgccttgtacgggtctttggttcaacaaaccacccggaatacgtccctgc
cctttgtacacaccgcccgtcgctcttaccgatgaacttctttgtgagtctaagggactg
ggttaatagctat-tt---tt---------atagttatatacctatggaaacttatacga
acaacgtgg-tttaaaggaaagagaagtcgtaacaaggc-aacagtaggtgaacctgc-t
gatggatca----------------------------
[93] Pobliquiloculata_IIb_Y1448_30_AB636868
------------------------------------------------------------
------------------------------------------------------------
------------------------------------------------------------
------------------------------------------------------------
------------------------------------------------------------
------------------------------------------------------------
------------------------------------------------------------
------------------------------------------------------------
------------------------------------------------------------
------------------------------------------------------------
------------------------------------------------------------
------------------------------------------------------------
------------------------------------------------------------
------------------------------------------------------------
------------------------------------------------------------
------------------------------------------------------------
------------------------------------------------------------
------------------------------------------------------------
------------------------------------------------------------
------------------------------------------------------------
------------------------------------------------------------
------------------------------------------------------------
------------------------------------------------------------
------------------------------------------------------------
------------------------------------------------------------
------------------------------------------------------------
------------------------------------------------------------
------------------------------------------------------------
------------------------------------------------------------
------------------------------------------------------------
------------------------------------------------------------
------------------------------------------------------------
------------------------------------------------------------
------------------------------------------------------------
------------------------------------------------------------
------------------------------------------------------------
------------------------------------------------------------
------------------------------------------------------------
------------------------------------------------------------
-----------------------aagggcaccacaagaac-gcgt-ggagcatgtggctt
aatttgactcaacgcgggaaatcttaccgggtccggacacactgaggattgacaggcaat
atctatt--aaaagaatgt-------tatt------------------------------
----ataacatctc--ttt-ttaatagtgttaaatatgctagtcctttcatgattatgtg
ataggtggtgcatggccgttcttagttcgtggagtgatctgtctgcttaattgcgtttca
ctaagggcccataaattcaaggtatgttagctatt-gttcccct-attgaccccttat--
---------tctta-------------------taagcgcgtgtcttt-atggg--tt--
t---a-aacattgcgcatgc-------tgttgggt--cctgaaagcaacgaacgtgaccg
caacgtcttgttgcctttatcttgt--tatat---c-tatta------------------
-----------------tt-ttataat-----ag--aataact-aacagaggcta-atct
aaaactagac-ggaccgctgtttc-tttc-ttaaaccagaggaaggttgcggc-aataac
-aggtctgtgatgccc-ttagatgttccgggctgcacacgtgctacaa-tgatca-gtac
-agtgagcatctc---aatttatataca-------ccgtattta-gcgctaag-atatga
ttat-tggctc-t-t--tt---a----------gggtcttttaattgta---tttcttat
gcgcgcggtaaagcctgcttcgagagtaagt---gggtaatccattggaagtaatgattt
ctc-ttttatat----agcacacctat-atacggcattcattcccgggatgac-tagttt
cgtc-ttttttgtgcgaa-tgtaatgtatttct--------------------tat-ccg
tatgtgcgattgtcaattcatggtgggga-cagaccattgttaattgttggtctcggtct
taactaggaatgcctcgtacgggtctttggttcaacaaaccacccggaatacgtccctgc
cctttgtacacaccgcccgtcgctcttaccgatgaacttctttgtgagtctaagggactg
ggttaatagctat-tt---ta---------ttagttatatacctatggaaacttatacga
acaatgtgg-tttaaaggaaagagaagtcgtaacaaggc-aacagtaggtgaacctgc-c
gatggatca----------------------------
[94] Pobliquiloculata_IIb_GYB650_28_AB636861
------------------------------------------------------------
------------------------------------------------------------
------------------------------------------------------------
------------------------------------------------------------
------------------------------------------------------------
------------------------------------------------------------
------------------------------------------------------------
------------------------------------------------------------
------------------------------------------------------------
------------------------------------------------------------
------------------------------------------------------------
------------------------------------------------------------
------------------------------------------------------------
------------------------------------------------------------
------------------------------------------------------------
------------------------------------------------------------
------------------------------------------------------------
------------------------------------------------------------
------------------------------------------------------------
------------------------------------------------------------
------------------------------------------------------------
------------------------------------------------------------
------------------------------------------------------------
------------------------------------------------------------
------------------------------------------------------------
------------------------------------------------------------
------------------------------------------------------------
------------------------------------------------------------
------------------------------------------------------------
------------------------------------------------------------
------------------------------------------------------------
------------------------------------------------------------
------------------------------------------------------------
------------------------------------------------------------
------------------------------------------------------------
------------------------------------------------------------
------------------------------------------------------------
------------------------------------------------------------
------------------------------------------------------------
-----------------------aagggcaccacaagaac-gcgt-ggagcatgtggctt
aatttgactcaacgcgggaaatcttaccgggtccggacacactgaggattgacaggcaat
atctatt--aaaagaatgt-------tatt------------------------------
----ataacatctc--ttt-ttaatagtgttaaatatgctagtcctttcatgattatgtg
ataggtggtgcatggccgttcttagttcgtggagtgatctgtctgcttaattgcgtttca
ctaagggcccataaattcaaggtatgttagctatt-gtttccct-attgaccccttat--
-------attctta-------------------taagcgcgtgtcttt-atggg--tt--
t---a-aacattgcgcatgc-------tgttgggt--cctgaaagcaacgaacgtgaccg
caacgtcttgttgcctttatcttgt--tatat---c-tattaat----------------
-----------------tt-tattaat-----ag--aataact-aacagaggcta-acct
aaaactagac-ggaccgctgtttc-tttc-ttaaaccagaggaaggttgcggc-aataac
-aggtctgtgatgccc-ttagatgttccgggctgcacacgtgctacaa-tgatca-gtac
-agtgagcatctc---aatttatataca-------ccgtattta-gcgctaag-atatga
ttat-tggctc-t-t--tt---a----------gggtcttttaattgta---tttcttat
gcgcgcggtaaagcctgcttcgagagtaagt---gggtaatccattggaagtaatgattt
ctc-ttttatat----agcacacctat-atacggcattcattcccgggatgac-tagttt
cgtc-ttttttgtgcgaa-tgtaatgtatttct--------------------tat-ccg
tatgtgcgattgtcaattcatggtgggga-cagaccattgttaattgttggtctcggtct
taactaggaatgccttgtacgggtctttggttcaacaaaccacccggaatacgtccctgc
cctttgtacacaccgcccgtcgctcttaccgatgaacttctttgtgagtctaagggactg
ggttaatagctat-tt---tt---------atagttatatacctatggaaacttat--cg
acaatgtgg-tttaaaggaaagagaag---------------------------------
-------------------------------------
[95] Pobliquiloculata_IIb_Ama20_2_AB636736
------------------------------------------------------------
------------------------------------------------------------
------------------------------------------------------------
------------------------------------------------------------
------------------------------------------------------------
------------------------------------------------------------
------------------------------------------------------------
------------------------------------------------------------
------------------------------------------------------------
------------------------------------------------------------
------------------------------------------------------------
------------------------------------------------------------
------------------------------------------------------------
------------------------------------------------------------
------------------------------------------------------------
------------------------------------------------------------
------------------------------------------------------------
------------------------------------------------------------
------------------------------------------------------------
------------------------------------------------------------
------------------------------------------------------------
------------------------------------------------------------
------------------------------------------------------------
------------------------------------------------------------
------------------------------------------------------------
------------------------------------------------------------
------------------------------------------------------------
------------------------------------------------------------
------------------------------------------------------------
------------------------------------------------------------
------------------------------------------------------------
------------------------------------------------------------
------------------------------------------------------------
------------------------------------------------------------
------------------------------------------------------------
------------------------------------------------------------
------------------------------------------------------------
------------------------------------------------------------
------------------------------------------------------------
-----------------------aagggcaccacaagaac-gcgt-ggagcatgtggctt
aatttgactcaacgcgggaaatcttaccgggtccggacacactgaggattgacaggcaat
atctatt--aaaagaatat-------taat------------------------------
----ttaatatctc--ttc-ttaatagtgttaaatatgctagtcctttcatgattatgtg
ataggtggtgcatggccgttcttagttcgtggagtgatctgtctgcttaattgcgtttca
ctaagggcccataaattcaaggtatgttagctatt-gtttctct-attgaccccttat--
---------tctta-------------------taagcgcgtgtcttt-atggg--tt--
t---a-aacattgcgcatgc-------tgttgggt--cctgaaagcaacgaacgtgaccg
caacgtcttgttgcctttatcttgt--tatat---c-tatta------------------
-----------------tt-ttataat-----ag--aataact-aacagaggcta-atct
aaaactagac-ggaccgctgtttc-tttc-ttaaaccagaggaaggttgcggc-aataac
-aggtctgtgatgccc-ttagatgttccgggctgcacacgtgctacaa-tgatca-gtac
-agtgagcatctc---aatttatataca-------ccgtattta-gcgctaag-atatga
ttat-tggctc-t-t--tt---a----------gggtcttttaattgta---tttcttat
gcgcgcggtaaagcctgcttcgagagtaagt---gggtaatccattggaagtaatgattt
ctc-ttttatat----agcacacctat-atacggcattcattcccgggatgac-tagttt
cgtc-ttttttgtgcgaa-tgtaatgtatttct--------------------tat-ccg
tatgtgcgattgtcaattcatggtgggga-cagaccattgttaattgttggtctcggtct
taactaggaatgccttgtacgggtctttggttcaacaaaccacccggaatacgtccctgc
cctttgtacacaccgcccgtcgctcttaccgatgaacttctttgtgagtctaagggactg
ggttaatagctat-tt---tt---------atagttatatacctatggaaacttatacga
acaatgtgg-tttaaaggaaagagaagtcgtaacaaggc-aacagtaggtgaacctgc-c
gatggatcaaagggcgaatt-----------------
[96] Pobliquiloculata_IIb_Ama25_2_AB636911
------------------------------------------------------------
------------------------------------------------------------
------------------------------------------------------------
------------------------------------------------------------
------------------------------------------------------------
------------------------------------------------------------
------------------------------------------------------------
------------------------------------------------------------
------------------------------------------------------------
------------------------------------------------------------
------------------------------------------------------------
------------------------------------------------------------
------------------------------------------------------------
------------------------------------------------------------
------------------------------------------------------------
------------------------------------------------------------
------------------------------------------------------------
------------------------------------------------------------
------------------------------------------------------------
------------------------------------------------------------
------------------------------------------------------------
------------------------------------------------------------
------------------------------------------------------------
------------------------------------------------------------
------------------------------------------------------------
------------------------------------------------------------
------------------------------------------------------------
------------------------------------------------------------
------------------------------------------------------------
------------------------------------------------------------
------------------------------------------------------------
------------------------------------------------------------
------------------------------------------------------------
------------------------------------------------------------
------------------------------------------------------------
------------------------------------------------------------
------------------------------------------------------------
------------------------------------------------------------
------------------------------------------------------------
-----------------------aagggcaccacaagaac-gcgt-ggagcatgtggctt
aatttgactcaacgcgggaaatcttaccgggtccggacacactgaggattgacaggcaat
atctatt--aaaagaatat-------taat------------------------------
----ttaatatctc--ttt-ttaatagtgttaaatatgctagtcctttcatgattatgtg
ataggtggtgcatggccgttcttagttcgtggagtgatctgtctgcttaattgcgtttca
ctaagggcccgtaaattcaaggtatgttagctatt-gtttccct-attgaccccttat--
---------tctta-------------------taagcgcgtgtcttt-atggg--tt--
t---a-aacattgcgcatgc-------tgttgggt--cctgaaagcaacgaacgtgaccg
caacgtcttgttgcctttatcttgt--tatat---c-tattaat----------------
-----------------tt-tattaat-----ag--aataact-aacagaggcta-atct
aaaactagac-ggaccgctgtttc-tttc-ttaaaccagaggaaggttgcggc-aataac
-aggtctgtgatgccc-ttagatgttccgggctgcacacgtgctacaa-tgatca-gtac
-agtgagcatctc---aatttatataca-------ccgtattta-gcgctaag-atatga
ttat-tggctctt-t--tt---a----------gggtcttttaattgta---tttcttat
gcgcgcggtaaagcctgcttcgagagtaagt---gggtaatccattggaagtaatgattt
ctc-ttttatat----agcacacctat-atacggcattcattcccgggatgac-tagttt
cgtc-ttttttgtgcgaa-tgtaatgtatttct--------------------tat-ccg
tatgtgcgattgtcaattcatggtgggga-cagaccattgtcaattgttggtctcggtct
taactaggaatgccttgtacgggtctttggttcaacaaaccacccggaatacgtccctgc
cctttgtacacaccgcccgtcgctcttaccgatgaacttctttgtgagtctaagggactg
ggttaatagctat-tt---ta---------ttagttatatacctatggaaacttatacga
acaatgtgg-tttaaaggaaagagaagtcgtaacaaggc-aacagtaggtgaacctgc-t
gatggatcaaagggcgaatt-----------------
[97] Pobliquiloculata_IIb_Ama52_2_AB636741
------------------------------------------------------------
------------------------------------------------------------
------------------------------------------------------------
------------------------------------------------------------
------------------------------------------------------------
------------------------------------------------------------
------------------------------------------------------------
------------------------------------------------------------
------------------------------------------------------------
------------------------------------------------------------
------------------------------------------------------------
------------------------------------------------------------
------------------------------------------------------------
------------------------------------------------------------
------------------------------------------------------------
------------------------------------------------------------
------------------------------------------------------------
------------------------------------------------------------
------------------------------------------------------------
------------------------------------------------------------
------------------------------------------------------------
------------------------------------------------------------
------------------------------------------------------------
------------------------------------------------------------
------------------------------------------------------------
------------------------------------------------------------
------------------------------------------------------------
------------------------------------------------------------
------------------------------------------------------------
------------------------------------------------------------
------------------------------------------------------------
------------------------------------------------------------
------------------------------------------------------------
------------------------------------------------------------
------------------------------------------------------------
------------------------------------------------------------
------------------------------------------------------------
------------------------------------------------------------
------------------------------------------------------------
-----------------------aagggcaccacaagaac-gcgt-ggagcatgtggctt
aatttgactcaacgcgggaaatcttaccgggtccggacacactgaggattgacaggcaat
atctatt--aaaagaatat-------taat------------------------------
----ttaatatctc--ttt-ttaatagtgttaaatatgctagtcctttcatgattatgtg
ataggtggtgcatggccgttcttagttcgtggagtgatctgtctgcttaattgcgtttca
ctaagggcccataaattcaaggtatgttagctatt-gtttccct-attgaccccttat--
---------tctta-------------------taagcgcgtgtcttt-atggg--tt--
t---a-aacattgcgcatgc-------tgttgggt--cctgaaagcaacgaacgtgaccg
caacgtcttgttgcctttatcttgt--tatat---c-tattaat----------------
-----------------tt-tattaat-----ag--aataact-aacacaggcta-atct
aaaactagac-ggaccgctgtttc-tttc-ttaaaccaaaggaaggttgcggc-aataac
-aggtctgtgatgccc-ttagatgttccgggctgcacacgtgctacaa-tgatca-gtac
-agtgagcatctc---aatttatataca-------ccgtattta-gcgctaag-atatga
ttat-tggctc-t-t--tt---a----------gggtcttttaattgta---tttcttat
gcgcgcggtaaagcctgcttcgagagtaagt---gggtaatccattggaagtaatgattt
ctc-ttttatat----agcacacctat-atacggcattcattcccgggatgac-tagttt
cgtc-ttttttgtgcgaa-tgtaatgtatttct--------------------tat-ccg
tatgtgcgattgtcaattcatggtgggga-cagaccattgttaattgttggtctcggtct
taactaggaatgccttgtacgggtctttggttcaacaaaccacccggaatacgtccctgc
cctttgtacacaccgcccgtcgctcttaccgatgaacttctttgtgagtctaagggactg
ggttaatagctat-tt---tt---------atagttatatacctatggaaacttatacga
acaatgtgg-tttaaaggaaagagaagtcgtaacaaggc-aacagtaggtgaacctgc-t
gatggatcaaagggcgaatt-----------------
[98] Pobliquiloculata_IIb_OKI3_2_AB468842
------------------------------------------------------------
------------------------------------------------------------
------------------------------------------------------------
------------------------------------------------------------
------------------------------------------------------------
------------------------------------------------------------
------------------------------------------------------------
------------------------------------------------------------
------------------------------------------------------------
------------------------------------------------------------
------------------------------------------------------------
------------------------------------------------------------
------------------------------------------------------------
------------------------------------------------------------
------------------------------------------------------------
------------------------------------------------------------
------------------------------------------------------------
------------------------------------------------------------
------------------------------------------------------------
------------------------------------------------------------
------------------------------------------------------------
------------------------------------------------------------
------------------------------------------------------------
------------------------------------------------------------
------------------------------------------------------------
------------------------------------------------------------
------------------------------------------------------------
------------------------------------------------------------
------------------------------------------------------------
------------------------------------------------------------
------------------------------------------------------------
------------------------------------------------------------
------------------------------------------------------------
------------------------------------------------------------
------------------------------------------------------------
------------------------------------------------------------
------------------------------------------------------------
------------------------------------------------------------
------------------------------------------------------------
-----------------------aagggcaccacaagaac-gcgt-ggagcatgtggctt
aatttgactcaacgcgggaaattttaccgggtccggacacactgaggattgacaggcaat
atctatt--aaaagaatat-------taat------------------------------
----ttaatatctc--ttt-ttaatagtgttaaatatgctagtcctttcatgattatgtg
ataggtggtgcatggccgttcttagttcgtggagtgatctgtctgcttaattgcgtttca
ctaagggcccataaattcaaggtatgttagctatt-gtttccct-attgaccccttat--
-------a-tctta-------------------taagcgcgtgtcttt-atggg--tt--
t---a-aacattgcgcatgc-------tgttgggt--cctgaaagcaacgaacgtgaccg
caacgtcttgttgcctttatcttgt--tatat---c-tattaat----------------
-----------------tt-tattaat-----ag--aataact-aacagagacta-atct
aaaactagac-ggaccgctgtttc-tttc-ttaaaccagaggaaggttgcggc-aataac
-aggtctgtgatgccc-ttagatgttccgggctgcacacgtgctacaa-tgatca-gtac
-agtgagcatctc---aatttatataca-------ccgtattta-gcgctaag-atatga
ttat-tggctc-t-t--tt---a----------gggtcttttaattgta---tttcttat
gcgcgcggtaaagcctgcttcgagagtaagt---gggtaatccattggaagtaatgattt
ctc-ttttatat----agcacacctat-atacggcattcattcccgggatgac-tagttt
cgtc-ttttttgtgcgaa-tgtaatgtatttct--------------------tat-ccg
tatgtgcgattgtcaattcatggtgggga-cagaccattgttaattgttggtctcggtct
taactaggaatgccttgtacgggtctttggttcaacaaaccacccggaatacgtccctgc
cctttgtacacaccgcccgtcgctcttaccgatgaacttctttgtgagtctaagggactg
ggttaatagctat-tt---t----------atagttatatacctatggaaacttatacga
acaatgtgg-aataaaggaaagagaagtcgtaacaaggc-aacagtaggtgaacc-----
-------------------------------------
[99] Pobliquiloculata_IIb_Ama10_1_AB636917
------------------------------------------------------------
------------------------------------------------------------
------------------------------------------------------------
------------------------------------------------------------
------------------------------------------------------------
------------------------------------------------------------
------------------------------------------------------------
------------------------------------------------------------
------------------------------------------------------------
------------------------------------------------------------
------------------------------------------------------------
------------------------------------------------------------
------------------------------------------------------------
------------------------------------------------------------
------------------------------------------------------------
------------------------------------------------------------
------------------------------------------------------------
------------------------------------------------------------
------------------------------------------------------------
------------------------------------------------------------
------------------------------------------------------------
------------------------------------------------------------
------------------------------------------------------------
------------------------------------------------------------
------------------------------------------------------------
------------------------------------------------------------
------------------------------------------------------------
------------------------------------------------------------
------------------------------------------------------------
------------------------------------------------------------
------------------------------------------------------------
------------------------------------------------------------
------------------------------------------------------------
------------------------------------------------------------
------------------------------------------------------------
------------------------------------------------------------
------------------------------------------------------------
------------------------------------------------------------
------------------------------------------------------------
-----------------------aagggcaccacaagaac-gcgt-ggagcatgtggctt
aatttgactcaacgcgggaaatcttaccgggtccggacacactgaggattgacaggcaat
atctatt--aaaagaatat-------tatt------------------------------
----ttaatatctc--ttt-ttaatagtgttaaatatgctagtcctttcatgattatgtg
ataggtggtgcatggccgttcttagttcgtggagtgatctgtctgcttaattgcgtttca
ctaagggcccataaattcaaggtatgttagctatt-gttaccct-attgaccccttat--
---------tctta-------------------taagcgcgtgtcttt-atggg--tt--
t---a-aacattgcgcatgc-------tgttgggt--cctgaaagcaacgaacgtgaccg
caacgtcttgttgcctttatcttgt--tatat---c-tattattttataatagaataaca
agttgttatatctattatt-ttttaat-----ag--aataact-aacagaggcta-atct
aaaactagac-ggaccgctgtttc-tttc-ttaaaccagaggaaggttgcggc-aataac
-aggtctgtgatgccc-ttagatgttccgggctgcacacgtgctacaa-tgatca-gtac
-agtgagcatctc---actttatataca-------ccgtattta-gcgctgag-atatga
ttat-tggctc-t-t--tt---a----------gggtcttttaattgta---tttcttat
gcgcgcggtaaagcctgcttcgagagtaagt---gggtaatccattggaagtaatgattt
ctc-ttttatat----agcacacctat-atacggcattcattcccgggatgac-tagttt
cgtc-ttttttgtgcgaa-tgtaatgtatttct--------------------tat-ccg
tatgtgcgattgtcaattcatggtgggga-cagaccattgttaattgttggtctcggtct
taactaggaatgccttgtacgggtctttggttcaacaaaccacccggaatacgtccctgc
cctttgtacacaccgcccgtcgctcttaccgatgaacttctttgtgagtctaagggactg
ggttaatagctat-tt---tt---------atagttatatacctatggaaacttatacga
acaatgtgg-tttaaaggaaagagaagtcgtaacaaggc-aacagtaggtgaacctgc-t
gatggatcaaagggcgaattctgcagatatccat---
[100] Pobliquiloculata_IIb_GYA478_96_AB636878
------------------------------------------------------------
------------------------------------------------------------
------------------------------------------------------------
------------------------------------------------------------
------------------------------------------------------------
------------------------------------------------------------
------------------------------------------------------------
------------------------------------------------------------
------------------------------------------------------------
------------------------------------------------------------
------------------------------------------------------------
------------------------------------------------------------
------------------------------------------------------------
------------------------------------------------------------
------------------------------------------------------------
------------------------------------------------------------
------------------------------------------------------------
------------------------------------------------------------
------------------------------------------------------------
------------------------------------------------------------
------------------------------------------------------------
------------------------------------------------------------
------------------------------------------------------------
------------------------------------------------------------
------------------------------------------------------------
------------------------------------------------------------
------------------------------------------------------------
------------------------------------------------------------
------------------------------------------------------------
------------------------------------------------------------
------------------------------------------------------------
------------------------------------------------------------
------------------------------------------------------------
------------------------------------------------------------
------------------------------------------------------------
------------------------------------------------------------
------------------------------------------------------------
------------------------------------------------------------
------------------------------------------------------------
-----------------------aagggcaccacaagaac-gcgt-ggagcatgtggctt
aatttgactcaacgcgggaaatcttaccgggtccggacacactgaggattgacaggcaat
atctatt--aaaagaatat-------taat------------------------------
----ttaatatctc--ttt-ttaatagtgttaaatatgctagtcctttcatgattatgtg
ataggtggcgcatggccgttcttagttcgtggagtgatctgtctgcttaattgcgtttca
ctaagggcccataaattcaaggtatgttagctatt-gtttccct-attgaccccttat--
-------a-tctta-------------------taagcgcgtgtcttt-atggg--tt--
t---a-aacattgcgcatgc-------tgttgggt--cctgaaagcaacgaacgtgaccg
caacgtcttgttgcctttatcttgt--tatat---cttattaat----------------
-----------------tt-tattaat-----aag-aataact-aacagaggcta-atct
aaaactagac-ggaccgctgtttc-tttc-ttaaaccagaggaaggttgcggc-aataac
-aggtctgtgatgccc-ttagatgttccgggctgcacacgtgctacaa-tgatca-gtac
-agtgagcatctc---aatttatataca-------ccgtattta-gcgctaag-atatga
ttat-tggctc-t-t--tt---a----------gggtcttttaattgta---cttcttat
gcgcgcggtaaagcctgcttcgagagtaagt---gggtaatccattggaagtaatgattt
ctc-ttttatat----agcacacctat-atacggcattcattcccgggatgac-tagttt
cgtc-ttttttgtgcgaa-tgtaatgtatttct--------------------tat-ccg
tatgtgcgattgccaattcatggtgggga-cagaccattgttaattgttggtctcggtct
taactaggaatgccttgtacgggtctttggttcaacaaaccacccggaatacgtccctgc
cctttgtacacaccgcccgtcgctcttaccgatgaacttctttgtgagtctaagggactg
ggttaatagctat-tt---tt---------atagttatatacctatggaaacttatacga
acaatgtgg-tttaaaggaaagagaagtcgtaacaaggc-aacagtaggtgaacctgc-c
gatggatca----------------------------
[101] Pobliquiloculata_IIb_GYA478_94_AB636879
------------------------------------------------------------
------------------------------------------------------------
------------------------------------------------------------
------------------------------------------------------------
------------------------------------------------------------
------------------------------------------------------------
------------------------------------------------------------
------------------------------------------------------------
------------------------------------------------------------
------------------------------------------------------------
------------------------------------------------------------
------------------------------------------------------------
------------------------------------------------------------
------------------------------------------------------------
------------------------------------------------------------
------------------------------------------------------------
------------------------------------------------------------
------------------------------------------------------------
------------------------------------------------------------
------------------------------------------------------------
------------------------------------------------------------
------------------------------------------------------------
------------------------------------------------------------
------------------------------------------------------------
------------------------------------------------------------
------------------------------------------------------------
------------------------------------------------------------
------------------------------------------------------------
------------------------------------------------------------
------------------------------------------------------------
------------------------------------------------------------
------------------------------------------------------------
------------------------------------------------------------
------------------------------------------------------------
------------------------------------------------------------
------------------------------------------------------------
------------------------------------------------------------
------------------------------------------------------------
------------------------------------------------------------
-----------------------aagggcaccacaagaac-gcgt-ggagcatgtggctt
aatttgactcaacgcgggaaatcttaccgggtcctgacacactgaggattgacaggcaat
atctatt--aaaagaatat-------taat------------------------------
----ttaatatctc--ttt-ttaatagtgttaaatatgctagtcctttcatgattatgtg
ataggtggtgcatggccgttcttagttcgtggagtgatctgtctgcttaattgcgtttca
ctaagggcccataaattcaaggtatgttagctatt-gtttccct-attgaccccttat--
-------a-tctta-------------------taagcgcgtgtcttt-atggg--tt--
t---a-aacattgcgcatgc-------tgttgggt--cctgaaagcaacgaacgtgaccg
caacgtcttgttgcctttatcttgt--tatat---cttattaat----------------
-----------------tt-tattaat-----aag-aataact-aacagaggcta-atct
aaaactagac-ggaccgctgtttc-tttc-ttaaaccagaggaaggttgcggc-aataac
-aggtctgtgatgccc-ttagatgttccgggctgcacacgtgctacaa-tgatca-gtac
-agtgagcatctc---aatttatataca-------ccgtattta-gcgctaag-atatga
ttat-tggctc-t-t--tt---a----------gggtcttttaattgta---tttcttat
gcgcgcggtaaagcctgcttcgagagtaagt---gggtaatccattggaagtaatgattt
ctc-ttttatat----agcacacctat-atacggcattcattcccgggatgac-tagttt
cgtc-ttttttgtgcgaa-tgtaatgtatttct--------------------tat-ccg
tatgtgcgattgtcaattcatggtgggga-cagaccattgttaattgttggtctcggtct
taactaggaatgccttgtacgggtctttggttcaacaaaccacccggagtacgtccctgc
cctttgtacacaccgcccgtcgctcttaccgatgaacttctttgtgagtctaagggactg
ggttaatagctat-tt---tt---------atagttatatacctatggaaacttatacga
acaatgtgg-tttaaaggaaagagaagtcgtaacaaggc-aacagtaggtgaacctgc-t
g-tggatca----------------------------
[102] Pobliquiloculata_IIb_Y1224_67_AB636839
------------------------------------------------------------
------------------------------------------------------------
------------------------------------------------------------
------------------------------------------------------------
------------------------------------------------------------
------------------------------------------------------------
------------------------------------------------------------
------------------------------------------------------------
------------------------------------------------------------
------------------------------------------------------------
------------------------------------------------------------
------------------------------------------------------------
------------------------------------------------------------
------------------------------------------------------------
------------------------------------------------------------
------------------------------------------------------------
------------------------------------------------------------
------------------------------------------------------------
------------------------------------------------------------
------------------------------------------------------------
------------------------------------------------------------
------------------------------------------------------------
------------------------------------------------------------
------------------------------------------------------------
------------------------------------------------------------
------------------------------------------------------------
------------------------------------------------------------
------------------------------------------------------------
------------------------------------------------------------
------------------------------------------------------------
------------------------------------------------------------
------------------------------------------------------------
------------------------------------------------------------
------------------------------------------------------------
------------------------------------------------------------
------------------------------------------------------------
------------------------------------------------------------
------------------------------------------------------------
------------------------------------------------------------
------------------------agggcaccacaagaac-gcgt-ggagcatgtggctt
aatttgactcaacgcgggaaatcttaccgggtccggacacactgaggattgacaggcaat
atctatt--aaaagaatat-------taat------------------------------
----ttaatatctc--ttt-ttaatagtgttaaatatgctagtcctttcatgattatgtg
ataggtggtgcatggccgttcttagttcgtggagtgatctgtctgcttaattgcgtttca
ctaagggcccataaattcaaggtatgttagctatt-gttttcct-attgaccccttat--
---------tctta-------------------taagcgcgtgtcttt-atggg--tt--
t---a-aacattgcgcatgc-------tgttgggt--cctgaaagcaacgaacgtgaccg
cagcgtcttgttgcctttatcttgttatatat---c-tattaat----------------
-----------------tt-tattaat-----ag--aataact-aacagaggcta-atct
aaaactagac-ggaccgctgtttc-tttc-ttaaaccagaggaaggttgcggc-aataac
-aggtctgtgatgccc-ttagatgttccgggctgcacacgtgctacaa-tgatca-gtac
-agtgagcatctc---aatttatataca-------ccgtattta-gcgctaag-atatga
ttat-tggctc-t-t--tt---a----------gggtcttttaattgta---tttcttat
gcgcgcggtaaagcctgcttcgagagtaagt---gggtaatccattggaagtaatgattt
ctc-ttttatat----agcacacctat-atacggcattcattcccgggatgac-tagttt
cgtc-ttttttgtgcgaa-tgtaatgtatttct--------------------tat-ccg
tatgtgcgattgtcaattcatggtgggga-cagaccattgttaattgttggtctcggtct
taactaggaatgccttgtacgggtctttggttcaacaaaccacccggaatacgtccctgc
cctttgtacacaccgcccgtcgctcttaccgatgaacttctttgtgagtctaagggactg
ggttaatagcta--tt---tt---------atagttatatacctatggaaacttatacga
acaatgtgg-tttaaaggaaagagaagtcgtaacaaggc-aacagtaggtgaacctgc-c
gatggatca----------------------------
[103] Pobliquiloculata_IIb_OKI4_1_AB263442
------------------------------------------------------------
------------------------------------------------------------
------------------------------------------------------------
------------------------------------------------------------
------------------------------------------------------------
------------------------------------------------------------
------------------------------------------------------------
------------------------------------------------------------
------------------------------------------------------------
------------------------------------------------------------
------------------------------------------------------------
------------------------------------------------------------
------------------------------------------------------------
------------------------------------------------------------
------------------------------------------------------------
------------------------------------------------------------
------------------------------------------------------------
------------------------------------------------------------
------------------------------------------------------------
------------------------------------------------------------
------------------------------------------------------------
------------------------------------------------------------
------------------------------------------------------------
------------------------------------------------------------
------------------------------------------------------------
------------------------------------------------------------
------------------------------------------------------------
------------------------------------------------------------
------------------------------------------------------------
------------------------------------------------------------
------------------------------------------------------------
------------------------------------------------------------
------------------------------------------------------------
------------------------------------------------------------
------------------------------------------------------------
------------------------------------------------------------
------------------------------------------------------------
------------------------------------------------------------
------------------------------------------------------------
-----------------------aagggcaccacaagaac-gcgt-ggagcatgtggctt
aatttgactcaacgcgggaaatcttaccgggtccggacacactgaggattgacaggcaat
atctatt--aaaagaatat-------tatt------------------------------
----ttaatatctc--ttt-ttaatagtgttaaatatgctagtcctttcatgattatgtg
ataggtggtgcatggccgttcttagttcgtggagtgatctgtctgcttaattgcgtttca
ctaagggcccataaattcaaggtatgttagctatt-gtttccct-attgaccccttat--
---------tctta-------------------taagcgcgtgtcttt-atggg--tt--
t---a-aacattgcgcatgc-------tgttgggt--cctgaaagcaacgaacgtgaccg
caacgtcttgttgcctttatcttgt--tatat---c-tatt-at----------------
-----------------tt-atttaat-----ag--aataact-aacagaggcta-atct
aaaactagac-ggaccgctgtttc-tttc-ttaaaccagaggaaggttgcggc-aataac
-aggtctgtgatgccc-ttagatgttccgggctgcacacgtgctacaa-tgatca-gtac
-agtgagcatctc---aatttatataca-------ccgtattta-gcgctaag-atatga
ttat-tggctc-t-t--tt---a----------gggttttttaattgta---tttcttat
gcgcgcggtaaagcctgcttcgagagtaagt---gggtaatccattggaagtaatgattt
ctc-ttttatat----agcacacctat-atacggcattcattcccgggatgac-tagttt
cgtc-ttttttgtgcgaa-tgtaatgtatttct--------------------tat-ccg
tatgtgcgattgtcaattcatggtgggga-cagaccattgttaattgttggtctcggtct
taactaggaatgccttgtacgggtctttggttcaacaaaccacccggaatacgtccctgc
cctttgtacacaccgcccgtcgctcttaccgatgaacttctttgtgagtctaagggactg
ggttaatagctat-tt---t----------atagttatatacctatggaaacttatacga
acaatgtga--ttaaaggaaagagaagtcgtaacaaggc-aacagtaggtgaacctgcag
aaggcatca----------------------------
[104] Pobliquiloculata_IIb_Ama22_2_AB636910
------------------------------------------------------------
------------------------------------------------------------
------------------------------------------------------------
------------------------------------------------------------
------------------------------------------------------------
------------------------------------------------------------
------------------------------------------------------------
------------------------------------------------------------
------------------------------------------------------------
------------------------------------------------------------
------------------------------------------------------------
------------------------------------------------------------
------------------------------------------------------------
------------------------------------------------------------
------------------------------------------------------------
------------------------------------------------------------
------------------------------------------------------------
------------------------------------------------------------
------------------------------------------------------------
------------------------------------------------------------
------------------------------------------------------------
------------------------------------------------------------
------------------------------------------------------------
------------------------------------------------------------
------------------------------------------------------------
------------------------------------------------------------
------------------------------------------------------------
------------------------------------------------------------
------------------------------------------------------------
------------------------------------------------------------
------------------------------------------------------------
------------------------------------------------------------
------------------------------------------------------------
------------------------------------------------------------
------------------------------------------------------------
------------------------------------------------------------
------------------------------------------------------------
------------------------------------------------------------
------------------------------------------------------------
-----------------------aagggcaccacaagaac-gcgt-ggagcatgtggctt
aatttgactcaacgcgggaaatcttaccgggtccggacacactgaggattgacaggcaat
atctatt--aaaagaatat-------tatt------------------------------
----ttaatatctc--ttt-ttaatagtgttaaatatgctagtcctttcatgattatgtg
ataggtggtgcatggccgttcttagttcgtggagtgatctgtctgcttaattgcgtttca
ctaagggcccataaattcaaggtatgttagctatt-gtttccct-attaaccccttat--
---------tctta-------------------taagcgagtgtcttt-atggg--tt--
t---a-aacattgcgcatgc-------tgttgggt--cctgaaagcaacgaacgtgaccg
caacgtcttgttgcctttatcttgt--tatat---c-tatta------------------
-----------------tt-ttataat-----ag--aataact-aacagaggcta-atct
aaaactagac-ggaccgctgtttc-tttc-ttaaaccagaggaaggttgcggc-aataac
-aggtctgtgatgccc-ttagatgttccgggctgcacacgtgctacaa-tgatca-gtac
-agtgagcatctc---aatttatataca-------ccgtattta-gcgctaag-atatga
ttat-tggctc-t-t--tt---a----------gggtcttttaattgta---tttcttat
gcgcgcggtaaagcctgcttcgagagtaagt---gggtaatccattggaagtaatgattt
ctc-ttttatat----agcacacctat-atacggcattcattcccgggatgac-tagttt
cgtc-ttttttgtgcgaa-tgtaatgtatttct--------------------tat-ccg
tatgtgcgattgtcaattcatggtgggga-cagaccattgttaattgttggtctcggtct
taactaggaatgccttgtacgggtctttggttcaacaaaccacccggaatacgtccctgc
cctttgtacacaccgcccgtcgctcttaccgatgaacttctttgtgagtctaagggactg
ggttaatagctct-tt---ta----------tagttatatccctatggaaacttatacga
acaatgtgg-tttaaaggaaagagaagtcgtaacaaggc-aacagtaggtgaacctgc-t
gatggatcaaagggcgaatt-----------------
[105] Pobliquiloculata_U_Ama29_2_AB636915
------------------------------------------------------------
------------------------------------------------------------
------------------------------------------------------------
------------------------------------------------------------
------------------------------------------------------------
------------------------------------------------------------
------------------------------------------------------------
------------------------------------------------------------
------------------------------------------------------------
------------------------------------------------------------
------------------------------------------------------------
------------------------------------------------------------
------------------------------------------------------------
------------------------------------------------------------
------------------------------------------------------------
------------------------------------------------------------
------------------------------------------------------------
------------------------------------------------------------
------------------------------------------------------------
------------------------------------------------------------
------------------------------------------------------------
------------------------------------------------------------
------------------------------------------------------------
------------------------------------------------------------
------------------------------------------------------------
------------------------------------------------------------
------------------------------------------------------------
------------------------------------------------------------
------------------------------------------------------------
------------------------------------------------------------
------------------------------------------------------------
------------------------------------------------------------
------------------------------------------------------------
------------------------------------------------------------
------------------------------------------------------------
------------------------------------------------------------
------------------------------------------------------------
------------------------------------------------------------
------------------------------------------------------------
-----------------------aagggcaccacaagaac-gcgt-ggagcatgtggctt
aatttgactcaacgcgggaaatcttaccgggcccggacacactgaggattgacaggcaat
atctatt--aaaagaatat-------tatt------------------------------
----ttaatatctc--ttt-ttaatagtgttaaatatgctagtcctttcatgattatgtg
ataggtggtgcatggccgttcttagttcgtggagtgatctgtctgcttaattgcgtttca
ctaagggcccataaattcaaggtaggttagctatt-gtttccct-attgaccccttat--
-------attctta-------------------taagcgcgtgtcttt-atggg--tt--
t---a-aacattgcgcatgc-------tgttgggt--cctgaaagcaacgaacgtgaccg
caacgtcttgttgcctttatcttgt--tatat---c-tattaat----------------
-----------------tt-tattaat-----ag--aataact-aacagaggcta-atct
aaaactagac-ggaccgctgtttc-tttc-ttaaaccagaggaaggttgcggc-aatgac
-aggtctgtgatgccc-ttagatgttccgggctgcacacgtgctacaa-tgatca-gtac
-agtgagcatctc---aatttatataca-------ccgtatcta-gcgttaag-atatga
ttat-aggctc-t-t--tt---a----------gggtcttttaattgta---tttcttat
gcgcgcggtaaagcctgcttcgagagtaagt---gggtaatccattggaagtaatgattt
ctc-ttttatat----agcacacctat-ctacggcattcattcccgggatgac-tagttt
cgtc-ttttttgtgcgaa-tgtaatgtatttct--------------------tat-ctg
tatgtgcgatcgtcaattcatggtgggga-cagaccattgttaattgttggtctcggtct
taactaggaatgccttgtacgggtctttggttcaacaaaccacccggaatacgtccccgc
cctttgtacacaccgcccgtcgctcttaccgatgaacttctttgtgagtctaagggactg
ggttaacatctat-tt---t----------atagttatatacctatggaaacatatacga
acaatgtgg-tttaaaggaaagagaagtcgtaacaaggc-aacagtaggcgaacctgc-c
gatggatcaaagggcgaatt-----------------
[106] Pobliquiloculata_IIb_Ama52_1_AB636916
------------------------------------------------------------
------------------------------------------------------------
------------------------------------------------------------
------------------------------------------------------------
------------------------------------------------------------
------------------------------------------------------------
------------------------------------------------------------
------------------------------------------------------------
------------------------------------------------------------
------------------------------------------------------------
------------------------------------------------------------
------------------------------------------------------------
------------------------------------------------------------
------------------------------------------------------------
------------------------------------------------------------
------------------------------------------------------------
------------------------------------------------------------
------------------------------------------------------------
------------------------------------------------------------
[truncated: 842,543 more chars]
