# Supplementary material for: SSU rDNA Divergence in Planktonic Foraminifera: Molecular Taxonomy and Biogeographic Implications
Source: PLoS One. 2014 Aug 13;9(8):e104641. doi: 10.1371/journal.pone.0104641 (PMC4131912; doi:10.1371/journal.pone.0104641)
Supplement: File S1 — Sequence alignments, PhyML trees used for patristic distance calculation, BEAST ultrametric trees and patristic distance matrices. (ZIP) [file pone.0104641.s004.zip › File S2/alignements GMYC/micro.nex]

#NEXUS
[saved by seaview on Mon Apr 08 13:55:33 2013]
BEGIN DATA;
  DIMENSIONS NTAX=52 NCHAR=1172;
  FORMAT DATATYPE=DNA
  GAP=-
  ;
MATRIX
[1] 'Cnitida_U_GUA-1_2_AB468834'
aagggcaccacaagaacgcgtggagcatgtggcttaatttgactcaacgcgggaaatctt
accgggtccggacgcactgaggattgacaggtattatat-aa-------ttgctcttcgg
agcttttattgttaaatatgctagtcctttcatgattatgtgataggtggtgcatggccg
ttcttagttcgtggagtgatctgtctgcttaattgcgttccactata------aggatct
atattctttacag------tgtgcagtgc---attgaccccttcttcg------------
--gaagcgtgtgtctt-----t-acgctcacac------------------ttcatta-g
gtcctgaaagcaacgaacgtgaccgcaacctcttgttgcctctgtgctcctacacgctca
atgcgctaaa----cactgg----ttttcttcggaag--cttagtgcg------------
-----ttggttgaggctttcttaaactagagggaccgctgtcaacttcttaaaccagagg
aaggttgcggcaataacaggtctgtgatg-cccttagatgttccgggctgcacacgtgct
acaatgattgttgcagtgagcatctcaattctttacc-------acaccgcacacgtgag
t--ctttaa--cgttttg-t--tgatgca-------ctttacgcagcggtaa-cgcctgc
ttcgagagcaagtgggtaatcaattagaagtaacgatttc-ccaagttagcacactt-at
atacggcgtttatgcccgggtttcacttcgttgattcct------ttgtgcgcgtagatg
------------------------gattcttccgtatgtgcaattgtcaattcatggtgg
ggacagaccattgttaattgttggtctcggtcttaactaggaatgccttgtacgggtctt
tggttcaacaaaccacccggagtacgtccctgccctttgtacacaccgcccgtcgctctt
accgatggacttctctgtgagtttgagggactcgggttgatcgctttac--------ggc
gtgaaactctatggaaacttaaacgaacagtgtggtctaaaggaaagagaagtcgtaaca
aggcatcggtaggtgaacct------------
[2] 'Cnitida_U_GUA-1_1_AB263435'
aagggcaccacaagaacgcgtggagcatgtggcttaatttgactcaacgcgggaaatctt
accgggtccggacgcactgaggattgacaggtattatat-aa-------ttgctcttcgg
agcttttattgttaaatatgctagtcctttcatgattatgtgataggtggtgcatggccg
ttcttagttcgtggagtgatctgtctgcttaattgcgttccactata------aggatct
atattctttacag------tgtgcagtgc---attgaccccttcttcg------------
--gaagcgtgtgtctt-----t-acgctcacac------------------ttcatta-g
gtcctgaaagcaacgaacgtgaccgcaacctcttgttgcctctgtgctcctacacgctca
atgcgctaaa----cactgg----ttttcttcggaag--cttagtgcg------------
-----ttggttgaggctttcttaaactagagggaccgctgtcaacttcttaaaccagagg
aaggttgcggcaataacaggtctgtgatg-cccttagatgttccgggctgcacacgtgct
acaatgattgttgcagtgagcatctcaattctttacc-------acaccgcacacgtgag
t--ctttaa--cgttttg-t--tgatgca-------ctttacgcagcggtaa-cgcctgc
ttcgagagcaagtgggtaatcaattagaagtaacgatttc-ccaagttagcacactt-at
atacggcgtttatgcccgggtttcacttcgttgattcct------ttgtgcgcgtagatg
------------------------gattcttccgtatgtgcaattgtcaattcatggtgg
ggacagaccattgttaattgttggtctcggtcttaactaggaatgccttgtacgggtctt
tggttcaacaaaccacccggagtacgtccctgccctttgtacacaccgcccgtcgctctt
accgatggacttctctgtgagtttgagggactcgggttgatcgctttac--------ggc
gtgaaactctatggaaacttaaacgaacagtgtggtctaaaggaaagagaagtcgtaaca
aggcatcggtaggtgaacctgctgatggatca
[3] 'Cnitida_U_GUA-2_4_AB468837'
aagggcaccacaagaacgcgtggagcatgtggcttaatttgactcaacgcgggaaatctt
accgggtccggacacactgaggattgacaggtattatat-ga-------ttgctcttcgg
agcttttattgttaaatatgctagtcctttcatgattatgtgataggtggtgcatggccg
ttcttagttcgtggagtgatctgtctgcttaattgcgtttcactata------aggatct
atattctttacag------tgtgcagtgc---attgaccccttcttcg------------
--gaagcgtgtgtctt-----t-acgctcacac------------------ttcatta-g
gtcctgaaagcaacgaacgtgaccgcaacctcttgttgcctctgtgctcctacacgctca
atgcgctaaa----cactgg----ttttct-----ag--cttagtgcg------------
-----ttggttgaggctttcttaaactagagggaccgctgtcaacttcttaaaccagagg
aaggttgcggcaataacaggtctgtgatg-cccttagatgttccgggctgcacacgtgct
acaatgattgttgcagtgagcatctcaattccttacc-------acaccgcacacgtgag
t--ctttaa--cgttttg-t--taatgca-------ctttacgcagcggtaa-cgcctgc
ttcgagagcaagtgggtaatcaattagaagtaacgatttc-ccaagttagcacactt-at
atacggcgtttatgcccgggtttcac-tcgttgattcct------ttgtgcgcgtagatg
------------------------gattcttccgtatgtgcaattgtcaattcatggtgg
ggacagaccattgttaattgttggtctcggtcttaactaggaatgccttgtacgggtctt
tggttcaacaaaccacccggaatacgtccctgccctttgtacacaccgcccgtcgctctt
accgatggacttctctgtgagtttgagggactgggttaacgcttc------------ggc
gtgaa--cctatggaaacttaaacgaacagtgtggtctaaaggaaagagaagtcgtaaca
aggcatcggtaggtgaacct------------
[4] 'Cnitida_U_GUA-2_3_AB468836'
aagggcaccacaagaacgcgtggagcatgtggcttaatttgactcaacgcgggaaatctt
accgggtccggacacactgaggattgacaggtattatat-ga-------ttgctcttcgg
agcctttattgttaaatatgctagtcctttcatgattatgtgataggtggtgcatggccg
ttcttagttcgtggagtgatctgtctgcttaattgcgtttcactata------aggatct
atattctttacag------tgtgcagtgc---attgaccccttcttcg------------
--gaagcgtgtgtctt-----t-acgctcacac------------------ttcatta-g
gtcctgaaagcaacgaacgtgaccgcaacctcttgttgcctctgtgctcctacacgctca
atgcgctaaa----cactgg----ttttct-----ag--cttagtgcg------------
-----ttggttgaggctttcttaaactagagggaccgctgtcaacttcttaaaccagagg
aaggttgcggcaacaacgggtctgtgatg-cccttagatgttccgggctgcacacgtgct
acaatgattgttgcagtgagcatctcaattctttacc-------acaccgcacacgtgag
t--ctttaa--cgttttg-t--taatgca-------ctttacgcagcggtaa-cgcctgc
ttcgagagcaagtgggtaatcaattagaagtaacgatttc-ccaagttagcacactt-at
atacggcgtttatgcccgggtttcac-tcgttgattcct------ttgtgcgcgtagatg
------------------------gattcttccgtatgtgcaattgtcaattcatggtgg
ggacagaccattgttaattgttggtctcggtcttaactaggaatgccttgtacgggtctt
tggttcaacaaaccacccggaatacgtccctgccctttgtacacaccgcccgtcgctctt
accgatggacttctctgtgagtttgagggactgggttaacgcttc------------ggc
gtgaa--cctatggaaacttaaacgaacagtgtggtctaaaggaaagagaagtcgtaaca
aggcatcggtaggtgaacct------------
[5] 'Cnitida_U_GUA-2_2_AB468835'
aagggcaccacaagaacgcgtggagcatgtggcttaatttgactcaacgcgggaaatctt
accgggtccggacacactgaggattgacaggtattatat-aa-------ttgctcttcgg
agcttttattgttaaatatgctagtcctttcatgattatgtgataggtggtgcatggccg
tccttagttcgtggagtgatctgtctgcttaattgcgtttcactata------aggatct
atattctttacag------tgtgcagtgc---attgaccccttcttcg------------
--gaagcgtgtgtctt-----t-acgctcgcac------------------ttcatta-g
gtcctgaaagcaacgaacgtgaccgcaacctcttgttgcctctgtgctcctacacgctca
atgcgctaaa----cactgg----ttttct-----ag--cttagtgcg------------
-----ttggttgaggctttcttaaactagagggaccgctgtcaacttcttaaaccagagg
aaggttgcggcaataacaggtctgtgatg-cccttagatgttccgggctgcacacgtgct
acaatgattgttgcagtgagcatctcaattctttacc-------acaccgcacacgtgag
t--ctttaa--cgttttg-t--taatgca-------ctttacgcagcggtaa-cgcctgc
ttcgagagcaagtgggtaatcaattagaagtaacgatttc-ccaagttagcacactt-at
atacggcgtttatgcccgggtttcac-tcgttgattcct------ttgtgcgcgtagatg
------------------------gattcttccgtatgtgcaattgtcaattcatggtgg
ggacagaccattgttaattgttggtctcggtcttaactaggaatgccttgtacgggtctt
tggttcaacaaaccacccggaatacgtccctgccctttgtacacaccgcccgtcgctctt
accgatggacttctctgtgagtttgagggactgggttaacgcttc------------ggc
gtgaa--cctatggaaacttaaacgaacagtgtggtctaaaggaaagagaagtcgtaaca
aggcatcggtaggtgaacct------------
[6] 'Cnitida_U_GUA-2_1_AB263436'
aagggcaccacaagaacgcgtggagcatgtggcttaatttgactcaacgcgggaaatctt
accgggtccggacacactgaggattgacaggtattatat-aa-------ttgctcttcgg
agcttttattgttaaatatgctagtcctttcatgattatgtgataggtggtgcatggccg
tccttagttcgtggagtgatctgtctgcttaattgcgtttcactata------aggatct
atattctttacag------tgtgcagtgc---attgaccccttcttcg------------
--gaagcgtgtgtctt-----t-acgctcgcac------------------ttcatta-g
gtcctgaaagcaacgaacgtgaccgcaacctcttgttgcctctgtgctcctacacgctca
atgcgctaaa----cactgg----ttttct-----ag--cttagtgcg------------
-----ttggttgaggctttcttaaactagagggaccgctgtcaacttcttaaaccagagg
aaggttgcggcaataacaggtctgtgatg-cccttagatgttccgggctgcacacgtgct
acaatgattgttgcagtgagcatctcaattctttacc-------acaccgcacacgtgag
t--ctttaa--cgttttg-t--taatgca-------ctttacgcagcggtaa-cgcctgc
ttcgagagcaagtgggtaatcaattagaagtaacgatttc-ccaagttagcacactt-at
atacggcgtttatgcccgggtttcac-tcgttgattcct------ttgtgcgcgtagatg
------------------------gattcttccgtatgtgcaattgtcaattcatggtgg
ggacagaccattgttaattgttggtctcggtcttaactaggaatgccttgtacgggtctt
tggttcaacaaaccacccggaatacgtccctgccctttgtacacaccgcccgtcgctctt
accgatggacttctctgtgagtttgagggactgggttaacgcttc------------ggc
gtgaa--cctatggaaacttaaacgaacagtgtggtctaaaggaaagagaagtcgtaaca
aggcatcggtaggtgaacctgctgatggatca
[7] Cnitida_U_CM1204_NA
------------------------gcatgtggcttaatttgactcaacgcgggaaatctt
accgggtccggacacactgaggattgacaggtattatataaa-------ttgctcttcgg
agcttttattgttaaatatgctagtcctttcatgattatgtgataggtggtgcatggccg
ttcttagttcgtggagtgatctgtctgcttaattgcgtttcactata------aggatct
atattctttacag------tgtgcagtgc---attgaccccttcttcg------------
--gaagcgtgtgtctt-----t-acgctcacac------------------ttcatta-g
gtcctgaaagcaacgaacgtgaccgcaacctcttgttgcctctgtgctcctacacgctca
atgcgctaaa----cactgg----ttttcttcggaag--cttagtgcg------------
-----ttggttgaggctttcttaaactagagggaccgctgtcaacttcttaaaccagagg
aaggttgcggcaataacaggtttgtgatg-cccttagatgttccgggctgcacacgtgct
acaatgattgttgcagtgagcatctcaattctttacc-------acaccgcacacgtgag
t--ctttaa--cgttttg-t--taatgca-------ctttacgcagcggtaa-cgcctgc
ttcgagagcaagtgggtaatcaattagaagtaacgatgtc-ccaagttagcacactt-at
atacggcgtttatgcccgggtttcac-tcgttgattcct------ttgtgcgcgtagatg
------------------------gattcttccgtatgtgcaattgtcaattcatggtgg
ggacagaccattgttaattgttggtctcggtcttaactaggaatgccttgtacgggtctt
tggttcaacaaaccacccggaatacgtccctgccctttgtacacaccgcccgtcgctctt
accgatggacttctctgtgagtttgagggactgggttaacgcttc------------ggc
gtgaa--cttatgg----------------------------------------------
--------------------------------
[8] Gglutinata_U_P148_05_FJ643277
----------------------------gtggcttaatttgactcaacgcgggaaatctt
accgggtccggacacactgaggattgacaggtattatat-ag--c------aaccttcgg
gttgtctattgttaaatatgctagtcctttcatgattatgtgataggtggtgcatggccg
ttcttagttcgtggagtgatctgtctgcttaattgcgtttca-gata------aggatct
atattctttacaagtgtcgcagt------gtaattgacccctctttca------------
--cgagagtgtgtgtctttttt-gcgctcgcac----tt------------tacatta-g
gtcctgaaagcaacgaacgtgaccgcaacctcttgttgcctcatctccca----------
---------a----cattct----ttccttcgggt-----tagatatt------------
-----tccattgaggctttccaaaactagagggaccgctgtcaacttcttaaaccagagg
aaggttgcggcaataacaggtctgtgatg-cccttagatgttccgggctgcacacgtgct
acaatgattgttgcagtgagcatctcaattttttacc-ta----acaccgcacacgtgag
tttgcatac--ttgtatg-t--t-----a-------ctttacgcagcggtaa-agcctgc
ttcgagagcaagtgggtaatcaattagaagtaacgatttc-ccaaattagcacactt-at
atacggcgtttgtgcccgggtttcac-ttgttggaactt------ttgtgcgcgcagatg
-------------------------ttttttccgtatgtgcaattgtcaattcatggtgg
ggacagaccattgttaattgttggtctcggtcttaactaggaatgccttgtacgggtctt
tggttcaacaaaccacccggaatacgtccctgccctttgtacacaccgcccgtcgctctt
accgatggacttctctgtgagtttgagggactggatttgatcgtacattcgtgtg--cgc
attaatatctatggaaacttaaac------------------------------------
--------------------------------
[9] Gglutinata_U_P148_20_FJ643282
-------------------gtggagcatgtggcttaatttgactcaacgcgggaaatctt
accgggtccggacacactgaggattgacaggtattatat-ag--c------aaccttcgg
gttgtctattgttaaatatgctagtcctttcatgattatgtgataggtggtgcatggccg
ttcttagttcgtggagtgatctgtctgcttaattgcgtttca-gata------aggatct
atattctttacaagtgtcgcagt------gtaattgacccctctttca------------
--cgagagtgtgtgtctttttt-gcgctcgcac----tt------------tacatta-g
gtcctgaaagcaacgaacgtgaccgcaacctcttgttgcctcatctccca----------
---------a----cattct----ttccttcgggt-----tagatatt------------
-----tccattgaggctttccaaaactagagggaccgctgtcaacttcttaaaccagagg
aaggttgcggcaataacaggtctgtgatg-cccttagatgttccgggctgcacacgtgct
acaatgattgttgcagtgagcatctcaattttttacc-ta----acaccgcacacgtgag
tttgcatac--ttgtatg-t--t-----a-------ctttacgcagcggtaa-agcctgc
ttcgagagcaagtgggtaatcaattagaagtaacgatttc-ccaaattagcacactt-at
atacggcgtttgtgcccgggtttcac-ttgttggaactt------ttgtgcgcgcagatg
-------------------------ttttttccgtatgtgcaattgtcaattcatggtgg
ggacagaccattgttaattgttggtctcggtcttaactaggaatgccttgtacgggtctt
tggttcaacaaaccacccggaatacgtccctgccctttgtacacaccgcccgtcgctctt
accgatggacttctctgtgagtttgagggactggatttgatcgtacattcgtgtg--cgc
attaatatctatggaaacttaaacgaacagtgtggtctaaag------------------
--------------------------------
[10] Gglutinata_U_P148_28_FJ643285
-------------------gtggagcatgtggcttaatttgactcaacgcgggaaatctt
accgggtccggacacactgaggattgacaggtattatat-ag--c------aaccttcgg
gttgtctattgttaaatatgctagtcctttcatgattatgtgataggtggtgcatggccg
ttcttagttcgtggagtgatctgtctgcttaattgcgtttca-gata------aggatct
atattctttacaagtgtcgcagt------gtaattgacccctctttca------------
--cgagagtgtgtgtctttttt-gcgctcgcac----tt------------tacatta-g
gtcctgaaagcaacgaacgtgaccgcaacctcttgttgcctcatctccca----------
---------a----cattct----ttccttcgggt-----tagatatt------------
-----tccattgaggctttccaaaactagagggaccgctgtcaacttcttaaaccagagg
aaggttgcggcaataacaggtctgtgatg-cccttagatgttccgggctgcacacgtgct
acaatgattgttgcagtgagcatctcaattttttacc-ta----acaccgcacacgtgag
tttgcatac--ttgtatg-t--t-----a-------ctttacgc----------------
------------------------------------------------------------
------------------------------------------------------------
------------------------------------------------------------
------------------------------------------------------------
------------------------------------------------------------
------------------------------------------------------------
------------------------------------------------------------
--------------------------------
[11] Gglutinata_U_P148_26_FJ643284
-------------------gtggagcatgtggcttaatttgactcaacgcgggaaatctt
accgggtccggacacactgaggattgacaggtattatat-ag--c------aaccttcgg
gttgtctattgttaaatatgctagtcctttcatgattatgtgataggtggtgcatggccg
ttcttagttcgtggagtgatctgtctgcttaattgcgtttca-gata------aggatct
atattctttacaagtgtcgcagt------gtaattgacccctctttca------------
--cgagagtgcgtgtctttttt-gcgctcgcac----tt------------tacatta-g
gtcctgaaagcaacgaacgtgaccgcaacctcttgttgcctcatctccca----------
---------a----cattct----ttccttcgggt-----tagatatt------------
-----tccattgaggctttccaaaactagagggaccgctgtcaacttcttaaaccagagg
aaggttgcggcaataacaggtctgtgatg-cccttagatgttccgggctgcacacgtgct
acaatgattgttgcagtgagcatctcaattttttacc-ta----acaccgcacacgtgag
tttgcatac--ttgtatg-ctat-----a-------ctttacgcagcggtaa-agcctgc
ttcgagagcaagtgggtaatcaattagaagtaacgatttc-ccaaattagcacactt-at
atacggcgtttgtgcccgggtttcac-ttgttggaactt------ttgtgcgcgcagatg
------------------------tttttttccgtatgtgcaattgtcaattcatggtgg
ggacagaccattgttaattgttggtctcggtcttaactaggaatgccttgtacgggtctt
tggttcaacaaaccacccggaatacgtccctgccctttgtacacaccgcccgtcgctctt
accgatggacttctctgtgagtttgagggactggatttgatcgtacattcgtgtg----c
attaatatctatggaaacttaaacgaacagtgtggtctaaag------------------
--------------------------------
[12] Gglutinata_U_P148_17_FJ643281
-------------------gtggagcatgtggcttaatttgactcaacgcgggaaatctt
accgggtccggacacactgaggattgacaggtattatat-ag--c------aactttcgg
gttgtctattgttaaatatgctagtcctttcatgattatgtgataggtggtgcatggccg
ttcttagttcgtggagtgatctgtctgcttaattgcgtttca-gata------aggatct
atattctttacaagtgtcgcagt------gtaattgacccctctttca------------
--cgagagtgcgtgtctttttt-gcgctcgcac----tt------------tacatta-g
gtcctgaaagcaacgaacgtgaccgcaacctcttgttgcctcatctccca----------
---------a----cattct----ttccttcgggt-----tagatatt------------
-----tccattgaggctttccaaaactagagggaccgctgtcaacttcttaaaccagagg
aaggttgcggcaataacaggtctgtgatg-cccttagatgttccgggctgcacacgtgct
acaatgattgttgcagtgagcatctcaattttttacc-ta----acaccgcacacgtgag
tttgcatac--ttgtatg-ctat-----a-------ctttacgcagcggtaa-agcctgc
ttcgagagcaagtgggtaatcaattagaagtaacgatttc-ccaaattagcacactt-at
atacggcgtttgtgcccgggtttcac-ttgttggaactt------ttgtgcgcgcagatg
------------------------tttttttccgtatgtgcaattgtcaattcatggtgg
ggacagaccattgttaattgttggtctcggtcttaactaggaatgccttgtacgggtctt
tggttcaacaaaccacccggaatacgtccctgccctttgtacacaccgcccgtcgctctt
accgatggacttctctgtgagtttgagggactggatttgatcgtacattcgtgtg--cgc
attaatatctatggaaacttaaacgaacagtgtggtctaaag------------------
--------------------------------
[13] Gglutinata_U_P148_15_FJ643280
-------------------gtggagcatgtggcttaatttgactcaacgcgggaaatctt
accgggtccggacacactgaggattgacaggtattatat-ag--c------aactttcgg
gttgtctattgttaaatatgctagtcctttcatgattatgtgataggtggtgcatggccg
ttcttagttcgtggagtgatctgtctgcttaattgcgtttca-gata------aggatct
atattctttacaagtgtcgcagt------gtaattgacccctctttca------------
--cgagagtgcgtgtctttttt-gcgctcgcac----tt------------tacatta-g
gtcctgaaagcaacgaacgtgaccgcaacctcttgttgcctcatctccca----------
---------a----cattct----ttccttcgggt-----tagatatt------------
-----tccattgaggctttccaaaactagagggaccgctgtcaacttcttaaaccagagg
aaggttgcggcaataacaggtctgtgatg-cccttagatgttccgggctgcacacgtgct
acaatgattgttgcagtgagcatctcaattttttacc-ta----acaccgcacacgtgag
tttgcatac--ttgtatg-ctat-----a-------ctttacgcagcggtaa-agcctgc
ttcgagagcaagtgggtaatcaattagaagtaacgatttc-ccaaattagcacactt-at
atacggcgtttgtgcccgggtttcac-ttgttggaactt------ttgtgcgcgcagatg
------------------------tttttttccgtatgtgcaattgtcaattcatggtgg
ggacagaccattgttaattgttggtctcggtcttaactaggaatgccttgtacgggtctt
tggttcaacaaaccacccggaatacgtccctgccctttgtacacaccgcccgtcgctctt
accgatggacttctctgtgagtttgagggactggatttgatcgtacattcgtgtg--cgc
attaatatctatggaaacttaaacgaacagtgtggtctaaag------------------
--------------------------------
[14] Gglutinata_U_P148_13_FJ643279
----------------------------gtggcttaatttgactcaacgcgggaaatctt
accgggtccggacacactgaggattgacaggtattatat-ag--c------aactttcgg
gttgtctattgttaaatatgctagtcctttcatgattatgtgataggtggtgcatggccg
ttcttagttcgtggagtgatctgtctgcttaattgcgtttca-gata------aggatct
atattctttacaagtgtcgcagt------gtaattgacccctctttca------------
--cgagagtgcgtgtctttttt-gcgctcgcac----tt------------tacatta-g
gtcctgaaagcaacgaacgtgaccgcaacctcttgttgcctcatctccca----------
---------a----cattct----ttccttcgggt-----tagatatt------------
-----tccattgaggctttccaaaactagagggaccgctgtcaacttcttaaaccagagg
aaggttgcggcaataacaggtctgtgatg-cccttagatgttccgggctgcacacgtgct
acaatgattgttgcagtgagcatctcaattttttacc-ta----acaccgcacacgtgag
tttgcatac--ttgtatg-ctat-----a-------ctttacgcagcggtaa-agcctgc
ttcgagagcaagtgggtaatcaattagaagtaacgatttc-ccaaattagcacactt-at
atacggcgtttgtgcccgggtttcac-ttgttggaactt------ttgtgcgcgcagatg
------------------------tttttttccgtatgtgcaattgtcaattcatggtgg
ggacagaccattgttaattgttggtctcggtcttaactaggaatgccttgtacgggtctt
tggttcaacaaaccacccggaatacgtccctgccctttgtacacaccgcccgtcgctctt
accgatggacttctctgtgagtttgagggactggatttgatcgtacattcgtgtg--cgc
attaatatctatggaaacttaaac------------------------------------
--------------------------------
[15] Gglutinata_U_P148_07_FJ643278
-------------------gtggagcatgtggcttaatttgactcaacgcgggaaatctt
accgggtccggacacactgaggattgacaggtattatat-ag--c------aactttcgg
gttgtctattgttaaatatgctagtcctttcatgattatgtgataggtggtgcatggccg
ttcttagttcgtggagtgatctgtctgcttaattgcgtttca-gata------aggatct
atattctttacaagtgtcgcagt------gtaattgacccctctttca------------
--cgagagtgcgtgtctttttt-gcgctcgcac----tt------------tacatta-g
gtcctgaaagcaacgaacgtgaccgcaacctcttgttgcctcatctccca----------
---------a----cattct----ttccttcgggt-----tagatatt------------
-----tccattgaggctttccaaaactagagggaccgctgtcaacttcttaaaccagagg
aaggttgcggcaataacaggtctgtgatg-cccttagatgttccgggctgcacacgtgct
acaatgattgttgcagtgagcatctcaattttttacc-ta----acaccgcacacgtgag
tttgcatac--ttgtatg-ctat-----a-------ctttacgcagcggtaa-agcctgc
ttcgagagcaagtgggtaatcaattagaagtaacgatttc-ccaaattagcacactt-at
atacggcgtttgtgcccgggtttcac-ttgttggaactt------ttgtgcgcgcagatg
------------------------tttttttccgtatgtgcaattgtcaattcatggtgg
ggacagaccattgttaattgttggtctcggtcttaactaggaatgccttgtacgggtctt
tggttcaacaaaccacccggaatacgtccctgccctttgtacacaccgcccgtcgctctt
accgatggacttctctgtgagtttgagggactggatttgatcgtacattcgtgtg--cgc
attaatatctatggaaacttaaacgaacagtgtggtctaaag------------------
--------------------------------
[16] Gglutinata_U_P151_08_FJ643293
-------------------gtggagcatgtggcttaatttgactcaacgcgggaaatctt
accgggtccggacacactgaggattgacaggtattatat-ag--cacg--tacttttgtg
cgtgtctattgttaaatatgctagtcctttcatgattatgtgataggtggtgcatggccg
ttcttagttcgtggagtgatctgtctgcttaattgcgtttca-gata------aggatct
atattctttacaagtgtcgcagt------gtaattgacccctctttca------------
--cgagagtgcgtgtctttttt-gcgctcgcac----tt------------tacatta-g
gtcctgaaagcaacgaacgtgaccgcaacctcttgttgcctcatctccca----------
---------a----cattct----ttccttcgggt-----tagatatt------------
-----tccattgaggctttccaaaactagagggaccgctgtcaacttcttaaaccagagg
aaggttgcggcaataacaggtctgtgatg-cccttagatgttccgggctgcacacgtgct
acaatgattgttgcagtgagcatctcaattttttacc-ta----acaccgcacacgtgag
tttgcatac--ttgtatg-ctat-----a-------ctttacgcagcggtaa-agcctgc
ttcgagagcaagtgggtaatcaattagaagtaacgatttc-ccaaattagcacactt-at
atacggcgtttgtgcccgggtttcac-ttgttggaactt------ttgtgcgcgcagatg
------------------------tttttttccgtatgtgcaattgtcaattcatggtgg
ggacagaccattgttaattgttggtctcggtcttaactaggaatgccttgtacgggtctt
tggttcaacaaaccacccggaatacgtccctgccctttgtacacaccgcccgtcgctctt
accgatggacttctctgtgagtttgagggactggatttgatcgtacattcgtgtg--cgc
attaatatctatggaaacttaaacgaacagtgtggtctaaag------------------
--------------------------------
[17] Gglutinata_U_P151_06_FJ643292
-------------------gtggagcatgtggcttaatttgactcaacgcgggaaatctt
accgggtccggacacactgaggattgacaggtattatat-ag--cacg--tacttttgtg
cgtgtctattgttaaatatgctagtcctttcatgattatgtgataggtggtgcatggccg
ttcttagttcgtggagtgatctgtctgcttaattgcgtttca-gata------aggatct
atattctttacaagtgtcgcagt------gtaattgacccctctttca------------
--cgagagtgcgtgtctttttt-gcgctcgcac----tt------------tacatta-g
gtcctgaaagcaacgaacgtgaccgcaacctcttgttgcctcatctccca----------
---------a----cattct----ttccttcgggt-----tagatatt------------
-----tccattgaggctttccaaaactagagggaccgctgtcaacttcttaaaccagagg
aaggttgcggcaataacaggtctgtgatg-cccttagatgttccgggctgcacacgtgct
acaatgattgttgcagtgagcatctcaattttttacc-ta----acaccgcacacgtgag
tttgcatac--ttgtatg-ctat-----a-------ctttacgcagcggtaa-agcctgc
ttcgagagcaagtgggtaatcaattagaagtaacgatttc-ccaaattagcacactt-at
atacggcgtttgtgcccgggtttcac-ttgttggaactt------ttgtgcgcgcagatg
------------------------tttttttccgtatgtgcaattgtcaattcatggtgg
ggacagaccattgttaattgttggtctcggtcttaactaggaatgccttgtacgggtctt
tggttcaacaaaccacccggaatacgtccctgccctttgtacacaccgcccgtcgctctt
accgatggacttctctgtgagtttgagggactggatttgatcgtacattcgtgtg--cgc
attaatatctatggaaacttaaacgaacagtgtggtctaaag------------------
--------------------------------
[18] Gglutinata_U_P148_21_FJ643283
-------------------gtggagcatgtggcttaatttgactcaacgcgggaaatctt
accgggtccggacacactgaggattgacaggtattatat-ag--cacg--tacttttgtg
cgtgtctattgttaaatatgctagtcctttcatgattatgtgataggtggtgcatggccg
ttcttagttcgtggagtgatctgtctgcttaattgcgtttca-gata------aggatct
atattctttacaagtgtcgcagt------gtaattgacccctctttca------------
--cgagagtgtgtgtctttttt-gcgctcgcac----tt------------tacatta-g
gtcctgaaagcaacgaacgtgaccgcaacctcttgttgcctcatctccca----------
---------a----cattct----ttccttcgggt-----tagatatt------------
-----tccattgaggctttccaaaactagagggaccgctgtcaacttcttaaaccagagg
aaggttgcggcaataacaggtctgtgatg-cccttagatgttccgggctgcacacgtgct
acaatgattgttgcagtgagcatctcaattttttacc-ta----acaccgcacacgtgag
tttgcatac--ttgtatg-ctat-----a-------ctttacgcagcggtaa-agcctgc
ttcgagagcaagtgggtaatcaattagaagtaacgatttc-ccaaattagcacactt-at
atacggcgtttgtgcccgggtttcac-ttgttggaactt------ttgtgcgcgcagatg
------------------------tttttttccgtatgtgcaattgtcaattcatggtgg
ggacagaccattgttaattgttggtctcggtcttaactaggaatgccttgtacgggtctt
tggttcaacaaaccacccggaatacgtccctgccctttgtacacaccgcccgtcgctctt
accgatggacttctctgtgagtttgagggactggatttgatcgtacattcgtgtg--cgc
attaatatctatggaaacttaaacgaacagtgtggtctaaag------------------
--------------------------------
[19] Gglutinata_U_R019_10_FJ643296
-------------gaacgcgtggagcatgtggcttaatttgactcaacgcgggaaatctt
accgggtccggacacactgaggattgacaggtattatat-ag--c------aactttcga
gttgtctattgttaaatatgctagtcctttcatgattatgtgataggtggtgcatggccg
ttcttagttcgtggagtgatctgtctgcttaattgcgtttca-gata------aggatct
atattctttacaagtgtcgcagt------gtaattgacccctctttca------------
--cgagagtgtgtgtctttttt-gcgctcgcac----tt------------tacatta-g
gtcctgaaagcaacgaacgtgaccgcaacctcttgttgcctcatctccca----------
---------a----cattct----ttccttcgggt-----tagatatt------------
-----tccattgaggctttccaaaactagagggaccgctgtcaacttcttaaaccagagg
aaggttgcggcaataacaggtctgtgatg-cccttagatgttccgggctgcacacgtgct
acaatgattgttgcagtgagcatctcaattttttacc-ta----acaccgcacacgtgag
t--gcatac--ttgtatg-t--t-----a-------ctttacgcagcggtaa-agcctgc
ttcgagagcaagtgggtaatcaattagaagtaacgatttc-ccaaattagcacactt-at
atacggcgtttgtgcccgggtttcac-ttgttggaactt------ttgtgcgcgcagatg
-------------------------ttttttccgtatgtgcaattgtcaattcatggtgg
ggacagaccattgttaattgttggtctcggtcttaactaggaatgccttgtacgggtctt
tggttcaacaaaccacccggaatacgtccctgccctttgtacacaccgcccgtcgctctt
accgatggacttctctgtgagtttgagggactggatttgatcg--cattcgtg------c
attaatatctatggaaacttaaacgaacagtgtggtctaaag------------------
--------------------------------
[20] Gglutinata_U_R019_19_FJ643297
-------------gaacgcgtggagcatgtggcttaatttgactcaacgcgggaaatctt
accgggtccggacacactgaggattgacaggtattatat-ag--c------aactttcga
gttgtctattgttaaatatgctagtcctttcatgattatgtgataggtggtgcatggccg
ttcttagttcgtggagtgatctgtctgcttaattgcgtttca-gata------aggatct
atattctttacaagtgtcgcagt------gtaattgacccctctttca------------
--cgagagtgtgtgtctttttt-gcgctcgcac----tt------------tacatta-g
gtcctgaaagcaacgaacgtgaccgcaacctcttgttgcctcatctccca----------
---------a----cattct----ttccttcgggt-----tagatatt------------
-----tccattgaggctttccaaaactagagggaccgctgtcaacttcttaaaccagagg
aaggttgcggcaataacaggtctgtgatg-cccttagatgttccgggctgcacacgtgct
acaatgattgttgcagtgagcatctcaattttttacc-ta----acaccgcacacgtgag
t--gcatac--ttgtatg-t--t-----a-------ctttacgcagcggtaa-agcctgc
ttcgagagcaagtgggtaatcaattagaagtaacgatttc-ccaaattagcacactt-at
atacggcgtttgtgcccgggtttcac-ttgttggaactt------ttgtgcgcgcagatg
-------------------------ttttttccgtatgtgcaattgtcaattcatggtgg
ggacagaccattgttaattgttggtctcggtcttaactaggaatgccttgtacgggtctt
tggttcaacaaaccacccggaatacgtccctgccctttgtacacaccgcccgtcgctctt
accgatggacttctctgtgagtttgagggactggatttgatcg--cattcgtg------c
attaatatctatggaaacttaaacgaacagtgtggtctaaag------------------
--------------------------------
[21] Gglutinata_U_457_10_AY453136
aagggcaccacaagaacgcgtggagcatgtggcttaatttgactcaacgcgggaaatctt
accgggtccggacacactgaggattgacaggtattatat-ag--c------aactttcgg
gttgtctattgttaaatatgctagtcctttcatgattatgtgataggtggtgcatggccg
ttcttagttcgtggagtgatctgtctgcttaattgcgtttca-gata------aggatct
atattctttacaagtgtcgcagt------gtaattgacccctctttca------------
--cgagagtgtgtgtctttttt-gcgctcgcac----tt------------tacatta-g
gtcctgaaagcaacgaacgtgaccgcaacctcttgttgcctcatctccca----------
---------a----cattct----ttccttcgggt-----tagatatt------------
-----tccattgaggctttccaaaactagagggaccgctgtcaacttcttaaaccagagg
aaggttgcggcaataacaggtctgtgatgccccttagatgtcccgggctgcacacgtgct
acaatgattgttgcagtgagcatctcaattttttacc-ta----acaccgcacacgtgag
t--gcatac--ttgtatg-t--t-----a-------ctttacgcagcggtaa-agcctgc
ttcgagagcaagtgggtaatcaattagaagtaacgatttc-ccaaattagcacactt-at
atacggcgtttgtgcccgggtttcac-ttgttggaactt------ttgtgcgcgcagatg
------------------------tttttttccgtatgtgcaattgtcaattcatggtgg
ggacagaccattgttaattgttggtcccggtcttaactaggaatgccttgtacgggtctt
tggttcaacaaaccacccggaatacgtccctgccctttgtacacaccgcccgtcgctctt
accgatggacttctctgtgagtttgagggactggatttgatcgtacattcgtg------c
attaatatctatggaaacttaaacgaacagtgtggtctaaaggaaagagaagtcgtaaca
aggcatcggtaggtgaacctgcagaaggatca
[22] Gglutinata_U_B180_30_Z83974
aagggcaccacaagaacgcgtggagcatgtggcttaatttgactcaacgcgggaaatctt
accgggtccggacacactgaggattgacaggtattatat-ag--cacg--tacttttgtg
cgtgtctattgttaaatatgctagtcctttcatgattatgtgataggtggtgcatggccg
ttcttagttcgtggagtgatctgtctgcttaattgcgtttca-gata------aggatct
atattctttacaagtgtcgcagt------gtaattgacccctctttca------------
--cgagagtgtgtgtctttttt-gcgctcgcac----tt------------tacatta-g
gtcctgaaagcaacgaacgtgaccgcaacctcttgttgcctcatctccca----------
---------a----cattct----ttccttcgggt-----tagatatt------------
-----tccattgaggctttccaaaactagagggaccgctgtcaacttcttaaaccagagg
aaggttgcggcaataacaggtctgtgatg-cccttagatgttccgggctgcacacgtgct
acaatgattgttgcagtgagcatctcaattttttacc-ta----acaccgcacacgtgag
t--gcatac--ttgtatg-t--t-----a-------ctttacgcagcggtaa-agcctgc
ttcgagagcaagtgggtaatcaattagaagtaacgatttc-ccaaattagcacactt-at
atacggcgtttgtgcccgggtttcac-ttgttggaactt------ttgtgcgcgcagatg
------------------------tttttttccgtatgtgcaattgtcaattcatggtgg
ggacagaccattgttaattgttggtctcggtcttaactaggaatgccttgtacgggtctt
tggttcaacaaaccacccggaatacgtccctgccctttgtacacaccgcccgtcgctctt
accgatggacttctctgtgagtttgagggactggatttgatccg-cattcgtg------c
attaatatctatggaaacttaaacgaacagtgtggtctaaaggaaagagaagtcgtaacg
aggcatcggtaggtaaacct------------
[23] 'Gglutinata_Ia3_Gglu1a3-AS265_NA_JQ799900'
----gcaccacaagaacgcgtggagcatgtggcttaatttgactcaacgcgggaaatctt
accgggtccggacacactgaggattgacaggtattatat-ag--------caactttcgg
gttgtctattgttaaatatgctagtcctttcatgattatgtgataggtggtgcatggccg
ttcttagttcgtggagtgatctgtctgcttaattgcgtttca-gata------aggatct
atattctttacagtgtcgtagtgtt----ttaattgacccctctttcg------------
--agagtgtgtgtctttttttt-gcgctcgcac----tt------------tacatta-g
gtcctgaaagcaacgaacgtgaccgcaacctcttgttgcctcatctccca----------
---------a----cattcttttttccttcacgggtt---aaagatat------------
-----ttcattgaggctttccaaaactagagggaccgctgtcaacttcttaaaccagagg
aaggttgcggcaataacaggtctgtgatg-cccttagatgttccgggctgcacacgtgct
acaatgattgttgcagtgagcatctcaattttttacctta----acaccgcacacgtgag
t--acatacytttgtatg-t--c-----a-------ctttacgcagcggtaa-agcctgc
ttcgagagcaagtgggtaatcaattagaagtaacgatttc-ccaaattagcacactt-at
ttacggcgtttgtgcccgggtttcac-ttgttggaactt------ttgtgcgtgcagatg
t-----------------------tttttttccgtaagtgcaattgtcaattcatggtgg
ggacagaccattgttaattgttggtctcggtcttaactaggaatgccttgtacgggtctt
tggttcaacaaaccacccggaatacgtccctgccctttgtacacaccgcccgtcgctctt
accgatggacttctctgtgagtttgagggactggatttgatcg--cattcgtg----cgc
attaacatctatggaaacttaaacgaacagtgtggtctaaaggaaagagaa---------
--------------------------------
[24] Gglutinata_U_P149_22_FJ643289
-------------------gtggagcatgtggcttaatttgactcaacgcgggaaatctt
accgggtccggacacactgaggattgacaggtattatat-ag--cacg--cacttcggtg
tgtgtctattgttaaatatgctagtcctttcatgattatgtgataggtggtgcatggccg
ttcttagttcgtggagtgatctgtctgcttaattgcgtttca-gata------aggatct
atattctttacgtgagtg-----------attgcagacccctttctca------------
--cgagagtgtgtgtc----tc-gcatgatctc----tc------------tacatta-g
gtcctgaaagcaacgaacgtgaccgcaacctcttgttgcctcatctcccc----------
---------at---cactag----gtagtttcggcta---cttaacgt------------
-----atcattgaggctttccaaaactagagggaccgctgtcaacttcttaaaccagagg
aaggttgcggcaataacaggtctgtgatg-cccttagatgttccgggctgcacacgtgct
acaatgattgttgcagtgagcatctcaattttttacctta----acaccgcacacgtgag
t--gcatac--ttgtatg-t--t-----a-------ctttacgcagcggtaa-agcctgc
ttcgagagcaagtgggtaatcaattagaagtaacgatttc-ccaaattagcacactt-at
atacggcgtttgtgcccgggtttcac-ttgttggaactt------ttgtgcgtgcagatg
--------------------------tttttccgtatgtgcaattgtcaattcatggtgg
ggacagaccattgttaattgttggtctcggtcttaactaggaatgccttgtacgggtctt
tggttcaacaaaccacccggaatacgtccctgccctttgtacacaccgcccgtcgctctt
accgatggacttctctgtgagtttgagggactggatttgatcgtg----cttcggcacgc
attaacatctatggaaacttaaacgaacagtgtggtctaaag------------------
--------------------------------
[25] Gglutinata_U_P149_30_FJ643291
-------------------gtggagcatgtggcttaatttgactcaacgcgggaaatctt
accgggtccggacacactgaggattgacaggtattatat-ag--cacg--cacttcggtg
tgtgtctattgttaaatatgctagtcctttcatgattatgtgataggtggtgcatggccg
ttcttagttcgtggagtgatctgtctgcttaattgcgtttca-gata------aggatct
atattctttacgtgagtg-----------attgcagacccctttctca------------
--cgagagtgtgtgtc----tc-gcatgatctc----tc------------tacatta-g
gtcctgaaagcaacgaacgtgaccgcaacctcttgttgcctcatctcccc----------
---------at---cactag----gtagtttcggcta---cttaacgt------------
-----atcattgaggctttccaaaactagagggaccgctgtcaacttcttaaaccagagg
aaggttgcggcaataacaggtctgtgatg-cccttagatgttccgggctgcacacgtgct
acaatgattgttgcagtgagcatctcaattttttacc-ta----acaccgcacacgtgag
tacgcatac--ttgtatg-t--t-----a-------ctttacgcagcggtaa-agcctgc
ttcgagagcaagtgggtaatcaattagaagtaacgatttc-ccaaattagcacactt-at
atacggcgtttgtgcccgggtttcac-ttgttggaactt------ttgtgcgtgcagatg
--------------------------tttttccgtatgtgcaattgtcaattcatggtgg
ggacagaccattgttaattgttggtctcggtcttaactaggaatgccttgtacgggtctt
tggttcaacaaaccacccggaatacgtccctgccctttgtacacaccgcccgtcgctctt
accgatggacttctctgtgagtttgagggactggatttgatcgtg----cttcggcacgc
attaacatctatggaaacttaaacgaacagtgtggtctaaag------------------
--------------------------------
[26] Gglutinata_U_P149_07_FJ643287
-------------------gtggagcatgtggcttaatttgactcaacgcgggaaatctt
accgggtccggacacactgaggattgacaggtattatat-ag--cacg--cacttcggtg
tgtgtctattgttaaatatgctagtcctttcatgattatgtgataggtggtgcatggccg
ttcttagttcgtggagtgatctgtctgcttaattgcgtttca-gata------aggatct
atattctttacgtgagtg-----------attgcagacccctttctca------------
--cgagagtgtgtgtc----tc-gcatgatctc----tc------------tacatta-g
gtcctgaaagcaacgaacgtgaccgcaacctcttgttgcctcatctcccc----------
---------at---cactag----gtagtttcggcta---cttaacgt------------
-----atcattgaggctttccaaaactagagggaccgctgtcaacttcttaaaccagagg
aaggttgcggcaataacaggtctgtgatg-cccttagatgttccgggctgcacacgtgct
acaatgattgttgcagtgagcatctcaattttttacc-ta----acaccgcacacgtgag
tacgcatac--ttgtatg-t--t-----a-------ctttacgcagcggtaa-agcctgc
ttcgagagcaagtgggtaatcaattagaagtaacgatttc-ccaaattagcacactt-at
atacggcgtttgtgcccgggtttcac-ttgttggaactt------ttgtgcgcgcagatg
--------------------------tttttccgtatgtgcaattgtcaattcatggtgg
ggacagaccattgttaattgttggtctcggtcttaactaggaatgccttgtacgggtctt
tggttcaacaaaccacccggaatacgtccctgccctttgtacacaccgcccgtcgctctt
accgatggacttctctgtgagtttgagggactggatttgatcgtg----cttcggcacgc
attaacatctatggaaacttaaac------------------------------------
--------------------------------
[27] Gglutinata_U_P152_03_FJ643294
-------------------gtggagcatgtggcttaatttgactcaacgcgggaaatctt
accgggtccggacacactgaggattgacaggtattatat-ag--cacg--cacttcggtg
tgtgtctattgttaaatatgctagtcctttcatgattatgtgataggtggtgcatggccg
ttcttagttcgtggagtgatctgtctgcttaattgcgtttca-gata------aggatct
atattctttacgtgagtg-----------attgcagacccctttctca------------
--cgagagtgtgtgtc----tc-gcatgatctc----tc------------tacatta-g
gtcctgaaagcaacgaacgtgaccgcaacctcttgttgcctcatctcccc----------
---------atatcaactag----gtagtttcggcta---cttaacgt------------
-----atcattgaggctttccaaaactagagggaccgctgtcaacttcttaaaccagagg
aaggttgcggcaataacaggtctgtgatg-cccttagatgttccgggctgcacacgtgct
acaatgattgttgcagtgagcatctcaattttttacc-ta----acaccgcacacgtgag
t--gcatac--ttgtatg-c--t-----a-------ctttacgcagcggtaa-agcctgc
ttcgagagcaagtgggtaatcaattagaagtaacgatttc-ccaaattagcacactt-at
atacggcgtttgtgcccgggtttcac-ttgttggaactt------ttgtgcgtgcagatg
--------------------------tttttccgtatgtgcaattgtcaattcatggtgg
ggacagaccattgttaattgttggtctcggtcttaactaggaatgccttgtacgggtctt
tggttcaacaaaccacccggaatacgtccctgccctttgtacacaccgcccgtcgctctt
accgatggacttctctgtgagtttgagggactggatttgatcg------cttcgg--cgc
attaacatctatggaaacttaaacgaacagtgtggtctaaag------------------
--------------------------------
[28] Gglutinata_U_P152_28_FJ643295
-----------------------------------------------cgcgggaaatctt
accgggtccggacacactgaggattgacaggtattatat-ag--caca----cttcggtg
tgt--ctattgttaaatatgctagtcctttcatgattatgtgataggtggtgcatggccg
ttcttagttcgaggagtgatctgtctgcttaattgcgtttca-aata------aggatct
atattctttacagtgctgcagtc------gtaattgacccctttctca------------
--cgagagtgtgtgtc-ttttt-gcgctcacac----tt------------tacatta-g
gtcctgaaagcaacgaacgtgaccgcaacctcttgttgcctcatctcccc----------
---------at---cactag----gtagtttcggcta---cttaacgt------------
-----atcattgaggctttccaaaactagagggaccgctgtcaacttcttaaaccagagg
aaggttgcggcaataacaggtctgtgatg-cccttagatgttccgggctgcacacgtgct
acaatgattgttgcagtgagcatctcaattttttacc-ta----acaccgcacacgtgag
t--gcatac--ttgtatg-t--t-----a-------ctttacgcagcggtaa-agcctgc
ttcgagagcaagtgggtaatcaattagaagtaacgatttc-ccaaattagcacactt-at
atacggcgtttgtgcccgggtttcac-ttgttggaactt------ttgtgcgcgcagatg
--------------------------tttttccgtatgtgcaattgtcaattcatggtgg
ggacagaccattgttaattgttggtctcggtcttaactaggaatgccttgtacgggtctt
tggttcaacaaaccacccggaatacgtccctgccctttgtacacaccgcccgtcgctctt
accgatggacttctctgtgagtttgagggactggatttgat-------------------
------------------------------------------------------------
--------------------------------
[29] Gglutinata_U_P149_18_FJ643288
-------------------gtggagcatgtggcttaatttgactcaacgcgggaaatctt
accgggtccggacacactgaggattgacaggtattatat-ag--caca----cttcggtg
tgt--ctattgttaaatatgctagtcctttcatgattatgtgataggtggtgcatggccg
ttcttagttcgtggagtgatctgtctgcttaattgcgtttca-gata------aggatct
atattctttacagtgctgcagtc------gtaattgacccctttctca------------
--cgagagtgtgtgtc-ttttt-gcgctcacac----tt------------tacatta-g
gtcctgaaagcaacgaacgtgaccgcaacctcttgttgcctcatctcccc----------
---------at---cactag----gtagtttcggcta---cttaacgt------------
-----atcattgaggctttccaaaactagagggaccgctgtcaacttcttaaaccagagg
aaggttgcggcaataacaggtctgtgatg-cccttagatgttccgggctgcacacgtgct
acaatgattgttgcagtgagcatctcaattttttacctta----acaccgcacacgtgag
t--gcatac--ttgtatg-t--t-----a-------ctttacgcagcggtaa-agcctgc
ttcgagagcaagtgggtaatcaattagaagtaacgatttc-ccaaattagcacactt-at
atacggcgtttgtgcccgggtttcac-ttgttggaactt------ttgtgcgtgcagatg
--------------------------tttttccgtatgtgcaattgtcaattcatggtgg
ggacagaccattgttaattgttggtctcggtcttaactaggaatgccttgtacgggtctt
tggttcaacaaaccacccggaatacgtccctgccctttgtacacaccgcccgtcgctctt
accgatggacttctctgtgagtttgagggactggatttgatcgtg----cttcggcacgc
attaacatctatggaaacttaaacgaacagtgtggtctaaag------------------
--------------------------------
[30] Gglutinata_U_P149_04_FJ643286
-------------------gtggagcatgtggcttaatttgactcaacgcgggaaatctt
accgggtccggacacactgaggattgacaggtattatat-ag--cacgcacacttcggtg
tgtgtctattgttaaatatgctagtcctttcatgattatgtgataggtggtgcatggccg
ttcttagttcgtggagtgatctgtctgcttaattgcgtttca-gata------aggatct
atattctttacagtgctgcagtc------gtaattgacccctttctca------------
--cgagagtgtgtgtc-ttttt-gcgctcacac----tt------------tacatta-g
gtcctgaaagcaacgaacgtgaccgcaacctcttgttgcctcatctcccc----------
---------at---cactag----gtagtttcggcta---cttaacgt------------
-----atcattgaggctttccaaaactagagggaccgctgtcaacttcttaaaccagagg
aaggttgcggcaataacaggtctgtgatg-cccttagatgttccgggctgcacacgtgct
acaatgattgttgcagtgagcatctcaattttttacctta----acaccgcacacgtgag
t--gcatac--ttgtatg-t--t-----a-------ctttacgcagcggtaa-agcctgc
ttcgagagcaagtgggtaatcaattagaagtaacgatttc-ccaaattagcacactt-at
atacggcgtttgtgcccgggtttcac-ttgttggaactt------ttgtgcgcgcagatg
--------------------------tttttccgtatgtgcaattgtcaattcatggtgg
ggacagaccattgttaattgttggtctcggtcttaactaggaatgccttgtacgggtctt
tggttcaacaaaccacccggaatacgtccctgccctttgtacacaccgcccgtcgctctt
accgatggacttctctgtgagtttgagggactggatttgatcgtg----cttcggcacgc
attaacatctatggaaacttaaacgaacagtgtggtctaaag------------------
--------------------------------
[31] Gglutinata_U_P149_28_FJ643290
-------------------gtggagcatgtggcttaatttgactcaacgcgggaaatctt
accgggtccggacacactgaggattgacaggtattatat-ag--cacg--cacttcggtg
tgtgtctattgttaaatatgctagtcctttcatgattatgtgataggtggtgcatggccg
ttcttagttcgtggagtgatctgtctgcttaattgcgtttca-gata------aggatct
atattctttacagtgctgcagtc------gtaattgacccctttctca------------
--cgagagtgtgtgtc-ttttt-gcgctcacac----tt------------tacatta-g
gtcctgaaagcaacgaacgtgaccgcaacctcttgttgcctcatctcccc----------
---------at---cactag----gtagtttcggcta---cttaacgt------------
-----atcattgaggctttccaaaactagagggaccgctgtcaacttcttaaaccagagg
aaggttgcggcaataacaggtctgtgatg-cccttagatgttccgggctgcacacgtgct
acaatgattgttgcagtgagcatctcaattttttacc-ta----acaccgcacacgtgag
t--gcatac--ttgtatg-t--t-----a-------ctttacgcagcggtaa-agcctgc
ttcgagagcaagtgggtaatcaattagaagtaacgatttc-ccaaattagcacactt-at
atacggcgtttgtgcccgggtttcac-ttgttggaactt------ttgtgcgtgcagatg
--------------------------tttttccgtatgtgcaattgtcaattcatggtgg
ggacagaccattgttaattgttggtctcggtcttaactaggaatgccttgtacgggtctt
tggttcaacaaaccacccggaatacgtccctgccctttgtacacaccgcccgtcgctctt
accgatggacttctctgtgagtttgagggactggatttgatcg------cttcgg--cgc
attaacatctatggaaacttaaacgaacagtgtggtctaaag------------------
--------------------------------
[32] 'Gglutinata_U_OKI_3-1_AB468829'
aagggcaccacaagagcgcgtggagcatgtggcttaatttgactcaacgcgggaaatctt
accgggtccggacacactgaggattgacaggtattatat-ag--cgcg--------cttg
cgcgtctattgttaaatatgctagtcctttcatgattatgtgataggtggtgcatggccg
ttcttagttcgtggagtgatctgtctgcttaattgcgtttca-gata------aggatct
atattctttacagaagtgttgcgttgtgcgcatttgacccctcgttcg------------
--cgagtgcgtgtctt---ttcggtgctcgcacgctttt------------tacatta-g
gtcctgaaagcaacgaacgtgaccgcaacctcttgttgcctcatctccct----------
---------a----cttttt--t-agcacttcggtgt---tgaataat------------
-----ttcattgaggctttccaaaactagagggaccgctgtcaacttcttaaaccagagg
aaggttgcggcaataacaggtctgtgatg-cccttagatgttccgggctgcacacgtgct
acaatgattgttgcggtgagcatctcaattttttacc-ta----acaccgcacacgtgag
t--gcatac--ttgtatg-t--t-----a-------ctttacgcagcggtaa-agcctgc
ttcgagagcaagtgggtaatcaattagaagtaacgatttc-ccaaattagcacactt-at
atgcggcgtttgcgcccgggtaccac-ttgttggtactt------ctgtgcgtgcagatg
------------------------tttttttccgcatgtgcaattgtcaattcatggtgg
ggacagaccattgttaattgttggtctcggtcttaactaggaatgccttgtacgggtctt
tggttcaacaaaccacccggaatacgtccctgccctttgtacacaccgcccgtcgctctt
accgatggacttctctgtgagtttgagggactggatttgatcgca----ttcgtg--cgc
attaatatctatggaaacttaaacgaacagtgtggtctaaaggaaagagaagtcgtaaca
aggcatcggtaggtgaacct------------
[33] 'Gglutinata_U_OKI_1-2_AB468826'
aagggcaccacaagagcgcgtggagcatgtggcttaatttgactcaacgcgggaaatctt
accgggtccggacacactgaggattgacaggtattatat-agcacgcg--------cttg
cgcgtctattgttaaatatgctagtcctttcatgattatgtgataggtggtgcatggccg
ttcttagttcgtggagtgatctgtctgcttaattgcgtttca-gata------aggatct
atattctttacagaagtgttgcgttgtgcgcatttgacccctcgttcg------------
--cgagtgcgtgtctt---ttcggtgctcgcacgctttt------------tacatta-g
gtcctgaaagcaacgaacgtgaccgcaacctcttgttgcctcatctccct----------
---------a----cttttt--t-agcacttcggtgt---tgaataat------------
-----ttcattgaggctttccaaaactagagggaccgctgtcaacttcttaaaccagagg
aaggttgcggcaataacaggtctgtgatg-cccttagatgttccgggctgcacacgtgct
acaatgattgttgcagtgagcatctcaattttttacc-ta----acaccgcacacgtgag
t--gcatac--ttgtatg-t--t-----a-------ctttacgcagcggtaa-agcctgc
ttcgagagcaagtgggtaatcaattagaagtaacgatttc-ccaaattagcacactt-at
atgcggcgtttgcgcccgggtaccac-ttgttggtactt------ctgtgcgtgcagatg
------------------------tttttttccgcatgtgcaattgtcaattcatggtgg
ggacagaccattgttaattgttggtctcggtcttaactaggaatgccttgtacgggtctt
tggttcaacaaaccacccggaatacgtccctgccctttgtacacaccgcccgtcgctctt
accgatggacttctctgtgagtttgagggactggatttgatcgca----ttcgtg--cgc
attaatatctatggaaacttaaacgaacagtgtggtctaaaggaaagagaagtcgtaaca
aggcatcggtaggtgaacct------------
[34] 'Gglutinata_U_OKI_4-2_AB468833'
aagggcaccacaagagcgcgtggagcatgtggcttaatttgactcaacgcgggaaatctt
accgggtccggacacactgaggattgacaggtattatat-ag--cgcg--------cttg
cgcgtcta-tgttaaatatgctagtcctttcatgattatgtgataggtggtgcatggccg
ttcttagttcgtggagtgatctgtctgcttaattgcgtttca-gata------aggatct
atattctttacagaagtgttgcgttgtgcgcatttgacccctcgttcg------------
--cgagtgcgtgtctt---ttc-gcgctcgcacgctttt------------tacatta-g
gtcctgaaagcaacgaacgtgaccgcaacctcttgttgcttcatctccct----------
---------a----cttttt--t-agcacttcggtgt---tgaataat------------
-----ttcattgaggctttccaaaactagagggaccgctgtcaacttcttaaaccagagg
aaggttgcggcaataacaggtctgtgatg-cccttagatgttccgggctgcgcacgtgct
acaatgattgttgcagtgagcatctcaattttttacc-ta----acaccgcacacgtgag
t--gcatac--ttgtatg-t--t-----a-------ctttacgcagcggtaa-agcctgc
ttcgagagcaagtgggtaatcaattagaagtaacgatttc-ccaaattagcacactt-at
atgcggcgtttgcgcccgggtgccac-ttgttggtactt------ctgtgcgtgcagatg
------------------------tttttttccgcatgtgcaattgtcaattcatggtgg
ggacagaccattgttaattgttggtctcggtcttaactaggaatgccttgtacgggtctt
tggttcaacaaaccacccggaatacgtccctgccctttgtacacaccgcccgtcgctctt
accgatggacttctctgtgagtttgagggactggatttgatcgc------ttcgg--cgc
attaatatctatggaaacttaaacgaacagtgtggtctaaaggaaagagaagtcgtaaca
aggcatcggtaggtga----------------
[35] 'Gglutinata_U_OKI_4-1_AB468832'
aagggcaccacaagagcgcgtggagcatgtggcttaatttgactcaacgcgggaaatctt
accgggtccggacacactgaggattgacaggtattatat-agcacgcg--------cttg
cgcgtctattgttaaatatgctagtcctttcatgattatgtgataggtggtgcatggccg
ttcttagttcgtggagtgatctgtctgcttaattgcgtttca-gata------aggatct
atattctttacagaagtgttgcgttgtgcgcatttgacccctcgttcg------------
--cgagtgcgtgtctt---ttc-gcgctcgcacgctttt------------tacatta-g
gtcctgaaagcaacgaacgtgaccgcaacctcttgttgcctcatctccct----------
---------a----cttttt--t-agcacttcggtgt---tgaataat------------
-----ttcattgaggctttccaaaactagagggaccgctgtcaacttcttaaaccagagg
aaggttgcggcaataacaggtctgtgatg-cccttagatgttccgggctgcacacgtgct
acaatgattgttgcagtgagcatctcaattttttacc-ta----acaccgcacacgtgag
t--acatac--ttgtatgtt--t-----a-------ctttacgcagcggtaa-agcctgc
ttcgagagcaagtgggtaatcaattagaagtaacgatttc-ccaaattagcacactt-at
atgcggcgtttgcgcccgggtgccac-ttgttggtactt------ctgtgcgtgcagatg
t-----------------------tttttttccgcatgtgcaattgtcaattcatggtgg
ggacagaccattgttaattgttggtctcggtcttaactaggaatgccttgtacgggtctt
tggttcaacaaaccacccggaatacgtccctgccctttgtacacaccgcccgtcgctctt
accgatggacttctctgtgagtttgagggactggatttgatcgc------ttcgg--cgc
attaatatctatggaaacttaaacgaacagtgtggtctaaaggaaagagaagtcgtaaca
aggcatcggtaggtga----------------
[36] Gglutinata_U_R049_a1_FJ643420
-------------------gtggagcatgtggcttaatttgactcaacgcgggaaatctt
accgggtccggacacactgaggattgacaggtattatat-ag--cgcg--------cttg
cgcgtctattgttaaatatgctagtcctttcatgattatgtgataggtggtgcatggccg
ttcttagttcgtggagtgatctgtctgcttaattgcgtttca-gata------aggatct
atattctttacagaagtgttgcgttgt--gcatttgacccctcgttcg------------
--cgagtgcgtgtctt---ttc-gcgctcgcacgctttt------------tacatta-g
gtcctgaaagcaacgaacgtgaccgcaacctcttgttgcctcatctccct----------
---------a----cttttt--t-agcacttcggtgt---tgaataat------------
-----ttcattgaggctttccaaaactagagggaccgctgtcaacttcttaaaccagagg
aaggttgcggcaataacaggt---------------------------------------
------------------------------------------------------------
------------------------------------------------------------
------------------------------------------------------------
------------------------------------------------------------
------------------------------------------------------------
------------------------------------------------------------
------------------------------------------------------------
------------------------------------------------------------
------------------------------------------------------------
--------------------------------
[37] Gglutinata_U_R049_06_FJ643419
-------------------gtggagcatgtggcttaatttgactcaacgcgggaaatctt
accgggtccggacacactgaggattgacaggtattatat-ag--cgcg--------cttg
cgcgtctattgttaaatatgctagtcctttcatgattatgtgataggtggtgcatggccg
ttcttagttcgtggagtgatctgtctgcttaattgcgtttca-gata------aggatct
atattctttacagaagtgttgcgttgt--gcatttgacccctcgttcg------------
--cgagtgcgtgtctt---ttc-gcgctcgcacgctttt------------tacatta-g
gtcctgaaagcaacgaacgtgaccgcaacctcttgttgcctcatctccct----------
---------a----cttttt--t-agcacttcggtgt---tgaataat------------
-----ttcattgaggctttccaaaactagagggaccgctgtcaacttcttaaaccagagg
aaggttgcggcaataacaggt---------------------------------------
------------------------------------------------------------
------------------------------------------------------------
------------------------------------------------------------
------------------------------------------------------------
------------------------------------------------------------
------------------------------------------------------------
------------------------------------------------------------
------------------------------------------------------------
------------------------------------------------------------
--------------------------------
[38] Gglutinata_U_R049_03_FJ643418
----------------------------gtggcttaatttgactcaacgcgggaaatctt
accgggtccggacacactgaggattgacaggtattatat-ag--cgcg--------cttg
cgcgtctattgttaaatatgctagtcctttcatgattatgtgataggtggtgcatggccg
ttcttagttcgtggagtgatctgtctgcttaattgcgtttca-gata------aggatct
atattctttacagaagtgttgcgttgt--gcatttgacccctcgttcg------------
--cgagtgcgtgtctt---ttc-gcgctcgcacgctttt------------tacatta-g
gtcctgaaagcaacgaacgtgaccgcaacctcttgttgcctcatctccct----------
---------a----cttttt--t-agcacttcggtgt---tgaataat------------
-----ttcattgaggctttccaaaactagagggaccgctgtcaacttcttaaaccagagg
aaggttgcggcaataacaggt---------------------------------------
------------------------------------------------------------
------------------------------------------------------------
------------------------------------------------------------
------------------------------------------------------------
------------------------------------------------------------
------------------------------------------------------------
------------------------------------------------------------
------------------------------------------------------------
------------------------------------------------------------
--------------------------------
[39] 'Gglutinata_U_A-G_glu_U_AF250105'
----gcaccacaagaacgcgtggagcatgtggcttaatttgactcaacgcgggaaatctt
accgggtccggacacactgaggattgacaggtattatat-ag--cgcg--------cttg
cgcgtctattgttaaatatgctagtcctttcatgattatgtgataggtggtgcatggccg
ttcttagttcgtggagtgatctgtctgcttaattgcgtttca-gata------aggatct
atattctttacagaagtgttgcgtagt--gcatatgacccctcgttcg------------
--cgagtgcgtgtctt---ttc-gcgctcgcacgctttt------------tacatta-g
gtcctgaaagcaacgaacgtgaccgcaacctcttgttgcctcatctccct----------
---------a----cttttt--tgagcacttcggtgt---tgaataat------------
-----ttcattgaggctttccaaaactagagggaccgctgtcaacttcttaaaccagagg
aaggttgcggcaataacaggtctgtgatg-cccttagatgttccgggctgcacacgtgct
acaatgattgttgcagtgagcatctcaattttttacc-ta----acaccgcacacgtgag
t--gcatac--ttgtatg-t--t-----a-------ctttacgcagcggtaa-agcctgc
ttcgagagcaagtgggtaatcaattagaagtaacgatttc-ccaaattagcacactt-at
atgcggcgtttgcgcccgggtaccac-ttgttggtactt------ctgtgcgtgcagatg
-------------------------ttttttccgcatgtgcaattgtcaattcatggtgg
ggacagaccattgttaattgttggtctcggtcttaactaggaatgccttgtacgggtctt
tggttcaacaaaccacccggaatacgtccctgccctttgtacacaccgcccgtcgctctt
accgatggacttctctgtgagtttgagggactggatttgatcgc------ttcgg--cgc
attaatatctatggaaacttaaacgaacagtgtggtctaaaggaaagagaagtcgtaac-
--------------------------------
[40] 'Gglutinata_U_OKI_3-3_AB468831'
aagggcaccacaagagcgcgtggagcatgtggcttaatttgactcaacgcgggaaatctt
accgggtccggacacactgaggattgacaggtattatat-agcacgcg--------cttg
cgcgtctattgttaaatatgctagtcctttcatgattatgtgataggtggtgcatggccg
ttcttagttcgtggagtgatctgtctgcttaattgcgtttca-gata------aggatct
atattctttacagaagtgttgcgttgt--gcatttgacccctcgttcg------------
--cgagtgcgtgtctt---ttc-gcgctcgcacgctttt------------tacatta-g
gtcctgaaagtaacgaacgtgaccgcaacctcttgttgcctcatctccct----------
---------a----ctttttagcgtgcacttcggtgtgcgttaataat------------
-----ttcattgaggctttccaaaactagagggaccgctgtcaacttcttaaaccagagg
aaggttgcggcaataacaggtctgtgatg-cccttagatgttccgggctgcacacgtgct
acaatgattgttgcagtgagcatctcaattttttacc-ta----acaccgcacacgtgag
t--gcatac--ttgtatg-t--t-----a-------ctttacgcagcggtaa-agcctgc
ttcgagagcaagtgggtaatcaattagaagtaacgatttc-ccaaattagcacactt-at
atgcggcgtttgcgcccgggtaccac-ttgttggtactt------ctgtgcgtgcagatg
------------------------tttttttccgcatgtgcaattgtcaattcatggtgg
ggacagaccattgttaattgttggtcttggtcttaactaggaatgccttgtacgggtctt
tggttcaacaaaccacccggaatacgtccctgccctttgtacacaccgcccgtcgctctt
accgatggacttctctgtgagtttgagggactggatttgatcgc------ttcgg--cgc
attaatatctatggaaacttaaacgaacagtgtggtctaaaggaaagagaagtcgtaaca
aggcatcggtaggtgaacct------------
[41] 'Gglutinata_U_OKI_2-1_AB263434'
aagggcaccacaagagcgcgtggagcatgtggcttaatttgactcaacgcgggaaatctt
accgggtccggacacactgaggattgacaggtattatat-agcacgcg--------cttg
cgcgtctattgttaaatatgctagtcctttcatgattatgtgataggtggtgcatggccg
ttcttagttcgtggagtgatctgtctgcttaattgcgtttca-gata------aggatct
atattctttacagaagtgttgcgttgt--gcatttgacccctcgttcg------------
--cgagtgcgtgtctt---ttc-gcgctcgcacgctttt------------tacatta-g
gtcctgaaagtaacgaacgtgaccgcaacctcttgttgcctcatctccct----------
---------a----ctttttagcgtgcacttcggtgtgcgttaataat------------
-----ttcattgaggctttccaaaactagagggaccgctgtcaacttcttaaaccagagg
aaggttgcggcaataacaggtctgtgatg-cccttagatgttccgggctgcacacgtgct
acaatgattgttgcagtgagcatctcaattttttacc-ta----acaccgcacacgtgag
t--gcatac--ttgtatg-t--t-----a-------ctttacgcagcggtaa-agcctgc
ttcgagagcaagtgggtaatcaattagaagtaacgatttc-ccaaattagcacactt-at
atgcggcgtttgcgcccgggtaccac-ttgttggtactt------ctgtgcgtgcagatg
------------------------tttttttccgcatgtgcaattgtcaattcatggtgg
ggacagaccattgttaattgttggtcttggtcttaactaggaatgccttgtacgggtctt
tggttcaacaaaccacccggaatacgtccctgccctttgtacacaccgcccgtcgctctt
accgatggacttctctgtgagtttgagggactggatttgatcgc------ttcgg--cgc
attaatatctatggaaacttaaacgaacagtgtggtctaaaggaaagagaagtcgtaaca
aggcatcggtaggtgaacctgccgaggatca-
[42] 'Gglutinata_U_OKI_3-2_AB468830'
aagggcaccacaagagcgcgtggagcatgtggcttaatttgactcaacgcgggaaatctt
accgggtccggacacactgaggattgacaggtattatat-agcacgcg--------cttg
cgcgtctattgttaaatatgctagtcctttcatgattatgtgataggtggtgcatggccg
ttcttagttcgtggagtgatctgtctgcttaattgcgtttca-gata------aggatct
atattctttacagaagtgttgcgttgt--gcatttgacccctcgttcg------------
--cgagtgcgtgtctt---ttc-gcgctcgcacgctttt------------tacatta-g
gtcctgaaagcaacgaacgtgaccgcaacctcttgttgcctcatctccct----------
---------a----ctttttagcgtgcacttcggtgtgcgttaataat------------
-----ttcattgaggctttccaaaactagagggaccgctgtcaacttcttaaaccagagg
aaggttgcggcaataacaggtctgtgatg-cccttagatgttccgggctgcacacgtgct
acaatgattgttgcagtgagcatctcaattttttacc-ta----acaccgcacacgtgag
t--gcatac--ttgtatg-t--t-----a-------ctttacgcagcggtaa-agcctgc
ttcgagagcaagtgggtaatcaattagaagtaacgatttc-ccaaattagcacactt-at
atgcggcgtttgcgcccgggtaccac-ttgttggtactt------ctgtgcgtgcagatg
------------------------tttttttccgcatgtgcaattgtcaattcatggtgg
ggacagaccattgttaattgttggtctcggtcttaactaggaatgccttgtacgggtctt
tggttcaacaaaccacccggaatacgtccctgccctttgtacacaccgcccgtcgctctt
accgatggacttctctgtgagtttgagggactggatttgatcgc------ttcgg--cgc
attaatatctatggaaacttaaacgaacagtgtggtctaaaggaaagagaagtcgtaaca
aggcatcggtaggtgaacct------------
[43] 'Gglutinata_U_OKI_1-3_AB468827'
aagggcaccacaagagcgcgtggagcatgtggcttaatttgactcaacgcgggaaatctt
accgggtccggacacactgaggattgacaggtgttatat-ag--cgcg--------cttg
cgcgtctattgttaaatatgctagtcctttcatgattatgtgataggtggtgcatggccg
ttcttagttcgtggagtgatctgtctgcttaattgcgtttca-gata------aggatct
atattctttacagaagtgttgcgttgtgcgcatctgacccctcgttcg------------
--cgagtgcgtgtctt---ttc-gcgctcgcacgctttt------------tacatta-g
gtcctgaaagcaacgaacgtgaccgcaacctcttgttgcctcatctccct----------
---------a----ctttttagcgtgcacttcggtgtgcgttaataat------------
-----ttcattgaggctttccaaaactagagggaccgctgtcaacttcttaaaccagagg
aaggttgcggcaataacaggtctgtgatg-cccttagatgttccgggctgcacacgtgct
acaatgattgttgcagtgagcatctcaattttttacc-ta----acaccgcacacgtgag
t--gcatac--ttgtatg-t--t-----a-------ctttacgcagcggtaa-agcctgc
ttcgagagcaagtgggtaatcaattagaagtaacgatttc-ccaaattagcacactt-at
atgcggcgtttgcgcccgggtaccac-ttgttggtactt------ctgtgcgtgcagatg
------------------------tttttttccgcatgtgcaattgtcaattcatggtgg
ggacagaccattgttaattgttggtctcggtcttaactaggaatgccttgtacgggtctt
tggttcaacaaaccacccggaatacgtccctgccctttgtacacaccgcccgtcgctctt
accgatggacttctctgtgagtttgagggactggatttgatcgc------ttcgg--cgc
attaatatctatggaaacttaaacgaacagtgtggtctaaaggaaagagaagtcgtaaca
aggcatcggtaggtgaacct------------
[44] 'Gglutinata_U_OKI_2-2_AB468828'
aagggcaccacaagagcgcgtggagcatgtggcttaatttgactcaacgcgggaaatctt
accgggtccggacacactgaggattgacaggtattatat-ag--cgcg--------cttg
cgcgtctattgttaaatatgctagtcctttcatgattatgtgataggtggtgcatggccg
ttcttagttcgtggagtgatctgtctgcttagttgcgtttca-gata------aggatct
atattctttacagaagtgttgcgttgt--gcatttgacccctcgttcg------------
--cgagtgcgtgtctt---ttc-gcgctcgcacgctttt------------tacatta-g
gtcctgaaagcaacgaacgtgaccgcaacctcttgttgcctcatctccct----------
---------a----ctttttagcgagcacttcggtgtgcgttaataat------------
-----ttcattgaggctttccaaaactagagggaccgctgtcaacttcttgaaccggagg
aaggttgcggcaataacaggtctgtgatg-cccttagatgttccgggctgcacacgtgct
acaatgattgttgcagtgagcatctcaattttttacc-ta----acaccgcacacgtgag
t--gcatac--ttgtatg-t--t-----a-------ctttacgcagcggtaa-agcctgc
ttcgagagcaagtgggtaatcaattagaagtaacgatttc-ccaaattagcacactt-at
atgcggcgtttgcgcccgggtatcac-ttgttggtactt------ctgtgcgtgcagatg
------------------------tttttttccgcatgtgcaattgtcaattcatggtgg
ggacagaccattgttaattgttggtctcggtcttaactaggaatgccttgtacgggtctt
tggttcaacaaaccacccggaatacgtccctgccctttgtacacaccgcccgtcgctctt
accgatggacttctctgtgagtttgagggactggatttgatcgca----ctcgtg--cgc
attaatatctatggaaacttaaacgaacagtgtggtctaaaggaaagagaagtcgtaaca
aggcatcggtaggtgaacct------------
[45] 'Gglutinata_U_OKI_1-1_AB263433'
aagggcaccacaagagcgcgtggagcatgtggcttaatttgactcaacgcgggaaatctt
accgggtccggacacactgaggattgacaggtattatat-ag--cgcg--------cttg
cgcgtctattgttaaatatgctagtcctttcatgattatgtgataggtggtgcatggccg
ttcttagttcgtggagtgatctgtctgcttagttgcgtttca-gata------aggatct
atattctttacagaagtgttgcgttgt--gcatttgacccctcgttcg------------
--cgagtgcgtgtctt---ttc-gcgctcgcacgctttt------------tacatta-g
gtcctgaaagcaacgaacgtgaccgcaacctcttgttgcctcatctccct----------
---------a----ctttttagcgagcacttcggtgtgcgttaataat------------
-----ttcattgaggctttccaaaactagagggaccgctgtcaacttcttgaaccggagg
aaggttgcggcaataacaggtctgtgatg-cccttagatgttccgggctgcacacgtgct
acaatgattgttgcagtgagcatctcaattttttacc-ta----acaccgcacacgtgag
t--gcatac--ttgtatg-t--t-----a-------ctttacgcagcggtaa-agcctgc
ttcgagagcaagtgggtaatcaattagaagtaacgatttc-ccaaattagcacactt-at
atgcggcgtttgcgcccgggtatcac-ttgttggtactt------ctgtgcgtgcagatg
------------------------tttttttccgcatgtgcaattgtcaattcatggtgg
ggacagaccattgttaattgttggtctcggtcttaactaggaatgccttgtacgggtctt
tggttcaacaaaccacccggaatacgtccctgccctttgtacacaccgcccgtcgctctt
accgatggacttctctgtgagtttgagggactggatttgatcgca----ctcgtg--cgc
attaatatctatggaaacttaaacgaacagtgtggtctaaaggaaagagaagtcgtaaca
aggcatcggtaggtgaacctgctgaggatca-
[46] Guvula_U_P086_11_FJ643302
-------------gaacgcgtggagcatgtggcttaatttgactcaacgcgggaaatctt
accgggtccggacacactgaggattgacaggcaatatat-ga--ttca---gctttcggg
ttgtttcattgttaaatatgctagtcctttcatgattatgtgataggtggtgcatggccg
ttcttagttcgtggagtgatctgtctgcttaattgcgtttca-cttaatttataggatct
aatatttttacgagtgagtaggt---------tttgacccacactgcattttattatgtg
gtggtccgtgcgtcat-----t-acaatt--actggcctgcttcgctctaattagcta-t
cctttgaaagcaacgaacgtgaccgcaacctcttgttgccttcgtttaacatcctactct
tagtggtggg----tattga-----------gggcttcactcattgcg------------
-----tgtaacagcgtgtgagtaaactagagggaccgctgtcaacttcttaaaccagagg
aaggttgcggcaataacaggtctgtgatg-cccttagatgttccgggctgcacacgtgct
acaatgattgtggcagtgagcatctctatacgataatttattacatacaccacgagtgag
-------------------t--c-----a-------aatcacgagtggtaaa-agcctgc
tttgagagcaagtgggtaatcaattagaagtaacgatttcttcgcattagcacactt-at
atacggcgtttatgcccgggtttcac-ttgttggagcct------ctgcgtgcgtagatg
ttgagcttgcatctgatgtaagtctcatttaccgtatgtgcaattgtcaattcatggtgg
ggacagaccattgttaattgttggtctcggtcttaactaggaatgccttgtatgaatctt
tggttcaacagaccattcagaatatgtccctgccctttgtacacaccgcccgtcgctctt
atcgatggacttctctgtgagtttgagggactggagctgagct--------------tag
gtttggttctatggaaacttaaacgaactgtgtggtctaaag------------------
--------------------------------
[47] Guvula_U_P085_47_FJ643301
-------------gaacgcgtggagcatgtggcttaatttgactcaacgcgggaaatctt
accgggtccggacacactgaggattgacaggcaatatat-ga--ttca---gctttcggg
ttgtttcattgttaaatatgctagtcctttcatgattatgtgataggtggtgcatggccg
ttcttagttcgtggagtgatctgtctgcttaattgcgtttca-cttaatttataggatct
aatatttttacgagtgagtaggt---------tttgacccacactgcattttattatgtg
gtggtccgtgcgtcat-----t-acaatt--actggcctgcttcgctctaattagcta-t
cctttgaaagcaacgaacgtgaccgcaacctcttgttgccttcgtttaacatcctactct
tagtggtggg----tattga-----------gggcttcactcattgcg------------
-----tgtaacagcgtgtgagtaaactagagggaccgctgtcaacttcttaaaccagagg
aaggttgcggtaataacaggtctgtgatg-cccttagatgttccgggctgcacacgtgct
acaatgattgtggcagtgagcatctctatacgataatttattacatacaccacgagtgag
-------------------t--c-----a-------aatcacgagtggtaaa-agcctgc
tttgagagcaagtgggtaatcaattagaagtaacgatttcttcgcattagcacactt-at
atacggcgtttatgcccgggtttcac-ttgttggagcct------ctgcgtgcgtagatg
ttgagcttgcatctgatgtaagtctcatttaccgtatgtgcaattgtcaattcatggtgg
ggacagaccattgttaattgttggtctcggtcttaactaggaatgccttgtacgggtctt
tggttcaacagaccacccggaatatgtccctgccctttgtacacaccgcccgtcgctctt
accgatggacttctctgtgagtttgagggactggagctgagct--------------tag
gtttggttctatggaaacttaaacgaacagtgtggtctaaag------------------
--------------------------------
[48] Guvula_U_P085_16_FJ643298
-------------gaacgcgtggagcatgtgacttaatttgactcaacgcgggaaatctt
accgggtccggacacactgaggattgacaggcaatatat-ga--ttca---gctttcggg
ttgtttcattgttaaatatgctagtcctttcatgattatgtgataggtggtgcatggccg
ttcttagttcgtggagtgatctgtctgcttaattgcgtttca-cttaatttataggatct
aatatttttacgagtgagtaggt---------tttgacccacactgcattttattatgtg
gtggtccgtgcgtcat-----t-acaatt--actggcctgcttcgctctaattagcta-t
cctttgaaagcaacgaacgtgaccgcaacctcttgttgccttcgtttaacatcctactct
tagtggtggg----tattga-----------gggcttcactcattgcg------------
-----tgtaacagcgtgtgagtaaactagagggaccgctgtcaacttcttaaaccagagg
aaggttgcggcaataacaggtctgtgatg-cccttagatgttccgggctgcacacgtgct
acaatgattgtggcagtgagcatctcta-acgataatttattacatacaccacgagtgag
-------------------t--c-----a-------aatcacgagtggtaaa-agcctgc
tttgagagcaagtgggtaatcaattagaagtaacgatttcttcgcattagcacactt-at
atacggcgtttatgcccgggtttcac-ttgttggagcct------ctgcgtgcgtagatg
ttgagcttgcatctgatgtaagtctcatttaccgtatgtgcaattgtcaattcatggtgg
ggacagaccattgttaattgttggtctcggtcttaactaggaatgccttgtacgggtctt
tggttcaacagaccacccggaatatgtccctgccctttgtacacaccgcccgtcgctctt
accgatggacttctctgtgagtttgagggactggagctgagct--------------tag
gtttggttctatggaaacttaaacgaacagtgtggtctaaag------------------
--------------------------------
[49] Guvula_U_P085_45_FJ643300
-------------gaacgcgtggagcatgtggcttaatttgactcaacgcgggaaatctt
accgggtccggacacactgaggattgacaggcaatatat-ga--ttca---gctttcggg
ttgtttcattgttaaatatgctagtcctttcatgattatgtgataggtggtgcatggccg
ttcttagttcgtggagtgatctgtctgcttaattgcgtttca-cttaatttataggatct
aatatttttacgagtgagtaggt---------tttgacccacactgcattttattatgtg
gtggtccgtgcgtcat-----t-acatttccattggcctgcttcgctctaattagcta-t
cctttgaaagcaacgaacgtgaccgcaacctcttgttgccttcgtttaacatcctactct
tagtggtggg----tattga-----------gggcttcactcattgcg------------
-----tgtaacagcgtgtgagtaaactagagggaccgctgtcaacttcttaaaccagagg
aaggttgcggcaataacaggtctgtgatg-cccttagatgttccgggctgcacacgtgct
acaatgattgtggcagtgagcatctctatacgataatttattacatacaccacgagtgag
-------------------t--c-----a-------aatcacgagtggtaaa-agcctgc
tttgagagcaagtgggtaatcaattagaagtaacgatttcttcgcattagcacactt-at
atacggcgtttatgcccgggtttcac-ttgttggagcct------ctgcgtgcgtagatg
ttgagcttgcatctgatgtaagtctcatttaccgtatgtgcaattgtcaattcatggtgg
ggacagaccattgttaattgttggtctcggtcttaactaggaatgccttgtacgggtctt
tggttcaacagaccacccggaatatgtccctgccctttgtacacaccgcccgtcgctctt
accgatggacttctctgtgagtttgagggactggagctgagct--------------tag
gtttggttctatggaaacttaaacgaacagtgtggtctaaag------------------
--------------------------------
[50] Guvula_U_P085_23_FJ643299
-------------gaacgcgtggagcatgtggcttaatttgactcaacgcgggaaatctt
accgggtccggacacactgaggattgacaggcaatatat-ga--ttca---gctttcggg
ttgtttcattgttaaatatgctagtcctttcatgattatgtgataggtggtgcatggccg
ttcttagttcgtggagtgatctgtctgcttaattgcgtttca-cttaatttataggatct
aatatttttacgagtgagtaggt---------tttgacccacactgcattttattatgtg
gtggtccgtgcgtcat-----t-acaatt--actggcctgcttcgctctaattagcta-t
cctttgaaagcaacgaacgtgaccgcaacctcttgttgccttcgtttaacatcctactct
tagtggtggg----tattga-----------gggcttcactcattgcg------------
-----tgtaacagcgtgtgagtaaactagagggaccgctgtcaacttcttaaaccagagg
aaggttgcggcaataacaggtctgtgatg-cccttagatgttccgggctgcacacgtgct
acaatgattgtggcagtgagcatctcta----------ctattgatacaccacgagtgag
-------------------t--c-----a-------aatcacgagtggtaaa-agcctgc
tttgagagcaagtgggtaatcaattagaagtaacgatttcttcgcattagcacactt-at
atacggcgtttatgcccgggtttcac-ttgttggagcct------ctgcgtgcgtagatg
ttgagcttgcatctgatgtaagtctcatttaccgtatgtgcaattgtcaattcatggtgg
ggacagaccattgttaattgttggtctcggtcttaactaggaatgccttgtacgggtctt
tggttcaacagaccacccggaatatgtccctgccctttgtacacaccgcccgtcgctctt
accgatggacttctctgtgagtttgagggactggagctgagct--------------tag
gtttggttctatggaaacttaaacgaacagtgtggtctaaag------------------
--------------------------------
[51] Guvula_U_DS8_NA_AF387173
----GCACCACAAGAACGCGTGGAGCATGTGGCTTAATTTGACTCAACGCGGGAAATCTT
ACCGGGTCCGGACACACTGAGGATTGACAGGCAATATATGTG---------ACTCTTCGG
AGTTTGCATTGTTAAATATGCTAGTCCTTTCATGATTATGTGATAGGTGGTGCATGGCCG
TTCTTAGTTCGTGGAGTGATCTGTCTGCTTAATTGCGTTTCA-AATTACTTATAAGGT--
--------------AGCAATACGCGATGAAGCTTTCAATAGTC-CTCA------------
--CGG--------------------------ATTCACTTGAGTC-TCTCGCTTCGCTATC
CTTTCGAATGCAACGAACGTGACCGCAACCTCTTGTTGCCTTCGTTTAACATCCTGCAGC
TCGCTGTGGG----TACTGA-----------GGGCTTCACTCGGTGACTTTGGGCTGAGC
AATCGGTCTTTTTGATCTGAGTAAACTAGAGGGACCGCTGTCAACTTCTTAAACCAGAGG
AAGGTTGCGGCAATAACAGGTCTGTGATG-CCCTTAGATGTTCCGGGCTGCACACGTGCT
ACAATGATCGTAGCAGTGAGCATCTTATTTGATTTGCGCACTTAACACCGCATACGTGAG
T--TCCAAC--TAGCTTAGCAATAAGTCAAGTAGATCTCTACGCAGCGGTAACAGCCTGC
TTCGAGAGCAAGTGGGTAATCAATTAGAAGTAACGATTTCTTCGCATTAGCACACTTAAT
ATAAGGCGTTGACGCTCATGATTCGC--TCTCACGAG-TGTTTCATTGCACGTGTTGATG
---------TGCGGGTTCGATTCCTGCTTTACCTTATGTGCAATTGTCAATTCATGGTGG
GGACAGACCATTGTTAATTGTTGGTCTCGGTCTTAACTAGGAATGCCTTGTATGAGTCTT
TGGTTCAACAAACCACTCAGAATATGTCCCTGCCCTTTGTACACACCGCCCGTCGCTCTT
ACCGATGGACTTCTCTGTGAGTTTGAGGGACTGGAGCTTACTTT-------------ACT
GTGAGTCTCTATGGAAACTTAAACGAACAGTGTGGTCTAAAGGAAAGAGAAGTCGTAAC-
--------------------------------
[52] 'Guvula_U_OI19-248'
------------------------------------------------------------
------------------------------------------------------------
------------------------------------------------------------
-------------------------------------GTTTC-AATTACTTATAAGGT--
--------------AGCAATACGCGATGAAACTTTCAATAGTCTCTCA------------
--CGAG-------------------------ATTCACTTGAGTCGACTCGCTTCGCTATC
CTTTCGAATGCAACGAACGTGACCGCAACCTCTTGTTGCCTTCGTTTAACATCCTGCAGC
TCGCTGTGGG----TACTGA-----------GGGCTTCACTCGGTGAC-TTGGGCTGAGC
AATCGGTC-TTTTGAGCTGAGTAAACTAGAGGGACCGCTGTCAACTTCTTAAACCAGAGG
AAGGTTGCGGCAATAACAGGTCTGTGATG-CCCTTAGATGTTCCGGGCTGCACACGTGCT
ACAATGATCGTAGCAGTGAGCATCTTATTTGATTT----ACTTAACACCGCATACKTGAG
TG-ACCAAC--TAGCTTAGCAATAAGTCAAGTAGTTCTCTACGCAGCGGTAACAGCCTGC
TTCGAGAGCAAGTGGGTAATCAATTAAAAGTAACGATTTCTTCGCATTAGCACACTTAAT
ATAAGGCGTTGACGCTCATGATTCGG-CTCTCACGAGTTGTTTCATTGCACGTGTTGATG
---------TGCGGGTTCGATTCCTGCTTTACCTTATGTGCAATTGTCAATTCATGGTGG
GGACAGACCATTGTTAATTGTTGGTCTCGGTCTTAACTAGGAATGCC-------------
------------------------------------------------------------
------------------------------------------------------------
------------------------------------------------------------
--------------------------------
;
END;
BEGIN NOTES;
  TEXT TAXON=1 TEXT='1172 bp
';
  TEXT TAXON=2 TEXT='1172 bp
';
  TEXT TAXON=3 TEXT='1172 bp
';
  TEXT TAXON=4 TEXT='1172 bp
';
  TEXT TAXON=5 TEXT='1172 bp
';
  TEXT TAXON=6 TEXT='1172 bp
';
  TEXT TAXON=7 TEXT='1172 bp
';
  TEXT TAXON=8 TEXT='1172 bp
';
  TEXT TAXON=9 TEXT='1172 bp
';
  TEXT TAXON=10 TEXT='1172 bp
';
  TEXT TAXON=11 TEXT='1172 bp
';
  TEXT TAXON=12 TEXT='1172 bp
';
  TEXT TAXON=13 TEXT='1172 bp
';
  TEXT TAXON=14 TEXT='1172 bp
';
  TEXT TAXON=15 TEXT='1172 bp
';
  TEXT TAXON=16 TEXT='1172 bp
';
  TEXT TAXON=17 TEXT='1172 bp
';
  TEXT TAXON=18 TEXT='1172 bp
';
  TEXT TAXON=19 TEXT='1172 bp
';
  TEXT TAXON=20 TEXT='1172 bp
';
  TEXT TAXON=21 TEXT='1172 bp
';
  TEXT TAXON=22 TEXT='1172 bp
';
  TEXT TAXON=23 TEXT='1172 bp
';
  TEXT TAXON=24 TEXT='1172 bp
';
  TEXT TAXON=25 TEXT='1172 bp
';
  TEXT TAXON=26 TEXT='1172 bp
';
  TEXT TAXON=27 TEXT='1172 bp
';
  TEXT TAXON=28 TEXT='1172 bp
';
  TEXT TAXON=29 TEXT='1172 bp
';
  TEXT TAXON=30 TEXT='1172 bp
';
  TEXT TAXON=31 TEXT='1172 bp
';
  TEXT TAXON=32 TEXT='1172 bp
';
  TEXT TAXON=33 TEXT='1172 bp
';
  TEXT TAXON=34 TEXT='1172 bp
';
  TEXT TAXON=35 TEXT='1172 bp
';
  TEXT TAXON=36 TEXT='1172 bp
';
  TEXT TAXON=37 TEXT='1172 bp
';
  TEXT TAXON=38 TEXT='1172 bp
';
  TEXT TAXON=39 TEXT='Gglutinata_U_A-G.glu_U_AF250105 1172 bp
';
  TEXT TAXON=40 TEXT='1172 bp
';
  TEXT TAXON=41 TEXT='1172 bp
';
  TEXT TAXON=42 TEXT='1172 bp
';
  TEXT TAXON=43 TEXT='1172 bp
';
  TEXT TAXON=44 TEXT='1172 bp
';
  TEXT TAXON=45 TEXT='1172 bp
';
  TEXT TAXON=46 TEXT='1172 bp
';
  TEXT TAXON=47 TEXT='1172 bp
';
  TEXT TAXON=48 TEXT='1172 bp
';
  TEXT TAXON=49 TEXT='1172 bp
';
  TEXT TAXON=50 TEXT='1172 bp
';
  TEXT TAXON=51 TEXT='1172 bp
';
  TEXT TAXON=52 TEXT='1172 bp
';
END;
