# Supplementary material for: SSU rDNA Divergence in Planktonic Foraminifera: Molecular Taxonomy and Biogeographic Implications
Source: PLoS One. 2014 Aug 13;9(8):e104641. doi: 10.1371/journal.pone.0104641 (PMC4131912; doi:10.1371/journal.pone.0104641)
Supplement: File S1 — Sequence alignments, PhyML trees used for patristic distance calculation, BEAST ultrametric trees and patristic distance matrices. (ZIP) [file pone.0104641.s004.zip › File S2/alignements GMYC/spinose_A.nex]

#NEXUS
[saved by seaview on Thu Jan 24 18:15:19 2013]
BEGIN DATA;
  DIMENSIONS NTAX=143 NCHAR=1253;
  FORMAT DATATYPE=DNA
  GAP=-
  ;
MATRIX
[1] 'Gconglobatus_U_OKI-2_1_AB263466'
----------caagcgcgtggagcatgtggcttaatttgactcaacacgggaaatcttac
cgggtccggacataccgaggattgacagacagttaact-tgcccta----cctataggag
ctagg--------ttctaaacctaatagctctttcatgattatatgataggtggtgcatg
gccgttcttagttcgtggagtgatctgtctgcttaattgcgtttcaaaatatgaatttga
gtaccaggtcccaagtgtttcaagtaaatctgtctc---tgagtgtgaactgt-atctct
tcggatatgcgactatcactcttaggcaattatgatttgctt---g--tagcccctggta
ctctt---------------------------ttgaacgcaacggacgtgattgcaaccc
cttgttgagtttgcttctcttaggaactctacgtctactgatccacctacc---------
-----ttagcaggta-ggtgg---------------------------------------
-----------------------tgaggtggataaactcgggggactgctgactataacc
atttct-caaaacagaggaaggttgcggcaataacaggtc-tgtgatgccctcagatgtc
cc-gggctgcacacg-tgctacaatgagtagcgcagtgtgtacattttgaagagtgatag
gtgctg-gggttgtacattttaaagggctcgtcctagtaaccaaccgcccccaagcatct
atcaaccttccctttacagggtgggtaacctcttcgaagtgctggtttgatttccctagt
gtttgtcataataatcctcgtcgcacctactctaggacatagtgaacattgtagactttg
tcataatgattcccgtcttaggtttgc-gacgcatgcttttc-----ctggttg------
----------------actcatcgtgggaactgattcttgtaattatttgtcacggttca
accaggaatgccttgtactggcggctcattaaaccgctc-------ggtatacgtccctg
ccctttgtacacaccgcccgtcgctcttaccgatgactttgactgtgagtaggctggatc
g--aaatgggaaagctgtcaaacagttagagttaaaggaaagagaagtcgtaacaaggca
tcagtaggtgaacctgctgaggatca
---------------------------
[2] 'Gconglobatus_U_OKI-1_1_AB263465'
----------caagcgcgtggagcatgtggcttaatttgactcaacacgggaaatcttac
cgggtccggacataccgaggattgacagacagttaact-tgcccta----cctatatgag
ctagg--------ttctaaacctaatagctctttcatgattatatgataggtggtgcatg
gccgttcttagttcgtggagtgatctgtctgcttaattgcgtttcaaaatatgaatttga
gtaccaggttccaagtgtttcaagtaaatctgtctc---tgagtgtgaactgt-atctct
tcggatatgcgactatcactcttaggcaattatgatttgctt---g--tagcccctggta
ctctt---------------------------ttgaacgcaacggacgtgattgcaaccc
cttgttgagtttgcttctcttaagaactctacgtctactgatccacctacc---------
-----ttagcgggta-ggtgg---------------------------------------
-----------------------tgaggtggataaactcgggggactgctgactataacc
atttct-caaaacagaagaaggttgcggcaataacaggtc-tgtgatgccctcagatgtc
cc-gggctgcacacg-tgctacaatgagtagcgcagtgtgcacattttgaagagtgatag
gtgctg-gggttgtacattttaaagggctcgtcctagtaaccaaccgcccccaagcatct
atcaaccttccctttacagggtgggtaacctcttcgaagtgctggtttgatttccctagt
gtttgtcataataatcctcgtcgcacctactctaggacatagtgaacattgtagactttg
tcataatgattcccgtcttaggtttgc-gacgcatgcttttc-----ctggttg------
----------------actcatcgtgggaactgattcttgtaattatttgtcacggctca
accaggaatgccttgtactggcggctcattaaaccgctc-------ggtatacgtccctg
ccctttgtacacaccgcccgtcgctcttaccgatgactttgactgtgagtaggctggatc
g--aaatgggaaagctgtcaaacagtaagagttaaaggaaagagaagtcgtaacaaggca
tcagtaggtgaacctgctgaggatc--
--------------------------
[3] Gconglobatus_U_NA_NA_U80790
---ggcaccacaagcgcgtggagcatgtggcttaatttgactcaaccggggaaatcttac
cgggtccggacataccgaggattgacagacagttaact-tgcccta----cctataggag
ctagg--------ttctaaacctaatagctctttcatgattatatgataggtggtgcatg
gccgttcttagttcgtggagtgatctgtctgcttaattgcgtttcaaa-tatgaatttga
gtaccaggtcccaagtgtttcaagtaaatctgtctc---tgagtgtgaactgt-atctct
tcggatatgcgactatcactcttaggcaactatgatctgctt---g--tagcccctggta
ctctt---------------------------ttgaacgcaacggacgtgattgcaaccc
cttgttgagtttgcttctcttaggaactctacgtctactgatccacctacc---------
-----ttagcgggta-ggtgg---------------------------------------
-----------------------tgaggtggataaactcgggggactgctgactataacc
atttct-caaaacaaaggaaggttgcggcaataacaggtc-tgtgatgccctcagatgtc
cc-gggctgcacacg-tgctacaatgagtagcgcagtgtgcacattttgaagagtgatag
gtgctg-gggttgtacattttaaagggctcgtcctagtaaccaaccgcccccaagcatct
atcaaccttccctttacagggtgggtaacctcttcgaagtgctggtttgatttccctagt
gtttgtcataataatcctcgtcgcacctactctaggacatagtgaacattgtagactttg
tcataatgattcccgtcttaggtttgc-gacgcatgcttttc-----ctggttg------
----------------actcatcgtgggaactgattcttgtaattatttgtcacggttca
accaggaatgccttgtactggcggctcattaaaccgctc-------ggtatacgtccctg
ccctttgtacacaccgcccgtcgctcttaccgatgactttgactgtgagtaggctggatc
g--aaatgggaaagctgtcaaacagttagagttaaaggaaagagaagtcgtaacaaggc-
---------------------------
--------------------------
[4] Gconglobatus_U_PR11_PR11001_Z83967
aagggcaccacaagcgcgtggagcatgtggcttaatttgactcaacacgggaaatcttgc
cgggtccggacataccgaggattgacagacagttaact-tgcccta----cctataggag
ctagg--------ttctaaacctaatagctctttcatgattatatgataggtggtgcatg
gccgttcttagttcgtggagtgatctgtctgcttaattgcgtttcaaaatatgaatttga
gtaccaggtcccaagtgtttcaagtaaatctgtctc---tgagtgtgaactgt-atctct
tcggatatgcgactatcactcttaggcaattatgatttgctt---g--tagcccctggta
ctctt---------------------------ttgaacgcaacggacgtgattgcaaccc
cttgttgagtttgcttctcttaggaactctacgtctactgatccacctacc---------
-----ttagcgggta-ggtgg---------------------------------------
-----------------------tgaggtggataaactcgggggactgctgactataacc
atttct-caaaacagaggaaggttgcggcaataacaggtc-tgtgatgccctcagatgtc
cc-gggctgcacgcg-tgctacaatgagtagcgcagtgtgcacattttgaagagtgaata
aggtgctggg-tgtacattttaaagggctcgtcctagtaaccaaccgcccccaagcatct
atcaacctt-cctttacagggtgggtaacctcttcgaagtgctggtttgatttccctagt
gtttgtcataataatcctcgtcgcacctactctaggacatagtgaacattgtagactttg
tcataatgattcccgtcttaggtttgc-gacgcatgcttttc-----ctggttg------
----------------actcatcgtgggaactgattcttgtaattatttgtcacggttca
accaggaatgccttgtactggcggctcattaaaccgctc-------ggtatacgtccctg
ccctttgtacacaccgcccgtcgctcttaccgatgactttgactgtgagtaagctggatc
g--aaatgggaaagctgtcaaacagttagagttaaaggaaagagaagtcgtaacaaggca
tcggtaggtgaacct------------
--------------------------
[5] Gruber_sl_55_27_EU012483
AAGGGCACCACAAGCGCGTGGAGCATGTGGCTTAATTTGACTCAACACGGGAAATCTTAC
CGGGTCCGGACATACCGAGGATTGACAGACTGTTAACTACAACACA---------TGCTG
CTAAG--------TTTTAAACTTAATAGCTCTTTCATGATTATATGATAGGTGGTGCATG
GCCGTTCTTAGTTCGTGGAGTGATCTGTCTGCTTAATTGCGTTTCAAAATCTAAACCTGA
GCGACAAG------GTGCTGCTATCGAAACTGTCTT---TGAGTGTGAACTAT-AAGTCT
TTTGACTTATGACCATCACTC-TAGACGTTTATGTTTTGGTG---T--TGGCCCTTGATG
CTCAT---------------------------TTGAACGCAACGGACGTGATTGCAACCC
CTTGTTGAGATTTATCC------GATCTCTACGTTCACTGAACCACACTCT---------
-----TTAGCGAGAGCAGTGG---------------------------------------
-----------------------GGATGTGGATAAACTCGGGGGACTGCTGACTATAAAC
TTTTCT-CAAACCAGAGGAAGGTTGCGGCAATAACAGGTC-TGTGATGCCCTCAGATGTT
CC-GGGCTGCACACG-TGCTACATTTAGTAGCGCAGTGTGCACA-TTAATAGAGTGATAG
GTTCCGTGGTTTGTACATTTTA-AGGGCTCGTCCTAGTAACCAA-AGCTCCACGGGACAT
ATCAACCTTCCCCTTACAGGGCGGGTAACCTCTTCGAAGTGCTGGCATGATTTCCCTAGT
-TTTGGCATTTGAATCCTTGTCGCAGCAGCCCTGAGACGTAGTGAACGC----------T
GCAAAGTGATTCCAGTCTTAGGTTTGC-GACACATGCAATTC-----CTGGTTG------
----------------ACTCATCGTGGGGACTGATTCTTGTAATTATTTTTCACGGTTCA
ACCAGGAATGCCTTGTACCGGCGGCTCATTAAACCGCTG-------GGAATACGTCCCTG
CCCTTTGTACACACCGCCCGTCGCTCTTACCGATGACTTTGACTGTGAGTAGGACTGACC
GTTTATCGGGAAATCCGTCGAACAGTTAGAGTTAAAGGAAAGAGAAGTCGTAACAAGGCA
TCAGTAGGTGAACCTGCAGAAGGATCA
--------------------------
[6] Gruber_sl_23_10_EU012464
AAGGGCACCACAAGCGCGTGGAGCATGTGGCTTAATTTGACTCAACACGGGAAATCTTAC
CGGGTCCGGACATACCGAGGATTGACAGACTGTTAACTGCAACACA---------TGCTG
CTAAG--------TTTTAAACTTAATAGCTCTTTCATGATTATATGATAGGTGGTGCATG
GCCGTTCTTAGTTCGTGGAGTGATCTGTCTGCTTAATTGCGTTTCAAAATCTAAACCTGA
GCGACAAG------GTGCTGCTATCGAAACTGTCTT---TGAGTGTGAACTAT-AAGTCT
TTTGACTTATGACCATCACTC-TAGACGTTTATGTTTTGGTG---T--TGGCCCTTGATG
CTCAT---------------------------TTGAACGCAACGGACGTGATTGCAACCC
CTTGTTGAGATTTATCC------GATCTCTACGTTCACTGAACCACACTCT---------
-----TTAGCGAGAGCAGTGG---------------------------------------
-----------------------GGATGTGGATAAACTCGGGGGACTGCTGACTATAAAC
TTTTCT-CAAACCAGAGGAAGGTTGCGGCAATAACAGGTC-TGTGATGCCCTCAGATGTT
CC-GGGCTGCACACG-TGCTACATTTAGTAGCGCAGTGTGCACA-TTAATAGAGTGATAG
GTTCCGTGGTTTGTACATTTTA-AGGGCTCGTCCTAGTAACCAA-AGCTCCACGGGACAT
ATCAACCTTCCCCTTACAGGGCGGGTAACCTCTTCGAAGTGCTGGCATGATTTCCCTAGT
-TTTGGCATTTGAATCCTTGTCGCAGCAGCCCTGAGACGTAGTGAACGC----------T
GCAAAGTGATTCCAGTCTTAGGTTTGC-GACACATGCAATTC-----CTGGTTG------
----------------ACTCATCGTGGGGACTGATTCTTGTAATTATTTTTCACGGTTCA
ACCAGGAATGCCTTGTACCGGCGGCTCATTAAACCGCTG-------GGAATACGTCCCTG
CCCTTTGTACACACCGCCCGTCGCTCTTACCGATGACTTTGACTGTGAGTAGGACTGACC
GTTTATCGGGAAATCCGTCGAACAGTTAGAGTTAAAGGAAAGAGAAGTCGTAACAAGGCA
TCAGTAGGTGAACCTGCAGAAGGATCA
--------------------------
[7] Gruber_sl_46_24_EU012481
AAGGGCACCACAAGCGCGTGGAGCATGTGGCTTAATTTGACTCAACACGGGAAATCTTAC
CGGGTCCGGACATACCGAGGATTGACAGACTGTTAACTGCAACACA---------TGCTG
CTAGG--------TTTTAAACTTAATAGCTCTTTCATGATTATATGATAGGTGGTGCATG
GCCGTTCTTAGTTCGTGGAGTGATCTGTCTGCTTAATTGCGTTTCAAAATCTAAACCTGA
GCGACAAG------GTGCTGCTATCGAAACTGTCTT---TGAGTGTGAACTAT-AAGTCT
TTTGACTTATGACCATCACTC-TAGACGTTTATGTTTTGGTG---T--TGGCCCTTGATG
CTCAT---------------------------TTGAACGCAACGGACGTGATTGCAACCC
CTTGTTGAGATTTATCC------GATCTCTACGTTCACTGAACCACACTCT---------
-----TTAGCGAGAGCAGTGG---------------------------------------
-----------------------GGATGTGGATAAACTCGGGGGACTGCTGACTATAAAC
TTTTCT-CAAACCAGAGGAAGGTTGCGGCAATAACAGGTC-TGTGATGCCCTCAGATGTT
CC-GGGCTGCACACG-TGCTACATTTAGTAGCGCAGTGTGCACA-TTAATAGAGTGATAG
GTTCCGTGGTTTGTACATTTTA-AGGGCTCGTCCTAGTAACCAA-AGCTCCACGGGACAT
ATCAACCTTCCCCTTACGGGGCGGGTAACCTCTTCGAAGTGCTGGCATGATTTCCCTAGT
-TTTGGCATTTGAATCCTTGTCGCAGCAGCCCTGAGACGTAGTGAACGC----------T
GCAAAGTGATTCCAGTCTTAGGTTTGC-GACACATGCAATTC-----CTGGTTG------
----------------ACTCATCGTGGGGACTGATTCTTGTAATTATTTTTCACGGTTCA
ACCAGGAATGCCTTGTACCGGCGGCTCATTAAACCGCTG-------GGAATACGTCCCTG
CCCTTTGTACACACCGCCCGTCGCTCTTACCGATGACTTTGACTGTGAGTAGGACTGACC
GTTTATCGGGAAATCCGTCGAACAGTTAGAGTTAAAGGAAAGAGAAGTCGTAACAAGGCA
TCAGTAGGTGAACCTGCAGAAGGATCA
--------------------------
[8] Gruber_sl_37_20_EU012478
AAGGGCACCACAAGCGCGTGGAGCATGTGGCTTAATTTGACTCAACACGGGAAATCTTAC
CGGGTCCGGACATACCGAGGATTGACAGACTGTTAACTGCAACACA---------TGCTG
CTAAG--------TTTTAAACTTAATAGCTCTTTCATGATTATATGATAGGTGGTGCATG
GCCGTTCTTAGTTCGTGGAGTGATCTGTCTGCTTAATTGCGTTTCAAAATCTAAACCTGA
GCGACAAG------GTGCTGCTATCGAAACTGTCTT---TGAGTGTGAACTAT-AAGTCT
TTTGACTTATGACCATCACTC-TAGACGTTTATGTTTTGGTG---T--TGGCCCTTGATG
CTCAT---------------------------TTGAACGCAACGGACGTGATTGTAACCC
CTTGTTGAGATTTATCC------GATCTCTACGTCCACTGAACCACACTCT---------
-----TTAGCGAGAGCAGTGG---------------------------------------
-----------------------GGATGTGGATAAACTCGGGGGACTGCTGACTATAAAC
TTTTCT-CAAACCAGAGGAAGGTTGCGGCAATAACAGGTC-TGTGATGCCCTCAGATGTT
CC-GGGCTGCACACG-TGCTACATTTAGTAGCGCAGTGTGCACA-TTAATAGAGTGATAG
GTTCCGTGGTTTGTACATTTTA-AGGGCTCGTCCTAGTAACCAA-AGCTCCACGGGACAT
ATCAACCTTCCCCTTACAGGGCGGGTAACCTCTTCGAAGTGCTGGCATGATTTCCCTAGT
-TTTGGCATTTGAATCCTTGTCGCAGCAGCCCTGAGACGTAGTGAACGC----------T
GCAAAGTGATTCCAGTCTTAGGTTTGC-GACACATGCAATTC-----CTGGTTG------
----------------ACTCATCGTGGGGACTGATTCTTGTAATTATTTTTCACGGTTCA
ACCAGGAATGCCTTGTACCGGCGGCTCATTAAACCGCTG-------GGAATACGTCCCTG
CCCTTTGTACACACCGCCCGTCGCTCTTACCGATGACTTTGACTGTGAGTAGGACTGACC
GTTTATCGGGAAATCCGTCGAACAGTTAGAGTTAAAGGAAAGAGAAGTCGTAACAAGGCA
TCAGTAGGTGAACCTGCAGAAGGATCA
--------------------------
[9] Gruber_sl_33_14_EU012473
AAGGGCACCACAAGAGCGTGGAGCATGTGGCTTAATTTGACTCAACACGGGAAATCTTAC
CGGGTCCGGACATACCGAGGATTGACAGACTGTTAACTGCAACACA---------TGCTG
CTAAG--------TTTTAAACTTAATAGCTCTTTCATGATTATATGATAGGTGGTGCATG
GCCGTTCTTAGTTCGTGGAGTGATCTGTCTGCTTAATTGCGTTTCAAAATCTAAACCTGA
GCGACAAG------GTGCTGCTATCGAAACTGTCTT---TGAGTGTGAACTAT-AAGTCT
TTTGACTTATGACCATCACTC-TAGACGTTTATGTTTTGGTG---T--TGGCCCTTGATG
CTCAT---------------------------TTGAACGCAACGGACGTGATTGCAACCC
CTTGTTGAGATTTATCC------GATCTCTACGTTCACTGAACCACACTCT---------
-----TTAGCGAGAGCAGTGG---------------------------------------
-----------------------GGATGTGGATAAACTCGGGGGACTGCTGACTATAAAC
TTTTCT-CAAACCAGAGGAAGGTTGCGGCAATAACAGGTC-TGTGATGCCCTCAGATGTT
CC-GGGCTGCACACG-TGCTACATTTAGTAGCGCAGTGTGCACA-TTAATAGAGTGATAG
GTTCCGTGGTTTGTACATTTTA-AGGGCTCGTCCTAGTAACCAA-AGCTCCACGGGACAT
ATCAACCTTCCCCTTACAGGGCGGGTAACCTCTTCGAAGTGCTGGCATGATTTCCCTAGT
-TTTGGCATTTGAATCCTTGTCGCAGCAGCCCTGAGACGTAGTGAACGC----------T
GCAAAGTGATTCCAGTCTTAGGTTTGC-GACACATGCAATTC-----CTGGTTG------
----------------ACTCATCGTGGGGACTGATTCTTGTAATTATTTTTCACGGTTCA
ACCAGGAATGCCTTGTACCGGCGGCTCATTAAACCGCTG-------GGAATACGTCCCTG
CCCTTTGTACACACCGCCCGTCGCTCTTACCGATGACTTTGACTGTGAGTAGGACTGACC
GTTTATCGGGAAATCCGTCGAACAGTTAGAGTTAAAGGAAAGAGAAGTCGTAACAAGGCA
TCAGTAGGTGAACCTGCAGAAGGATCA
--------------------------
[10] Gruber_sl_34_14_EU012475
AAGGGCACCACAAGAGCGTGGAGCATGTGGCTTAATTTGACTCAACACGGGAAATCTTAC
CGGGTCCGGACATACCGGGGATTGACAGACTGTTAACTGCAACACA---------TGCTG
CTAAG--------TTTTAAACTTAATAGCTCTTTCATGATTATATGATAGGTGGTGCATG
GCCGTTCTTAGTTCGTGGAGTGATCTGTCTGCTTAATTGCGTTTCAAAATCTAAACCTGA
GCGACAAG------GTGCTGCTATCGAAACTGTCTT---TGAGTGTGAACTAT-AAGTCT
TTTGACTTATGACCATCACTC-TAGACGTTTATGTTTTGGTG---T--TGGCCCTTGATG
CTCAT---------------------------TTGAACGCAACGGACGTGATTGCAACCC
CTTGTTGAGATTTATCC------GATCTCTACGTTCACTGAACCACACTCT---------
-----TTAGCGAGAGCAGTGG---------------------------------------
-----------------------GGATGTGGATAAACTCGGGGGACTGCCGACTATAAAC
TTTTCT-CAAACCAGAGGAAGGTTGCGGCAATAACAGGTC-TGTGATGCCCTCAGATGTT
CC-GGGCTGCACACG-TGCTACATTTAGTAGCGCAGTGTGCACA-TTAATAGAGTGATAG
GTTCCGTGGTTTGTACATTTTA-AGGGCTCGTCCTAGTAACCAA-AGCTCCACGGGACAT
ATCAACCTTCCCCTTACAGGGCGGGTAACCTCTTCGAAGTGCTGGCATGATTTCCCTAGT
-TTTGGCATTCGAATCCTTGTCGCAGCAGCCCTGAGACGTAGTGAACGC----------T
GCAAAGTGATTCCAGTCTTAGGTTTGC-GACACATGCAATTC-----CTGGTTG------
----------------ACTCATCGTGGGGACTGATTCTTGTAATTATTTTTCACGGTTCA
ACCAGGAATGCCTTGTACCGGCGGCTCATTAAACCGCTG-------GGAATACGTCCCTG
CCCTTTGTACACACCGCCCGTCGCTCTTACCGATGACTTTGACTGTGAGTAGGACTGACC
GTTTATCGGGAAATCCGTCGAACAGTTAGAGTTAAAGGAAAGAGAAGTCGTAACAAGGCA
TCAGTAGGTGAACCTGCAGAAGGATCA
--------------------------
[11] Gruber_sl_37_18_EU012476
AAGGGCACCACAAGCGCGTGGAGCATGTGGCTTAATTTGACTCAACACGGGAAATCTTAC
CGGGTCCGGACATACCGAGGATTGACAGACTGTTAACTGCAACACA---------TGCTG
CTAAG--------TTTTAAACTTAATAGCTCTTTCATGATTATATGATAGGTGGTGCATG
GCCGTTCTTAGTTCGTGGAGTGATCTGTCTGCTTAATTGCGTTTCAAAATCTAAACCTGA
GCGACAAG------GTGCTGCTATCGAAACTGTCTT---TGAGTGTGAACTAT-AAGTCT
TTTGACCTATGACCATCACTC-TAGACGTTTATGTTTTGGTG---T--TGGCCCTTGATG
CTCAT---------------------------TTGAACGCAACGGACGTGATTGCAACCC
CTTGTTGAGATTTATCC------GATCTCTACGTTCACTGAACCACACTCT---------
-----TTAGCGAGAGCAGTGG---------------------------------------
-----------------------GGATGTGGATAAACTCGGGGGACTGCTGACTATAAAC
TTTTCT-CAAACCAGAGGAAGGTTGCGGCAATAACAGGTC-TGTGATGCCCTCAGATGTT
CC-GGGCTGCACACG-TGCTACATTTAGTAGCGCAGTGTGCACA-TTAATAGAGTGATAG
GTTCCGTGGTTTGTACATTTTA-AGGGCTCGTCCTAGTAACCAA-AGCTCCACGGGACAT
ATCAACCTTCCCCTTACAGGGCGGGTAACCTCTTCGAAGTGCTGGCATGATTTCCCTAGT
-TTTGGCATTTGAATCCTTGCCGCAGCAGCCCTGAGACGTAGTGAACGC----------T
GCAAAGTGATTCCAGTCTTAGGTTTGC-GACACATGCAATTC-----CTGGTTG------
----------------ACTCATCGTGGGGACTGATTCTTGTAATTATTTTTCACGGTTCA
ACCAGGAATGCCTTGTACCGGCGGCTCACTAAACCGCTG-------GGAATACGTCCCTG
CCCTTTGTACACACCGCCCGTCGCTCTTACCGATGACTTTGACTGTGAGTAGGACTGACC
GTTTATCGGGAAATCCGTCGAACAGTTAGAGTTAAAGGAAAGAGAAGTCGTAACAAGGCA
TCAGTAGGTGAACCTGCAGAAGGATCA
--------------------------
[12] Gruber_sl_46_22_EU012480
AAGGGCACCACAAGCGCGTGGTGCATGTGGCTTAATTTGACTCAACACGGGAAATCTTAC
CGGGTCCGGACATACCGAGGATTGACAGACTGTTAACTGCAACACA---------TGCTG
CTAAG--------TTTTAAACTTAATAGCTCTTTCATGATTATATGATAGGTGGTGCATG
GCCGTTCTTAGTTCGTGGAGTGATCTGTCTGCTTAATTGCGTTTCAAAATCTAAACCTGA
GCGACAAG------GTGCTGCTATCGAAACTGTCTT---TGAGTGTGAACTAT-AAGTCT
TTTGACTTATGACCATCACTC-TAGACGTTTATGTTTTGGTG---T--TGGCCCTTGATG
CTCAT---------------------------TTGAACGCAACGGACGTGATTGCAACCC
CTTGTTGAGATTTATCC------GATCTCTACGTTCACTGAACCACACTCT---------
-----TTAGCGAGAGCAGTGG---------------------------------------
-----------------------GGATGTGGATAAACTTGGGGGACTGCTGACTATAAAC
TTTTCT-CAAACCAGAGGAAGGTTGCGGCAATAACAGGTC-TGTGATGCCCTCAGATGTT
CC-GGGCTGCACACG-TGCTACATTTAGTAGCGCAGTGTGCACA-TTAATAGAGTGATAG
GTTCCGTGGTTTGTACATTTTA-AGGGCTCGTCCTAGTAACCAA-AGCTCCACGGGACAT
ATCAACCTTCCCCTTACAGGGCGGGTAACCTCTTCGAAGTGCTGGCATGATTTCCCTAGT
-TTTGGCATTTGAATCCTTGTCGCAGCAGCCCTGAGACGTAGTGAACGC----------T
GCAAAGTGATTCCAGTCTTAGGTTTGC-GACACATGCAATTC-----CTGGTTG------
----------------ACTCATCGTGGGGACTGATTCTTGTAATTATTTTTCACGGTTCA
ACCAGGAATGCCTTGTACCGGCGGCTCATTAAACCGCTG-------GGAATACGTCCCTG
CCCTTTGTACACACCGCCCGTCGCTCTTACCGATGACTTTGACTGTGAGTAGGACTGACC
GTTTATCGGGAAATCCGTCGAACAGCTAGAGTTAAAGGAAAGAGAAGTCGTAACAAGGCA
TCAGTAGGTGAACCTGCAGAAGGATCA
--------------------------
[13] Gruber_sl_46_21_EU012479
AAGGGCACCACAAGCGCGTGGAGCATGTGGCTTAATTTGACTCAACACGGGAAATCTTAC
CGGGTCCGGACATACCGAGGATTGACAGACTGTTAACTGCAACACA---------TGCTG
CTAAG--------TTTTAAACTTAATAGCTCTTTCATGATTATATGATAGGTGGTGCATG
GCCGTTCTTAGTTCGTGGAGTGATCTGTCTGCCTAATTGCGTTTCAAAATCTAAACCTGA
GCGACAAG------GTGCTGCTATCGAAACTGTCTT---TGAGTGCGAACTAT-AAGTCT
TTTGACTTATGACCATCACTC-TAGACGTTTATGTTTTGGTG---T--TGGCCCTTGATG
CTCAT---------------------------TTGAACGCAACGGACGTGATTGCAACCC
CTTGTTGAGATTTATCC------GATCTCTACGTTCACTGAACCACACTCT---------
-----TTAGCGAGAGCAGTGG---------------------------------------
-----------------------GGATGTGGATAAACTCGGGGGACTGCTGACTATAAAC
TTTTCT-CAAACCAGAGGAAGGTTGCGGCAATAACAGGTC-TGTGATGCCCTCAGATGTT
CC-GGGCTGCACACG-TGCTACATTTAGTAGCGCAGTGTGCACA-TTAATAGAGTGATAG
GTTCCGTGGTTTGTACATTCTA-AGGGCTCGTCCTAGTAACCAA-AGCTCCACGGGACAT
ATCAACCTTCCCCTTACAGGGCGGGTAACCTCTTCGAAGTGCTGGCATGATTTCCCTAGT
-TTTGGCATTTGAATCCTTGTCGCAGCAGCCCTGAGACGTAGTGAACGC----------T
GCAAAGTGATTCCAGTCTTAGGTTTGC-GACACATGCAATTC-----CTGGTTG------
----------------ACTCATCGTGGGGACTGATTCTTGTAATTATTTTTCACGGTTCA
ACCAGGAATGCCTTGTACCGGCGGCTCAGTAAACCGCTG-------GGAATACGTCCCTG
CCCTTTGTACACACCGCCCGTCGCTCTTACCGATGACTTTGACTGTGAGTAGGACTGACC
GTTTATCGGGAAATCCGTCGAACAGTTAGAGTTAAAGGAAAGAGAAGTCGTAACAAGGCA
TCAGTAGGTGAACCTGCAGAAGGATCA
--------------------------
[14] Gruber_sl_23_9_EU012463
AAGGGCACCACAAGCGCGTGGAGCATGTGGCTTAATTTGACTCAACACGGGAAGTCTTAC
CGGGTCCGGACATACCGAGGATTGACAGACTGTTAACTGCAACACA---------TGCTG
CTAAG--------TTTTAAACTTAATAGCTCTTTCATGATTATATGATAGGTGGTGCATG
GCCGTTCTTAGTTCGTGGAGTGATCTGTCTGCTTAATTGCGTTTCAAAATCTAAACCTGA
GCGACAAG------GTGCTGCTATCGAAACTGTCTT---TGAGTGTGAACTAT-AAGTCT
TTTGACTTACAACCATCACTC-TAGACGTTTATGTTTTGGTG---T--TGGCCCTTGATG
CTCAT---------------------------TTGAACGCAACGGACGTGATTGCAACCC
CTTGTTGAGATTTATCC------GATCTCTACGTTCACTGAACCACACTCT---------
-----TTAGCGAGAGCAGTGG---------------------------------------
-----------------------GGATGTGGATAAACTCGGGGGACTGCTGACTATAAAC
TTTTCT-CAAACCAGAGGAAGGTTGCGGCAATAACAGGTC-TGTGATGCCCTCAGATGTT
CC-GGGCTGCACACG-TGCTACATTTAGTAGCGCAGTGTGCACA-TTAATAGAGTGATAG
GTTCCGTGGTTTGTACATTTTA-AGGGCTCGTCCTAGTAACCAA-AGCTCCACGGGACAT
ATCAACCTTCCCCTTACAGGGCGGGTAACCTCTTCGAAGTGCTGGCATGATTTCCCTAGT
-TTTGGCATTTGAATCCTTGTCGCAGCAGCCCTGAGACGTAGTGAACGC----------T
GCAAAGTGATTCCAGTCTTAGGCTTGC-GACACATGCAATTC-----CTGGTTG------
----------------ACTCATCGTGGGGACTGATTCTTGTAATTATTTTTCACGGTTCA
ACCAGGAATGCCTTGTACCGGCGGCTCATTAAACCGCGG-------GGAATACGTCCCTG
CCCTTTGTACACACCGCCCGTCGCTCTTACCGATGACTTTGACTGTGAGTAGGACTGACC
GTTTATCGGGAAATCCGTCGAACAGTTAGAGTTAAAGGAAAGAGAAGTCGTAACAAGGCA
TCAGTAGGTGAACCTGCAGAAGGATCA
--------------------------
[15] Gruber_sl_34_13_EU012474
AAGGGCACCACAAGAGCGTGGAGCATGTGGCTTAATTTGACTCAACACGGGAAATCTTAC
CGGGTCCGGACATACCGAGGATTGACAGACTGTTAACTGCAACACA---------TGCTG
CTAAG--------TTTTAAACTTAATAGCTCTTTCATGATTATATGATAGGTGGTGCATG
GCCGTTCTTAGTTCGTGGAGTGATCTGTCTGCTTAATTGCGTTTCAAAATCTAAACCTGA
GCGACAAG------GTGCTGCTATCGAAACTGTCTT---TGAGTGTGAACTAT-AAGTCT
TTTGACTTATGACCATCACTC-TAGACGTTTATGTTTTGGTG---T--TGGCCCTTGATG
CTCAT---------------------------TTGAACGCAACGGACGTGATTGCAACCC
CTTGTTGAGATTTATCC------GATCTCTACGTTCACTGAACCACACTCT---------
-----TTAGCGAGAGCAGTGG---------------------------------------
-----------------------GGATGTGGACAAACTCGGGGGACTGCTGACTATAAAC
TTTTCT-CAAACCAGAGGAAGGTTGCGGCAATAACAGGTC-TGTGATGCCCTCGGATGTT
CC-GGGCTGCACACG-TGCTACATTTAGTAGCGCAGTGTGCACA-TTAATAGAGTGATAG
GTTCCGTGGTTTGTACATTTTA-AGGGCTCGTCCTAGTAACCAA-AGCTCCACGGGACAT
ATCAACCTTCCC-TTACAGGGCGGGTAACCTCTTCGAAGTGCTGGCATGATTTCCCTAGT
-TTTGGCATTTGAATCCTTGTCGCAGCAGCCCTGAGACGTAGTGAACGC----------T
GCAAAGTGATTCCAGTCTTAGGTTTGC-GACACATGCAATTC-----CTGGTTG------
----------------ACTCATCGTGGGGACTGATTCTTGTAATTATTTTTCACGGTTCA
ACCAGGAATGCCTTGTACCGGCGGCTCATTAAACCGCTG-------GGAATACGTCCCTG
CCCTTTGTACACACCGCCCGTCGCTCTTACCGATGACTTTGACTGTGAGTAGGACTGACC
GTTTATCGGGAAATCCGTCGAACAGTTAGAGTTAAAGGAAAGAGAAGTCGTAACAAGGCA
TCAGTAGGTGAACCTGCAGAAGGATCA
--------------------------
[16] Gruber_sl_24_2_EU012467
AAGGGCACCACAAGCGCGTGGAGCATGTGGCTTAATTTGACTCAACACGGGAAATCTTAC
CGGGTCCGGACATACCGAGGATTGACAGACTGTTAACTGCAACACA---------TGCTG
CTAAG--------TTTTAAACTTAATAGCTCTTTCATGATTATATGATAGGTGGTGCATG
GCCGTTCTTAGTTCGTGGAGTGATCTGTCTGCTTAATTGCGTTTCAAAATCTAAACCTGA
GCGACAAG------GTGCTGCTATCGAAACTGTCTT---TGAGTGTGAACTAT-AAGTCT
TTTGACTTATGACCATCACTC-TAGACGTTTATGTTTTGGTG---T--TGGCCCTTGATG
CTCAT---------------------------CTGAACGCAGCGGACGTGATTGCAACCC
CTTGTTGAGATTTATCC------GATCTCTACGTTCACTGAACCACACTCT---------
-----TTAGCGAGAGCAATGG---------------------------------------
-----------------------GGATGTGGATAAACTCGGGGGACTGCTGACTATAAAC
TTTTCT-CAAACCAGAGGAAGGTTGCGGCAATAACAGGTC-TGTGATGCCCTCAGATGTT
CC-GGGCTGCACACG-TGCTACATTTAGTAGCGCAGTGTGCACA-TTAATAGAGTGATAG
GTTCCGTGGTTTGTACATTTTA-AGGGCTCGTCCTAGTAACCAA-AGCTCCACGGGACAT
ATCAACCTTCCCCTTACAGGGCGGGTAACCTCTTCGAAGTGCTGGCATGATTTCCCTAGT
-TTTGGCATTTGAATCCTTGTCGCAGCAGCCCTGAAACGTAGTGAACGC----------T
GCAAAGTGATTCCAGTCTTAGGTTTGC-GACACATGCAATTC-----CTGGTTG------
----------------ACTCATCGTGGGGACTGATTCTTGTAATTATTTTTCACGGTTCA
ACCAGGAATGCCTTGTACCGGCGGCTCATTAAACCGCTG-------GGAATACGTCCCTG
CCCTTTGTACACACCGCCCGTCGCTCTTACCGATGACTTTGACTGTGAGTAGGACTGACC
GTTTATCGGGAAATCCGTCGAACAGTTAGAGTTAAAGGAAAGAGAAGTCGTAACAAGGCA
TCAGTAGGTGAACCTG-AGAAGGATCA
--------------------------
[17] Gruber_sl_24_1_EU012466
AAGGGCACCACAAGCGCGTGGAGCCTGCGGCTTAATTTGACTCAACACGGGAAATCTTAC
CGGGTCCGGACATACCGAGGATTGACAGACTGTTAACTGCAACACA---------TGCTG
CTAAG--------TTTTAAACTTAATAGCTCTTTCATGATTATATGATAGGTGGTGCATG
GCCGCTCTTAGTTCGTGGAGTGATCTGTCTGCTTAATTGCGTTTCAAA-TCTAAACCTGA
GCGACAAG------GTGCTGCTATCGAAACTGTCTT---TGAGTGTGAACTAT-AAGTCT
TTTGACTTATGACCATCACTC-TAGACGTTTATGTTTTGGTG---T--TGGCCCTTGATG
CTCAT---------------------------TTGAACGCAACGGACGTGATTGCAACCC
CTTGTTGAGATTTATCC------GATCTCTACGTTCACTGAACCACACTCT---------
-----TTAGCGAGAGCAGTGG---------------------------------------
-----------------------GGATGTGGATAAACTCGGGGGACTGCTGACTATAAAC
TTTTCT-CAAACCAGAGGAAGGTTGCGGCAATAACAGGTC-TGTGATGCCCTCAGATGTT
CC-GGGCTGCACACG-TGCTACATTTAGTAGCGCAGTGTGCACA-TTAATAGAGTGATAG
GTTCCGTGGTTTGTACATTTTA-AGGGCTCGTCCTAGTAACCAA-AGCTCCACGGGACAT
ATCAACCTTCCCCTTACAGGGCGGGTAACCTCTTCGAAGTGCTGGCATGATTTCCCTAGT
-TTTGGCATTTGAATCCTTGTCGCAGCAGCCCTGAGACGTAGTGAACGC----------T
GCAAAGTGATTCCAGTCTTAGGTTTGC-GACACATGCAATTC-----CTGGTTG------
----------------ACTCATCGTGGGGACTGATTCTTGTAATTATTTTTCACGGTTCA
ACCAGGAATGCCTTGTACCGGCGGCTCATTAAACCGCTG-------GGAATACGTCCCTG
CCCTTTGTACACACCGCCCGTCGCTCTTACCGATGACTTTGACTGTGAGTAGGACTGACC
GTTTATCGGGAAATCCGTCGAACAGTTAGAGTTAAAGGAAAGAGAAGTCGTAACAAGGCA
TCAGTAGGTGAACCTGCAGAAGGATCA
--------------------------
[18] Gruber_IIa1_0264_DS_FM866182
------------AGCGCGTGGAGCATGTGGCTTAATTTGACTCAACACGGGAAATCTTAC
CGGGTCCGGACATACCGAGGATTGACAGACTGTTAACTGCAACACA---------AGCTG
CTAAG--------TTTTAAACTTAATAGCTCTTTCATGATTATATGATAGGTGGTGCATG
GCCGTTCTTAGTTCGTGGAGTGATCTGTCTGCTTAATTGCGTTTCAAAATTTAAACCTGA
GCGACAAG------GTGCTGCTATCGAAACTGTCTT---TGAGTGTGAACTAT-AAGTCT
TTTGACTTATGACCATCACTC-TAGACGTTTATGTTTTGGTG---T--TGGCCCTTGATG
CTCAT---------------------------TTGAACGCAACGGACGTGATTGCAACCC
CTTGTTGAGATTTATCC------GATCTCTACGTTCACTGAACCACACTCT---------
-----TTAGCGAGAGCAGTGG---------------------------------------
-----------------------GGATGTGGATAAACTCGGGGGACTGCTGACTATAAAC
TTTTCT-CAAACCAGAGGAAGGTTGCGGCAATAACAGGTC-TGTGATGCCCTCAGATGTT
CC-GGGCTGCACACG-TGCTACATTTAGTAGCGCAGTGTGCACA-TTAATAGAGTGATAG
GTTCCGTGGTTTGTACATTTTA-AGGGCTCGTCCTAGTAACCAA-AGCTCCACGGGACAT
ATCAACCTTCCCCTTACAGGGCGGGTAACCTCTTCGAAGTGCTGGCATGATTTCCCTAGT
-TTTGGCATTTGAATCCTTGTCGCAGCAGCCCTGAGACGTAGTGAACGC----------T
GCAAAGTGATTCCAGTCTTAGGTTTGC-GACACATGCAATTC-----CTGGTTG------
----------------ACTCATCGTGGGGACTGATTCTTGTAATTATTTTTCACGGTTCA
ACCAGGAATGCCTTGTACCGGCGGCTCATTAAACCGCTG-------GGAATACGTCCCTG
CCCTTTGTACACACCGCCCGTCGCTCTTAC------------------------------
------------------------------------------------------------
---------------------------
--------------------------
[19] Gruber_IIa1_0216_DS_FM866173
-----------AAGCGCGTGGAGCATGTGGCTTAATTTGACTCAACACGGGAAATCTTAC
CGGGTCCGGACATACCGAGGATTGACAGACTGTTAACTGCAACACA---------TGCTG
CTAAG--------TTTTAAACTTAATAGCTCTTTCATGATTATATGATAGGTGGTGCATG
GCCGTTCTTAGTTCGTGGAGTGATCTGTCTGCTTAATTGCGTTTCAAAATTTAAACCTGA
GCGACAAG------GTGCTACTATCGAAACTGTCTT---TGAGTGTGAACTAT-AAGTCT
TTTGACTTATGACCATCACTC-TAGACGTTTATGTTTTGGTG---T--TGGCCCTTGATG
CTCAT---------------------------TTGAACGCAACGGACGTGATTGCAACCC
CTTGTTGAGATTTATCC------GATCTCTACGTTCACTGAACCACACTCT---------
-----TTAGCGAGAGCAGTGG---------------------------------------
-----------------------GGATGTGGATAAACTCGGGGGACTGCTGACTATAAAC
TTTTCT-CAAACCAGAGGAAGGTTGCGGCAATAACAGGTC-TGTGATGCCCTCAGATGTT
CC-GGGCTGCACACG-TGCTACATTTAGTAGCGCAGTGTGCACA-TTAATAGAGTGATAG
GTTCCGTGGTTTGTACATTTTA-AGGGCTCGTCCTAGTAACCAA-AGCTCCACGGGACAT
ATCAACCTTCCCCTTACAGGGCGGGTAACCTCTTCGAAGTGCTGGCATGATTTCCCTAGT
-TTTGGCATTTGAATCCTTGTCGCAGCAGCCCTGAGACGTAGTGAACGC----------T
GCAAAGTGATTCCAGTCTTAGGTTTGC-GACACATGCAATTC-----CTGGTTG------
----------------ACTCATCGTGGGGACTGATTCTTGTAATTATTTTTCACGGTTCA
ACCAGGAATGCCTTGTACCGGCGGCTCATTAAACCGCTG-------GGAATACGTCCCTG
CCCTTTGTACACACCGCCCGTCGCTCTTA-------------------------------
------------------------------------------------------------
---------------------------
--------------------------
[20] Gruber_sl_454_3_EU012452
AAGGGCACCACAAGCGCGTGGAGCATGTGGCTTAATTTGACTCAACACGGGAAATCTTAC
CGGGTCCGGACATACCGAGGATTGACAGACTGTTAACTGCAACACA---------TGCTG
CTAAG--------TTTTAAACTTAATAGCTCTTTCATGATTATATGATAGGTGGTGCATG
GCCGTTCTTAGTTCGTGGAGTGATCTGTCTGCTTAATTGCGTTTCAAAATTTAAACCTGG
GCGACAAG------GTGCTACTATCGAAACTGTCTT---TGAGTGTGAACTAT-AAGTCT
TTTGACTTATGACCATCACTC-TAGACGTTTATGTTTTGGTG---T--TGGCCCTTGATG
CTCAT---------------------------TTGAACGCAACGGACGTGATTGCAACCC
CTTGTTGAGATTTATCC------GATCTCTACGTTCACTGAACCACACTCT---------
-----TTAGCGAGAC-AGTGG---------------------------------------
-----------------------GGATGTGGATAAACTCCGGGGACTGCTGACTATAAAC
TTTTCT-CAAACCAGAGGAAGGTTGCGGCAATAACAGGTC-TGTGATGCCCTCAGATGTT
CC-GGGCTGCACACG-TGCTACATTTAGTAGCGCAGTGTGCACA-TTAATAGAGTGATAG
GTTCCGTGGTTTGTACATTTTA-AGGGCTCGTCCTAGTAACCAA-AGCTCCACGGGACAT
ATCAACCTTCCC-TTACAGGGCGGGTAACCTCTTCGAAGTGCTGGCATGATTTCCCTAAT
-TTTGGCATTTGAATCCTTGTCGCAGCAGCCCTGAGACGTAGTGAACGC----------T
GCAAAGTGATTCCAGTCTTAGGTTTGC-GACACATGCAATTC-----CTGGTTG------
----------------ACTCATCGTGGGGACTGATTCTTGTAATTATTTTTCACGGTTCA
ACCAGGAATGCCTTGTACCGGCGGCTCATTAAACCGCTG-------GGAATACGTCCCTG
CCCTTTGTACACACCGCCCGTCGCTCTTACCGATGACTTTGACTGTGAGTAGGACTGACC
GTTTATCGGGAAATCCGTCGAACAGTTAGAGTTAAAGGAAAGAGAAGTCGTAACAAGGCA
TCAGTAGGTGAACCTGCAGAAGGATCA
--------------------------
[21] Gruber_sl_454_10_EU012454
AAGGGCACCACAAGAACGCGGACGATGTGGCTTAATTTGACTCAACACGGGAAATCTTAC
CGGGTCCGGACATACCGAGGATTGACAGACTGTCAACTGCAACACA---------TGCTG
CTAAG--------TTTTAAACTTAATAGCTCTTTCATGATTATATGATAGGTGGTGCATG
GCCGTTCTTAGTTCGTGGAGTGATCTGTCTGCTTAATTGCGTTTCAAAATTTAAACCTGA
GCGACAAG------GTGCTACTATCGAAACTGTCTT---TGAGTGTGAACTAT-AAGTCT
TTTGACTTATGACCATCACTC-TAGACGTTTATGTTTTGGTG---T--TGGCCCTTGATG
CTCAT---------------------------TTGAACGCAACGGACGTGATTGCAACCC
CTTGTTGAGATTTATCC------GATCTCTACGTTCACTGAACCACACTCT---------
-----TTAGCGAGAGCAGTGG---------------------------------------
-----------------------GGATGTGGATAAACTCGGGGGACTGCTGACTATAAAC
TTTTCT-CAAACCAGAGGAAGGTTGCGGCAATAACAGGTC-TGTGATGCCCTCAGATGTT
CC-GGGCTGCACACG-TGCTACATTTAGTAGCGCAGTGTGCACA-TTAATAGAGTGATAG
GTTCCGTGGTTTGTACATTTTA-AGGGCTCGTCCTAGTAACCAA-AGCTCCACGGGACAT
ATCAACCTTCCC-TTACAGGGCGGGTAACCTCTTCGAAGTGCTGGCATGATTTCCCTAGT
-TTTGGCATTTGAATCCTTGTCGCAGCAGCCCTGAGACGTAGTGAACGC----------T
GCAAAGTGATTCCAGTCTTAGGTTTGC-GACACATGCAATTC-----CTGGTTG------
----------------ACTCATCGTGGGGACTGATTCTTGTAATTATTTTTCACGGTTCA
ACCAGGAATGCCTTGTACCGGCGGCTCATTAAACCGCTG-------GGAATACGTCCCTG
CCCTTTGTACACACCGCCCGTCGCTCTTACCGATGACTTTGACTGTGAGTAGGACTGACC
GTTTATCGGGAAATCCGTCGAACAGTTAGAGTTAAAGGAAAGAGAAGTCGTAACAAGGCA
TCAGTAGGTG-ACCTGCAGAAGGATCA
--------------------------
[22] Gruber_sl_55_28_EU012484
AAGGGCACCACAAGCGCGTGGAGCATGTGGCTTAATTTGACTCAACACGGGAAATCTTAC
CGGGTCCGGACATACCGAGGATTGACAGACTGTTAACTGCAACACA---------TGCTG
CTAAG--------TTTTAAACTTAATAGCTCTTTCATGATTATATGATAGGTGGTGCATG
GCCGTCCTTAGTTCGTGGAGTGATCTGTCTGCTTAATTGCGTTTCAAAATCTAAACCTGA
GCGACAAG------GTGCTGCTATCGAAACTGTCTT---TGAGTGTGAACTAT-AAGTCT
TTTGACTTATGACCATCACTC-TAGACGTTTATGTTTTGGTG---T--TGGCCCTTGATG
CTCAT---------------------------TTGAACGCAACGGACGTGATTGCAACCC
CTTGTTGAGATTTATCC------GATCTCTACGTTCACTGAACCACACTCT---------
-----TTAGCGAGAGCAGTGG---------------------------------------
-----------------------GGATGTGGATAAACTCGGGGGACTGCTGACTATAAAC
TTTTCT-CAAACCAGAGGAAGGTTGCGGCAATAACAGGTC-TGTGATGCCCTCAGATGTT
CC-GGGCTGCACACG-TGCTACATTTAGTAGCGCAGTGTGCACA-TTAATAGAGTGATAG
GTTCCGTGGTTTGTACATTTTA-AGGGCTCGTCCTAGTAACCAA-AGCTCCACGGGACAT
ATCAACCTTCCCCTTACAGGGCGGGTAACCTCTTCGAAGTGCTGGCATGATTTCCCTAGT
-TTTGGCATTTGAATCCTTGTCGCAGCAGCCCTGAGACGTAGTGAACGC----------T
GCAAAGTGATTCCAGTCTTAGGTTTGC-GACACATGCAATTC-----CTGGTTG------
----------------ACTCATCGTGGGGACTGATTCTTGTAATTATTTTTCACGGTTCA
ACCAGGAATGCCTTGTACCGGCGGCTCATTAAACCGCTG-------GGAATACGTCCCTG
CCCTTTGTACACACCGCCCGTCGCTCTTACCGATGACTTTGACTGTGAGTAGGACTGACC
GTTTATCGGGAAATCCGTCGAACAGTTAGAGTTAAAGGAAAGAGAAGTCGTAACAAGGCA
TCAGTAGGTGAACCG--CAAAGGATCA
--------------------------
[23] Gruber_IIa2_0887_DS_FM866186
---------ACAAGCGCGTGGAGCATGTGGCTTAATTTGACTCAACACGGGAAATCTTAC
CGGGTCCGGACATACCGAGGATTGACAGACTGTTAACTGCAACACA---------TGCTG
CTAAG--------TTTTAAACTTAATAGCTCTTTCATGATTATATGATAGGTGGTGCATG
GCCGTTCTTAGTTCGTGGAGTGATCTGTCTGCTTAATTGCGTTTCAAAATTTAAACCTGA
GCGACAAG------GTGCTACTATCGAAACTGTCTT---TGAGTGTGAACTAT-AAGTCT
TTTGACTTATGACCATCACTC-TAGACGTTTATGTTTTGGTG---T--TGGCCCTTGATG
CTCAT---------------------------TTGAACGCAACGGACGTGATTGCAACCC
CTTGTTGAGATTTATCC------GATCTCTACGTTCACTGAACCACACTCT---------
-----TTAGCGAGAGCAGTGG---------------------------------------
-----------------------GGATGTGGATAAACTCGGGGGACTGCTGACTATAAAC
TTTTCT-CAAACCAGAGGAAGGTTGCGGCAATAACAGGTC-TGTGATGCCCTCAGATGT-
------------------------------------------------------------
------------------------------------------------------------
------------------------------------------------------------
------------------------------------------------------------
------------------------------------------------------------
------------------------------------------------------------
------------------------------------------------------------
------------------------------------------------------------
------------------------------------------------------------
---------------------------
--------------------------
[24] Gruber_IIa1_0960_DS_FM866189
---------ACAAGCGCGTGGAGCATGTGGCTTAATTTGACTCAACACGGGAAATCTTAC
CGGGTCCGGACATACCGAGGATTGACAGACTGTTAACTGCAACACA---------AGCTG
CTAAG--------TTTTAAACTTAATAGCTCTTTCATGATTATATGATAGGTGGTGCATG
GCCGTTCTTAGTTCGTGGAGTGATCTGTCTGCTTAATTGCGTTTCAAAATTTAAACCTGA
GCGACAAG------GTGCTGCTATCGAAACTGTCTT---TGAGTGTGAACTAT-AAGTCT
TTTGACTTATGACCATCACTC-TAGACGTTTATGTTTTGGTG---T--TGGCCCTTGATG
CTCAT---------------------------TTGAACGCAACGGACGTGATTGCAACCC
CTTGTTGAGATTTATCC------GATCTCTACGTTCACTGAACCACACTCT---------
-----TTAGCGAGAGCAGTGG---------------------------------------
-----------------------GGATGTGGATAAACTCGGGGGACTGCTGACTATAAAC
TTTTCT-CAAACCAGAGGAAGGTTGCGGCAATAACAGGTC-TGTGATGCCCTCAGATG--
------------------------------------------------------------
------------------------------------------------------------
------------------------------------------------------------
------------------------------------------------------------
------------------------------------------------------------
------------------------------------------------------------
------------------------------------------------------------
------------------------------------------------------------
------------------------------------------------------------
---------------------------
--------------------------
[25] Gruber_IIb_1996_DS_FM866148
------------------------------------------------------------
------------------------------------------------------------
------------------------------------------------------------
------------------------------------------------------------
------------------------------------------------------------
------------------------------------------------------------
------------------------------------------------------------
------------------------------------------------------------
------------------------------------------------------------
------------------------------------------------------------
----------ACCAGAGGAAGGTTGCGGCAATAACAGGTC-TGTGATGCCCTCAGATGTT
CC-GGGCTGCACACG-TGCTACATTTAGTAGCGCAGTGTGCACA-TTAGAAGAGTGATAG
GTTCTGCGGTTTGTATA-TTTA-AGGGCTCGTCCTAGTAACCAA-AGCTCCGCAGAACAT
ATCAACCTTCCCTTTAGGGGGCGGGTAACCTCTTCGAAGTGCTGGCTTGATTCCCGTAGT
-TTTGGCATCTCTATCCTTGTCGCAGCAGCCCTGAGACATAGCGAACGC----------T
GAAAAGTGATTCCAGTCTTAGGTTTGC-GACACATGCAATTC-----CTGGTTG------
----------------ACTCATCGTGGGAACTGATTCTTGTAATTATTTTTCACGGTTCA
ACCAGGAATGCCTTGTACCGGCGGGTCA-TAACCCGCTG-------GGAATACGTCCCTG
CCCTTTGTACACACCGCCCG-CGCTCTTAC------------------------------
------------------------------------------------------------
---------------------------
--------------------------
[26] Gruber_IIb_1547_DS_FM866143
----------------CGTGGAGCATGTGGCTTAATTTGACTCAACACGGGAAATCTTAC
CGGGTCCGGACATACCGAGGATTGACAGACAGTTATT----------TTGCAACTACCTG
CAGAG--------TTCTAAACTTAAGAGCTCTTTCATGATTATATGATAGGTGGTGCATG
GCCGTTCTTAGTTCGTGGAGTGATCTGTCTGCTTAATTGCGTTTCAAAATTTTGTACTGA
GTGACAAG------GTGCTGCTGTCGAAACTGTCTAGGCCGAGTGTGAACTGT-ATGTCT
TTTGATATGCGACCATCACTCATAGACG-TTATGTTTTGGTG---G--TAGCCCTTGGTG
CTCAT---------------------------TTGAACGCAACGGACGTGATTGCAACCC
CTTGTTGAGATTGATTG------GATCTCTACGTCTACTGAACCAAACAGT---------
-----TTAGCRATTGTT-TGC---------------------------------------
-----------------------GGATGTGGATAAACTCGGGGGACTGCTGACTATAAAC
TTTCTT-CAAACCAGAGGAAGGTTGCGGCAATAACAGGTC-TGTGATGCCCTCAGATGTT
CC-GG-------------------------------------------------------
------------------------------------------------------------
------------------------------------------------------------
------------------------------------------------------------
------------------------------------------------------------
------------------------------------------------------------
------------------------------------------------------------
------------------------------------------------------------
------------------------------------------------------------
---------------------------
--------------------------
[27] Gruber_IIb_1516_DS_FM866137
--------------CGCGTGGAGCATGTGGCTTAATTTGACTCAACACGGGAAATCTTAC
CGGGTCCGGACATACCGAGGATTGACAGACAGTTATT----------TTGCAACTACCTG
CAGAG--------TTCTAAACTTAAGAGCTCTTTCATGATTATATGATAGGTGGTGCATG
GCCGTTCTTAGTTCGTGGAGTGATCTGTCTGCTTAATTGCGTTTCAAAATTTTGTACTGA
GTGACAAG------GTGCTGCTGTCGAAACTGTCTAGGCCGAGTGTGAACTGT-ATGTCT
TTTGATATGCGACCATCACTCATAGACG-TTATGTTTTGGTG---G--TAGCCCTTGGTG
CTCAT---------------------------TTGAACGCAACGGACGTGATTGCAACCC
CTTGTTGAGATTGATTG------GATCTCTACGTCTACTGAACCAAACAGT---------
-----TTAGCRATTGTT-TGC---------------------------------------
-----------------------GGATGTGGATAAACTCGGGGGACTGCTGACTATAAAC
-TTTCT-CAAACCAGAGGAAG---------------------------------------
------------------------------------------------------------
------------------------------------------------------------
------------------------------------------------------------
------------------------------------------------------------
------------------------------------------------------------
------------------------------------------------------------
------------------------------------------------------------
------------------------------------------------------------
------------------------------------------------------------
---------------------------
--------------------------
[28] 'Gruber_Ib2_KD-OMU197N5_DS_HM439379'
----------------------------------ATTTGACTCAACACGGGAAATCTTAC
CGGGTCCGGACGTATCGAGGATTGACAGATAGTTATACATGCCCTACAAGCAAGTAGGAG
TCAGG--------TTTTAAACCTAATGGCTCTTTCATGATTATATGATAGGTGGTGCATG
GCCGTTCTTAGTTCGTGGAGTGATCTGTCTGCTTAATTGCGTTTCAAATTTTTAACC-GA
GGACCGGGTTTT-GGTTTGGCTAGTGGTCCTA-CGA---TGACTGTGAACTGTCATGTCT
TCGGATGTACGACTATCGGTC-TAGGATCACATGACTT------------GCCCCTGGGA
CTCTT---------------------------TTGAACGCAACGGACGTGATTGCAACCC
CTTGTTGAGATTAGAGAT-----AGTCTCGATATTCACTGGCCAAACTGGCTGCT-----
-----TTATGCAGTCTTGTTG---------------------------------------
-----------------------AATGGTGGATAAACTCGGGGGACTGCTGACTATAACC
ATTTCT-CAAAACAGAGGAAGGTTGCGGCAATAACAGGTC-TG-----------------
------------------------------------------------------------
------------------------------------------------------------
------------------------------------------------------------
------------------------------------------------------------
------------------------------------------------------------
------------------------------------------------------------
------------------------------------------------------------
------------------------------------------------------------
------------------------------------------------------------
---------------------------
--------------------------
[29] 'Gruber_Ib2_KD-OMU193N5_DS_HM439377'
----------------------------------ATTTGACTCAACACGGGAAATCTTAC
CGGGTCCGGACGTATCGAGGATTGACAGATAGTTATACATGCCCTACAAGCAAGTAGGAG
TCAGG--------TTTTAAACCTAATGGCTCTTTCATGATTATATGATAGGTGGTGCATG
GCCGTTCTTAGTTCGTGGAGTGATCTGTCTGCTTAATTGCGTTTCAAATTTTTAACC-GA
GGACCGGGTTTT-GGTTTGGCTAGTGGTCCTA-CGA---TGACTGTGAACTGTCATGTCT
TCGGATGTACGACTATCGGTC-TAGGATCACATGACTT------------GCCCCTGGGA
CTCTT---------------------------TTGAACGCAACGGACGTGATTGCAACCC
CTTGTTGAGATTAGAGAT-----AGTCTCGATATTCACTGGCCAAACTGGCTGCT-----
-----TTATGCAGTCTTGTTG---------------------------------------
-----------------------AATGGTGGATAAACTCGGGGGACTGCTGACTATAACC
ATTTCT-CAAAACAGAGGAAGGTTGCGGCAATAACAGGTC-TGTGATGC-----------
------------------------------------------------------------
------------------------------------------------------------
------------------------------------------------------------
------------------------------------------------------------
------------------------------------------------------------
------------------------------------------------------------
------------------------------------------------------------
------------------------------------------------------------
------------------------------------------------------------
---------------------------
--------------------------
[30] 'Gruber_Ib2_KD-OMU198N5_DS_HM439380'
----------------------------------ATTTGACTCAACACGGGAAATCTTAC
CGGGTCCGGACGTATCGAGGATTGACAGATAGTTATACATGCCCTACAAGCAAGTAGGAG
TCAGG--------TTTTAAACCTAATGGCTCTTTCATGATTATATGATAGGTGGTGCATG
GCCGTTCTTAGTTCGTGGAGTGATCTGTCTGCTTAATTGCGTTTCAAATTTTTAACC-GA
GGACCGGGTTTT-GGTTTGGCTAGTGGTCCTA-CGA---TGACTGTGAACTGTCATGTCT
TCGGATGTACGACTATCGGTC-TAGGATCACATGACTT------------GCCCCTGGGA
CTCTT---------------------------TTGAACGCAACGGACGTGATTGCAACCC
CTTGTTGAGATTAGAGAT-----AGTCTCGATATTCACTGGCCAAACTGGCTGCT-----
-----TTATGCAGTCTTGTTG---------------------------------------
-----------------------AATGGTGGATAAACTCGGGGGACTGCTGACTATAACC
ATTTCT-CAAAACAGAGGAAGGTTGCGGCAATAACAGGTC-TGTGATG------------
------------------------------------------------------------
------------------------------------------------------------
------------------------------------------------------------
------------------------------------------------------------
------------------------------------------------------------
------------------------------------------------------------
------------------------------------------------------------
------------------------------------------------------------
------------------------------------------------------------
---------------------------
--------------------------
[31] 'Gruber_U_OKI-1_4_AB468884'
AAGGGCACCACAAGCGCGTGGAGCATGTGGCTTAATTTGACTCAACACGGGAAATCTTAC
CGGGTCCGGACGTATCGAGGATTGACAGATAGTTATACATGCCCTACAAGCAAGTAGGAG
TCAGG--------TTTTAAACCTAATGGCTCTTTCATGATTATATGATAGGTGGTGCATG
GCCGTTCTTAGTTCGTGGAGTGATCTGTCTGCTTAATTGCGTTTCAAATTTTTAACC-GA
GGACCGGGTTTT-GGTTTGGCTAGTGGTCCTA-CGA---TGACTGTGAACTGTCATGTCT
TCGGATGTACGACTATCGGTC-TAGGATCACATGACTT------------GCCCCTGGGA
CTCTT---------------------------TTGAACGCAACGGACGTGATTGCAACCC
CTTGTTGAGATTAGAGAT-----AGTCTCGATATTCACTGGCCAAACTGGCTGCT-----
-----TTATGCAGTCTTGTTG---------------------------------------
-----------------------AATGGTGGATAAACTCGGGGGACTGCTGACTATAACC
ATTTCT-CAAAACAGAAGAAGGTTGCGGCAATAACAGGTC-TGTGATGCCCTCAGATGTC
CC-GGGCTGCACACG-TGCTACAATGAGTGGCGCAATGTGCTAA-TGTTTTAAGGGATAA
GCGT-GCGGCCAGTAGAACGTC-GGCAATTGCCCTGGCGTC----TTCTACCGCACGATT
ATCAACCTTCCCTTAACAGGGCGGGCAACCTTTTCAAAATACCGGTTTGATGTTA-----
------------------------------------AAGTATAGAGTCG---TTTTTTTT
GGATGGTG-------------GTTTACGAACCAATACCATCC-GCAACTGCTCGCGAGTT
TGTG---GTTCTGGTGACTCATGGTGGGGACCGATGTTTGTAATTGTTTGTCGCGTGTCA
ACTAGGAATGCCTTGTACTGTCGATTCACTAAGTTATTG-------GGAATACGTCCCTG
CCCTTTGTACACACCGCCCGTCGCTCTTACCGATGGCTTTGTGTGTGAGTAAGACGGACA
ATTAAGCTGGAAATTTGTCGAATGCAATGGGCTAAAGGAAAGAGAAGTCGTAACAAGGCA
TCAGTAGGTGAACCT------------
--------------------------
[32] 'Gruber_U_OKI-1_1_AB263463'
AAGGGCACCACAAGCGCGTGGAGCATGTGGCTTAATTTGACTCAACACGGGAAATCTTAC
CGGGTCCGGACGTATCGAGGATTGACAGATAGTTATACATGCCCTACAAGCAAGTAGGAG
TCAGG--------TTTTAAACCTAATGGCTCTTTCATGATTATATGATAGGTGGTGCATG
GCCGTTCTTAGTTCGTGGAGTGATCTGTCTGCTTAATTGCGTTTCAAATTTTTAACC-GA
GGACCGGGTTTT-GGTTTGGCTAGTGGTCCTA-CGA---TGACTGTGAACTGTCATGTCT
TCGGATGTACGACTATCGGTC-TAGGATCACATGACTT------------GCCCCTGGGA
CTCTT---------------------------TTGAACGCAACGGACGTGATTGCAACCC
CTTGTTGAGATTAGAGAT-----AGTCTCGATATTCACTGGCCAAACTGGCTGCT-----
-----TTATGCAGTCTTGTTG---------------------------------------
-----------------------AATGGTGGATAAACTCGGGGGACTGCTGACTATAACC
ATTTCT-CAAAACAGAGGAAGGTTGCGGCAATAACAGGTC-TGTGATGCCCTCAGATGTC
CC-GGGCTGCACACG-TGCTACAATGAGTGGCGCAATGTGCTAA-TGTTTTAAGGGATAA
GCGT-GCGGCCAGTAGAACGTC-GGCAATTGCCCTGGCGTC----TTCTACCGCACGATT
ATCAGCCTTCCCTTAACAGGGCGGGCAACCTTTTCAAAATACCGGTTTGATGTTA-----
------------------------------------AAGTATAGAGTCG---TTTTTTTT
GGATGGTG-------------GTTTACGAACCAATACCATCC-GCAACTGCTCGCGAGTT
TGTG---GTTCTGGTGACTCATGGTGGGGACCGATGTTTGTAATTGTTTGTCGCGTGTCA
ACTAGGAATGCCTTGTACTGTCGATTCACTAAGTTATTG-------GGAATACGTCCCTG
CCCTTTGTACACACCGCCCGTCGCTCTTACCGATGGCTTTGTGTGTGAGTAAGACGGACA
ATTAAGCTGGAAATTTGTCGAATGCATTGGGCTAAAGGAAAGAGAAGTCGTAACAAGGCA
TCAGTAGGTGAACCTGCTGATGGATCA
--------------------------
[33] Gruber_ss_13_5_EU012459
AAGGGCACCACAAGCGCGTGGAGCATGTGGCTTAATTTGACTCAACACGGGAAATCTTAC
CGGGTCCGGACGTATCGAGGATTGACAGATAGTTATACATGCCCTACAAGCAAGTAGGAG
TCAGG--------TTTTAAACCTAATGGCTCTTTCATGATTATATGATAGGTGGTGCATG
GCCGTTCTTAGTTCGTGGAGTGATCTGTCTGCTTAATTGCGTTTCAAATTTTTAACC-GA
GGACCGGGTTTT-GGTTTGGCTAGTGGTCCTA-CGA---TGACTGTGAACTGTCATGTCT
TCGGATGTACGACTATCGGTC-TAGGATCACATGACTT------------GCCCCTGGGA
CTCTT---------------------------TTGAACGCAACGGACGTGATTGCAACCC
CTTGTTGAGATTAGAGAT-----AGTCTCGATATTCACTGGCCAAACTGGCTGCT-----
-----TTATGCAGTCTTGTTG---------------------------------------
-----------------------AATGGTGGATAAACTCGGGGGACTGCTGACTATAACC
ATTTCT-CAAAACAGAGGAAGGTTGCGGCAATAACAGGTC-TGTGATGCCCTCAGATGTC
CC-GGGCTGCACACG-TGCTACAATGAGTGGCGCAATGTGCTAA-TGTTTTAAGGGATAA
GCGT-GCGGCCAGTAGAACGTC-GGCAATTGCCCTGGCGTC----TTCTACCGCACGATT
ATCAGCCTTCCCTTAACAGGGCGGGCAACCTTTTCAAAATACCGGTTTGATGTTA-----
------------------------------------AAGTATAGAGTCG---TTTTTTTT
GGATGGTG-------------GTTTACGAACCAATACCATCC-GCAACTGCTCGCGAGTT
TGTG---GTTCTGGTGACTCATGGTGGGGACCGATGTTTGTAATTGTTTGTCGCGTGTCA
ACTAGGAATGCCTTGTACTGTCGATTCACTAAGTTATTG-------GGAATACGTCCCTG
CCCTTTGTACACACCGCCCGTCGCTCTTACCGATGGCTTTGTGTGTGAGTAAGACGGACA
ATTAAGCTGGAAATTTGTCGAATGCATTGGGCTAAAGGAAAGAGAAGTCGTAACAAGGCA
TCAGTAGGTGAACCTGCAGAAGGATCA
--------------------------
[34] Gruber_ss_27_6_EU012469
AAGGGCACCACAAGCGCGTGGAGCATGTGGCTTAATTTGACTCAACACGGGAAATCTTAC
CGGGTCCGGACGTATCGAGGATTGACAGATAGTTATACATGCCCTACAAGCAAGTAGGAG
TCAGG--------TTTTAAACCTAATGGCTCTTTCATGATTATATGATAGGTGGTGCATG
GCCGTTCTTAGTTCGTGGAGTGATCTGTCTGCTTAATTGCGTTTCAAATTTTTAACC-GA
GGACCGGGTTTT-GGTTTGGCTAGTGGTCCTA-CGA---TGACTGTGAACTGTCATGTCT
TCGGATGTACGACTATCGGTC-TAGGATCACATGACTT------------GCCCCTGGGA
CTCTT---------------------------TTGAACGCAACGGACGTGATTGCAACCC
CTTGTTGAGACTAGAGAT-----AGTCTCGATATTCACTGGCCAAACTGGCTGCT-----
-----TTATGCAGTCTTGTTG---------------------------------------
-----------------------AATGGCGGATAAACTCGGGGGACTGCTGACTATAACC
ATTTCT-CAAAACAGAGGAAGGTTGCGGCAATAACAGGTC-TGTGATGCCCTCAGATGTC
CC-GGGCTGCACACG-TGCTACAATGAGTGGCGCAATGTGCTAA-TGTTTTAAGGGATAA
GCGT-GCGGCCAGTAGAACGTC-GGCAATTGCCCTGGCGTC----TTCTACCGCACGATT
ATCAGCCTTCCCTTAACAGGGCGGGCAACCTTTTCAAAATACCGGTTTGATAGTA-----
------------------------------------AAGTATAGAGTCG---TTTTTTTT
GGATGGTG-------------GTTTACGAACCAATACCATCC-GCAACTGCTCGCGAGTT
TGTG---GTTCTGGTGACTCATGGTGGGGACCGATGTTTGTAATTGTTTGTCGCGTGTCA
ACTAGGAATGCCTTGTACTGTCGATTCACTAAGTTATTG-------GGAATACGTCCCTG
CCCTTTGTACACACCGCCCGTCGCTCTTACCGATGGCTTTGTGTGTGAGTAAGACGGACA
ATTAAGCTGGAAATTTGTCGAATGCATTGGGCTAAAGGAAAGAGAAGTCGTAACAAGGCA
TCAGTAGGTGAACCTGCAGAAGGATCA
--------------------------
[35] Gruber_ss_13_7_EU012461
AAGGGCACCACAAGCGCGTGGTGCATGTGGCTTAATTTGACTCAACACGGGAAATCTTAC
CGGGTCCGGACGTATCGAGGATTGACAGATAGTTATACATGCCCTACAAGCAAGTAGGAG
TCAGG--------TTTTAAACCTAATGGCTCTTTCATGATTATATGATAGGTGGTGCATG
GCCGTTCTTAGTTCGTGGAGTGATCTGTCTGCTTAATTGCGTTTCAAATTTTTAACC-GA
GGACCGGGTTTT-GGTTTGGCTAGTGGTCCTA-CGA---TGACTGTGAACTGTCATGTCT
TCGGATGTGCGACTATCGGTC-TAGGATCACATGACTT------------GCCCCTGGGA
CTCTT---------------------------TTGAACGCAACGGACGTGATTGCAACCC
CTTGTTGAGATTAGAGAT-----AGTCTCGATATTCACTGGCCAAACTGGCTGCT-----
-----TTATGCAGTCTTGTTG---------------------------------------
-----------------------AATGGTGGATAAACTCGGGGGACTGCTGACTATGACC
ATTTCT-CAAAACAGAGGAAGGTTGCGGCAATAACAGGTC-TGTGATGCCCTCAGATGTC
CC-GGACTGCACACG-TGCTACAATGAGTGGCGCAATGTGCTAA-TGTTTTAAGGGATAA
GCGT-GCGGCCAGTAGAACGTC-GGCAATTGCCCTGGCGTC----TTCTACCGCACGATT
ATCAGCCTTCCCTTAACAGGGCGGGCAACCTTTTCAAAATACCGGTTTGATGTTA-----
------------------------------------AAGTATAGAGTCG---TTTTTTTT
GGATGGTG-------------GTTTACGAACCAATACCATCC-GCAACTGCTCGCGAGTT
TGTG---GTTCTGGTGACTCATGGTGGGGACCGATGTTTGTAATTGTTTGTCGCGTGTCA
ACTAGGAATGCCTTGTACTGTCGATTCACTAAGTTATTG-------GGAATACGTCCCTG
CCCTTTGTACACACCGCCCGTCGCTCTTACCGATGGCTTTGTGTGTGAGTAAGACGGACA
ATTAAGCTGGAAATTTGTCGAATGCATTGGGCTAAAGGAAAGAGAAGTCGTAACAAGGCA
TCAGTAGGTGAACCTGCAGAAGGATCA
--------------------------
[36] Gruber_ss_13_6_EU012460
AAGGGCACCACAAGAGCGTGGAGCATGTGGCTTAATTTGACTCAACACGGGAAATCTTAC
CGGGTCCGGACGTATCGAGGATTGACAGATAGTTATCCATGCCCTACAAGCAAGTAGGAG
TCAGG--------TTTTAAACCTAATGGCTCTTTCATGATTATATGATAGGTGGTGCGTG
GCCGTTCTTAGTTCGTGGAGTGATCTGTCTGCTTAATTGCGTTTCAAATTTTTAACC-GA
GGACCGGGTTTT-GGTTTGGCTAGTGGTCCTA-CGA---TGACTGTGAACTGTCATGTCT
TCGGATGTACGACTATCGGTC-TAGGATCACATGACTT------------GCCCCTGGGA
CTCTT---------------------------TTGAACGCAACGGACGTGATTGCAACCC
CTTGTTGAGATTAGAGAT-----AGTCTCGATATTCACTGGCCAAACTGGCTGCT-----
-----TTATGCAGTCTTGTTG---------------------------------------
-----------------------AATGGTGGATAAACTCGGGGGACTGCTGACTATAACC
ATTTCT-CAAAACAGAGGAAGGTTGCGGCAATAACAGGTC-TGTGATGCCCTCAGATGTC
CC-GGGCTGCACACG-TGCTACAATGAGTGGCGCAATGTGCTAA-TGTTTTAAGGGATAA
GCGT-GCGGCCAGTAGAACGTC-GGCAATTGCCCTGGCGTC----TTCTACCGCACGATT
ATCAGCCTTCCCTTAACAGGGCGGGCAACCTTTTCAAAATACCGGTTTGATGTTA-----
------------------------------------AAGTATAGAGTCG---TTTTTTTT
GGATGGTG-------------GTTTACGAACCAATACCATCC-GCAACTGCTCGCGAGTT
TGTG---GTTCTGGTGACTCATGGTGGGGACCGATGTTTGTAATTGTTTGTCGCGTGTCA
ACTAGGAATGCCTTGTACTGTCGATTCACTAAGTTATTG-------GGAATACGTCCCTG
CCCTTTGTACACACCGCCCGTCGCTCTTACCGATGGCTTTGTGTGTGAGTAAGACGGACA
ATTAAGCTGGAAATTTGTCGAATGCATTGGGCTAAAGGAAAGAGAAGTCGTAACAAGGCA
TCAGTAGGTGAACCTGCAGAAGGATCA
--------------------------
[37] Gruber_ss_31_12_EU012471
AAGGGCACCACAAGAGCGTGGAGCATGTGGCTTAATTTGACTCAACACGGGAAATCTTAC
CGGGTCCGGACGTATCGAGGATTGACAGATAGTTATACATGCCCTACAAGCAAGTAGGAG
TCAGG--------TTTTAAACCTAATGGCTCTTTCATGATTATATGATAGGTGGTGCATG
GCCGTTCTTAGTTCGTGGAGTGATCTGTCTGCTTAATTGCGTTTCAAATTTTTAACC-GA
GGACCGGGTTTT-GGTTTGGCTAGTGGTCCTA-CGA---TGACTGTGAACTGTCATGTCT
TCGGATGTACGACTATCGGTC-TAGGATCACATGACTT------------GCCCCTGGGA
CTCTT---------------------------TTGAACGCAACGGACGTGATTGCAACCC
CTTGTTGAGATTAGAGAT-----AGTCTCGATATTCACTGGCCAAACTGGCTGCT-----
-----TTATGCAGTCTTGTTG---------------------------------------
-----------------------AATGGTGGATAAACTCGGGGGACTGCTGACTATAACC
ATTTCT-CAAAACAGAGGAAGGTTGCGGCAATAACAGGTC-TGTGATGCCCTCAGATGTC
CC-GGGCTGCACACG-TGCTACAATGAGTGGCGCAATGTGCCAA-TGTTTTAAGGGATAA
GCGT-GCGGCCAGTAGAACGTC-GGCAATTGCCCTGGCGTC----TTCTACCGCACGATT
ATCAGCCTTCCCTTAACAGGGCGGGCAACCTTTTCAAAATACCGGTTTGATGTT------
------------------------------------AAGTATAGAGTCG---TTTTTTTT
GGATGGTG-------------GTTTACGAACCAATACCATCC-GCAACTGCTCGCGAGTT
TGTG---GTTCTGGTGACTCATGGTGGGGACCGATGTTTGTAATTGTTTGTCGCGTGTCA
ACTAGGAATGCCTTGTACTGTCGATTCACTAAGTTATTG-------GGAATACGTCCCTG
CCCTTTGTACACACCGCCCGTCGCTCTTACCGATGGCTTTGTGTGTGAGTAAGACGGACA
ATTAAGCTGGAAATTTGTCGAATGCATTGGGCTAAAGGAAAGAGAAGTCGTAACAAGGCA
TCAGTAGGTGAACCTGCAGAAGGATCA
--------------------------
[38] 'Gruber_U_OKI-1_3_AB468883'
AAGGGCACCACACGAGCGTGGAGCATGTGGCTTAATTTGACTCAACACGGGAAATCTTAC
CGGGTCCGGACGTATCGAGGATTGACAGATAGTTATACATGCCCTACAAGCAAGTAGGAG
TCAGG--------TTTTAAACCTAATGGCTCTTTCATGATTATATGATAGGTGGCGCATG
GCCGTTCTTAGTTCGTGGAGTGATCTGTCTGCTTAATTGCGTTTCAAATTTTTAACC-GA
GGACCGGGTTTT-GGTTTGGCTAGTGGTCCTA-CGA---TGACTGTGAACTGTCATGTCT
TCGGATGTACGACTATCGGTC-TAGGATCACATGACTT------------GCCCCTGGGA
CTCTT---------------------------TTGAACGCAACGGACGTGATTGCAACCC
CTTGTTGAGGTTAGAGAT-----AGTCTCGATATTCACTGGCCAAACTGGCTGCT-----
-----TTATGCAGTCTTGTTG---------------------------------------
-----------------------AATGGTGGATAAACTCGGGGGACTGCTGACTATAACC
ATTTCT-CAAAACAGAGGAAGGTTGCGGCAATAACAGGTC-TGTGATGCCCTCAGATGTC
CC-GGGCTGCACACG-TGCTACAATGAGTGGCGCAATGTGCTAA-TGTTTTAAGGGATAA
TCGT-GCGGCCAGTAAAACGTC-GGCAATTGCCCTGGCGTC----TTCTACCGCACGATT
ATCAGCCTTCCCTTAACAGGGCGGGCAACCTTTTCAAAATACCGGTTTGATGTTA-----
------------------------------------AAGTATAGAGTCG---TTTTTTTT
GGATGGTG-------------GTTTACGAACCAATACCATCC-GCAACTGCTCGCGAGTT
TGTG---GTTCTGGTGACTCATGGTGGAGACCGATGTTTGTAATTGTTTGTCGCGTGTCA
ACTAGGAATGCCTTGTACTGTCGATTCACTAAGTTATTG-------GGAATACGTCCCTG
CCCTTTGTACACACCGCCCGTCGCTCTTACCGATGGCTTTGTGTGTGAGTAAGACGGACA
ATTAAGCTGGAAATTTGTCGAATGCATTGGGCTAAAGGAAAGAGAAGTCGTAACAAGGCA
TCAGTAGGTGAACCT------------
--------------------------
[39] Gruber_ss_31_10_EU012470
AAGGGCACCACAAGAGCGTGGAGCATGTGGCTTAATTTGACTCAACACGGGAAATCTTAC
CGGGTCCGGACGTATCGAGGATTGACAGATAGTTATCCATGCCCTACAAGCAAGTAGGAG
TCAGG--------TTTTAAACCTAATGGCTCTTTCATGATTATATGATAGGTGGTGCATG
GCCGTTCTTAGTTCGTGGAGTGATCTGTCTGCTTAATTGCGTTTCAAATTTTTAACC-GA
GGACCGGGTTTT-GGTTTGGCTAGTGGTCCTA-CGA---TGACTGTGAACTGTCATGTCT
TCGGATGTACGACTATCGGTC-TAGGATCACATGACTT------------GCCCCTGGGA
CTCTT---------------------------TTGAACGCAACGGACGTGATTGCAACCC
CTTGTTGAGATTAGTGAT-----AGTCTCGATATTCACTGGCCAAACTGGCTGCT-----
-----TTATGCAGTCTTGTTG---------------------------------------
-----------------------AATGGTGGATAAACTCGGGGGACTGCTGACTATAACC
ATTTCT-CAAAACAGAGGAAGGTTGCGGCAATAACAGGTC-TGTGATGCCCTCAGATGTC
CC-GGGCTGCACACG-TGCTACAATGAGTGGCGCAATGTGCTAA-TGTTTTAAGGGATAA
GCGT-GCGGCCAGTAGAACGTC-GGCAATTGCCCTGGCGTCCA----CTACCGCACGATT
ATCAGCCTT-CCTTAACAGGGCGGGCAACCTTTTCAAAATACCGGTTTGATGTTA-----
------------------------------------AAGTATAGAGTCG---TTTTTTTT
GGATGGTG-------------GTTTACGAACCAATACCATCC-GCAACTGCTCGCGAGTT
TGTG---GTTCTGGTGACTCATGGTGGGGACCGATGTTTGTAATTGTTTGTCGCGTGTCA
ACTAGGAATGCCTTGTACTGTCGATTCACTAAGTTATTG-------GGAATACGTCCCTG
CCCTTTGTACACACCGCCCGTCGCTCTTACCGATGGCTTTGTGTGTGAGTAAGACGGACA
ATTAAACTGGAAATTTGTCGAACGCATTGGGCTAAAGGAAAGAGAAGTCGTAACAAGGCA
TCAGTAGGTGAACCTGCAGAAGGATCA
--------------------------
[40] Gruber_ss_27_5_EU012468
AAGGGCACCACAAGCGCGTGGAGCATGTGGCTTAATTTGACTCAACACGGGAAATCTTAC
CGGGTCCGGACGTATCGAGGATTGACAGATAGTTATACATGCCCTACAAGCAAGTAGGAG
TCAGG--------TTTTAAACCTAATGGCTCTTTCATGATTATATGATAGGTGGTGCATG
GCCGTTCTTAGTTCGTGGAGTGATCTGTCTGCTTAATTGCGTTTCAAATTTTTAACC-GA
GGACCGGGTTTT-GGTTTGGCTAGTGGTCCTA-CGA---TGACTGTGAACTGTCATGTCT
TCGGATGTACGACTATCGGTC-TAGGATCACATGACTT------------GCCCCTGGGA
CTCTT---------------------------TTGAACGCAACGGACGTGATTGCAACCC
CTTGTTGAGATTAGAGAT-----AGTCTCGATATTCACTGGCCAAACTGGCTGCT-----
-----TTATGCAGTCTTGTTG---------------------------------------
-----------------------AATGGTGGATAAACTCGGGGGACTGCTGACTATAACC
ATTTCT-CAAAACAGAGGAAGGTTGCGGCAATAACAGGTC-TGTGATGCCCTCAGATGTC
CC-GGGCTGCACACG-TGCTACAATGAGTGGCGCAATGTGCTAA-TGTTTTAAGGGATAA
GCGT-GCGGCCAGTAGAACGTC-GGCAATTGCCCTGGCGTC----TTCTACCGCACGATT
ATCAGCCTT-CCTTAACAGGGCGGGCAACCTTTTCAAAATACCGGTTTGATGTTA-----
------------------------------------AAGTATAGAGTCG---TTTTTTTT
GGATGGTG-------------GTTTACGAACCAATACCATCC-GCAACTGCTCGCGAGTT
TGTG---GTTCTGGTGACTCATGGTGGGGACCGATGTTTGTAATTGTTTGTCGCGTGTCA
ACTAGGAATGCCTTGTACTGTCGATTCACTAAGTTATTG-------GGAATACGTCCCTG
CCCTTTGTACACACCGCCCGTCGCTCATACCGATGGCTTTGTGTGTGAGTAAGACGGACA
ATTAAGCTGGAAATTTGTCGAATGCATTGGGCTAAAGGAAAGAGAAGTCGTAACAAGGCA
TCAGTAGGTGAA-CTGCAGAAGGATCA
--------------------------
[41] Gruber_U_PR22_PR22001_Z83965
AAGGGCACCACAAGCGCGTGGAGCATGTGGCTTAATTTGACTCAACACGGGAAATCTTAC
CGGGTCCGGACGTATCGAGGATTGACAGATAGTTATACATGCCCTACAAGCAAGTAGGAG
TCAGG--------TTTTAAACCTAATGGCTCTTTCATGATTATATGATAGGTGGTGCATG
GCCGTTCTTAGTTCGTGGAGTGATCTGTCTGCTTAATTGCGTTTCAAAATTT-AACTTGA
GGACCGGGTTTT-GGTTTGGCTAGTGGTCCTA-CGA---TGACTGTGAACTGTCATGTCT
TCGGATGTACGACTATCGGTC-TAGGATCACATGACTT------------GCCCCTGGGA
CTCTT---------------------------TTGAACGCAACGGACGTGATTGCAACCC
CTTGTTGAGATTAGAGAT-----AGTCTCGATATTCACTGGCCAAACTGGCTGCT-----
-----TTATGCAGTCTTGTTG---------------------------------------
-----------------------AATGGTGGATAAACTCGGGGGACTGCTGACTATAACC
ATTTCT-CAAAACAGAGGAAGGTTGCGGCAATAACAGGTC-TGTGATGCCCTCAGATGTC
CC-GGGCTGCACACG-TGCTACAATGAGTGGCGCAATGTGCTAA-TGTTTTAAGGGATAA
GCGT-GCGGCCAGTAGAACGTC-GGAAATTCCCCT-GCGT-----CGCCTGCGCACGATT
ATCAGCCTTCCCTTAACAGGGCGGGCAACCTTTTCAAAATACCGGTTTGATATTA-----
------------------------------------AAGTATAGAGTCG---TTTTTTTT
GGATGGTG-------------GTTTACGAACCAATACCATCC-GCAACTGCTCGCGAGTT
TGTG---GTTCTGGTGACTCATGGTGGGGACCGATGTTTGTAATTGTTTGTCGCGTGTCA
ACTAGGAATGCCTTGTACTGTCGATTCACTAAGTTATTG-------GGAATACGTCCCTG
CCCTTTGTACACACCGCCCGTCGCTCTTACCGATGGCTTTGTGTGTGAGTAAGACGGACA
ATTAAGCTGGAAATTTGTCGAATGCATTGGGCTAAAGGAAAGAGAAGTCGTAACAAGGCA
TCGGTAGGTGAACCT------------
--------------------------
[42] Gruber_ss_56_31_EU012487
AAGGGCACCACAAGAGCGTGGAGCATGTGGCTTAATTTGACTCAACACGGGAAATCTTAC
CGGGTCCGGGCATATCGAGGATTGACAGACAGTTATACATGCCCTA----CAAGTAGGAG
TCAGG--------TTTTAAACCTAATGGCTCTTTCATGATTATATGATAGGTGGTGCATG
GCCGTTCTTAGTTCGTGGAGTGATCTGTCTGCTTAATTGCGTTTCAAAATTT-AACTTGA
GGACCGGGTTTT-GGTTTGGCTAGTGGTTCTA-CGA---TGACTGTGAACTGTCATGTCT
TCGGATGTGCGACTATTGGTC-TAGGATCACATGACTT------------GCCCCTGGGA
CTCTT---------------------------TTGAACGCAACGGACGTGATTGCAACCC
CTTGTTGAGATTAGAGAT-----AGTCTCGATATTCACTGGACAAACTGGCTGCT-----
-----TTATGCAGTCTTGTTG---------------------------------------
-----------------------AATGGTGGATAAACTCGGGGGACTGCTGACTATAACC
ATTTCT-CAAAACAGAGGAAGGTTGCGGCAATAACAGGTC-TGTGATGCCCTCAGATGTC
CC-GGGCTGCACACG-TGCTACAATGAGTGGTGCAATGTGCTAA--TGTTTAAGGGATAA
GAGT-GTGGTCAGTAGAACGTC-GGGATTTCCCCTGACGTCT-----CCCCCGCACGATT
ATCAGCCTTCCCTTAACAGGGCGGGCAACCTTTTCAAAATACTGGTTTGATGTTA-----
------------------------------------AAGTATTGAGTCG---TTTTTTTT
GGATGGTG-------------GTTTGTTAACCAATACCATCCGGCAACTGCTCGCGAGTT
TGTG---GTTCTGGCGACTCATGGTGGGGACCGACGTTTGTAATTTTTTGTCGCGTGTTA
ACTAGGAATGCCTTGTACTGTCGATTCACTAAGTTACTG-------GGAATACGTCCCTG
CCCTTTGTACACACCGCCCGTCGCTCTTACCGATGGCTGTGTGTGTGAGTAAGAGCGACT
GTTAAGAGGGAAATTTGTCGAATGCATTTGGCTAAAGGAAAGAGAAGTCGTAACAAGGCA
TCAGTAGGTGAACCTGCAGAAGGATCA
--------------------------
[43] Gruber_ss_56_30_EU012486
AAGGGCACCACAAGCGCGTGGAGCATGTGGCTTAATTTGACTCAACACGGGAAATCTTAC
CGGGTCCGGACATATCGAGGATTGACAGACAGTTATACATGCCCTA----CAAGTAGGAG
TCAGG--------TTTTAAACCTAATGGCTCTTTCATGATTATATGATAGGTGGTGCATG
GCCGTTCTTAGTTCGTGGAGTGATCTGTCTGCTTAATTGCGTTTCAAAATTT-AACTTGA
GGACCGGGTTTT-GGTTTGGCTAGTGGTTCTA-CGA---TGACTGTGAACTGTCATGTCT
TCGGATGTGCGACTATTGGTC-TAGGATCACATGACTT------------GCCCCTGGGA
CTCTT---------------------------TTGAACGCAACGGACGTGATTGCAACCC
CTTGTTGAGATTAGAGAT-----AGTCTCGATATTCACTGGACAAACTGGCTGCT-----
-----TTATGCAGTCTTGTTG---------------------------------------
-----------------------AATGGTGGATAAACTCGGGGGACTGCTGACTATAACC
ATTTCT-CAAAACAGAGGAAGGTTGCGGCAATAACAGGTC-TGTGATGCCCTCAGATGTC
CC-GGGCTGCACACG-TGCTACAATGAGTGGCGCAATGTGCTAA--TGTTTAAGGGATAA
GAGT-GTGGTCAGTAGAACGTC-GGGATTTCCCCTGACGTCT-----CCCCCGCACGATT
ATCAGCCTTCCCTTAACAGGGCGGGCAACCTTTTCAAAATACTGGTTTGATGTTA-----
------------------------------------AAGTATTGAGTCG---TTTTTTTT
GGATGGTG-------------GTTTGTTAACCAATACCATCCGGCAACTGCTCGCGAGTT
TGTG---GTTCTGGCGACTCATGGTGGGGACCGACGTTTGTAATTTTTTGTCGCGTGTTA
ACTAGGAATGCCTTGTACTGTCGATTCACTAAGTTACTG-------GGAATACGTCCCTG
CCCTTTGTACACACCGCCCGTCGCTCTTACCGATGGCTGTGTGTGTGAGTAAGAGCGACT
GTTAAGAGGGAAATTTGTCGAATGCATTTGGCTAAAGGAAAGAGAAGTCGTAACAAGGCA
TCAGTAGGTGAACCTGCAGAAGGATCA
--------------------------
[44] Gruber_ss_10_4_EU012458
AAGGGCACCACAAGCGCGTGGAGCATGTGGCTTAATTTGACTCAACACGGGAAATCTTAC
CGGGTCCGGACATATCGAGGATTGACAGACAGTTATACATGCCCTA----CAAGTAGGAG
TCAGG--------TTTTAAACCTAATGGCTCTTTCATGATTATATGATAGGTGGTGCATG
GCCGTTCTTAGTTCGTGGAGTGATCTGTCTGCTTAATTGCGTTTCAAAATTT-AACTTGA
GGACCGGGTTTT-GGTTTGGCTAGTGGTTCTA-CGA---TGACTGTGAACTGTCATGTCT
TCGGATGTGCGACTATTGGTC-TAGGATCACATGACTT------------GCCCCTGGGA
CTCTT---------------------------TTGAACGCAACGGACGTGATTGCAACCC
CTTGTTGAGATTAGAGAT-----AGTCTCGATATTCACTGGACAAACTGGCTGCT-----
-----TTATGCAGTCTTGTTG---------------------------------------
-----------------------AATGGTGGATAAACTCGGGGGACTGCTGACTATAACC
ATTTCT-CAAAACAGAGGAAGGTTGCGGCAATAACAGGTC-TGTGATGCCCTCAGATGTC
CC-GGGCTGCACACG-TGCTACAATGAGTGGCGCAATGTGCTAA--TGTTTAAGGGACAA
GAGT-GTGGTCAGTAGAACGTC-GGGATTTCCCCTGACGTCT-----CCCCCGCACGATT
ATCAGCCTTCCCTTAACAGGGCGGGCAACCTTTTCAAAATACTGGTTTGATGTTA-----
------------------------------------AAGTATTGAGTCG---TTTTTTTT
GGATGGTG-------------GTTTGTTAACCAATACCATCCGGCAACTGCTCGCGAGTT
TGTG---GTTCTGGCGACTCATGGTGGGGACCGACGTTTGTAATTTTTTGTCGCGTGTTA
ACTAGGAATGCCTTGTACTGTCGATTCACTAAGTTACTG-------GGAATACGTCCCTG
CCCTTTGTACACACCGCCCGTCGCTCTTACCGATGGCTGTGTGTGTGAGTAAGAGCGACT
GTTAAGAGGGAAATTTGTCGAATGCATTTGGCTAAGGGAAAGAGAAGTCGTAACAAGGCA
TCAGTAGGTGAACCTGCAGAAGGATCA
--------------------------
[45] Gruber_ss_10_3_EU012457
AAGGGCACCACAAGAGCGTGGAGCATGTGGCTTAATTTGACTCAACACGGGAAATCTTAC
CGGGTCCGGACATATCGAGGATTGACAGACAGTTATACATGCCCTA----CAAGTAGGAG
TCAGG--------TTTTAAACCTAATGGCTCTTTCATGATTATATGATAGGTGGTGCATG
GCCGTTCTTAGTTCGTGGAGTGATCTGTCTGCTTAATTGCGTTTCAAAATTT-AACTTGA
GGACCGGGTTTT-GGTTTGGCTAGTGGTTCTA-CGA---TGACTGTGAACTGTCATGTCT
TCGGATGTGCGACTATTGGTC-TAGGATCACATGACTT------------GCCCCTGGGA
CTCTT---------------------------TTGAACGCAACGGACGTGATTGCAACCC
CTTGTTGAGATTAGAGAT-----AGTCTCGATATTCACTGGACAAACTGGCTGCT-----
-----TTATGCAGTCTTGTTG---------------------------------------
-----------------------AATGGTGGATAAACTCGGGGGACTGCTGACTATAACC
ATTTCT-CAAAACAGAGGAAGGTTGCGGCAATAACAGGTC-TGTGATGCCCTCAGATGTC
CC-GGGCTGCACACG-TGCTACAATGAGTGGCGCAATGTGCTAA--TGTTTAAGGGATAA
GAGT-GTGGTCAGTAGAACGTC-GGGATTTCCCCTGACGTCT-----CCCCCGCACGATT
ATCAGCCTTCCCTTAACAGGGCGGGCAACCTTTTCAAAATACTGGTTTGATGTTA-----
------------------------------------AAGTATTGAGTCG---TTTCTTTT
GGATGGTG-------------GTTTGTTAACCAATACCATCCGGCAACTGCTCGCGAGTT
TGTG---GTTCTGGCGACTCATGGTGGGGACCGACGTTTGTAATTTTTTGTCGCGTGTTA
ACTAGGAATGCCTTGTACTGTCGATTCACTAAGTTACTG-------GGAATACGTCCCTG
CCCTTTGTACACACCGCCCGTCGCTCTTACCGATGGCTGTGTGTGTGAGTAAGACAGACT
GTTAAGAGGGAAATTTGTCGAATGCATTTGGCTAAAGGAAAGAGAAGTCGTAACAAGGCA
TCAGTAGGTGAACCTGCAGAAGGATCA
--------------------------
[46] Gruber_ss_10_2_EU012456
AAGGGCACCACAAGAGCGTGGAGCATGTGGCTTAATTTGACTCAACACGGGAAATCTTAC
CGGGTCCGGACATATCGAGGATTGACAGACAGTTATACATGCCCTA----CAAGTAGGAG
TCAGG--------TTTTAAACCTAATGGCTCTTTCATGATTATATGATAGGTGGTGCATG
GCCGTTCTTAGTTCGTGGAGTGATCTGTCTGCTTAATTGCGTTTCAAAATTT-AACTTGA
GGACCGGGTTTT-GGTTTGGCTAGTGGTTCTA-CGA---TGACTGTGAACTGTCATGTCT
TCGGATGTGCGACTATTGGTC-TAGGATCACATGACTT------------GCCCCTGGGA
CTCTT---------------------------TTGAACGCAACGGACGTGATTGCAACCC
CTTGTTGAGATTAGAGAT-----AGTCTCGATATTCACTGGACAAACTGGCTGCT-----
-----TTATGCAGTCTTGTTG---------------------------------------
-----------------------AATGGTGGATAAACTCGGGGGACTGCTGACTATAACC
ATTTCT-CAAAACAGAGGAAGGTTGCGGCAATAACAGGTC-TGTGATGCCCTCAGATGTC
CC-GGGCTGCACACG-TGCTACAATGAGTGGCGCAATGTGCTAA--TGTTTAAGGGATAA
GAGT-GTGGTCAGTAGAACGTC-GGGATTTCCCCTGACGTCT-----CCCCCGCACGATT
ATCAGCCTTCCCTTAACAGGGCGGGCAACCTTTTCAAAATACTGGTTTGATGTTA-----
------------------------------------AAGTATTGAGTCG---TTTTTTTT
GGATGGTG-------------GTTTGTTAACCAATACCATCCGGCAACTGCTCGCGAGTT
TGTG---GTTCTGGCGACTCATGGTGGGGACCGACGTTTGTAATTTTTTGTCGCGTGTTA
ACTAGGAATGCCTTGTACTGTCGATTCACTAAGTTACTG-------GGAATACGTCCCTG
CCCTTTGTACACACCGCCCGTCGCTCTTACCGATGGCTGTGTGTGTGAGTAAGACAGACT
GTTAAGAGGGAAATTTGTCGAATGCATTTGGCTAAAGGAAAGAGAAGTCGTAACAAGGCA
TCAGTAGGTGAACCTGCAGAAGGATCA
--------------------------
[47] Gruber_ss_466_8_EU012455
AAGGGCACCACAAGCGCGTGGAGCATGTGGCTTAATTTGACTCAACACGGGAAATCTTAC
CGGGTCCGGACATATCGAGGATTGACAGACAGTTATACATGCCCTA----CAAGTAGGAG
TCAGG--------TTTTAAACCTAATGGCTCTTTCATGATTATATGATAGGTGGTGCATG
GCCGTTCTTGGTTCGTGGAGTGATCTGTCTGCTTAATTGCGTTTCAAAATTT-AACTTGA
GGACCGGGTTTT-GGTTTGGCTAGTGGTTCTA-CGA---TGACTGTGAACTGTCATGTCT
TCGGATGTGCGACTATTGGTC-TAGGATCACATGACTT------------GCCCCTGGGA
CTCTT---------------------------TTGAACGCAACGGACGTGATTGCAACCC
CTTGTTGAGATTAGAGAT-----AGTCTCGATATTCACTGGACAAACTGGCTGCT-----
-----TTATGCAGTCTTGTTG---------------------------------------
-----------------------AATGGTGGATAAACTCGGGGGACTGCTGACTATAACC
ATTTCT-CAAAACAGAGGAAGGTTGCGGCAATAACAGGTC-TGTGATGCCCTCAGATGTC
CCGGGGCTGCACACG-TGCTACAATGAGTGGCGCAATGTGCTAA--TGTTTAAGGGATAA
GAGT-GTGGTCAGTAGAACGTC-GGGATTTCCCCTGACGTCT-----CCCCCGCACGATT
ATCAGCCTT-CCTTAACAGGGCGGGCAACCTTTTCAAAATACTGGTTTGATGTTA-----
------------------------------------AAGTATTGAGTCG---TTTTTTTT
GGATGGTG-------------GTTTGTTAACCAATACCATCCGGCAACTGCTCGCGAGTT
TGTG---GTTCTGGCGACTCATGGTGGGGACCGACGTTTGTAATTTTTTGTCGCGTGTTA
ACTAGGAATGCCTTGTACTGTCGATTCACTAAGTTACTG-------GGAATACGTCCCTG
CCCTTTGTACACACCGCCCGTCGCTCTTACCGATGGCTGTGTGTGTGAGTAAGAGCGACT
GTTAAGAGGGAAATTTGTCGAATGCATTTGGCTAAAGGAAAGAGAAGTCGTAACAAGGCA
TCAGTAGGTGAACCTGCAGAAGGATCA
--------------------------
[48] Gruber_Ia_1777_DS_FM866133
------------------------------------------------------------
------------------------------------------------------------
------------------------------------------------------------
------------------------------------------------------------
------------------------------------------------------------
------------------------------------------------------------
------------------------------------------------------------
------------------------------------------------------------
------------------------------------------------------------
------------------------------------------------------------
-TTTCT-CAAA-CAGAGGA-GGTTGCGGCAATAACAGGTC-TGTGATGCCCTCAGATGTC
CC-GGGCTGCACACG-TGCTACAATGAGTGGCGCAATGTGCTAA--TGTTTAAGGGATAA
GAGT-GTGGTCAGTAGAACGTC-GGGATTTCCCCTGACGTCT-----CCCCCGCACGATT
ATCAGCCTTCCCTTAACAGGGCGGGCAACCTTTTCAAAATACTGGTTTGATGTTA-----
------------------------------------AAGTATTGAGTCG---TTTTTTTT
GGATGGTG-------------GTTTGTTAACCAATACCATCCGGCAACTGCTCGCGAGTT
TGTG---GTTCTGGCGACTCATGGTGGGGACCGACGTTTGTAATTTTTTGTCGCGTGT-A
ACTAGGAATGCCTTGTACTGTCGATTCACTAAGTTACTG-------GGAATACGTCCCTG
CCCTTTGTACACACCGCCCGT---------------------------------------
------------------------------------------------------------
---------------------------
--------------------------
[49] Gruber_Ia_1768_DS_FM866132
------------------------------------------------------------
--------------------------AGACAGTTATACATGCCCTA----CAAGTAGGAG
TCAGG--------TTTTAAACCTAATGGCTCTTTCATGATTATATGATAGGTGGTGCATG
GCCGTTCTTAGTTCGTGGAGTGATCTGTCTGCTTAATTGCGTTTCAAAATTT-AACTTGA
GGACCGGGTTTT-GGTTTGGCTAGTGGTTCTA-CGA---TGACTGTGAACTGTCATGTCT
TCGGATGTGCGACTATTGGTC-TAGGATCACATGACTT------------GCCCCTGGGA
CTCTT---------------------------TTGAACGCAACGGACGTGATTGCAACCC
CTTGTTGAGATTAGAGAT-----AGTCTCGATATTCACTGGACAAACTGGCTGCT-----
-----TTATGCAGTCTTGTTG---------------------------------------
-----------------------AATGGTGGATAAACTCGGGGGACTGCTGACTATAACC
ATTTCT-CAAAACAGAGGAAGGTTGCGGCAATAACAGGTC-TGTGATGCCCTCAGATGTC
CC-GGGCTGCACACG-TGCTACAATGAGTGGCGCAATGTGCTAA--TGTTTAAGGGATAA
GAGT-GTGGTCAGTA---------------------------------------------
------------------------------------------------------------
------------------------------------------------------------
------------------------------------------------------------
------------------------------------------------------------
------------------------------------------------------------
------------------------------------------------------------
------------------------------------------------------------
---------------------------
--------------------------
[50] Gruber_Ia_1374_DS_FM866129
-------------------------------------------AACGCGGGAAATCTTAC
CGGGTCCGGACATATCGAGGATTGACAGACAGTTATACATGCCCTA----CAAGTAGGAG
TCAGG--------TTTTAAACCTAATGGCTCTTTCATGATTATATGATAGGTGGTGCATG
GCCGTTCTTAGTTCGTGGAGTGATCTGTCTGCTTAATTGCGTTTCAAAATTT-AACTTGA
GGACCGGGTTTT-GGTTTGGCTAGTGGTTCTA-CGA---TGACTGTGAACTGTCATGTCT
TCGGATGTGCGACTATTGGTC-TAGGATCACATGACTT------------GCCCCTGGGA
CTCTT---------------------------TTGAACGCAACGGACGTGATTGCAACCC
CTTGTTGAGATTAGAGAT-----AGTCTCGATATTCACTGGACAAACTGGCTGCT-----
-----TTATGCAGTCTTGTTG---------------------------------------
-----------------------AATGGTGGATAAACTCGGGGGACTGCTGACTATAACC
ATTTCT-CAAAACAGAGGAAGGTTGCGGCAATAACAGGTC-TGTGATGCCCTCAGATGTC
CC-GGGCTGCACACG-TGCTACAATGAGTGGCGCAATGTGCTAA--TGTTTAAGGGATAA
GAGT-GTGGTCAGTA---------------------------------------------
------------------------------------------------------------
------------------------------------------------------------
------------------------------------------------------------
------------------------------------------------------------
------------------------------------------------------------
------------------------------------------------------------
------------------------------------------------------------
---------------------------
--------------------------
[51] Gruber_Ia_0158_DS_FM866127
---------------------AGCATGTGGCTTAATTTGACTCAACACGGGAAATCTTAC
CGGGTCCGGACATATCGAGGATTGACAGACAGTTATACATGCCCTA----CAAGTAGGAG
TCAGG--------TTTTAAACCTAATGGCTCTTTCATGATTATATGATAGGTGGTGCATG
GCCGTTCTTAGTTCGTGGAGTGATCTGTCTGCTTAATTGCGTTTCAAAATTT-AACTTGA
GGACCGGGTTTT-GGTTTGGCTAGTGGTTCTA-CGA---TGACTGTGAACTGTCATGTCT
TCGGATGTGCGACTATTGGTC-TAGGATCACATGACTT------------GCCCCTGGGA
CTCTT---------------------------TTGAACGCAACGGACGTGATTGCAACCC
CTTGTTGAGATTAGAGAT-----AGTCTCGATATTCACTGGACAAACTGGCTGCT-----
-----TTATGCAGTCTTGTTG---------------------------------------
-----------------------AATGGTGGATAAACTCGGGGGACTGCTGACTATAACC
ATTTCT-CAAAACAGAGGAAGGTTGCGGCAATAACAGGTC-TGTGATGCCCTCAGATGTC
CC-GG-------------------------------------------------------
------------------------------------------------------------
------------------------------------------------------------
------------------------------------------------------------
------------------------------------------------------------
------------------------------------------------------------
------------------------------------------------------------
------------------------------------------------------------
------------------------------------------------------------
---------------------------
--------------------------
[52] Gruber_pink_1182_DS_FM866067
--------------CGCGTGGAGCATGTGGCTTAATTTGACTCAACGCGGGAAATCTTAC
CGGGTCCGGACATATCGAGGATTGACAGACAGTTA-CCATGCCCTT----TCGAAAGGAG
TCAGG--------TTTTAAACCTAATGGCTCTTTCATGATTATATGATAGGTGGTGCATG
GCCGTTCTTAGTTCGTGGAGTGATCTGTCTGCTTAATTGCGTTTCAAATTTT-TATTTGA
GGACCAGGTTTT-GGTTTGGGTAGTGGTCCTA-CGA---TGACTGTGAACTGTCATGTCT
TCGGATGTGCGACTATCGGTC-TAGGATCGCATCTC-------------AGCCCCTGGGA
CTCTT---------------------------TTGAACGCAACGGACGTGATTGCAACCC
CTTGTTGAGATTAGAGG------AGTCTCGATATTCATTGGCCAAACTTACCGCTTCGAG
CTTGCTCGTGCAGTTTTGTTA---------------------------------------
-----------------------GCCGGTGGATAAACTCGGGGGACTGCTGACTATAACC
ATTTCT-CAAAACAGAGGAAGGTTGCGGCAATAACAGGTC-TGTGATGCCCTCAGATGTC
CC-GGGCT----------------------------------------------------
------------------------------------------------------------
------------------------------------------------------------
------------------------------------------------------------
------------------------------------------------------------
------------------------------------------------------------
------------------------------------------------------------
------------------------------------------------------------
------------------------------------------------------------
---------------------------
--------------------------
[53] Gruber_pink_1022_DS_FM866051
--------------CGCGTGGAGCATGTGGCTTAATTTGACTCAACGCGGGAAATCTTAC
CGGGTCCGGACATATCGAGGATTGACAGACAGTTA-CCATGCCCTT----TCGAAAGGAG
TCAGG--------TTTTAAACCTAATGGCTCTTTCATGATTATATGATAGGTGGTGCATG
GCCGTTCTTAGTTCGTGGAGTGATCTGTCTGCTTAATTGCGTTTCAAATTTT-TATTTGA
GGACCAGGTTTT-GGTTTGGGTAGTGGTCCTA-CGA---TGACTGTGAACTGTCATGTCT
TCGGATGTGCGACTATCGGTC-TAGGATCGCATCTC-------------AGCCCCTGGGA
CTCTT---------------------------TTGAACGCAACGGACGTGATTGCAACCC
CTTGTTGAGATTAGAGG------AGTCTCGATATTCATTGGCCAAACTTACCGCTTCGAG
CTTGCTCGTGCAGTTTTGTTA---------------------------------------
-----------------------GCCGGTGGATAAACTCGGGGGACTGCTGACTATAACC
ATTTCT-CAAAACAGAGGAAGGTTGCGGCAATAACAGGTC-TGTGATGCCCTTAGAAGTC
CC-GGGCT----------------------------------------------------
------------------------------------------------------------
------------------------------------------------------------
------------------------------------------------------------
------------------------------------------------------------
------------------------------------------------------------
------------------------------------------------------------
------------------------------------------------------------
------------------------------------------------------------
---------------------------
--------------------------
[54] Gruber_pink_0020_DS_FM865986
------------------------------------------------------------
-----------ATATCGAGGATTGACAGACAGTTA-CCATGCCCTT----TCGAAAGGAG
TCAGG--------TTTTAAACCTAATGGCTCTTTCATGATTATATGATAGGTGGTGCATG
GCCGTTCTTAGTTCGTGGAGTGATCTGTCTGCTTAATTGCGTTTCAAATTTT-TATTTGA
GGACCAGGTTTT-GGTTTGGGTAGTGGTCCTA-CGA---TGACTGTGAACTGTCATGTCT
TCGGATGTGCGACTATCGGTC-TAGGATCGCATCTC-------------AGCCCCTGGGA
CTCTT---------------------------TTGAACGCAACGGACGTGATTGCAACCC
CTTGTTGAGATTAGAGG------AGTCTCGATATTCATTGGCCAAACTTACCGCTTCGAG
CTTGCTCGTGCAGTTTTGTTA---------------------------------------
-----------------------GCCGGTGGATAAACTCGGGGGACTGCTGACTATAACC
ATTTCT-CAAAACAGAGGAAGGTTGCGGCAATAACAGGTC-TGTGATGCCCTTAGATGTC
CC-GGGCTGCACACG-TGCTACAATGAGTGGCGCAATGTGTGCAATTTTGTAAGGGATAA
GAGT-GTGGTCAGTATGCCGTCGGGGATTCCCCCTGACGTCT----CCTAGCACACGATT
ATCAGCCTTTCCTTAACAGGGCGGGTAACCTTTTCAAAATACCAGTTTGATTTTA-----
-------------------------------------------AAGCTTTGGGTCAATTA
GGGTGATGGTTCGATAG-----------AACCAATATCACCCAGCTGCTACTCGTGCGCG
CGTGTTATTCCTGGTGACTCATGGTGGGGACCGACATTTGTAATTGTCTGTCGCGTGTTA
ACCGGGAATGCCTTGTACTGTCGATTCACTAAGTTATGG-------GGAATACGTCCCTG
CCCTTTGTACACACCGCCCGTCGCTCTTACCGATGGCTTTGGCTGCGAGTAAAAGGGACT
TTCGTTTTGGAACTTTGTCGAACAGATGGGGCTAAAGGAAAGAGAAGTCGTAACAAGGC-
---------------------------
--------------------------
[55] Gruber_pink_0004_DS_FM865979
------------------------------------------------------------
------------------------------------------------------------
------------------------------------------------------------
------------------------------------------------------------
------------------------------------------------------------
------------------------------------------------------------
------------------------------------------------------------
------------------------------------------------------------
------------------------------------------------------------
------------------------------------------------------------
------------------------------------------------------------
------------------------------------------------------------
--------GTCAGTATGCCGTCGGGGATTCCCCCTGACGTCT----CCTAGCACACGATT
ATCAGCCTTTCCTTAACAGGGCGGGTAACCTTTTCAAAATACCAGTTTGATTTTA-----
-------------------------------------------AAGCTTTGGGTCAATTA
GGGTGATGGTTCGATAG-----------AACCAATATCACCCAGCTGCTACTCGTGCGCG
CGTGTTATTCCTGGTGACTCATGGTGGGGACCGACATTTGTAATTGTCTGTCGCGTGTTA
ACCGGGAATGCCTTGTACTGTCGATTCACTAAGTTATGG-------GGAATACGTCCCTG
CCCTTTGTACACACCGCCCGTCGCTCTTACCGATGGCTTTGGCTGCGAGTAAAAGGGACT
TTCGTTTTGGAACTTTGTCGAACAGATGGGGCTAAAGGAAAGAGAAGTCGTAACAAGGC-
---------------------------
--------------------------
[56] 'Gruber_U_B242_B242-4_Z83966'
AAGGGCACCACAAGAGCGTGGAGCATGTGGCTTAATTTGACTCAACGCGGGAAATCTTAC
CGGGTCCGGACATATCGAGGATTGACAGACAGTTA-CCATGCCCTT----TCGAAAGGAG
TCAGG--------TTTTAAACCTAATGGCTCTTTCATGATTATATGATAGGTGGTGCATG
GCCGTTCTTAGTTCGTGGAGTGATCTGTCTGCTTAATTGCGTTTCAAATTTT-TATTTGA
GGACCAGGTTTT-GGTTTGGGTAGTGGTCCTA-CGA---TGACTGTGAACAGTCATGTCT
TCGGATGTGCGACTATCGGTC-TAGGATCGCATCTC-------------AGCCCCTGGGA
CTCTT---------------------------TTGAACGCAACGGACGTGATTGCAACCC
CTTGTTGAGATTAGAGG------AGTCTCGATATTCATTGGCCAAACTTACCGCTTCGAG
CTTGCTCGTGCAGTTTTGTTA---------------------------------------
-----------------------GCCGGTGGATAAACTCGGGGGACTGCTGACTATAACC
ATTTCT-CAAAACAGAGGAAGGTTGCGGCAATAACAGGTC-TGTGATGCCCTTAGATGTC
CC-GGGCTGCACACG-TGCTACAATGAGTGGCGCAATGTGTGCAATTT-GTAAGGGATAA
GAGT-GTGGTCAGTATGCCGTC-GGGATTCCCCCTGACGTCT----CC-AGCACACGATT
ATCAGCCTT-CC-TAACAGGGCGGGTAACCTTTTCAAAATACCAGTTTGATTT-------
------------------------------------------AAAGCTT-GGGTCAATTA
GGGTGATGGTTCGATAG-----------AACCAATATCACCCAGCTGCTACTCGNNNNNG
CGTGTTATTCCTGGTGACTCATGGTGGGGACCGACATTTG-AATTGTCTGTCGCGTGTTA
ACCGGGAACGCCTTGTACTGTCGATTCACTAAGTTATG--------GGAATACGTCCCTG
CCCTTTGTACACACCGCCCGTCGCTCTTACCGATGGCTTTGGCTGCGAGTAAAAGGGACT
TTCGTTTTGGAACTTTGTCGAACAGATGGGGCTAAAGGAAAGAGAAGTCGTAACAAGGCA
TCAGTAGGTGAACCT------------
--------------------------
[57] Gruber_pink_1091_DS_FM866062
-------------------------------------------------GGAAATCTTAC
CGGGTCCGGACATATCGAGGATTGACAGACAGTTA-CCATGCCCTT----TCGAAAGGAG
TCAGG--------TTTTAAACCTAATGGCTCTTTCATGATTATATGATAGGTGGTGCATG
GCCGTTCTTAGTTCGTGGAGTGATCTGTCTGCTTAATTGCGTTTCAAATTTT-TATTTGA
GGACCAGGTTTT-GGTTTGGGTAGTGGTCCTA-CGA---TGACTGTGAACTGTCATGTCT
TCGGATGTGCGACTATCGGTC-TAGGATCGCATCTC-------------AGCCCCTGGGA
CTCTT---------------------------TTGAACGCAACGGACGTGATTGCAACCC
CTTGTTGAGATTAGAGG------AGTCTCGATATTCATTGGCCAAACTTACCGCTTCGAG
CTTGCTCGTGCAGTTTTGTTA---------------------------------------
-----------------------GCCGGTGGATAAACTCGGGGGACTGCTGACTATAACC
ATTTCT-CAAAACAGAGGAAGGTTGCGGCAATAACAGGTC-TGTGATGCCCTTAGATGTC
CC-GGGCTGCACACG-TGCTACAATGAGTGGCGCAATGTGTGCAATTTTGTAAGGGATAA
GAGT-GTGGTCAGTATGCCGCCGGGGATTC------------------------------
------------------------------------------------------------
------------------------------------------------------------
----
------------------------------------------------------------
------------------------------------------------------------
------------------------------------------------------------
------------------------------------------------------------
------------------------------------------------------------
-------------------------------------------------
[58] Gruber_pink_1001_DS_FM866048
-----------------------CATGTGGCTTAATTTGACTCAACGCGGGAAATCTTAC
CGGGTCCGGACATATCGAGGATTGACAGACAGTTA-CCATGCCCTT----TCGAAAGGAG
TCAGG--------TTTTAAACCTAATGGCTCTTTCATGATTATATGATAGGTGGTGCATG
GCCGTTCTTAGTTCGTGGAGTGATCTGTCTGCTTAATTGCGTTTCAAATTTT-TATTTGA
GGACCAGGTTTT-GGTTTGGGTAGTGGTCCTA-CGA---TGACTGTGAACTGTCATGTCT
TCGGATGTGCGACTATCGGTC-TAGGATCGCATCTC-------------AGCCCCTGGGA
CTCTT---------------------------TTGAACGCAACGGACGTGATTGCAACCC
CTTGTTGAGATTAGAGG------AGTCTCGATATTCATTGGCCAAACTTACCGCTTCGAG
CTTGCTCGTGCAGTTTTGTTA---------------------------------------
-----------------------GCCGGTGGATAAACTCGGGGGACTGCTGACTATAACC
ATTTCT-CAAAACAGAGGAAGGTTGCGGCAATAACAGGTC-TGTGATGCCCTTAGATATC
CC-GGGCT----------------------------------------------------
------------------------------------------------------------
------------------------------------------------------------
------------------------------------------------------------
------------------------------------------------------------
------------------------------------------------------------
------------------------------------------------------------
------------------------------------------------------------
------------------------------------------------------------
---------------------------
--------------------------
[59] Sdehiscens_I_GA3212_DS
------------------------------------------------------------
--ggtcaggacacattgaggattgacagacagttaa----------------cagattga
a-------gctgtttttaaacctaacagctctttcatgattatgtgataggtggtgcatg
gccgttcttagttcgtggagtgatctgtctgcttaattgcgtttcaaaactaacacaca-
-----gagagcttaggggcaccgtttgttgagtcccttttactatactcaatgtcaaaac
tcctcaa--tgatcattacgtgaggggagtggagatacattcggatgcaatatctttgct
ctctt---------------------------ttgaacgcaacggacgtgattgcgaccc
cttgttgagtcccttaacaatactctatatttgcgcggcctaatgatcttatgtga----
------------------------------------------------------------
--------------------aggtcgcgcagataaactcgggggaccgctgtactca--t
tcttctttaaaccagaggaagattgcggcaataacaggtc-tgtgatgccctcagatgtc
ct-gggctgcacacg-tgctacattgaccagcacagtgagcaact--ttcaatttgaaac
atcggtttaataatctgtcac---------------------------------------
------tcgttggcggatggttaccgatagcgcctggtctttaacagactaggtaatctt
ttg-aagtgctgctaagattttctgaattgagcttatcaaaacacgcgctgatttcacta
caaacagtccactgccagttccaa----attgcaccgcg-gctg--gtggaact--ttag
cgtatgca-acatgttaattcttcgtggggatagacgcttga-aactttccgtctcgtcc
ttaactgggaatgccttgtacgggtc-atggttcaacataccacccggaatacgtccctg
ccctttgtacacaccgcccgtcgctctca--ccgatgaactttactgtgagtttgaagga
cta---ctcacac-tgtgatcggaaattcagtcaaacag-ag------------------
------------------------------------------
-----------
[60] Sdehiscens_I_GA630_DS
-------------------------------------------------------cttac
caggtcaggacacattgaggattgacagacagttaa----------------cagattga
a-------gctgtttttaaacctaacagctctttcatgattatgtgataggtggtgcatg
gccgttcttagttcgtggagtgatctgtctgcttaattgcgtttcaaaactaacacaca-
-----gagagcttaggggcaccgtttgttgagtcccttttactatactcaatgtcaaaac
tcctcaa--tgatcattacgtgaggggagtggagatacattcggatgcaatatctttgct
ctctt---------------------------ttgaacgcaacggacgtgattgcgaccc
cttgttgagtcccttaacaatactctatatttgcgcggcctaatgatcttatgtga----
------------------------------------------------------------
--------------------aggtcgcgcagataaactcgggggaccgctgtactca--t
tcttctttaaaccagaggaagattgcggcaataacaggtc-tgtgatgccctcagatgtc
ct-gggctgcacacg-tgctacattgaccagcacagtgagcaact--ttcaatttgaaac
atcggtttaataatctgtcac---------------------------------------
------tcgttggcggatggttaccgatagcgcctggtctttaacagactaggtaatctt
ttg-aagtgctgctaagattttctgaattgagcttatcaaaacacgcgctgatttcacta
caaacagtccactgccagttccaa----attgcaccgcg-gctg--gtggaact--ttag
cgtatgca-acatgttaattcttcgtggggatagacgcttga-aactttccgtctcgtcc
ttaactgggaatgccttgtacgggtc-atggttcaacataccacccggaatacgtccctg
ccctttgtacacaccgcccgtcgctctta--ccgatgaactttactgtgagtttgaagga
cta---ctcaca------------------------------------------------
------------------------------------------
-----------
[61] Gdigitata_U_Re113_DS
-------------------------------------------------------cttac
cgggtccggacacactgaggattgacagacagttgc-tctata-----ctacttaatcgt
t-------ggctggatcgaaatatatagatctttcatgattatgtgataggtggtgcatg
gccgttcttagttcgtggagtgatctgtctgcttaattgcgtttcaacatatttattcat
gtttgtacaccgatactattttgactgttgaac---------------------------
---------------gcaacggtctagtattttagtt------------gtacttt----
catat---------------------------ttgaacgcaacggacgtgattgcaaccc
cttgttgaattggcatgtactgcaattcattttcattggtcctttat-------------
------------------------------------------------------------
--------------------tgaacctttgggaaaactcgggggaccgctgaacgat--t
ttcct-ttaaaccagaggaagattgcggcaataacaggtc-tgtgatgcccttagatgtc
cc-gggccgcacacg-tgctacactgattgcgccagtacgtgtcccattcgcttagaacc
attggttttggtagttatactgatggattgtngtngcttgctcgttccaagcaattatcg
tcaaacctgattt-tagctccacccaatatcgtctagtc-tgagaaggctgggtaatcta
tttgaagtggtgatttttcctcgtt--gcgagcattttaataaatggtttcgtactgtcc
ctgcagtacaatttttagttcc--------tgcagtgcg-acaactatgatattggctgc
cacccatgttcctatttattcccagtggggacaggcatttggcaattctgtgtctcgttc
ttaactaggaatgccttgtacgggtctttggttcaacagaccacccggaatacgtccctg
ccctttgtacacaccgcccgtcgctctta--ccgatgattttcgctgtgagtttgaagga
ctgaatccgacat-tatagga---------------------------------------
------------------------------------------
-----------
[62] Gdigitata_U_Re121_DS
--------------------------------------------------------ttac
cgggtccggacacactgaggattgacagacagttgc-tctata-----ctacttaatcgt
t-------ggctggatcgaaatatatagatctttcatgattatgtgataggtggtgcatg
gccgttcttagttcgtggagtgatctgtctgcttaattgcgtttcaacatatttattcat
gtttgtacaccgatactattttgactgttgaac---------------------------
---------------gcaacggtctagtattttagtt------------gtacttt----
catat---------------------------ttgaacgcaacggacgtgattgcaaccc
cttgttgaattggcatgtactgcaattcattttcattggtcctttat-------------
------------------------------------------------------------
--------------------tgaacctttgggaaaactcgggggaccgctgaacgat--t
ttcct-ttaaaccagaggaagattgcggcaataacangtn-tgtgatgcccttagatgtc
cc-gggccgcacacg-tgctacactgattgcgccagtacgtgtcccattcgcttagaacc
attggttttggtagttatactgatggattgtcgtagcttgc-----------------ct
tcaaaccggattt-tggctccacccaatatcgtctagtc-tgagaaggctgggtaatcta
tttgaagtggtgatttttcctcgtt--gcgagcattttaataaatggtttcgtactgtcc
ctgcagtacaatttttagttcc--------tgcagtgcg-acaactatgatattggctgc
cacccatgttcctatttattcccagtggggacaggcatttggcaattctgtgtctcgttc
ttaactaggaatgccttgtacgggtctttggttcaacagaccacccggaatacgtccctg
ccctttgtacacaccgcccgtcgctctta--ccgatgattttcgctgtgagtttgaagga
ctgaatccgacat-tata------------------------------------------
------------------------------------------
-----------
[63] Gdigitata_U_Re1659_DS
----------------cgtggagcatgtggcttaatttgactcaacgcgggaaatcttac
cgggtccggacacactgaggattgacagacagttgc-tctata-----ctacttaatcgt
t-------ggctggatcgaaatatatagatctttcatgattatgtgataggtggtgcatg
gccgttcttagttcgtggagtgatctgtctgcttaattgcgtttcaacatatttatttat
gtttgtacaccgatactattt-gatcattta-----------------------------
-----------------gttggtctagtattttagtt------------gtgcttt----
catat---------------------------ttgaacgcaacggacgtgattgcaaccc
cttgttgaattggcacttactgcaattcactttcattggtcctttat-------------
------------------------------------------------------------
--------------------tgaacctttgggaaaactcgggggaccgctgaacgat--t
ttcct-ttaaaccagaggaagattgcggcaataacaggtc-tgtgatgcccttagatgtc
cc-gggccgcacacg-tgctacactgattgcgccagtacgtgtcccattcgcttagaacc
attggttttggtagttatactgatggattgttgtagcttgct---------------act
tcaaacctgatttatggctccacccaatatcgtctagtc-tgagaaggctgggtaatcta
tttgaagtggtgatttttcctcgtt--gcgagcattttaataaatggtttcgtactgtcc
ctgcagtacaatttttagta----------cgcggtgcg-acaactatgatattgcctgc
cacacatgttcctatttattcccagtggggacaggcatttggcaattctgtgtctcgttc
ttaactaggaatgccttgtacgggtctttggttcaacagaccacccggaatacgtccctg
ccctttgtacacaccgcccgtcgctctta--ccgatgattttcgctgtgagtttgaagga
ctgaatccgacct-tataggatttggaa--------------------------------
------------------------------------------
-----------
[64] 'Gsiphonifera_TIIa_CA-G_sII2A_NA_AF102227'
----gcactacaagagcgtggagcatgtggcttaatttgactcaacgcggggaatcttac
cgggtccggacacactgaggattgacagacaattgt------------ctttttgtcaaa
t-------ttaaagacaaaagataacagatctttcatgattatgtgatgggtggtgcatg
gccgttcttagttcgtggagtgatctgtctgcttaattgcgtttcaaatat--attttat
tatataacgagtctacaaaggag-------------tggttcattaacagacaatcata-
-------tct-----ttgagcgtctggaatct-----------------actctatttgg
ctcaa---------------------------ttgaacgcaacggacgtgatcgcgagtc
cttgttgaac-----ttcagtatatattgactatccccgtaggaagggattggcaataat
tgaatgttcgctttctattaggtgtgtatatatagtctcaaaattacatgtatttgtaat
ggcgagtaata-tatta---ctatcctgtaggaaaactcgggcgaccgctgtaatat--t
tctct-ttaaaacagaggaagattgcggcaataacaggtc-tgtgatgccctcagatgtc
cc-gggccgcacacg-tgctacattgattagcgcagtgcgcatact-ttcaatatgatac
attagattggattgttctgtt---------------------------------------
--------------gagctccatctaatactatccggct-tgagaaggctgggtaatcaa
ttgtaagtgctggttcctcctcccg--ttgagcattttaataa-tggcctctctacatcc
ctag--caatatgccta-----------------gtgcg-attgtagttgagcc--ttgc
catttatgcaagtgtcaattctcagtggggacagacatttgataattctttgtctcgttc
ttaactaggaatgccttgtacgggtc-ttggttcaacagaccacccggaatacgtccctg
ccctttgtacacaccgcccgtcgctctta--ccgatgaatttccctgtgagtttgaagga
ctgatggttgcaa-aatcattggaaattctgtcaaacag-cgagatttaaaggaaagaga
agtcgtaac---------------------------------
-----------
[65] Gsiphonifera_TII_NA_NA_U80787
---ggcactacaagagcgtggagcatgtggcttaatttgactcaacgcggggaatcttac
cgggtccggacacactgaggattgacagacaattgt------------cttttggtcaaa
t-------ttaaagacaaaagataatagatctttcatgattatgtgatgggtggtgcatg
gccgttcttagttcgtggagtgatctgtctgcttaattgcgtttcaaatat--attttat
tatataacgagtctacaaaggag-------------tggttcattaacagacaatcata-
-------tct-----ttgagcgtctggaatct-----------------actctatttgg
ctcaa---------------------------ttgaacgcaacggacgtgatcgcgagtc
cttgttgaac-----ttcagtatatattgactatccccgtaggaagggattggcaataat
tgaatgttcgctttctattaggtgtgtatatatagtctccaaattacatgtatttgtaat
ggcgagtaata-t-tta---ctatcctgtaggaaaactcgggcgaccgctgtaatat--t
tctct-ttaaaacagaggaagattgcggcaataacaggtc-tgtgatgccctcagatgtc
cc-gggccgcacacg-tgctacattgattagcgcagtgcgcatact-ttcaatatgatac
attagattggattgttctgtt---------------------------------------
--------------gagctccatctaatactatccggct-tgagaaggctgggtaatcaa
ttgtaagtgctggttcctcctcccg--ttgagcattttaataa-tggcctctctacatcc
ctag--caatatgccta-----------------gtgcg-attgtagttgagcc--ttgc
catttatgcaagtgtcaattctcagtggggacagacatttgataattctttgtctcgttc
ttaactaggaatgccttgtacgggtc-ttggttcaacagaccacccggaatacgtccctg
ccctttgtacacaccgcccgtcgctctta--ccgatgaatttccctgtgagtttgaagga
ctgatggttg-aa-aatcattggaaattctgtcaaacag-cgagatttaaaggaaagaga
agtcgtaacaaggc----------------------------
-----------
[66] Gsiphonifera_TII_NA_NA_AJ390575
------------------------------------------------------------
------------------------------------------------------------
------------------------------------------------------------
------------------------------------------------------------
------------------------------------------------------------
------------------------------------------------------------
------------------------------------------------------------
------------------------------------------------------------
------------------------------------------------------------
------------------------------------------------------------
------------------------------------------------------------
------------------------------------------------------------
------------------------------------------------------------
------------------------------------------------------------
------------------------------------------------------------
-------------ccta-----------------gtgcg-attgtagttgagcc--ttgc
catttatgcaagtgtcaattctcagtggggacagacatttgataattctttgtctcgttc
ttaactaggaatgccttgtacgggtc-ttggttcaacagaccacccggaatacgtccctg
ccctttgtamacaccgcccgtcgctctta--ccgatgaatttccctgngagt--------
------------------------------------------------------------
------------------------------------------
-----------
[67] Gsiphonifera_TII_NA_NA_AJ390571
------------------------------------------------------------
------------------------------------------------------------
------------------------------------------------------------
------------------------------------------------------------
------------------------------------------------------------
------------------------------------------------------------
------------------------------------------------------------
------------------------------------------------------------
----------------------------------------------------tttgtaat
ggcgagtaata-t-tta---ctatcctgtaggaaaactcgggcgaccgctgtaatat--t
tctct-ttaaaacagaggaagattgcggcaataacaggtc-tgtgatgccctcagatgtc
cc-gggccgcacacg-tgctacattgattagcgcagtgcgcatact-ttcaatatgatac
attagattggattgttctgtt---------------------------------------
--------------gagctccatctaatactatccggct-tgagaaggctgggtaatcaa
ttgtaagtgctggttcctcctcccg--ttgagcattttaataa-tggcctctctacatcc
ctag--caatatgccta-----------------gtgcg-attgtagttgagcc--ttgc
catttatgcaagtgtcaattctcagtggggacagacatttgataattctttgtctcgttc
ttaactaggaatgccttgtacgggtc-ttggttcaacagaccacccggaatacgtccctg
ccctttgtacacaccgcccgtcgctctta--ccgatgaatttccctgtgagtttgaagga
ctgatggttgcaa-aatcattggaaattctgtc---------------------------
------------------------------------------
-----------
[68] Gsiphonifera_TII_NA_NA_AJ390573
------------------------------------------------------------
------------------------------------------------------------
------------------------------------------------------------
------------------------------------------------------------
------------------------------------------------------------
------------------------------------------------------------
------------------------------------------------------------
-------------------------------------cgtaggaagggattggcaataat
tgaatgttcgctttctattaggtgtgtatatatagtctcaaaattacatgtatttgtaat
ggcgagtaata-t-ttatacttatcctgtaggaaaactcgggcgaccgctgtaatat--t
tctct-ttaaaacagaggaagattgcggcaataacaggtc-tgtgatgccctcagatgtc
cc-gggccgcacacg-tgctacattgattagcgcagtgcgcatact-ttcaatatgatac
attagattggattgttctgtt---------------------------------------
--------------gagctccatctaatactatccggct-tgagaaggctgggtaatcaa
ttgtaagtgctggttcctcctcccg--ttgagcattttaataa-tggcctctctacatcc
ctag--caatatgccta-----------------gtgcg-attgtagttgagcc--ttgc
catttatgcaagtgtcaattctcagtggggacagacatttgataattctttgtctcgttc
ttaactaggaatgccttgtacgggtc-ttggttcaacagaccacccggaatacgtccctg
ccctttgtacacaccgcccgtcgctctta--ccgatgaatttccctgagagtttgaagga
ctgatggttgcaa-aatcattggaaattctgtc---------------------------
------------------------------------------
-----------
[69] 'Gsiphonifera_U_OKI-2_2_AB468865'
AAGGGCACCACAAGAGCGTGGAGCATGTGGCTTAATTTGACTCAACGCGGGGAATCTTAC
CGGGTCCGGACACACTGAAGATTGACAGACAATTGT------------CTTTTTGTCAAA
T-------TTAAAGACAAAAGATAACAGATCTTTCATGATTATGTGATGGGTGGTGCATG
GCCGTTCTTAGTTCGTGGAGTGATCTGTCTGCTTAATTGCGTTTCAAATAT--ATTTTAT
TATATAACGAGTCTACAAAGGAG-------------TGGTTCATTAACAGACAATCATA-
-------TCT-----TTGAGCGTCTGGAATCT-----------------ACTCTATTTGG
CTCAA---------------------------TTGAACGCAACGGACGTGATCGCGAGTC
CTTGTTGAAC-----TTCAGTATATATTGACTTTCCCCGTAGGAAGGGATTGGCAATAAT
TGAATGTTCGCTTTCTA-TAGGTGTGTATGATTAATCTCAAAATTACATTTATTTGTAGT
GGCGTGTATAA-C-TTA---CTATCCTATAGGAAAACTCGGGCGACCGCTGTAATAT--T
TCTCT-TTAAAACAGAGGAAGATTGCGGCAATAACAGGTC-TGTGATGCCCTTAGATGTC
CC-GGGCCGCACACG-TGCTACATTGATTAGCGCAGTGCGCATACT-TTCAATATGATAC
ATTAGATTGGATTGTTTTATT---------------------------------------
--------------AAGCTCCATCTAATACTATCCGGCT-TGAGAAGGCTGGGTAATCAA
TTGTAAGTGCTGGTTCCTCCTCCCG--TTGAGCATTTTAATAA-TGGCCTCTCTACATCC
CTAG--TAATATGCCTA-----------------GTGCG-ATTGTAGTTGAGCC--TTGC
CATTTATGCAAGTGTCAATTCTCAGTGGGGACAGACATTTGATAATTCTTTGTCTCGTTC
TTAACTAGGAATGCCTTGTACGGGTC-TTGGTTCAACAGACCACCCGGAATACGTCCCTG
CCCTTTGTACACACCGCCCGTCGCTCTTA--CCGATGAATTTCCCTGTGAGTTCGAAGGA
CTGGTGGTTGCAA-AATCATTGGAAATTCTGTCAAACAG-CGAGATTTAAAGGAAAGAGA
AGTCGTAACAAGGCATCAGTAGGTGAACCT------------
-----------
[70] 'Gsiphonifera_U-OKI-5_1_AB263455'
AAGGGCACCACAAGAGCGTGGAGCATGTGGCTTAATTTGACTCAACGCGGGGAATCTTAC
CGGGTCCGGACACACTGAAGATTGACAGACAATTGT------------CTTTTTGTCAAA
T-------TTAAAGACAAAAGATAACAGATCTTTCATGATTATGTGATGGGTGGTGCATG
GCCGTTCTTAGTTCGTGGAGTGATCTGTCTGCTTAATTGCGTTTCAAATAT--ATTTTAT
TATATAACGAGTCTACAAAGGAG-------------TGGTTCATTAACAGACAATCATA-
-------TCT-----TTGAGCGTCTGGAATCT-----------------ACTCTATTTGG
CTCAA---------------------------TTGAACGCAACGGACGTGATCGCGAGTC
CTTGTTGAAC-----TTCAGTATATATTGACTTTCCCCGTAGGAAGGGATTGGCAATAAT
TGAATGTTCGCTTTCTA-TAGGTGTGTATGATTAATCTCAAAATTACATTTATTTGTAGT
GGCGTGTATAA-C-TTA---CTATCCTATAGGAAAACTCGGGCGACCGCTGTAATAT--T
TCTCT-TTAAAACAGAGGAAGATTGCGGCAATAACAGGTC-TGTGATGCCCTCAGATGTC
CC-GGGCCGCACACG-TGCTACATTGATTAGCGCAGTGCGCATACT-TTCAATATGATAC
ATTAGATTGGATTGTTTTATT---------------------------------------
--------------AAGCTCCATCTAATACTATCCGGCT-TGAGAAGGCTGGGTAATCAA
TTGTAAGTGCTGGTTCCTCCTCCCG--TTGAGCATTTTAATAA-TGGCCTCTCTACATCC
CTAG--TAATATGCCTA-----------------GTGCG-ATTGTAGTTGAGCC--TTGC
CATTTATGCAAGTGTCAATTCTCAGTGGGGACAGACATTTGATAATTCTTTGTCTCGTTC
TTAACTAGGAATGCCTTGTACGGGTC-TTGGTTCAACAGACCACCCGGAATACGTCCCTG
CCCTTTGTACACACCGCCCGTCGCTCTTA--CCGATGAATTTCCCTGTGAGTTCGAAGGA
CTGGTGGTTGCAA-AATCATTGGAAATTCTGTCAAACAG-CGAGATTTAAAGGAAAGAGA
AGTCGTAACAAGGCATCAGTAGGTGAACCTGCTGATGGATCA
-----------
[71] 'Gsiphonifera_U_OKI-2_1_AB263453'
AAGGGCACCACAAGAGCGTGGAGCATGTGGCTTAATTTGACTCAACGCGGGGAATCTTAC
CGGGTCCGGACACACTGAGGATTGACAGACAATTGT------------CTTTTTGTCAAA
T-------TTAAAGACAAAAGATAACAGATCTTTCATGATTATGTGATGGGTGGTGCATG
GCCGTTCTTAGTTCGTGGAGTGATCTGTCTGCTTAATTGCGTTTCAAATAT--ATTTTAT
TATATAACGAGTCTACAAAGGAG-------------TGGTTCATTAACAGACAATCATA-
-------TCT-----TTGAGCGTCTGGAATCT-----------------ACTCTATTTGG
CTCAA---------------------------TTGAACGCAACGGACGTGATCGCGAGTC
CTTGTTGAAC-----TTCAGTATATATTGACTTTCCCCGTAGGAAGGGATTGGCAATAAT
TGAATGTTCGCTTTCTA-TAGGTGTGTATGATTAATCTCAAAATTACATTTATTTGTAGT
GGCGAGTATAA-C-TTA---CTATCCTATAGGAAAACTCGGGCGACCGCTGTAATAT--T
TCTCT-TTAAAACAGAGGAAGATTGCGGCAATAACAGGTC-TGTGATGCCCTCAGATGTC
CC-GGGCCGCACACG-TGCTACATTGATTAGCGCAGTGCGCATACT-TTCAATATGATAC
ATTAGATTGGATTGTTTTATT---------------------------------------
--------------AAGCTCCATCTAATACTATCCGGCT-TGAGAAGGCTGGGTAATCAA
TTGTAAGTGCTGGTTCCTCCTCCCG--TTGAGCATTTTAATAA-TGGCCTCTCTACATCC
CTAG--TAATATGCCTA-----------------GTGCG-ATTGTAGTTGAGCC--TTGC
CATTTATGCAAGTGTCAATTCTCAGTGGGGACAGACATTTGATAATTCTTTGTCTCGTTC
TTAACTAGGAATGCCTTGTACGGGTC-TTGGTTCAACAGACCACCCGGAATACGTCCCTG
CCCTTTGTACACACCGCCCGTCGCTCTTA--CCGATGAATTTCCCTGTGAGTTTGAAGGA
CTGGTGGTTGCAA-AATCATTGGAAATTCTGTCAAACAG-CGAGATTTAAAGGAAAGAGA
AGTCGTAACAAGGCATCAGTAGGTGAACCTGCTGA-GGATCA
-----------
[72] 'Gsiphonifera_IIa_Gsip2a3-AS273_NA_JQ799892'
----gcaccacaagagcgtggagcatgtggcttaatttgactcaacgcggggaatcttac
cgggtccggacacactgaggattgacagacaattgt------------ctttttgtcaaa
t-------ttaaagacaaaagataacagatctttcatgattatgtgatgggtggtgcatg
gccgttcttagttcgtggagtgatctgtctgcttaattgcgtttcaaatat--attttat
tatataacgagtctacaaaggag-------------tggttcattaacagacaatcata-
-------tct-----ttgagcgtctggaatct-----------------actctatttgg
ctcaa---------------------------ttgaacgcaacggacgtgatcgcgagtc
cttgttgaac-----ttcagtatatattgactttccccgtaggaagggattggcaataat
tgaatgttcgctttcta-taggtgtgtatgattaatctcaaaattacatgtatttgtagt
ggcgagtataa-t-tta---ctatcctataggaaaactcgggcgaccgctgtaatat--t
tctct-ttaaaacagaggaagattgcggcaataacaggtc-tgtgatgccctcagatgtc
cc-gggccgcacacg-tgctacattgattagcgcagtgcgcatact-ttcaatatgatac
attagattggattgttttatt---------------------------------------
--------------aagctccatctaatactatccggct-tgagaaggctgggtaatcaa
ttgtaagtgctggttcctcctcccg--ttgagcattttaataa-tggcctctctacatcc
ctag--taatatgccta-----------------gtgcg-attgtagttgagcc--ttgc
catttatgcaagtgtcaattctcagtggggacagacatttgataattctttgtctcgttc
ttaactaggaatgccttgtacgggtc-ttggttcaacagaccacccggaatacgtccctg
ccctttgtacacaccgcccgtcgctctta--ccgatgaatttccctgtgagtttgaagga
ctggtggttgcaa-aatcattggaaattctgtcaaacag-cgagatttaaaggaaagaga
a-----------------------------------------
-----------
[73] 'Gsiphonifera_U_OKI-1_1_AB263452'
AAGGGCACCACAAGAGCGTGGAGCATGTGGCTTAATTTGACTCAACGCGGGGAATCTTAC
CGGGTCCGGACACACTGAGGATTGACAGACAATTGT------------CTTTTTGTCAAA
T-------TTAAAGACAAAAGATAACAGATCTTTCATGATTATGTGATGGGTGGTGCATG
GCCGTTCTTAGTTCGTGGAGTGATCTGTCTGCTTAATTGCGTTTCAAATAT--ATTTTAT
TATATAACGAGTCTACAAAGGAG-------------TGGTTCATTAACAGACAATCATA-
-------TCT-----TTGAGCGTCTGGAATCT-----------------ACTCTATTTGG
CTCAA---------------------------TTGAACGCAACGGACGTGATCGCGAGTC
CTTGTTGAAC-----TTCAGTATATATTGACTTTCCCCGTAGGAAGGGATTGGCAATAAT
TGAATGTTCGCTTTCTA-TAGGTGTGTATGATTAATCTCAAAATTACATGTATTTGTAAT
GGCGAGTATAA-T-TTA---CTATCCTATAGGAAAACTCGGGCGACCGCTGTAATAT--T
TCTCT-TTAAAACAGAGGAAGATTGCGGCAATAACAGGTC-TGTGATGCCCTCAGATGTC
CC-GGGCCGCACACG-TGCTACATTGATTAGCGCAGTGCGCATACT-TTCAATATGATAC
ATTAGATTGGATTGTTTTATT---------------------------------------
--------------AAGCTCCATCTAATACTATCCGGCT-TGAGAAGGCTGGGTAATCAA
TTGTAAGTGCTGGTTCCTCCTCCCG--TTGAGCATTTTAATAA-TGGCCTCTCTACATCC
CTAG--TAATATGCCTA-----------------GTGCG-ATTGTAGTTGAGCC--TTGC
CATTCATGCAAGTGTCAATTCTCAGTGGGGACAGACATTTGATAATTCTTTGTCTCGTTC
TTAACTAGGAATGCCTTGTACGGGTC-TTGGTTCAACAGACCACCCGGAATACGTCCCTG
CCCTTTGTACACACCGCCCGTCGCTCTTA--CCGATGAATTTCCCTGTGAGTTTGAAAGA
CTGGTGGTTGCAA-AATCATTGGAAATTCTGTCAAACAG-CGAGATTTAAAGGAAAGAGA
AGTCGTAACAAGGCATCAGTAGGTGAACCTGCCGATGGATCA
-----------
[74] 'Gsiphonifera_U_OKI-1_2_AB468864'
AAGGGCACCACAAGAGCGTGGAGCATGTGGCTTAATTTGACTCAACGCGGGGAATCTTAC
CGGGTCCGGACACACTGAGGATTGACAGACAATTGT------------CTTTTTGTCAAA
T-------TTAAAGACAAAAGATAACAGATCTTTCATGATTATGTGATGGGTGGTGCATG
GCCGTTCTTAGTTCGTGGAGTGATCTGTCTGCTTAATTGCGTTTCAAATAT--ATTTTAT
TATATAACGAGTCTACAAAGGAG-------------TGGTTCATTAACAGACAATCATA-
-------TCT-----TTGAGCGTCTGGAATCT-----------------ACTCTATTTGG
CTCAA---------------------------TTGAACGCAACGGACGTGATCGCGAGTC
CTTGTTGAAC-----TTCAGTATATATTGACTTTCCCCGTAGAAAGGGATTGGCAATAAT
TGAATGTTCGCTTTCTA-TAGGTGTGTATGATTAATCTCAAAATTACATGTATTTGTAGT
GGCGAGTATAATT-TTA---CTATCCTATAGGAAAACTCGGGCGACCGCTGTAATAT--T
TCTCT-TTAAAACAGAGGAAGATTGCGGCAATAACAGGTC-TGTGATGCCCTCAGATGTC
CC-GGGCCGCACACG-TGCTACATTGATTAGCGCAGTGCGCATACT-TTCAATATGATAC
ATTAGATTGGATTGTTTTATT---------------------------------------
--------------AAGCTCCATCTAATACTATCCGGCT-TGAGAAGGCTGGGTAATCAA
TTGTAAGTGCTGGTTCCTCCTCCCG--TTGAGCATTTTAATAA-TGGCCTCTCTACATCC
CTAG--TAATATGCCTA-----------------GTGCG-ATTGTAGTTGAGCC--TTGC
CATTTATGCAAGTGTCAATTCTCAGTGGAGACAGACATTTGATAATTCTTTGTCTCGTTC
TTAACTAGGAATGCCTTGTACGGGTC-TTGGTTCAACAGACCACCCGGAATACGTCCCTG
CCCTTTGTACACACCGCCCGTCGCTCTTA--CCGATGAATTTCCCTGTGAGTTTGAAGGA
CTGGTGGTTGCAA-AATCATTGGAGATTCTGTCAAACAG-CGAGATTTAAAGGAAAGAGA
AGTCGTAACAAGGCATCAGTAGGTGAACCT------------
-----------
[75] Gsiphonifera_TII_NA_NA_AJ390570
------------------------------------------------------------
------------------------------------------------------------
------------------------------------------------------------
------------------------------------------------------------
------------------------------------------------------------
------------------------------------------------------------
------------------------------------------------------------
-------------------------------------cgtaggaagggattgccaataat
tgaatgttcgctttctattaggtgtgtatatatagtctcaaaattacatgtatttgtaat
ggcgagtaata-t-tta---ctatcctgtaggaaaactcgggcgaccgctgtaatat--t
tctct-ttaaaacagaggaagattgcggcaataacaggtc-tgtgatgccctcagatgtc
cc-gggccgcacacg-tgctacattgattagcgcagtgcgcatact-ttcaatatgatac
attagattggattgttctgtt---------------------------------------
--------------gagctccatctaatactatccggct-tgagaaggctgggtaatcaa
ttgtaagtgctggttcctcctcccg--ttgagcattttaataa-tggcctctctacatcc
ctag--caatatgccta-----------------gtgcg-attgtagttgagcc--ttgc
catttatgcaagtgtcaattctcagtggggacagacatttgataattctttgtctcgttc
ttaactaggaatgccttgtacgggtc-ttggttcaacagaccacccggaatacgtccctg
ccctttgaaaaaaccgcccgtcgctctta--ccgatgaatttccctg-------------
------------------------------------------------------------
------------------------------------------
-----------
[76] Gsiphonifera_TII_NA_NA_U80788
---ggcactacaagagcgtggagcatgtggcttaatttgactcaacgcggggaatcttac
cgggtccggacacactgaggattgacagacaattgt------------ctttttgtcaaa
t-------taaaagacaaaagataacagatctttcatgattatgtgatgggtggtgcatg
gccgttcttagttcgtggagtgatctgtctgcttaattgcgtttcaaatat--attttat
tatat-acgagtctacaaaggag-------------tggttcattaacagacaatcata-
-------tct-----ttgagcgtctggaatct-----------------actctatttgg
ctcaa---------------------------ttgaacgcaacggacgtgatcgcgagtc
cttgttgaac-----ttcagtatatattgactttccccgtaggaagggattggcaataat
tgaatgttcgctttctattaggtttgtatg--taatctcaaaattacatgtatttgtaat
ggcgagtgat----------cacacctataggaaaactcgggcgaccgctgtaatat--t
tctct-ttaaaacagaggaagattgcggcaataacaggtc-tgtgatgccctcagatgtc
cc-gggccgcacacg-tgctacattgattagcgcagtgcgcatact-ttcaatatgatac
attagattggatagct---tt---------------------------------------
--------------tgcttccatctaatactatccggct-tgagaaggctgggtaatcaa
ttgtaagtgctggttcctcctcccg--ttgagcattttaataa-tggcctctctacatcc
ctag--taatatgacta-----------------gtgcg-attgtagttgagcc--ttgc
catttatgcaagtgtcaattctcagtggggacagacatttgataattctttgtctcgttc
ttaactaggaatgccttgtacgggtc-ttggttcaacagaccacccggaatacgtccctg
ccctttgtacacaccgcccgtcgctctta--ccgatgaatttccctgtgagtttgaagga
ctgatggttgnaa-aatcattggaaattctgtcaaacag-cgagatttaaaggaaagaga
agtcgtaac---------------------------------
-----------
[77] 'Gsiphonifera_U_Oi19-98'
------------------------------------------------------------
------------------------------------------------------------
------------------------------------------------------------
----------------------------------------------------------AT
TATATAACGAGTCTACAAAGGAG-------------TGGTTCATTAACAGACAATCATA-
-------TCT-----TTGAGCGTCTGGAATCT-----------------ACTCTATTTGG
CTCAA---------------------------TTGAACGCAACGGACGTGATCGCGAGTC
CTTGTTGAAC-----TTCAGTATATATTGACTATCCCCGTAGGAAGGGATTGGCAATAAT
TGAATGTTCGCTTTCTATTAGGTGTGTATATATAGTCTCAAAATTACATGTATTTGTAAT
GGCGAGTAATATTTATA---CTATCCTGTAGGAAAACTCGGGCGACCGCTGTAATAT--T
TCTCT-TTAAAACAGAGGAAGATTGCGGCAATAACAGGTC-TGTGATGCCCTCAGATGTC
CC-GGGCCGCACACG-TGCTACATTGATTAGCGCAGTGCGCATACT-TTCAATATGATAC
ATTAGATTGGATTGTTCTGTT---------------------------------------
--------------GAGCTCCATCTAATACTATCCGGCT-TGAGAAGGCTGGGTAATCAA
TTGTAAGTGCTGGTTCCTCCTCCCG--TTGAGCATTTTAATAA-TGGCCTCTCTACATCC
CTAG--CAATATGCCTA-----------------GTGCG-ATTGTAGTTGAGCC--TTGC
CATTTATGCAAGTGTCAATTCTCAGTGGGGACAGACATTTGATAATTCTTTGTCTCGTTC
TTAACTAGGAATGCCT--------------------------------------------
------------------------------------------------------------
------------------------------------------------------------
------------------------------------------
-----------
[78] 'Gsiphonifera_U_Oi19-101'
------------------------------------------------------------
------------------------------------------------------------
------------------------------------------------------------
-----------------------------------------TTTCAA-TAT--ATTTTAT
TATATAACGAGTCTACAAAGGAG-------------TGGTTCATTAACAGACAATCATA-
-------TCT-----TTGAGCGTCTGGAATCT-----------------ACTCTATTTGG
CTCAA---------------------------TTGAACGCAACGGACGTGATCGCGAGTC
CTTGTTGAAC-----TTCAGTATATATTGACTATCCCCGTAGGAAGGGATTGGCAATAAT
TGAATGTTCGCTTTCTATTAGGTGTGTATATATAGTCTCAAAATTGCATGTATTTGTAAT
GGCGAGTAATA--TGTA---CTATCCTATAGGAAAACTCGGGCGACCGCTGTAATAT--T
TCTCT-TTAAAACAGAGGAAGATTGCGGCAATAACAGGTC-TGTGATGCCCTCAGATGTC
CC-GGGCCGCACACG-TGCTACATTGATTAGCGCAGTGCGCATACT-TTCAATATGATAC
ATTAGATTGGATTGTTCTGTT---------------------------------------
--------------GAGCTCCATCTAATACTATCCGGCT-TGAGAAGGCTGGGTAATCAA
TTGTAAGTGCTGGTTCCTCCTCCCG--TTGAGCATTTTAATAA-TGGCCTCTCTACATCC
CTAG--CAATATGCCTA-----------------GTGCG-ATTGTAGTTGAGCC--TTGC
CATTTATGCAAGTGTCAATTCTCAGTGGGGACAGACATTTGATAATTCTTTGTCTCGTTC
TTAACTAGGAATGCCT--------------------------------------------
------------------------------------------------------------
------------------------------------------------------------
------------------------------------------
-----------
[79] 'Gsiphonifera_TIIb_CA-G_sII6B_NA_AF102228'
----gcactacaagagcgtggagcatgtggcttaatttgactcaacgcggggaatcttac
cgggtccggacacactgaggattgacagacaattgt------------ccttttggc---
t-------taaaagacaaaagataacagatctttcatgattatgtgatgggtggtgcatg
gccgttcttagttcgtggagtgatctgtctgcttaattgcgtttcaaatat--acttttt
ttac-aacgagtctacaaaggag-------------tggttcagttacaacagacaatta
attcttgtgtt----ttgaacgtttggaatgt-----------------actctatttgg
ctcaa---------------------------ttgaacgcaacggacgtgatcgcaagtc
cttgttgaac-----ttcagtatatattgactttccccgtaggaagggattgccaataat
tgaatgttcgctttcta-------ttggtgtgtgatctcaaaattgcatgtatttgtgat
ggcgagtgatc---------taatcccttaggaaaacttgggcgaccgctgtaatac--t
tctct-ttaaaacagaggcaggttgcggcaataacaggtc-tgtgatgccctcagatgtc
cc-gggccgcacacg-tgctacattgattagcgcagtgcgcatact-ttcaatatgatac
attggattggtggtgaattgt---------------------------------------
--------------tggccccgtctaatactgtcctgtc-tgagaaggctgggtaatcaa
ttgtaagtgctggttcctactcccg--ttgagcattttaataa-tggcctctctacatcc
ctag--taac---ccta-----------------gtgcg-attgtagttgagcc--ttgc
catttatgcaagtgtcaattctcagtggggacagacatttgataattctttgtctcgttc
ttaactaggaatgccttgtacgggtc-ttggttcaacagaccacccggaatacgtccctg
ccctttgtacacaccgcccgtcgctctta--ccgatgactttccctgtgagtttgaagga
ctggtggttgcat-gactattggaaattctgtcaaacag-cgagatttaaaggaaagaga
agtcgtaac---------------------------------
-----------
[80] Gsiphonifera_TIII_NA_NA_AJ390561
------------------------------------------------------------
------------------------------------------------------------
------------------------------------------------------------
------------------------------------------------------------
------------------------------------------------------------
------------------------------------------------------------
------------------------------------------------------------
------------------------------------------------------------
------------------------------------------------------------
------------------------------------------------------------
-----------------------------------------tgtgatgccctcagatgtc
cc-gggccgcacacg-tgctacattgattagcgcagtgcgcatact-ttcaatatgatac
attggattggtggtgaattgt---------------------------------------
--------------tggccccgtctaatactgtcctgtc-tgagaaggctgggtaatcaa
ttgtaagtggtggttcctactcccg--ttgagcattttaataa-tggcctctctacatcc
ctag--taac---ccta-----------------gtgcg-attgtagttgagcc--ttgc
catttatgcaagtgtcaattctcagtggggacagacatttgataattctttgtctcgttc
ttaactaggaatgccttgtacgggtc-ttggttcaacagaccacccggaatacgtccctg
ccctttgtacacaccgcccgtcgctctta--ccgatgactttccctg-------------
------------------------------------------------------------
------------------------------------------
-----------
[81] Gsiphonifera_TIII_NA_NA_AJ390562
------------------------------------------------------------
------------------------------------------------------------
------------------------------------------------------------
------------------------------------------------------------
------------------------------------------------------------
------------------------------------------------------------
------------------------------------------------------------
------------------------------------------------------------
-------------------------------------------ttgcatgtatttgtgat
ggcgagtgatc---------taatcccttaggaaaacttgggcgaccgctgtaatac--t
tctct-ttaaaacagaggcaggttgcggcaataacaggtcttgtgatgccctcagatgtc
cc-gggccgcacacg-tgctacattgattagcgcagtgcgcatact-ttcaatatgatac
attggattggtggtgaattgt---------------------------------------
--------------tggccccgtctaatactgtcctgtc-tgagaaggctgggtaatcaa
ttgtaagtgctggttcctactcccg--ttgagcattttaataa-tggcctctctacatcc
ctag--taac---ccta-----------------gtgcg-attgtagttgagcc--ttgc
catttatgcaagtgtcaattctcagtggggacagacatttgataattctttgtctcgttc
ttaactaggaatgccttgtacgggtc-ttggttcaacagaccacccggaatacgtccctg
ccctttgtamacaccgcccgtcgctctta--ccgatgactttccctragagt--------
------------------------------------------------------------
------------------------------------------
-----------
[82] Gsiphonifera_TIII_NA_NA_AJ390563
------------------------------------------------------------
------------------------------------------------------------
------------------------------------------------------------
------------------------------------------------------------
------------------------------------------------------------
------------------------------------------------------------
------------------------------------------------------------
------------------------------------------------------------
------------------------------------------------------------
-------------------------------------------------tgtaatac--t
tctct-ttaaaacagaggcaggttgcggcaataacaggtc-tgtgatgccctcagatgtc
cc-gggccgcacacgktgctacattgattagcgcagtgcgcatact-ttcaatatgatac
attggattggtggtgaattgt---------------------------------------
--------------tggccccgtctaatactgtcctgtc-tgagaaggctgggtaatcaa
ttgtaagtgctggttcctactcccg--ttgagcattttaataa-tggcctctctacatcc
ctag--taac---ccta-----------------gtgcg-attgtagttgagcc--ttgc
catttatgcaagtgtcaattctcagtggggacagacatttgataattctttgtctcgttc
ttaactaggaatgccttgtacgggtc-ttggttcaacagaccacccggaatacgtccctg
ccctttgaaaanaccgcccgtcgctctta--ccgatgactttccctaagagt--------
------------------------------------------------------------
------------------------------------------
-----------
[83] Gsiphonifera_TIII_NA_NA_AJ390558
------------------------------------------------------------
------------------------------------------------------------
------------------------------------------------------------
------------------------------------------------------------
------------------------------------------------------------
------------------------------------------------------------
------------------------------------------------------------
------------------------------------------------------------
------------------------------------------------------------
------------------------------------------------------------
------------------------------------------------------------
------------------------------------------------------------
------------------------------------------------------------
------------------------------------------------------------
---------------------------------------------------------tcc
ctag--taac---ccta-----------------gtgcg-attgtagttgagcc--ttgc
catttatgcaagtgtcaattctcagtggggacagacatttgataattctttgtctcgttc
ttaactaggaatgccttgtacgggtc-ttggttcaacagaccacccggaatacgtccctg
ccctttgtacacaccgcccgtcgctctta--ccgatgactttccctgtgagtttgaagga
ctggtggttgcatrgactattggaaattctgtc---------------------------
------------------------------------------
-----------
[84] Gsiphonifera_U_PR18_12_Z83959
aagggcaccacaagagcgtggagcatgtggcttaatttgactcaacgcggggaatcttac
cgggtccggacacactgaggattgacagacagttgt-ctttcc-----ctcccttcgggg
t-------gggattacaaaagataacagatctttcatgatcatgtgatgggtggtgcatg
gccgttcttagttcgtggagtgatctgtctgcttaattgcgtttcaaattttatatttgt
taacatgcgagtcttcaatgacggccgctccaccttatagacattatatgatatgcacat
ttgtgtatttgattataacttgtctggagtctggctc------------gatttttttga
ctcaa---------------------------ttgaacgcaacggacgtgattgcaagtc
cttgttgaacaaattatatatata---ctacttcatcattagtatatatagttcgcttct
catgtcgtagcagtcaaacgggcgggcgtcttaattggcgcggtcacgaggcttaatat-
--------------------gctgcggcagggaaaacttgggcgaccgctgtaatac--t
tctctcttaaaccagaggaagattgcggcaataacaggtc-tgtgatgccctcagatgtc
cc-gggccgcacacg-tgctacattgattagcgcagtgcgcatact-tac-atatagatc
attgatt-ggttattt--------------------------------------------
----------------ataaccgtcaatatcgccttgtc-tgaaaggactaggtaatcta
ttgtaagtgctggttcctcctcccg--ttgagcattttaataa-tggtctctctacatcc
ctagcacatgatgtcta-----------------gtgcg-attgtagttgagtc--ttgc
catttatgcaagtgtcaattctcagtggggacagccatttgataattctttggctcggcc
tcaactaggaatgccttgtacgggtc-ttggttcaacagaccacccggaatacgtccctg
ccctttgtacacaccgcccgtcgctctta--ccgatgaattgtactgtgagtttgcagga
ccgaacccatttt-tgggtttggaaatgcagtcaaacag-tacgatttaaaggaaagaga
agtcgtaacaaggcatcggtaggtgaacct------------
-----------
[85] 'Gsiphonifera_Ia1_Gsip1a2_BR-BR14SIPI_NA_JQ743484'
----gcaccacaagagcgtggagcatgtggcttaatttgactcaacgcggggaatcttac
cgggtccggacacactgaggattgacagacagttgt-ctttcc-----ctcccttcgggg
t-------gggattacaaaagataacagatctttcatgatcatgtgatgggtggtgcatg
gccgttcttagttcgtggagtgatctgtctgcttaattgcgtttcaaattttatatttgt
taacatgcgagtcttcaatgacggccactccaccttatagacattatatgatatgcacat
ttgtgtatttgattataacttgtctggagtctggctc------------gatttttttga
ctcaa---------------------------ttgaacgcaacggacgtgattgcaagtc
cttgttgaacaaattatatatata---ctacttcatcattagtatatatagttcgcttct
catgtcgtagcagtcaaacgggcgggcgtcttaattggcgcggtcacgaggcttaatat-
--------------------gctgcggctgggaaaacttgggcgaccgctgtaatac--t
tctctcttaaaccagaggaagattgcggcaataacaggtc-tgtgatgccctcagatgtc
cc-gggccgcacacg-tgctacattgattagcgcagtgcgcatact-tac-atatagatc
attgatt-ggttattt--------------------------------------------
----------------ataaccgtcaatatcgccttgtc-tgaaaggactaggtaatcta
ttgtaagtgctggttcctcctcccg--ttgagcattttaataa-tggtctctctacatcc
ctagcacatgatgtcta-----------------gtgcg-attgtagttgagtt--ctgc
catttatgcaagtgtcaattctcagtggggacagccatttgataattctttggctcggcc
tcaactaggaatgccttgtacgggtc-ttggttcaacagaccacccggaatacgtccctg
ccctttgtacacaccgcccgtcgctctta--ccgatgaattgtactgtgagtttgcagga
ccgaacccatttt-tgggtttggaaatgcagtcaaacag-tacgatttaaaggaaagaga
agtcgtaac---------------------------------
-----------
[86] 'Gsiphonifera_U_OKI-3_1_AB263451'
AAGGGCACCACAAGAGCGTGGAGCATGTGGCTTAATTTGACTCAACGCGGGGAATCTTAC
CGGGTCCGGACACACTGAGGATTGACAGACAGTTGTACTTTCC-----CTCCCTTCGGGG
T-------GGGATTACAATAGATAACAGATCTTTCATGATCATGTGATGGGTGGTGCATG
GCCGTTCTTAGTTCGTGGAGTGATCTGTCTGCTTAATTGCGTTTCAAATTTTATATTTGT
TAACATGCGAGTCTTCAATGACGGCCACTCCACCTTATAGACATTATATGATATGCACAT
TTGTGTATTTGATTATAACTTGTCTGGAGTCTGGCTC------------GATTTTTTTGA
CTCAA---------------------------TTGAACGCAACGGACGTGATTGCAAGTC
CTTGTTGAACAAATTATATATATA---CTACTTCATCATTAGTATATATAGTTCGCTTCT
CATGTCGTAGCAGTCAAACGGGCGGGCGTCTTAATTGGCGCGGTCACGAGGCTTAATAT-
--------------------GCTGCGGCTGGGAAAACTTGGGCGACCGCTGTAATAC--T
TCTCTCTTAAACCAGAGGAAGATTGCGGCAATAACAGGTC-TGTGATGCCCTCAGATGTC
CC-GGGCCGCACACG-TGCTACATTGATTAGCGCAGTGCGCATACT-TAC-ATATAGATC
ATTGATT-GGTTATTT--------------------------------------------
----------------ATAACCGTCAATATCGCCTTGTC-TGAAAGGACTAGGTAATCTA
TTGTAAGTGCTGGTTCCTCCTCCCG--TTGAGCATTTTAATAA-TGGTCTCTCTACATCC
CTAGCACATGATGTCTA-----------------GTGCG-ATTGTAGTTGAGTT--CTGC
CATTTATGCAAGTGTCAATTCTCAGTGGGGACAGCCATTTGATAATTCTTTGGCTCGGCC
TCAACTAGGAATGCCTTGTACGGGTC-TTGGTTCAACAGACCACCCGGAATACGTCCCTG
CCCTTTGTACACACCGCCCGTCGCTCTTACGCGAATGAATTGTACTGTGAGTTTGCAGGA
CCGAACCCATTTT-AAGGTTTGGAAATGCAGTCAAACAG-T-CGA-TTAAAGGAAAGAGA
AGTCGTAACAAGGCATCAGTAGGTGAACCT------------
-----------
[87] Gsiphonifera_U_NA_NA_Z69602
aagggcaccacaagagcgtggagcatgtggcttaatttgactcaacgcggggaatcttac
cgggtccggacacactgaggattgacagacagttgt-ctttcc-----ctcccttcgggg
t-------gggattacaaaagataacagatctttcatgatcatgtgatgggtggtgcatg
gccgttcttagttcgtggagtgatctgtctgcttaattgcgtttcaaattttatatttgt
taacatgcgagtcttcaatgacggccgctccaccttatagacattatatgatatgcacat
ttgtgtatttgattataacttgtctggagtctggctc------------gatttttttga
ctcaa---------------------------ttgaacg-aacggacgtgattgcaagtc
cttgttcgaacaaattcatatatatacctacttcatcattagtatatatagttcgcttct
catgtcgtagcagtcaaacgggcgggcgtcttaattggcgcggtcacgaggcttaatat-
--------------------gctgcggcagggaaaacttgggcgaccgctgtaatac--t
tctctcttaaaccagaggaagattgcggcaataacaggtc-tgtgatgccctcagatgtc
cc-gggccgcacacg-tgctacattgattagcgcagtgcgcatact-tac-atatagatc
attgattgggttattt--------------------------------------------
----------------ataaccgtcaatatcgccttgtc-tgaaaggactaggtaatcta
ttgtaagtgctggttcctcctcccg--ttgagcattttaataa-tggtctctctacatcc
ctagcacatgatgtcta-----------------gtgcg-attgtagttcagtc--ttgc
catttatgcaagtgtcaattctcagtggggacagccatttgataattctttggctcggcc
tcaactaggaatgccttgtacgggtc-ttggttcaacagaccacccggaatacg-ccctg
ccctttgtacacaccgcccgtcgctctta--ccgatgaattgtactgtgagtttgcagga
ccgaacccatttt-tgggtttggaaatgcagtcaaacag-tacgatttaaaggaaagaga
agtcgtaacaaggcatcggtaggtgaacct------------
-----------
[88] Ouniversa_U_PR2_PR2001_Z83962
aagggcaccacaagcgcgtggagcatgtggcttaatttgactcaacgcgggaaatcttac
caggtcaggacacattgaggattgacagatagttataccaaacacgagctcgaaccagag
ttcgtatatgatttacaaaatctaacggctcttacatgattatgtgataggtggtgcatg
gccgttcttagttcgtggagtgatctgtctgcttaattgcgtttggatacaacaattttg
gaatcgcggcaatgttcagcttaatggcgtcgataaaattaacattatgttgacaattag
tccaactcggtccagctcgattctttccaatgcaacgagcgtgatcgcgaccccttgttg
agctcattacacataagctctatgtcga----cggaacgc-tttt---------------
------------------------------------------------------------
------------------------------------------------------------
--------------------gcgttacggagacaaactcgggggacagcttcaatca--a
tttt-ctcaaacgagaggaaggttgcggcaataacaggtc-tgtgatgccctcagatgtc
ct-gggccgcacacg-tgctacattgatcagcgcagtgcgtcttt--tttccaatgaaac
atcggtctggccgtttttaac------------------------------------agt
cctgtacggttttgcaatggctactgatagtgtctggtgttcaacacactgggcaatctc
ttgaaaatactgatagaataccca-actcgagcaaatctacta---------------ca
cgctggaggcaca-acggtccaagggcttatcccttgcg-actg--gtgcagcca-atga
cgtatgca-acttgtcaactctacgtggggatagtcgcctga-aattcttcgactcg-tt
ctaactaggaatgccttgtacgggcc-ttggttcattatgccgcccggaatacgtccctg
ccctttgtacacaccgcccgtcgctctta-ccgattgaactttactgtgagtttaaagga
ccga----------tcattt-ggaaatctagtcaaacag-agttgtttaaaggaaagaga
agtcgtaacaaggcatcggtaggtgaacct-----------------------
[89] Ouniversa_I_A333_DS_AJ229104
------------------------------------------------------------
------------------------------------------------------------
------------------------------------------------------------
------------------------------------------------------------
------------------------------------------------------------
------------------------------------------------------------
--------------------------------cggaacgc-tttt---------------
------------------------------------------------------------
------------------------------------------------------------
--------------------gcgttacggagacaaactcgggggacagcttcaatca--a
tttt-ctcaaacgagaggaaggttgcggcaataacaggtc-tgtgatgccctcagatgtc
ct-gggccgcacacg-tgctacattgatcagcgcagtgcgtcttt--tttccaatgaaac
atcggtctggccgtttttaac------------------------------------agt
cctgtacggttttgcaatggctactgatagtgtctggtgttcaacacactgggcaatctc
ttgaaaatactgatagaataccca-actcgagcaaatctacta---------------ca
cgctggaggcaca-acggtccaagggcttatcccttgcg-actg--gtgcagcca-atga
cgtatgca-acttgtcaactctacgtggggatagtcgcctga-aattcttcgactcg-tt
ctaactaggaatgccttgtacgggcc-ttggttcattatgccgcccgg------------
------------------------------------------------------------
------------------------------------------------------------
------------------------------------------
-----------
[90] Ouniversa_U_NA_NA_U65632
---ggcaccacaagcgcgtggagcatgtggcttaatttgactcaacgcgggaaatcttac
caggtcaggacacattgaggattgacagatagttataccaaacacgagctcgaaccagag
ttcgtatatgatttacaaaatctaacggctcttacatgattatgtgataggtggtgcatg
gccgttcttagttcgtggagtgatctgtctgcttaattgcgtttggatacaacaattttg
gaatcgcggcaatgttcagcttaatggcgtcgataaaattaacattatgttgacaattag
tccaactcggtccagctcgattctttccaatgcaacgagcgtgatcgcgaccccttgttg
agcttattacacataagctctatgtcga----cggaacgc-tttt---------------
------------------------------------------------------------
------------------------------------------------------------
--------------------gcgttacggagacaaactcgggggacagcttcaatca--a
tttt-ctcaaacgagaggaaggttgcggcaataacaggtc-tgtgatgccctcagatgtc
ct-gggccgcacacg-tgctacattgatcagcgcagtgcgtcttt--tttccaatgaaac
atcggtctggccgtttttaac------------------------------------agt
cctgtacggttttgcaatggctactgatagtgtctggtgttcaacacactgggcaatctc
ttgaaaatactgatagaataccca-actcgagcaaatctacta---------------ca
cgctggaggcaca-acggtccaagggcttatcccttgcg-actg--gtgcagcca-atga
cgtatgca-acttgtcaactctacgtggggatagtcgcctga-aattcttcgactcg-tt
ctaactaggaatgccttgtacgggcc-ttggttcattatgccgcccggaatacgtccctg
ccctttgtacacaccgcccgtcgctctta-ccgattgaactttactgtgagtttaaagga
ccga----------tcattt-ggaaatttagtcaaacag-agttgtttaaaggaaagaga
agtcgtaacaaggc---------------------------------------
[91] Ouniversa_I_A440_DS_AJ229106
------------------------------------------------------------
------------------------------------------------------------
------------------------------------------------------------
------------------------------------------------------------
------------------------------------------------------------
------------------------------------------------------------
--------------------------------cgaaacgc-tttt---------------
------------------------------------------------------------
------------------------------------------------------------
--------------------gcgttacggagacaaactcgggggacagcttcaatca--a
tttt-ctcaaacgagaggaaggttgcggcaataacaggtc-tgtgatgccctcagatgtc
ct-gggccgcacacg-tgctacattgatcagcgcagtgcgtcttt--tttccaatgaaac
atcggtctggccgtttttaac------------------------------------agt
cctgtacggttttgcaatggctactgatagtgtctggtgttcaacacactgggcaatctc
ttgaaaatactgatagaataccca-actcgagcaaatctacta---------------ca
cgctggaggcaca-acggtccaagggcttatcccttgcg-actg--gtgcagcca-atga
cgtatgca-acttgtcaactctacgtggggatagtcgcctga-aattcttcgactcg-tt
ctaactaggaatgccttgtacgggcc-ttggttcattatgccgcccgg------------
------------------------------------------------------------
------------------------------------------------------------
------------------------------------------
-----------
[92] Ouniversa_I_GH2_DS_AJ229098
------------------------------------------------------------
------------------------------------------------------------
------------------------------------------------------------
------------------------------------------------------------
------------------------------------------------------------
------------------------------------------------------------
-----------------------------------------tttt---------------
------------------------------------------------------------
------------------------------------------------------------
--------------------gcgttacggagacaaactcgggggacagcttcaatca--a
tttt-ctcaaacgagaggaaggttgcggcaataacaggtc-tgtgatgccctcagatgtc
ct-gggccgcacacg-tgctacattgatcagcgcagtgcgtcttt--tttccaatgaaac
atcggtctggccgtttttaac------------------------------------agt
cctgtacggttttgcaatggctactgatagtgtctggtgttcaacacactgggcaatctc
ttgaaaatactgatagaataccca-actcgagcaaatctacta---------------ca
cgctggaggcaca-acggtccaagggcttatcccttgcg-accg--gtgcagcca-atga
cgtatgca-acttgtcaactctacgtggggatagtcgcctga-aattcttcgactcg-tt
ctaactaggaatgccttgtacgggcc-ttggttcattatgccgcccgg------------
------------------------------------------------------------
------------------------------------------------------------
------------------------------------------
-----------
[93] Ouniversa_I_A465_DS_AJ229108
------------------------------------------------------------
------------------------------------------------------------
------------------------------------------------------------
------------------------------------------------------------
------------------------------------------------------------
------------------------------------------------------------
--------------------------------gggaacgcttttt---------------
------------------------------------------------------------
------------------------------------------------------------
--------------------gcgttacggagacaaactcgggggacagcttcaatca--a
tttt-ctcaaacgagaggaaggttgcggcaataacaggtc-tgtgatgccctcagatgtc
ct-gggccgcacacg-tgctacattgatcagcgcagtgcgtcttt--tttccaatgaaac
atcggtctggccgtttttaac------------------------------------agt
cctgtacggttttgcaatggctactgatagtgtctggtgttcaacacactgggcaatctc
ttgaaaatactgatagaataccca-actcgagcaaatctacta---------------ca
cgctggaggcaca-acggtccaagggcttatcccttgcg-actg--gtgcagcca-atga
cgtatgca-acttgtcaactctacgtggggatagtcgcctga-aattcttcgactcg-tt
ctaactaggaatgccttgtacgggcc-ttggttcattatgccgcccgg------------
------------------------------------------------------------
------------------------------------------------------------
------------------------------------------
-----------
[94] Ouniversa_I_A463_DS_AJ229107
------------------------------------------------------------
------------------------------------------------------------
------------------------------------------------------------
------------------------------------------------------------
------------------------------------------------------------
------------------------------------------------------------
--------------------------------nggaacgcttttt---------------
------------------------------------------------------------
------------------------------------------------------------
--------------------gcgttacggagacaaactcgggggacagcttcaatca--a
tttt-ctcaaacgagaggaaggttgcggcaataacaggtc-tgtgatgccctcagatgtc
ct-gggccgcacacg-tgctacattgatcagcgcagtgcgtcttt--tttccaatgaaac
atcggtctggccgtttttaac------------------------------------agt
cctgtacggttttgcaatggctactgatagtgtctggtgttcaacacactgggcaatctc
ttgaaaatactgatagaataccca-actcgagcaaatctacta---------------ca
cgctggaggcaca-acggtccaagggcttatcccttgcg-actg--gtgcagcca-atga
cgtatgca-acttgtcaactctacgtggggatagtcgcctga-aattcttcgactcg-tt
ctaactaggaatgccttgtacgggcc-ttggttcattatgccgcccgg------------
------------------------------------------------------------
------------------------------------------------------------
------------------------------------------
-----------
[95] Ouniversa_I_A293_DS_AJ229103
------------------------------------------------------------
------------------------------------------------------------
------------------------------------------------------------
------------------------------------------------------------
------------------------------------------------------------
------------------------------------------------------------
--------------------------------cggaacgcttttt---------------
------------------------------------------------------------
------------------------------------------------------------
--------------------gcgttacggagacaaactcgggggacagcttcaatca--a
tttt-ctcaaacgagaggaaggttgcggcaataacaggtc-tgtgatgccctcagatgtc
ct-gggccgcacacg-tgctacattgatcagcgcagtgcgtcttt--tttccaatgaaac
atcggtctggccgtttttaac------------------------------------agt
cctgtacggttttgcaatggctactgatagtgtctggtgttcaacacactgggcaatctc
ttgaaaatactgatagaataccca-actcgagcaaatctacta---------------ca
cgctggaggcaca-acggtccaagggcttatcccttgcg-actg--gtgcagcca-atga
cgtatgca-acttgtcaactctacgtggggatagtcgcctga-aattcttcgactcg-tt
ctaactaggaatgccttgtacgggcc-ttggttcattatgccgcccgg------------
------------------------------------------------------------
------------------------------------------------------------
------------------------------------------
-----------
[96] Ouniversa_I_A102_DS_AJ229102
------------------------------------------------------------
------------------------------------------------------------
------------------------------------------------------------
------------------------------------------------------------
------------------------------------------------------------
------------------------------------------------------------
--------------------------------cggaacgc-tttt---------------
------------------------------------------------------------
------------------------------------------------------------
--------------------gcgttacggagacaaactcgggggacagcttcaatca--a
tttt-ctcaaacgagaggaaggttgcggcaataacaggtc-tgtgatgccctcagatgtc
ct-gggccgcacacg-tgctacattgatcagcgcagtgcgtcttt--tttccaatgaaac
atcggtctggccgtttttaac------------------------------------agt
cccgtacggttttgcaatggctactgatagtgtctggtgttcaacacactgggcaatctc
ttgaaaatactgatagaataccca-actcgagcaaatctacta---------------ca
cgctggaggcaca-acggtccaagggcttatcccttgcg-actg--gtgcagcca-atga
cgtatgca-acttatcaactctacgtggggatagtcgcctga-aattcttcgactcg-tt
ctaactaggaatgccttgtacgggcc-ttggttcattatgccgcccgg------------
------------------------------------------------------------
------------------------------------------------------------
------------------------------------------
-----------
[97] Ouniversa_I_A69_DS_AJ229100
------------------------------------------------------------
------------------------------------------------------------
------------------------------------------------------------
------------------------------------------------------------
------------------------------------------------------------
------------------------------------------------------------
--------------------------------cggaacgc-tttt---------------
------------------------------------------------------------
------------------------------------------------------------
--------------------gcgttacggagacaaactcgggggacagcttcaatca--a
tttt-ctcaaacgagaggaaggttgcggcaataacaggtc-tgtgatgccctcagatgtc
ct-gggccgcacacg-tgctacattgatcagcgcagtgcgtcttt--tttccaatgaaac
atcggtctggccgtttttaac------------------------------------agt
cccgtacggttttgcaatggctactgatagtgtctggtgttcaacacactgggcaatctc
ttgaaaatactgatagaatatcca-actcgagcaaatctacta---------------ca
cgctggaggcaca-acggtccaagggcttatcccttgcg-actg--gtgcagcca-atga
cgtatgca-acttatcaactctacgtggggatagtcgcctga-aattcttcgactcg-tt
ctaactaggaatgccttgtacgggcc-ttggttcattatgccgcccgg------------
------------------------------------------------------------
------------------------------------------------------------
------------------------------------------
-----------
[98] Ouniversa_I_A495_DS_AJ229109
------------------------------------------------------------
------------------------------------------------------------
------------------------------------------------------------
------------------------------------------------------------
------------------------------------------------------------
------------------------------------------------------------
--------------------------------cggaacgc-tttt---------------
------------------------------------------------------------
------------------------------------------------------------
------------------gcggttacggaagacaaactcggggnacagcttcaatca--a
tttt-ctcaaacgagaggaaggttgcggcaataacaggtc-tgtgatgccctcagatgtc
ct-gggccgcacacg-tgctacattgatcagcgcagtgcgtcttt--tttccaatgaaac
atcggtctggccgtttttaac------------------------------------agt
cctgtacggttttgcaatggctactgatagtgtctggtgttcaacacactgggcaatctc
ttgaaaatactgatagaataccca-actcgagcaaatctacta---------------ca
cgctggaggcaca-acggtccaagggcttatcccttgcg-actg--gtgcagcca-atga
cgtatgca-acttgtcaactctacgtggggatagtcgcctga-aattcttcgactcg-tt
ctaactaggaatgccttgtacgggcc-ttggttcattatgccgcccgg------------
------------------------------------------------------------
------------------------------------------------------------
------------------------------------------
-----------
[99] 'Ouniversa_U_OKI-3_2_AB468874'
aagggcaccacaagagcgtggagcatgtggcttaatttgactcaacgcgggaaatcttac
tagatcaggacactttgaggattgacagacagttataccgaac-----tacgaataatga
atggtccagggtaggcaaaaactaatagctcttttatgattatgtgataggtggtgcatg
gccgttcttagttcgtggagtgatctgtctgcttaattgcgtttcaaaacaactgataca
cagagtcttggcacagttcagtttaatggcgtcgagtatctttgatttcgacagtagtcc
aactcggttcgccagggcctctttcgaacgcaacggacgtgatcgcaaccctttgttgag
tgatgtcagcactctacgtctatcctagctcgttggtcgcaagtga--------------
------------------------------------------------------------
------------------------------------------------------------
--------------------gagttgggtgggcaaactcaggggacagcttcaacta--t
tcttcttcaaactagaggaaggttgcggcaataacaggtc-tgtgatgccctcagatgtt
ct-aggctgcacacg-tgctacattgatcagcacaatgcgatacat-ttcgaaaggaaac
atcggttttaaggt----------------------------------------------
--------aacgtcgattgcctaccgatagcacctggtccccagtggactgggcaatctc
ttctaaatgctggtaaggtacccacactcgagctatttaatca---------------ca
cgcgggaggcacacacggttcaaa----tctcatttgcg-actg--ttgccgcc--atga
cgtatgca-acttgtcaattcttcgtggggatcgtcgattgc-aactattcgactcg-cc
acaactaggaatgcctcgtacgggtc-tcggttcaccataccgcccggaatacgtccctg
ccctttgtacactccgcccgtcgctctta-ccgattgaactatactgcgagtttgaagga
cca----ggtctctggcacttggaaatttagtcaaacag-agttgtttaaaggaaagaga
agtcgtaacaaggcttctgtaggtgaacct-----------------
------
[100] 'Ouniversa_U_OKI-1_3_AB468872'
aagggcaccacaagagcgtggagcatgtggcttaatttgactcaacgcgggaaatcttac
tagatcaggacactttgaggattgacagacagttataccgaac-----tacgaataatga
atggtccagggtaggcaaaaactaatagctcttttatgattatgtgataggtggtgcatg
gccattcttagttcgtggagtgatctgtctgcttaattgcgtttcaaaacaactgataca
cagagtcttggcacagttcagtttaatggcgtcgagtatctttgatttcgacagtagtcc
aactcggttcgccagggtctcttttgaacgcaacgaacgtgatcgcaaccctttgttgag
tgatgtcagcactctacgtctatcctagctcgttgatcgcaagtga--------------
------------------------------------------------------------
------------------------------------------------------------
--------------------gagttgggtgggcaaactcaggggacagcttcaacta--t
tcttcttcaaactagaggaaggttgcggcaataacaggtc-tgtgatgccctcagatgtt
ct-aggctgcacacg-tgctacattgatcagcacaatgcgatacat-ttcgaaaggaaac
atcggttttaaggt----------------------------------------------
--------aacgtcgattgcctaccgatagcacctggtccccagtggactgggcaatctc
ttctaaatgctggtaaggtacccacactcgagctatttaatca---------------ca
cgcgggaggcacacacggttcaaa----tctcatttgcg-actg--ttgccgcc--atga
cgtatgca-acttgtcaattcttcgtggggatcgtcgattgc-aactattcgactcg-cc
acaactaggaatgcctcgtacgggtc-tcggttcaccataccgcccggaatacgtccctg
ccctttgtacacaccgcccgtcgctctta-ccgattgaactatactgcgagtttgaagga
cca----ggtctctggcacttggaaatttagtcaaacag-agttgtttaaaggaaagaga
agtcgtaacaaggcttctgtaggtgaacct-----------------
------
[101] Ouniversa_III_A492_DS_AJ229093
------------------------------------------------------------
------------------------------------------------------------
------------------------------------------------------------
------------------------------------------------------------
------------------------------------------------------------
------------------------------------------------------------
--------------------------------ttgatcgcaagtga--------------
------------------------------------------------------------
------------------------------------------------------------
--------------------gagttgggtgggcaaactcaggggacagcttcaacta--t
tcttcttcaaactagaggaaggttgcggcaataacaggtc-tgtgatgccctcagatgtt
ct-aggctgcacacg-tgctacattgatcagcacaatgcgatacat-ttcgaaaggaaac
atcggttttaaggt----------------------------------------------
--------aacgtcgattgcctaccgatagcacctggtccccagtggactgggcaatctc
ttctaaatgctggtaaggtacccacactcgagctatttaatca---------------ca
cgcgggaggcacacacggttcaaa----tctcatttgcg-actg--ttgccgcc--atga
cgtatgca-acttgtcaattcttcgtggggatcgtcgattgc-aactattcgactcg-cc
acaactaggaatgcctcgtacgggtc-tcggttcaccataccgcccgg------------
------------------------------------------------------------
------------------------------------------------------------
------------------------------------------
-----------
[102] 'Ouniversa_U_OKI-1_1_AB263456'
aagggcaccacaagagcgtggagcatgtggcttaatttgactcaacgcgggaaatcttac
tagatcaggacactttgaggattgacagacagttataccgaac-----tacgaataatga
atggtccagggtaggcaaaaactaatagctcttttatgattatgtgataggtggtgcatg
gccattcttagttcgtggagtgatctgtctgcttaattgcgtttcaaaacaactgataca
cagagtcttggcacagttcagtttaatggcgtcgagtatctttgatttcgacagtagtcc
aactcggttcgccagggtctcttttgaacgcaacggacgtgatcgcaaccctttgttgag
tgatgtcagcactctacgtctatcctagctcgttgatcgcaagtga--------------
------------------------------------------------------------
------------------------------------------------------------
--------------------gagttgggtgggcaaactcaggggacagcttcaacta--t
tcttcttcaaactagaggaaggttgcggcaataacaggtc-tgtgatgccctcagatgtt
ct-aggctgcacacg-tgctacattgatcagcacaatgcgatacat-ttcgaaaggaaac
atcggttttaaggt----------------------------------------------
--------aacgtcgattgcctaccgatagcacctggtccccagtggactgggcaatctc
ttctaaatgctggtaaggtacccacactcgagctatttaatca---------------ca
cgcgggaggcacacacggttcaaa----tctcatttgcg-actg--ttgccgcc--atga
cgtatgca-acttgtcaattcttcgtggggatcgtcgattgc-aactattcgactcg-cc
acaactaggaatgcctcgtacgggtc-tcggttcaccataccgcccggaatacgtccctg
ccctttgtacacaccgcccgtcgctctta-ccgattgaactatactgcgagtttgaagga
cca----ggtctctggcacttggaaatttagtcaaacag-agttgtttaaaggaaagaga
agtcgtaacaaggcttctgtaggtgaacctgctgaggatca------
------
[103] Ouniversa_III_V13_1_Z83961
aagggcaccacaagcgcgtggagcatgtggcttaatttgactcaacgcgggaaatcttac
tagatcaggacactttgaggattgacagacagttataccgaac-----tacgaataatga
atggtccagggtaggcaaaaactaatagctcttttatgattatgtgataggtggtgcatg
gccgttcttagttcgtggagtgatctgtctgcttaattgcgtttcaaaacaactgataca
cagagtcttggcacagttcagtttaatggcgtcgagtatctttgatttcgacagtagtcc
aactcggttcgccagggtctcttttgaacgcaacggacgtgatcgcaaccctttgttgag
tgatgtcagcaccctacgtctatcctagctcgttgatcgcaagtga--------------
------------------------------------------------------------
------------------------------------------------------------
--------------------gagttgggtgggcaaactcaggggacagcttcaacta--t
tcttcttcaaactagaggaaggttgcggcaataacaggtc-tgtgatgccctcagatgtt
ct-aggctgcacacg-tgctacattgatcagcacaatgcgatacat-ttcgaaaggaaac
atcggttttaaggt----------------------------------------------
--------aacgtcgattgcctaccgatagcacctggtccccagtggactgggcaatctc
ttctaaatgccggtaaggtacccacactcgagctatttaatca---------------ca
cgcgggaggcacacacggttcaaa----tctcatttgcg-actg--ttgccgcc--atga
cgtatgcg-acttgtcaattcttcgtggggatcgtcgattgc-aactattcgactcg-cc
acaactaggaatgcctcgtacgggtc-tcggttcaccataccgcccggaatacgtccctg
ccctttgtacacaccgcccgtcgctctta-ccgattgaactatactgcgagtttgaagga
cca----ggtctctggcacttggaaatttagtcaaacag-agttgtttaaaggaaagaga
agtcgtaacaaggcttcggtaggtgaacct-----------------
------
[104] Ouniversa_III_V33_DS_AJ229079
------------------------------------------------------------
------------------------------------------------------------
------------------------------------------------------------
------------------------------------------------------------
------------------------------------------------------------
------------------------------------------------------------
--------------------------------ttgatcgcaagtga--------------
------------------------------------------------------------
------------------------------------------------------------
--------------------gagttgggtgggcaaactcaggggacagcttcaacta--t
tcttcttcaaactagaggaaggttgcggcaataacaggtc-tgtgatgccctcagatgtt
ct-aggctgcacacg-tgctacattgatcagcacgatgcgatacat-ttcgaaaggaaac
atcggttttaaggt----------------------------------------------
--------aacgtcgattgcctaccgatagcacctggtccccagtggactgggcaatctc
ttctaaatgctggtaaggtacccacactcgagctatttaatca---------------ca
cgcgggaggcacacacggttcaaa----tctcatttgcg-actg--ttgccgcc--atga
cgtatgca-acttgtcaattcttcgtggggatcgtcgattgc-aactattcgactcg-cc
acaactaggaatgcctcgtacgggtc-tcggttcaccataccgcccgg------------
------------------------------------------------------------
------------------------------------------------------------
------------------------------------------
-----------
[105] Ouniversa_III_V24_DS_AJ229078
------------------------------------------------------------
------------------------------------------------------------
------------------------------------------------------------
------------------------------------------------------------
------------------------------------------------------------
------------------------------------------------------------
--------------------------------ttgatcgcaagtga--------------
------------------------------------------------------------
------------------------------------------------------------
--------------------gagttgggtgggcaaactcaggggacagcttcaacta--t
tcttcttcaaactagaggaaggttgtggcaataacaggtc-tgtgatgccctcagatgtt
ct-aggctgcacacg-tgctacattgatcagcacaatgcgatacat-ttcgaaaggaaac
atcggttttaaggt----------------------------------------------
--------aacgtcgattgcctaccgatagcacctggtccccagtggactgggcaatctc
ttctaaatgctggtaaggtacccacactcgagctatttaatca---------------ca
cgcgggaggcacacacggttcaaa----tctcatttgcg-actg--ttgccgcc--atga
cgtatgca-acttgtcaattcttcgtggggatcgtcgattgc-aactattcgactcg-cc
acaactaggaatgcctcgtacgggtc-tcggttcaccataccgcccgg------------
------------------------------------------------------------
------------------------------------------------------------
------------------------------------------
-----------
[106] Ouniversa_III_A292_DS_AJ229090
------------------------------------------------------------
------------------------------------------------------------
------------------------------------------------------------
------------------------------------------------------------
------------------------------------------------------------
------------------------------------------------------------
--------------------------------ttgatcgcaagtaa--------------
------------------------------------------------------------
------------------------------------------------------------
--------------------aagttgggtgggcaaactcaggggacagcttcaacta--t
tcttcttcaaactagaggaaggttgcggcaataacaggtc-tgtgatgccctcagatgtt
ct-aggctgcacacg-tgctacattgatcagcacaatgcgatacat-ttcgaaaggaaac
atcggttttaaggt----------------------------------------------
--------aacgtcgattgcctaccgatagcacctggtccccagtggactgggcaatctc
ttctaaatgctggtaaggtacccacactcgagctatttaatca---------------ca
cgcgggaggcacacacggttcaaa----tctcatttgcg-actg--ttgccgcc--atga
cgtatgca-acttgtcaattcttcgtggggatcgtcgattgc-aactattcgactcg-cc
acaactaggaatgcctcgtacgggtc-tcggttcaccataccgcccgg------------
------------------------------------------------------------
------------------------------------------------------------
------------------------------------------
-----------
[107] Ouniversa_III_A29_DS_AJ229085
------------------------------------------------------------
------------------------------------------------------------
------------------------------------------------------------
------------------------------------------------------------
------------------------------------------------------------
------------------------------------------------------------
--------------------------------ttgatcgcaagtaa--------------
------------------------------------------------------------
------------------------------------------------------------
--------------------nagttgggtgggcaaactcaggggacagcttcaacta--t
tcttcttcaaactagaggaaggttgcggcaataacaggtc-tgtgatgccctcagatgtt
ct-aggctgcacacg-tgctacattgatcagcacaatgcgatacat-ttcgaaaggaaac
atcggttttaaggt----------------------------------------------
--------aacgtcgattgcctaccgatagcacctggtccccagtggactgggcaatctc
ttctaaatgctggtaaggtacccacactcgagctatttaatca---------------ca
cgcgggaggcacacacggttcaaa----tctcatttgcg-actg--ttgccgcc--atga
cgtatgca-acttgtcaattcttcgtggggatcgtcgattgc-aactattcgactcg-cc
acaactaggaatgcctcgtacgggtc-tcggttcaccataccgcccgg------------
------------------------------------------------------------
------------------------------------------------------------
------------------------------------------
-----------
[108] Ouniversa_III_V17_DS_AJ229077
------------------------------------------------------------
------------------------------------------------------------
------------------------------------------------------------
------------------------------------------------------------
------------------------------------------------------------
------------------------------------------------------------
--------------------------------ttgatcgcaagtga--------------
------------------------------------------------------------
------------------------------------------------------------
--------------------gagttgggtgggcaaactcaggggacagcttcaacta--t
tcttcttcaaactagaggaaggttgcggcaataacaggtc-tgtgatgccctcagatgtt
ct-aggctgcacacg-tgctacattgatcagcacaatgcgatacat-ttcgaaaggaaac
atcggttttaaggt----------------------------------------------
--------aacgtcgattacctaccgatagcacctggtccccagtggactgggcaatctc
ttctaaatgctggtaaggtacccacactcgagctatttaatca---------------ca
cgcgggaggcacacacggttcaaa----tctcatttgcg-actg--ttgccgcc--atga
cgtatgca-acttgtcaattcttcgtggggatcgtcgattgc-aactattcgactcg-cc
acaactaggaatgcctcgtacgggtc-tcgattcaccataccgcccgg------------
------------------------------------------------------------
------------------------------------------------------------
------------------------------------------
-----------
[109] Ouniversa_III_A24_DS_AJ229083
------------------------------------------------------------
------------------------------------------------------------
------------------------------------------------------------
------------------------------------------------------------
------------------------------------------------------------
------------------------------------------------------------
--------------------------------ttgatcgcaagtaa--------------
------------------------------------------------------------
------------------------------------------------------------
--------------------gagttgggtgggcaaactcaggggacagcttcaacta--t
tcttcttcaaactagaggaaggttgcggcaataacaggtc-tgtgatgccctcagatgtt
ct-aggctgcacacg-tgctacattgatcagcacaatgcgatacat-ttcgaaaggaaac
atcggttttaaggt----------------------------------------------
--------aacgtcgattgcctaccgatagcacctggtcctcagtggactgggcaatctc
ttctaaatgctggtaaggtacccacactcgagctatttaatca---------------ca
cgcgggaggcacacacggttcaaa----tctcatttgcg-actg--ttgccgcc--atga
cgtatgca-acttgtcaactcttcgtggggatcgtcgattgc-aactattcgactcg-cc
acaactaggaatgcctcgtacgggtc-ttggttcaccataccgcccgg------------
------------------------------------------------------------
------------------------------------------------------------
------------------------------------------
-----------
[110] Ouniversa_III_A327_DS_AJ229092
------------------------------------------------------------
------------------------------------------------------------
------------------------------------------------------------
------------------------------------------------------------
------------------------------------------------------------
------------------------------------------------------------
--------------------------------tgattcgcaagtaa--------------
------------------------------------------------------------
------------------------------------------------------------
--------------------gagttgggtgggcaaactcaggggacagcttcaacta--t
tcttcttcaaactagaggaaggttgcggcaataacaggtc-tgtgatgccctcagatgtt
ct-aggctgcacacg-tgctacattgatcagcacaatgcgatacat-ttcgaaaggaaac
atcggttttaaggt----------------------------------------------
--------aacgtcgattgcctaccgatagcacctggtccccagtggactgggcaatctc
ttctaaatgctggtaaggtacccacactcgagctatttaatca---------------ca
cgcgggaggcacacacggttcaaa----tctcatttgcg-actg--ttgccgcc--atga
cgtatgca-acttgtcaattcttcgtggggatcgtcgattgc-aactattcgactcg-cc
acaactaggaatgcctcgtacgggtc-tcggttcaccataccgcccgg------------
------------------------------------------------------------
------------------------------------------------------------
------------------------------------------
-----------
[111] Ouniversa_III_AG102_DS_AJ229086
------------------------------------------------------------
------------------------------------------------------------
------------------------------------------------------------
------------------------------------------------------------
------------------------------------------------------------
------------------------------------------------------------
--------------------------------ttgatcgcaatgag--------------
------------------------------------------------------------
------------------------------------------------------------
--------------------aggttgggtgggcaaactcaggggacagcttcaacta--t
tcttcttcaaactagaggaaggttgcggcaataacaggtc-tgtgatgccctcagatgtt
ct-aggctgcacacg-tgctacattgatcagcacaatgcgatacat-ttcgaaaggaaac
atcggttttaaggt----------------------------------------------
--------aacgtcgattgcctaccgatagcacctggtccccagtggactgggcaatctc
ttctaaatgctggtaaggtacccacactcgagctatttaatca---------------ca
cgcgggaggcacacacggttcaaa----tctcatttgcg-actg--ttgccgcc--atga
cgtatgca-acttgtcaattcttcgtggggatcgtcgattgc-aactattcgactcg-cc
acaactaggaatgcctcgtacgggtc-tcggttcaccataccgcccgg------------
------------------------------------------------------------
------------------------------------------------------------
------------------------------------------
-----------
[112] Ouniversa_II_A379_DS_AJ229096
------------------------------------------------------------
------------------------------------------------------------
------------------------------------------------------------
------------------------------------------------------------
------------------------------------------------------------
------------------------------------------------------------
--------------------------------atgatcgcaagtaa--------------
------------------------------------------------------------
------------------------------------------------------------
--------------------gggttgtgtagtcaaactcgggggacagctaaactat--a
acttactcaaaccagaggaaggttgcggcaataacaggtc-tgtgatgccctcagatgtc
ct-aggctgcacacg-tgctacattgatcagcacaacccgtacat--ttcgaaaagaagc
atcggttgagcggtacgagag---------------------------------------
gttcattcttttcgttattgcttccgatagcgcctggtctgcaa-ggtctaggtaatctc
ttcaaaatgctggtaaggtaaccaaa-ctgagcgcattaaaca---------------ca
cgcggggggtaacaacggttcaaa-------actttgcg-acta--atgccacc--caga
cgtatgca-acttgtcaattcttcgcggggaccgatgattgt-aactattcgtcgtgttc
tcaactaggaatgccttgtacgggtc-ttggttcaccataccgcccgg------------
------------------------------------------------------------
------------------------------------------------------------
------------------------------------------
-----------
[113] Ouniversa_II_B257_DS_AJ229094
------------------------------------------------------------
------------------------------------------------------------
------------------------------------------------------------
------------------------------------------------------------
------------------------------------------------------------
------------------------------------------------------------
--------------------------------atgatcgcaagtga--------------
------------------------------------------------------------
------------------------------------------------------------
--------------------gggttgtgtagtcaaactcgggggacagctaaactat--a
acttactcaaaccagaggaaggttgcggcaataacaggtc-tgtgatgccctcagatgtc
ct-aggctgcacacg-tgctacattgatcagcacaacccgtacat--ttcgaaaagaagc
atcggttgagcggtacgagag---------------------------------------
gttcattcttttcgttattgcttccgatagcgcctggtctgcaa-ggtctaggtaatctc
ttcaaaatgctggtaaggtaaccaaa-ctgagcgcattaaaca---------------ca
cgcggggggtaacaacggttcaaa-------actttgcg-acta--atgccacc--caga
cgtatgca-acttgtcaattcttcgcggggaccgatgattgt-aactattcgtcgtgttc
tcaactaggaatgccttgtacgggtc-ttggttcaccataccgcccgg------------
------------------------------------------------------------
------------------------------------------------------------
------------------------------------------
-----------
[114] Ouniversa_II_B250_DS_AJ229095
------------------------------------------------------------
------------------------------------------------------------
------------------------------------------------------------
------------------------------------------------------------
------------------------------------------------------------
------------------------------------------------------------
------------------------------------------------------------
------------------------------------------------------------
------------------------------------------------------------
-------------------------gtgtagtcaaactcgggggacagctaaactat--a
acttactcaaaccagaggaaggttgcggcaataacaggtc-tgtgatgccctcagatgtc
ct-aggctgcacacg-tgctacattgatcagcacaacccgtacat--ttcgaaaagaagc
atcggttgagcggtacgagag---------------------------------------
gttcattcttttcgttattgcttccgatagcgcctggtctgcaa-ggtctaggtaatctc
ttcaaaatgctggtaaggtaaccaaa-ctgagcgcattaaaca---------------ca
cgcggggggtaacaacggttcaaa-------actttgcgaacta--atgccacc--caga
cgtatgca-acttgtcaattcttcgcggggaccgatgattgt-aactattcgtcgtgttc
tcaactaggaatgccttgtacgggtc-ttggttcaccataccgcccgg------------
------------------------------------------------------------
------------------------------------------------------------
------------------------------------------
-----------
[115] Gsacculifer_I_MS1555_DS_JQ004172
------------------------------------------------------------
------------------------------------------------------------
------------------------------------------------------------
------------------------------------------------------------
------------------------------------------------------------
------------------------------------------------------------
------------------------------------------------------------
------------------------------------------------------------
------------------------------------------------------------
------------------------------------------------------------
------------------------------------------------------------
-----------------------------AGCGCAGTGAGCATA---TTTCATCCGAAAC
ATCGGTTGGCTGTTCTGATTG----------------------------------ACCCC
TTCTGGGTCTCTCTGTAACACTACCGATGATCCCTCCTC-TGAAAAGAGAGGGTAAGCCG
TTCGAAATTCTGGTAACGATTCCC---CGTAGTTAAGCAAACTTAAACCATAGTGGTGTC
AAACGGGTCCGCTTCCATCGGAAAAGATTCCTCCGGAAAAAGGCTTATGCAGGC--ATTT
CACGTATGCTCCTATAAATTCCTGGTAGGGATAGTCTATTGT-AACTGGTAGACTTG---
TCAACTAGGAATGCCTTGTACGGGT--GGGGTAGCACATTCCACCCGGGATACGTCCCTG
CCTTTTGTACACACCGCCCGTCGCTCTTAC-CAATTGAACAGCACTACGAGTTTAAAGGC
CCG----------AGAAA------------------------------------------
----------------------------------------------------
-
[116] 'Gsacculifer_I_OKI-4_2_AB468881'
aagggcaccacaagcgcgtggagcatgtggcttaatttgactcaacgcgggaaatcttac
caggtccagacatatggaggattgacagacagttaa-----cc-----aaaacgcagcag
c-------tagtttaacaaaactaacagctctttcaagattatgtggtaggtggtgcatg
gccgttcttagttcgtgaagtgattcgttcgcccaaacgcatttccaaacaactaacaac
tcagaatgctgggcaataggacgtttaaagtggctccttacaccttacaaaggaatggct
gatgagaaacaactcgatccactcagcgttctat--------------------------
--------------------------------tggaatgcaacggacgtgattgcaagct
tttgttttgagttgcggttttactgaaagactctacaatccgcaaacttcaatgatctga
agtagaaaacctacatgctacagtg-----------------------------------
--------------------agatattgtggataaacttaagcgaccgctccaacattgt
gtttttttaaaactgatgaaggttgcggcaataacaggtc-tgtgttgcccttcgatgtc
ct-gggctgcacacg-tgctacaatggctagcgcagtgagcata---tttcaaccgaaac
atcggttggctgttctgattg----------------------------------acccc
ttctgggtctctctgtaacactaccgatgatccctcctc-tgaaaagagagggtaagccg
ttcgaaattctggtaacgattccc---cgtagttaagcaaacttaaaccatagtggtgtc
aaacgggtccgcttccatcggaaaagattcctccggaaaaaggcttatgcaggc--attt
cacgtatgctcctataaattcctggtagggatagtctattgt-aactggtagacttg---
tcaactaggaatgccttgtacgggt--ggggtagcacattccacccgggatacgtccctg
ccttttgtacacaccgcccgtcgctctta-ccaattgaacagcactacgagtttaaaggc
ccg----------agaaa-ttggaaatttagtcaaacag-tgctgtttaaaggaaagaga
agtcgtaacaaggcatctgtaggtgaacct---------------------
--
[117] 'Gsacculifer_I_OKI-2_3_AB468879'
aagggcaccacaagcgcgtggagcatgtggcttaatttgactcaacgcgggaaatcttac
caggtccagacatatggaggattgacagacagttaa-----cc-----aaaacgcagcag
c-------tagtttaacaaaactaacagctctttcaagattatgtggtaggtggtgcatg
gccgttcttagttcgtgaagtgattcgttcgcccaatcgcatttccaaacaacaaacaac
tcagaatgctgggcaataggacgtttaaagtggctccttacaccttacaaaggaatggct
gatgagaaacaactcgatccgctcagcgttctat--------------------------
--------------------------------tggaatgcaacggacgtgattgcaagct
tttgttttgagttgcggttttactgaaagactctacaatccgcaaacttcaatgatctga
agtagaaaacctacatgctacagtg-----------------------------------
--------------------agatattgtggataaacttaagcgaccgctccaacattgt
gtttttttaaaactgatgaaggttgcggcaataacaggtc-tgtgatgcccttcgacgtc
ct-gggctgcgcacg-tgctacaatggctagcgcagtgagcata---tttcaaccgaaac
atcggttggctgttctgattg----------------------------------acccc
ttctgggtctctctgtaacactaccgatgatccctcctc-tgaaaagagagggtaagccg
ttcgaaattctggtaacgattccc---cgtagttaagcaaacttaaaccatagtggtgtc
aaacgggtccgcttccatcggaaaagattcctccggaaaaaggcttatgcaggc--attt
cacgtatgctcctataaattcctggtagggatagtctattgt-aactggtagacttg---
tcaactaggaatgccttgtacgggt--ggggtagcacattccacccgggatacgtccctg
ccttttgtacacaccgcccgtcgctcttac-caattgaacagcactacgagtttaaaggc
ccg----------agaaa-ttggaaatttagtcaaacag-tgctgtttaaaggaaagaga
agtcgtaacaaggcatctgtaggtgaacct---------------------
--
[118] 'Gsacculifer_I_OKI-3_1_AB263461'
aagggcaccacaagagcgtggagcatgtggcttaatttgactcaacgcgggaaatcttac
caggtccagacatatggaggattgacagacagttaa-----cc-----aaaacgcagcag
c-------tagtttaacaaaactaacagctctttcaagattatgtggtaggtggtgcatg
gccgttcttagttcgtgaagtgattcgttcgcccaatcgcatttccaaacaacaaacaac
tcagaatgctgggcaataggacgtttaaagtggctccttacaccttacaaaggaatggct
gatgagaaacaactcgatccgctcagcgttctat--------------------------
--------------------------------tggaatgcaacggacgtgattgcaagct
tttgttttgagttgcggttttactgaaagactctacaatccgcaaacttcaatgatctga
agtagaaaacctacatgctacagtg-----------------------------------
--------------------agatattgtggataaacttaagcgaccgctccaacattgt
gtttttttaaaactgatgaaggttgcggcaataacaggtc-tgtgatgcccttcgatgtc
ct-gggctgcacacg-tgctacaatggctagcgcagtgagcata---tttcaaccgaaac
atcggttggctgttctgattg----------------------------------acccc
ttctgggtctctctgtagcactaccgatgatccctcctc-tgaaaagagagggtaagccg
ttcgaaattctggtaacgattccc---cgtagttaagcaaacttaaaccatagtggtgtc
aaacgggtccgcttccatcggaaaagattcctccggaaaaaggcttatgcaggc--attt
cacgtatgctcctataaattcctggtagggatagtctattgt-aactggtagacttg---
tcaactaggaatgccttgtacgggt--ggggtagcacattccacccgggatacgtccctg
ccttttgtacacaccgcccgtcgctcttac-caattgaacagcactacgagtttaaaggc
ccg----------agaaa-ttggaaatttagtcaaacag-tgctgtttaaaggaaagaga
agtcgtaacaaggcatctgtaggtgaacctgctgatggatca---------
--
[119] Gsacculifer_I_GB2403_DS_JQ004117
------------------------------------------------------------
------------------------------------------------------------
------------------------------------------------------------
--------------GTGAAGTGATTCGTTCGCCCAATCGCATTTCCAAACAACAAACAAC
TCAGAATGCTGGGCAATAGGACGTTTAAAGTGGCTCCTTACACCTTACAAAGGAATGGCT
GATGAGAAACAACTCGATCCGCTCAGCGTTCTAT--------------------------
--------------------------------TGGAATGCAACGGACGTGATTGCAAGCT
TTTGTTTTGAGTTGCGGTTTTACTGAAAGACTCTACAATCCGCAAACTTCAATGATCTGA
AGTAGAAAACCTACATGCTACAGTG-----------------------------------
--------------------AGATATTGTGGATAAACTTAAGCGACCGCTCCAACATTGT
GTTTTTTTAAAACTGATGAAGGTTGCGGCAATAACAGGTC-TGTGATGCCCTTCGATGTC
CT-GGGCTGCACACG-TGCTACAATGGCTAGCGCAGTGAGCATA---TTTCAACCGAAAC
ATCGGTTGGCTGTTCTGATTG----------------------------------ACCCC
TTCTGGGTCTCTCTGTAACACTACCGATGATCCCTCCTC-TGAAAAGAGAGGGTAAGCCG
TTCGAAATTCTGGTAACGATTCCC---CGTAGTTAAGCAAACTTAAACCATAGTGGTGTC
AAACGGGTCCGCTTCCATCGGAAAAGATTCCTCCGGAAAAAGGCTTATGCAGGC--ATTT
CACGTATGCTCCTATAAATTCCTGGTAGGGATAGTCT-----------------------
------------------------------------------------------------
------------------------------------------------------------
------------------------------------------------------------
------------------------------------------
-----------
[120] 'Gsacculifer_I_OKI-1_3_AB468876'
aagggcaccacaagagcgtggagcatgtggcttaatttgactcaacgcgggaaatcttac
caggtccagacatatggaggattgacagacagttaa-----cc-----aaaacgcagcag
c-------tagtttaacaaaactaacagctctttcaagattatgtggtaggtggtgcatg
gccgttcttagttcgtgaagtgattcgttcgcccaatcgcatttccaaacaacaaacaac
tcagaatgctgggcaataggacgtttaaagtggctccttacaccttacaaaggaatggct
gatgagaaacaactcgatccgctcagcgttctat--------------------------
--------------------------------tggaatgcaacggacgtgattgcaagct
tttgttttgagttgcggttttactgaaagactctacaatccgcaaacttcaatgatctga
agtagaaaacctacatgctacagtg-----------------------------------
--------------------agatattgtggataaacttaagctaccgctccaacattgt
gtttttttaaaactgatgaaggttgcggcaataacaggtc-tgtgacgcccttcgatgtc
ct-gggctgcacacg-tgctacaatggctagcgcagtgagcata---tttcaaccgaaac
atcggttggctgttctgattg----------------------------------acccc
ttctgggtctctctgtaacactaccgatgatccctcctc-tgaaaagagagggtaagccg
ttcgaaattctggtaacgattccc---cgtagttaagcaaacttaaaccatagtggtgtc
aaacgggtccgcttccatcggaaaagattcctccggaaaaaggcttatgcaggc--attt
cacgtatgctcctataaattcctggtagggatagtccattgt-aactggtagacttg---
tcaactaggaatgccttgtacgggt--ggggtagcacattccacccgggatacgtccctg
ccttttgtacacaccgcccgtcgctcttac-caattgaacagcactacgagtttaaaggc
ccg----------agaaa-ttggaaatttagtcaaacag-tgctgtttaaaggaaagaga
agtcgtaacaaggcatctgtaggtgaacct---------------------
--
[121] 'Gsacculifer_I_OKI-2_1_AB263460'
aagggcaccacaagcgcgtggagcatgtggcttaatttgactcaacgcgggaaatcttac
caggtccagacatatggaggattgacagacagttaa-----cc-----aaaacgcagcag
c-------tagtttaacaaaactaacagctctttcaagattatgtggtaggtggtgcatg
gccgttcttagttcgtgaagtgattcgttcgcccaatcgcatttccaaacaacaaacaac
tcagaatgctgggcaataggacgtttaaagtggctccttacaccttacaaaggaatggct
gatgagaaacaactcgatccgctcagcgttctat--------------------------
--------------------------------tggaatgcaacggacgtgattgcaagct
tttgttttgagttgcggttttactgaaagactctacaatccgcaaacttcaatgatctga
agtagaaaacctacatgctacagtg-----------------------------------
--------------------agatattgtggataaacttaagctaccgctccaacattgt
gtttttttaaaactgatgaaggttgcggcaataacaggtc-tgtgacgcccttcgatgtc
ct-gggctgcacacg-tgctacaatggctagcgcagtgagcata---tttcaaccgaaac
atcggttggctgttctgattg----------------------------------acccc
ttctgggtctctctgtaacactaccgatgatccctcctc-tgaaaagagagggtaagccg
ttcgaaattctggtaacgattccc---cgtagttaagcaaacttaaaccatagtggtgtc
aaacgggtccgcttccatcggaaaagattcctccggaaaaaggcttatgcaggc--attt
cacgtatgctcctataaattcctggtagggatagtccattgt-aactggtagacttg---
tcaactaggaatgccttgtacgggt--ggggtagcacattccacccgggatacgtccctg
ccttttgtacacaccgcccgtcgctcttac-caattgaacagcactacgagtttaaaggc
ccg----------agaaa-ttggaaatttagtcaaacag-tgctgtttaaaggaaagaga
agtcgtaacaaggcatctgtaggtgaacctgccgaggatca----------
--
[122] 'Gsacculifer_I_OKI-1_4_AB468877'
aagggcaccacaagcgcgtggagcatgtggcttaatttgactcaacgcgggaaatcttac
caggtccagacatatggaggattgacagacagttaa-----cc-----aaaacgcagcag
c-------tagtttaacaaaactaacagctctttcaagattatgtggtaggtggtgcatg
gccgttcttagttcgtgaagtgattcgttcgcccaatcgcatttccaaacaactaacaac
tcagaatgctgggcaataggacgtttaaagtggctccttacaccttacaaaggaatggct
gatgagaaacaactcgatccgctcagcgttctat--------------------------
--------------------------------tggaatgcaacggacgtgattgcaagct
tttgttttgagttgcggttttactgaaagattctacaatccgcaagcttcaatgatctga
agtagaaaacctacatgctacagtg-----------------------------------
--------------------agatattgtggataaacttaagcgaccgctccaacattgt
gtttttttaaaactgatgaaggttgcggcaataacaggtc-tgtgatgcccttcgatgtc
ct-gggctgcacacg-tgctacaatggctagcgcagtgagcata---tttcaaccgaaac
atcggttggctgttctgattg----------------------------------acccc
ttctgggtctctctgtaacactaccgatgatccctcctc-tgaaaagagagggtaagccg
ttcgaaattctggtaacgattccc---cgtagttaagcaaacttaaaccatagtggtgtc
aaacgggtccgcttccatcggaaaagattcctccggaaaaaggcttatgcaggc--attt
cacgtatgctcctataaattcctggtagggatagtctattgt-aactggcagacttg---
tcaactaggaatgccttgtacgggt--ggggtaacacattccacccgggatacgtccctg
ccttttgtacacaccgcccgtcgctcttac-caattgaacagcactacgagtttaaaggc
ccg----------agaaa-ttggaaatttagtcaaacag-tgctgtttaaaggaaagaga
agtcgtaacaaggcatctgtaggtgaacct---------------------
--
[123] 'Gsacculifer_I_OKI-1_2_AB468875'
aagggcaccacaagcgcgtggagcatgtggcttaatttgactcaacgcgggaaatcttac
caggtccagacatatggaggattgacagacagttaa-----cc-----aaaacgcagcag
c-------tagtttaacaaaactaacagctctttcaagattatgtggtaggtggtgcatg
gccgttcttagttcgtgaagtgattcgttcgcccaatcgcatttccaaacaactaacaac
tcagaatgctgggcaataggacgtttaaagtggctccttacaccttacaaaggaatggct
gatgagaaacaactcgatccgctcagcgttctat--------------------------
--------------------------------tggaatgcaacggacgtgattgcaagct
tttgttttgagttgcggttttactgaaagattctacaatccgcaagcttcaatgatctga
agtagaaaacctacatgctacagtg-----------------------------------
--------------------agatattgtggataaacttaagcgaccgctccaacattgt
gtttttttaaaactgatgaaggttgcggcaataacaggtc-tgtgatgcccttcgatgtc
ct-gggctgcacacg-tgctacaatggctagcgcagtgagcata---tttcaaccgaaac
atcggttggctgttctgattg----------------------------------acccc
ttctgggtctctctgtaacactaccgatgatccctcctc-tgaaaagagagggtaagccg
ttcgaaattctggtaacgattccc---cgtagttaagcaaacttaaaccatagtggtgtc
aaacgggtccgcttccatcggaaaagattcctccggaaaaaggcttatgcaggc--attt
cacgtatgctcctataaattcctggtagggatagtctattgt-aactggcagacttg---
tcaactaggaatgccttgtacgggt--ggggtagcacattccacccgggatacgtccctg
ccttttgtacacaccgcccgtcgctcttac-caattgaacagcactacgagtttaaaggc
ccg----------agaaa-ttggaaatttagtcaaacag-tgctgtttaaaggaaagaga
agtcgtaacaaggcatctgtaggtgaacct---------------------
--
[124] 'Gsacculifer_I_OKI-2_2_AB468878'
aagggcaccacaagcgcgtggagcatgtggcttaatttgactcaacgcgggaaatcttac
caggtccagacatatggaggattgacagacagttaa-----cc-----aaaacgcagcag
c-------tagtttaacaaaactaacagctctttcaagattatgtggtaggtggtgcatg
gccgttcttagttcgtgaagtgattcgttcgcccaatcgcatttccaaacaactaacaac
tcagaatgctgggcaataggacgtttaaagtggctccttacaccttacaaaggaatggct
gatgagaaacaactcgatccgctcagcgttctat--------------------------
--------------------------------tggaatgcaacggacgtgattgcaagct
tttgttttgagttgcggttttactgaaagactctacaatccgcaaacttcaatgatctga
agtagaaaacctacatgctacagtg-----------------------------------
--------------------agatattgtggataaacttaagcgaccgctccaacattgt
gtttttttaaaactgatgaaggttgcggcaataacaggtc-tgtgatgcccttcgatgtc
ct-gggctgcacacg-tgctacaatggctagcgcagtgagcata---tttcaaccgaaac
atcggttggctgttctgattg----------------------------------acccc
ttctgggtctctctgtaacactaccgatgatccctcctc-tgaaaagagagggtaagccg
ttcgaaattctggtaacgattccc---cgtagttaagcaaacttaaaccatagtggtgtc
aaacgggtccgcttccatcggaaaagattcctccggaaaaaggcttatgcaggc--attt
cacgtatgctcctataaattcctggtagggatagtctattgt-aactggtagacttg---
tcaactaggaatgccttgtacgggt--ggggtagcacattccacccgggatacgtccctg
ccttttgtacacaccgcccgtcgctcttac-caattgaacagcactacgagtttaaaggc
ccg----------agaaa-ttggaaatttagtcaaacag-tgctgtttaaaggaaagaga
agtcgtaacaaggcatctgtaggtgaacct---------------------
--
[125] Gsacculifer_I_V64_12_Z83963
aagggcaccacaagcgcgtggagcatgtggcttaatttgactcaacgcgggaaatcttac
caggtccagacatatggaggattgacagacagttaa-----cc-----aaaacgcagcag
c-------tagtttaacaaaactaacagctctttcaagattatgtggtaggtggtgcatg
gccgttcttagttcgtgaagtgattcgttcgcccaatcgcatttccaaacaactaacaac
tcagaatgctgggcaataggacgtttaaagtggctccttacaccttacaaaggaatggct
gatgagaaacaactcgatccgctcagcgttctat--------------------------
--------------------------------tggaatgcaacggacgtgattgcaagct
tttgttttgagttgcggttttactgaaagactctacaatccgcaaacttcaatgatctga
agtagaaaacctacatgctacagtg-----------------------------------
--------------------agatattgtggataaacttaagcgaccgctccaacattgt
gtttttttaaaactgatgaaggttgcggcaataacaggtc-tgtgatgcccttcgatgtc
ct-gggctgcacacg-tgctacaatggctagcgcagtgagcata---tttcaaccgaaac
atcggttggctgttctgattg----------------------------------acccc
ttctgggtctctctgtaacactaccgatgatccctcctc-tgaaaagagagggtaagccg
ttcgaaattctggtaacgattccc---cgtagttaagcaagcttaaaccatagtggtgtc
aaacgggtccgcggccatcggaaaagattcctccggaaaaaggcttatgcaggc--attt
cacgtatgctcctataaattcctggtagggatagtctattgt-aactggtagacttg---
tcaactaggaatgccttgtacgggt--ggggtagcacattccacccgggatacgtccctg
ccttttgtacacaccgcccgtcgctcttac-caattgaacagcactacgagtttaaaggc
ccg----------agaaa-ttggaaatttagtcaaacag-tgctgtttaaaggaaagaga
agtcgtaacaaggcatctgtaggtgaacct---------------------
--
[126] 'Gsacculifer_I_OKI-4_1_AB263462'
aagggcaccacaagagcgtggagcatgtggcttaatttgactcaatgcgggaaatcttac
caggtccagacatatggaggattgacagacagttaa-----cc-----aaaacgcagcag
c-------tagtttaacaaaactaacagctctttcaagattatgtggtaggtggtgcatg
gccgttcttagttcgtgaagtgattcgttcgcccaatcgcatttccaaacaactaacaac
tcagaatgctgggcaataggacgtttaaagtggctccttacaccttacaaaggaatggct
gatgagaaacaactcgatccgctcagcgttctat--------------------------
--------------------------------tggaatgcaacggacgtgattgcaagct
tttgttttgagttgcggttttactgaaagactctacaatccgcaaacttcaatgatctga
agtagaaaacctacatgctacagtg-----------------------------------
--------------------agatattgtggataaacttaagcgaccgctccaacattgt
gtttttttaaaactgatgaaggttgcggcaataacaggtc-tgtgatgcccttcgatgac
ct-gggctgcacacg-tgctacaatggctagcgcagtgagcata---tttcaaccgaaac
atcggttggctgttctgattg----------------------------------acccc
ttctgggtctctctgtaacactaccgatgatccctcctc-tgaaaagagagggtaagccg
ttcgaaattctggcaacgattccc---cgtagttaagcaaacttaaaccatagtggtgtc
aaacgggtccgcttccatcggaaaagattcctccggaaaaaggcttatgcaggc--attt
cacgtatgctcctataaattcctggtagggatagtctattgt-aactggtagacttg---
tcaactaggaatgccttgtacgggt--ggggtagcacattccacccgggatacgtccctg
ccttttgtacacaccgcccgtcgctcttac-caattgaacagcactacgagtttaaaggc
ccg----------agaaa-ttggaaatttagtcaaacagctgctgtttaaaggaaagaga
agtcgtaacaaggcatctgtaggtgaacctgccgtgggatca---------
--
[127] Gsacculifer_I_PR26_PR26001_Z83964
aaaggcaccacaagcgcgtggagcatgtggcttaatttgactcaacgcgggaaatcttac
caggtccagacatatggaggattgacagacagttaa-----cc-----aaaacgcagcag
c-------tagtttaacaaaactaacagctctttcaagattatgtggtaggtggtgcatg
gccgttcttagttcgtgaagtgattcgttcgcccaatcgcatctccaaacaactaacaac
tcagaatgctgggcaataggacgtttaaagtggctccttacaccttacaaaggaatggct
gatgagaaacaactcgatccgctcagcgttctat--------------------------
--------------------------------tggaatgcaacggacgtgattgcaagct
tttgttttgagttgcggttttacataaacactctacaatctgcaaacttcaatgatctga
agtagaaaacctacatgctacagtg-----------------------------------
--------------------agatattgtggataaacttaagcgaccgctccaacattgt
gtttttttaaaactgatgaaggttgcggcaataacaggtc-tgtgatgcccttcgatgtc
ct-gggctgcacacg-tgctacaatggctagcgcagtgagcata---tttcaaccgaaac
atcggttggctgttctgattg----------------------------------acccc
ttct-ggtctctctgtaacgctaccgatgatccctcctc-tgaaaagagagggtaagccg
ttcgaaattctggtaacgattccc---cgtagttaagcaaacttaaaccatagtggtgtc
aaac-ggtccgcttccatcggaaaagattcctccggaaaaaggcttatgcaggc--attt
cacgtatgctcctataaattcctggtagggatagtctattgt-aactggtagacttg---
tcaactaggaatgccttgtacgggt--ggggtagcacattccacccgggatacgtccctg
ccttttgtacacaccgcccgtcgctcttac-caattgaacagcactacgagtttaaaggc
ccg----------agaaa-ttggaaatttagtcaaacag-tgctgtttaaaggaaagaga
agtcgtaacaaggcatcggtaggtgaacct---------------------
--
[128] Gsacculifer_I_CS7995_DS_JQ004126
--------------------------GTGGCTTAATTTGACTCAACGCGGGAAATCTTAC
CAGGTCCAGACATATGGAGGATTGACAGACAGTTAA-----CC-----AAAACGCAGCAG
C-------TAGTTTAACAAAACTAACAGCTCTTTCAAGATTATGTGGTAGGTGGTGCATG
GCCGTTCTTAGTTCGTGAAGTGATTCGTTCGCCCAATCGCATTTCCAAACAACTAACAAC
TCAGAATGCTGGGCAATAGGACGTTTAAAGTGGCTCCTTACACCTTACAAAGGAATGGCT
GATGAGAAACAACTCGATCCGCTCAGCGTTCTAT--------------------------
--------------------------------TGGAATGCAACGGACGTGATTGCAAGCT
TTTGTTTTGAGTTGCGGTTTTACATAAACACTCTACAATCTGCAAACTTCAATGATCTGA
AGTAGAAAACCTACATGCTACAGTG-----------------------------------
--------------------AGATATTGTGGATAAACTTAAGCGACCGCTCCAACATTGT
GTTTTTTTAAAACTGATGAAGGTTGCGGCAATAACAGGTC-TGTGATGCCCTTCGAT---
------------------------------------------------------------
------------------------------------------------------------
------------------------------------------------------------
------------------------------------------------------------
------------------------------------------------------------
------------------------------------------------------------
------------------------------------------------------------
------------------------------------------------------------
------------------------------------------------------------
------------------------------------------
-----------
[129] Gsacculifer_I_CS6491_DS_JQ004174
------------------------------------------------------------
--------------------------AGACAGTTAA-----CC-----AAAACGCAGCAG
C-------TAGTTTAACAAAACTAACAGCTCTTTCAAGATTATGTGGTAGGTGGTGCATG
GCCGTTCTTAGTTCGTGAAGTGATTCGTTCGCCCAATCGCATTTCCAAACAACTAACAAC
TCAGAATGCTGGGCAATAGGACGTTTAAAGTGGCTCCTTACACCTTACAAAGGAATGGCT
GATGAGAAACAACTCGATCCGCTCAGCGTTCTAT--------------------------
--------------------------------TGGAATGCAACGGACGTGATTGCAAGCT
TTTGTTTTGAGTTGCGGTTTTACTGAAAGACTCTACAATCCGCAAACTTCAATGATCTGA
AGTAGAAAACCTACATGCTACAGTG-----------------------------------
--------------------AGATATTGTGGATAAACTTAAGCGACCGCTCCAACATTGT
GTTTTTTTAAAACTGATGAAGGTTGCGGCAATAACAGGTC-TGTGATGCCCTTCGATGTC
CC-GGGCTG---------------------------------------------------
------------------------------------------------------------
------------------------------------------------------------
------------------------------------------------------------
------------------------------------------------------------
------------------------------------------------------------
------------------------------------------------------------
------------------------------------------------------------
------------------------------------------------------------
------------------------------------------
-----------
[130] Gsacculifer_I_MS1554_DS_JQ004173
------------------------------------------------------------
------------------------------------------------------------
------------------------------------------------------------
------------------------------------------------------------
------------------------------------------------------------
------------------------------------------------------------
------------------------------------------------------------
------------------------------------------------------------
------------------------------------------------------------
------------------------------------------------------------
------------------------------------------------------------
------------------------------------------------------------
------------------------------------------------------------
--------------------------------CCTCCTC-TGAAAAAAGACGGTAAGCCG
TTCGAAATTCTGGTAACGATTCCC---CGTAGTTAAGCAAACTTAAACCATAGTGGTGTC
AAACGGGTCCGCTTCCATCGGAAAAGATTCCTCCGGAAAAAGGCTTATGCAGGC--ATTT
CACGTATGCTCCTATAAATTCCTGGTAGGGATAGTCTATTGT-AACTGGTAGACTTG---
TCAACTAGGAATGCCTTGTACGGGT--GGGGTAGCACATTCCACCCGGGATACGTCCCTG
CCTTTTGTACACACCGCCCGTCGCTCTTAC-CAATTGAACAGCACTACGAGTTTAAAGGC
CCG----------AGAAA------------------------------------------
----------------------------------------------------
-
[131] Gsacculifer_I_GB2199_V_JQ995379
------------------------------------------------------------
------------------------------------------------------------
------------------------------------------------------------
---------------------------------------CATTTCCAAACAACTAACAAC
TCAGAATGCTGGGCAATAGGACGTTTAAAGTGGCTCCTTACACCTTGCAAAGGAATGGCT
GATGAGAAACAACTCGATCCGCTCAGCGTTCTAT--------------------------
--------------------------------TGGAATGCAACGGACGTGATTGCAAGCT
TTTGTTTTGAGTTGCGGTTTTACTGAAAGACTCTACAATCCGCAAACTTCAATGATCTGA
AGTAGAAAACCTACATGCTACAGTG-----------------------------------
--------------------AGATATTGTGGATAAACTTAAGCGACCGCTCCAACATTGT
GTTTTTTTAAAACTGATGAAGGTTGCGGCAATAACAGGTC-TGTGATGCCCTTCGATGTC
CT-GGGCTGCACACG-TGCTACAATGGCTAGCGCAGTGAGCATA---TTTCAACCGAAAC
ATCGGTTGGCTGTTCTGATTG----------------------------------ACCCC
TTCTGGGTCTCTCTGTAACACTACCGATGATCCCTCCTC-TGAAAAGAGAGGGTAAGCCG
TTCGAAATTCTGGTAACGATTCCC---CGTAGTTAAGCAAACTTAAACCATAGTGGTGTC
AAACGGGTCCGCTTCCATCGGAAAAGATTCCTCCGGAAAAAGGCTTATGCAGGC--ATTT
CACGTATGCTCCTATAAATTCCTGGTAGGGATAGTCTATTGT-AACTGGTAGACTTG---
TCAA--------------------------------------------------------
------------------------------------------------------------
------------------------------------------------------------
------------------------------------------
-----------
[132] Gsacculifer_I_GB2199_DS_JQ004124
------------------------------------------------------------
------------------------------------------------------------
------------------------------------------------------------
-------------------------------CCC-ATCGCATTTCCAAACAACTAACAAC
TCAGAATGCTGGGCAATAGGACGTTTAAAGTGGCTCCTTACACCTTACAAAGGAATGGCT
GATGAGAAACAACTCGATCCGCTCAGCGTTCTAT--------------------------
--------------------------------TGGAATGCAACGGACGTGATTGCAAGCT
TTTGTTTTGAGTTGCGGTTTTACTGAAAGACTCTACAATCCGCAAACTTCAATGATCTGA
AGTAGAAAACCTACATGCTACAGTG-----------------------------------
--------------------AGATATTGTGGATAAACTTAAGCGACCGCTCCAACATTGT
GTTTTTTTAAAACTGATGAAGGTTGCGGCAATAACAGGTC-TGTGATGCCCTTCGATGTC
CT-GGGCTGCACACG-TGCTACAATGGCTAGCGCAGTGAGCATA---TTTCAACCGAAAC
ATCGGTTGGCTGTTCTGATTG----------------------------------ACCCC
TTCTGGGTCTCTCTGTAACACTACCGATGATCCCTCCTC-TGAAAAGAGAGGGTAAGCCG
TTCGAAATTCTGGTAACGATTCCC---CGTAGTTAAGCAAACTTAAACCATAGTGGTGTC
AAACGGGTCCGCTTCCATCGGAAAAGATTCCTCCGGAAAAAGGCTTATGCAGGC--ATTT
CACGTATGCTCCTATAAATTCCTGGTAGGGATAGTCTATTGT-AACTGGTAGACTTG---
TCAA--------------------------------------------------------
------------------------------------------------------------
------------------------------------------------------------
------------------------------------------
-----------
[133] Gsacculifer_I_GB1907_DS_JQ004122
------------------------------------------------------------
------------------------------------------------------------
------------------------------------------------------------
-----------------------------TCGCC-ATCGCATTTCCAAACAACTAACAAC
TCAGAATGCTGGGCAATAGGACGTTTAAAGTGGCTCCTTACACCTTACAAAGGAATGGCT
GATGAGAAACAACTCGATCCGCTCAGCGTTCTAT--------------------------
--------------------------------TGGAATGCAACGGACGTGATTGCAAGCT
TTTGTTTTGAGTTGCGGTTTTACTGAAAGACTCTACAATCCGCAAACTTCAATGATCTGA
AGTAGAAAACCTACATGCTACAGTG-----------------------------------
--------------------AGATATTGTGGATAAACTTAAGCGACCGCTCCAACATTGT
GTTTTTTTAAAACTGATGAAGGTTGCGGCAATAACAGGTC-TGTGATGCCCTTCGATGTC
CT-GGGCTGCACACG-TGCTACAATGGCTAGCGCAGTGAGCATA---TTTCAACCGAAAC
ATCGGTTGGCTGTTCTGATTG----------------------------------ACCCC
TTCTGGGTCTCTCTGTAACACTACCGATGATCCCTCCTC-TGAAAAGAGAGGGTAAGCCG
TTCGAAATTCTGGTAACGATTCCC---CGTAGTTAAGCAAACTTAAACCATAGTGGTGTC
AAACGGGTCCGCTTCCATCGGAAAAGATTCCTCCGGAAAAAGGCTTATGCAGGC--ATTT
CACGTATGCTCCTATAAATTCCTGGTAGGGATAGTCTATTGT-AACTGGTAGACTTG---
TCAA--------------------------------------------------------
------------------------------------------------------------
------------------------------------------------------------
------------------------------------------
-----------
[134] Gsacculifer_I_RE536_R1_JQ995389
------------------------------------------------------------
------------------------------------------------------------
------------------------------------------------------------
------------------------------------------------------------
-------------------------------------------------------CGGST
GATGAGAAACAACTCGATCCGCTCAGCGTTCTAT--------------------------
--------------------------------TGGAATGCAACGGACGTGATTGCAAGCT
TTTGTTTTGAGTTGCGGTTTTACTGAAAGACTCTACAATCCGCAAACTTCAATGATCTGA
AGTAGAAAACCTACATGCTACAGTG-----------------------------------
--------------------AGATATTGTGGATAAACTTAAGCGACCGCTCCAACATTGT
GTTTTTTTAAAACTGATGAAGGTTGCGGCAATAACAGGTC-TGTGATGCCCTTCGATGTC
CT-GGGCTGCACACG-TGCTACAATGGCTAGCGCAGTGAGCATA---TTTCAACCGAAAC
ATCGGTTGGCTGTTCTGATTG----------------------------------ACCCC
TTCTGGGTCTCTCTGTAACACTACCGATGATCCCTCCTC-TGAAAAGAGAGGGTAAGCCG
TTCGAAATTCTGGTAACGATTCCC---CGTAGTTAAGCAAACTTAAACCATAGTGGTGTC
AAACGGGTCCGCTTCCATCGGAAAAGATTCCTCCGGAAAAAGGCTTATGCAGGC--ATTT
CACGTATGCTCCTATAAATTCCTGGTAGGGATAGTCTATTGT-AACTGGTAGACTTG---
TCAA--------------------------------------------------------
------------------------------------------------------------
------------------------------------------------------------
------------------------------------------
-----------
[135] Gsacculifer_I_GA902_IV_JQ995376
------------------------------------------------------------
------------------------------------------------------------
------------------------------------------------------------
-------------------------TCGTTCGCCAATCGCATTTCCAAACAACTAACAAC
TCAGAATGCTGGGCAATAGGACGTTTAAAGTGGCTCCTTACACCTTACAAAGGAATGGCT
GATGAGAAACAACTCGATCCGCTCAGCGTTCTAT--------------------------
--------------------------------TGGAATGCAACGGACGTGATTGCAAGCT
TTTGTTTTGAGTTGCGGTTTTACTGAAAGACTCTACAATCCGCAAACTTCAATGATCTGA
AGTAGAAAACCTACATGCTACAGTG-----------------------------------
--------------------AGATATTGTGGATAAACTTAAGCGACCGCTCCAACATTGT
GTTTTTTTAAAACTGATGAAGGTTGCGGCAATAACAGGTC-TGTGATGCCCTTCGATGTC
CT-GGGCTGCACACG-TGCTACAATGGCTAGCGCAGTGAGCATA---TTTCAACCGAAAC
ATCGGTTGGCTGTTCTGATTG----------------------------------ACCCC
TTCTGGGTCTCTCTGTAACACTACCGATGATCCCTCCTC-TGAAAAGAGAGGGTAAGCCG
TTCGAAATTCTGGTAACGATTCCC---CGTAGTTAAGCAAACTTAAACCATAGTGGTGTC
AAACGGGTCCGCTTCCATCGGAAAAGATTCCTCCGGAAAAAGGCTTATGCAGGC--ATTT
CACGTATGCTCCTATAAATTCCTGGTAGGGATAGTCTATTGT-AACTGGTAGACTTG---
TCAACTAGGAATGC----------------------------------------------
------------------------------------------------------------
------------------------------------------------------------
------------------------------------------
-----------
[136] Gsacculifer_I_GB2199_IV_JQ995378
------------------------------------------------------------
------------------------------------------------------------
------------------------------------------------------------
---------------------------------------CATTTC-AAACAACTAACAAC
TCAGAATGCTGGGCAATAGGACGTTTAAAGTGGCTCCTTACACCTTACAAAGGAATGGCT
GATGAGAAACAACTCGATCCGCTCAGCGTTCTAT--------------------------
--------------------------------TGGAATGCAACGGACGTGATTGCAAGCT
TTTGTTTTGAGTTGCGGTTTTACTGAAAGACTCTACAATCCGCAAACTTCAATGATCTGA
AGTAGAAAACCTACATGCTACAGTG-----------------------------------
--------------------AGATATTGTGGATAAACTTAAGCGACCGCTCCAACATTGT
GTTTTTTTAAAACTGATGAAGGTTGCGGCAATAACAGGTC-TGTGATGCCCTTCGATGTC
CT-GGGCTGCACACG-TGCTACAATGGCTAGCGCAGTGAGCATA---TTTCAACCGAAAC
ATCGGTTGGCTGTTCTGATTG----------------------------------ACCCC
TTCTGGGTCTCTCTGTAACACTACCGATGATCCCTCCTC-TGAAAAGAGAGGGTAAGCCG
TTCGAAATTCTGGTAACGATTCCC---CGTAGTTAAGCAAACTTAAACCATAGTGGTGTC
AAACGGGTCCGCTTCCATCGGAAAAGATTCCTCCGGAAAAAGGCTTATGCAGGC--ATTT
CACGTATGCTCCTATAAATTCCTGGTAGGGATAGTCTATTGT-AACTGGTAGACTTG---
TCAA--------------------------------------------------------
------------------------------------------------------------
------------------------------------------------------------
------------------------------------------
-----------
[137] Gsacculifer_I_GB2402_DS_JQ004120
------------------------------------------------------------
------------------------------------------------------------
------------------------------------------------------------
-----------------------------CGGCCAATCGCATTTCC-AACAACTAACAAC
TCAGAATGCTGGGCAATAGGACGTTTAAAGTGGCTCCTTACACCTTACAAAGGAATGGCT
GATGAGAAACAACTCGATCCGCTCAGCGTTCTAT--------------------------
--------------------------------TGGAATGCAACGGACGTGATTGCAAGCT
TTTGTTTTGAGTTGCGGTTTTACTGAAAGACTCTACAATCCGCAAACTTCAATGATCTGA
AGTAGAAAACCTACATGCTACAGTG-----------------------------------
--------------------AGATATTGTGGATAAACTTAAGCGACCGCTCCAACATTGT
GTTTTTTTAAAACTGATGAAGGTTGCGGCAATAACAGGTC-TGTGATGCCCTTCGATGTC
CT-GGGCTGCACACG-TGCTACAATGGCTAGCGCAGTGAGCATA---TTTCAACCGAAAC
ATCGGTTGGCTGTTCTGATTG----------------------------------ACCCC
TTCTGGGTCTCTCTGTAACACTACCGATGATCCCTCCTC-TGAAAAGAGAGGGTAAGCCG
TTCGAAATTCTGGTAACGATTCCC---CGTAGTTAAGCAAACTTAAACCATAGTGGTGTC
AAACGGGTCCGCTTCCATCGGAAAAGATTCCTCCGGAAAAAGGCTTATGCAGGC--ATTT
CACGTATGCTCCTATAAATTCCTGGTAGGGATAGTCTATTGT-AACTGGTAGACTTG---
TCAA--------------------------------------------------------
------------------------------------------------------------
------------------------------------------------------------
------------------------------------------
-----------
[138] Gsacculifer_I_GB2199_III_JQ995377
------------------------------------------------------------
------------------------------------------------------------
------------------------------------------------------------
-----------------------------------ATCGCATTTCC-AACAACTAACAAC
TCAGAATGCTGGGCAATAGGACGTTTAAAGTGGCTCCTTACACCTTACAAAGGAATGGCT
GATGAGAAACAACTCGATCCGCTCAGCGTTCTAT--------------------------
--------------------------------TGGAATGCAACGGACGTGATTGCAAGCT
TTTGTTTTGAGTTGCGGTTTTACTGAAAGACTCTACAATCCGCAAACTTCAATGATCTGA
AGTAGAAAACCTACATGCTACAGTG-----------------------------------
--------------------AGATATTGTGGATAAACTTAAGCGACCGCTCCAACATTGT
GTTTTTTTAAAACTGATGAAGGTTGCGGCAATAACAGGTC-TGTGATGCCCTTCGATGTC
CT-GGGCTGCACACG-TGCTACAATGGCTAGCGCAGTGAGCATA---TTTCAACCGAAAC
ATCGGTTGGCTGTTCTGATTG----------------------------------ACCCC
TTCTGGGTCTCTCTGTAACACTACCGATGATCCCTCCTC-TGAAAAGAGAGGGTAAGCCG
TTCGAAATTCTGGTAACGATTCCC---CGTAGTTAAGCAAGCTTAAACCATAGTGGTGTC
AAACGGGTCCGCTTCCATCGGAAAAGATTCCTCCGGAAAAAGGCTTATGCAGGC--ATTT
CACGTATGCTCCTATAAATTCCTGGTAGGGATAGTCTATTGT-AACTGGTAGACTTG---
TCAA--------------------------------------------------------
------------------------------------------------------------
------------------------------------------------------------
------------------------------------------
-----------
[139] Gsacculifer_I_GA902_III_JQ995375
------------------------------------------------------------
------------------------------------------------------------
------------------------------------------------------------
-----------------------------TCGCCAATCGCATTTCCAAACAACTAACAAC
TCAGAATGCTGGGCAATAGGACGTTTAAAGTGGCTCCTTACACCTTACAAAGGAATGGCT
GATGAGAAACAACTCGATCCGCTCAGCGTTCTAT--------------------------
--------------------------------TGGAATGCAACGGACGTGATTGCAAGCT
TTTGTTTTGAGTCGCGGTTTTACTGAAAGACTCTACAATCCGCAAACTTCAATGATCTGA
AGTAGAAAACCTACATGCTACAGTG-----------------------------------
--------------------AGATATTGTGGATAAACTTAAGCGACCGCTCCAACATTGT
GTTTTTTTAAAACTGATGAAGGTTGCGGCAATAACAGGTC-TGTGATGCCCTTCGATGTC
CT-GGGCTGCACACG-TGCTACAATGGCTAGCGCAGTGAGCATA---TTTCAACCGAAAC
ATCGGTTGGCTGTTCTGATTG----------------------------------ACCCC
TTCTGGGTCTCTCTGTAACACTACCGATGATCCCTCCTC-TGAAAAGAGAGGGTAAGCCG
TTCGAAATTCTGGTAACGATTCCC---CGTAGTTAAGCAAACTTAAACCATAGTGGTGTC
AAACGGGTCCGCTTCCATCGGAAAAGATTCCTCCGGAAAAAGGCTTATGCAGGC--ATTT
CACGTATGCTCCTATAAATTCCTGGTAGGGATAGTCTATTGT-AACTGGTAGACTTG---
TCAACTAGGAATGC-TTGTACGGG------------------------------------
------------------------------------------------------------
------------------------------------------------------------
-------------------------------------------
----------
[140] Gsacculifer_I_GA902_I_JQ995373
------------------------------------------------------------
------------------------------------------------------------
------------------------------------------------------------
-------------------------------------CGCATTTCC-AACAACTAACAAC
TCAGAATGCTGGGCAATAGGACGTTTAAAGTGGCTCCTTACACCTTACAAAGGAATGGCT
GATGAGAAACAACTCGATCCGCTCAGCGTTCTAT--------------------------
--------------------------------TGGAATGCAACGGACGTGATTGCAAGCT
TTTGTTTTGAGTTGCGGTTTTGCTGAAAGACTCTACAATCCGCAAACTTCAATGATCTGA
AGTAGAAAACCTACATGCTACAGTG-----------------------------------
--------------------AGATATTGTGGATAAACTTAAGCGACCGCTCCAACATTGT
GTTTTTTTAAAACTGATGAAGGTTGCGGCAATAACAGGTC-TGTGATGCCCTTCGATGTC
CT-GGGCTGCACACG-TGCTACAATGGCTAGCGCAGTGAGCATA---TTTCAACCGAAAC
ATCGGTTGGCTGTTCTGATTG----------------------------------ACCCC
TTCTGGGTCTCTCTGTAACACTACCGATGATCCCTCCTC-TGAAAAGAGAGGGTAAGCCG
TTCGAAATTCTGGTAACGATTCCC---CGTAGTTAAGCAAACTTAAACCATAGTGGTGTC
AAACGGGTCCGCTTCCATCGGAAAAGATTCCTCCGGAAAAAGGCTTATGCAGGC--ATTT
CACGTATGCTCCTATAAATTCCTGGTAGGGATAGTCTATTGT-AACTGGTAGACTTG---
TCAACTAGGAATGCCTTGTACGGG------------------------------------
------------------------------------------------------------
------------------------------------------------------------
------------------------------------------
-----------
[141] Gsacculifer_I_AO0947_DS_JQ004171
------------------------------------------------------------
------------------------------------------------------------
------------------------------------------------------------
------------------------------------------TTCCAAACAACTAACAAC
TCAGAATGCTGGGCAATAGGACGTTTAAAGTGGCTCCTTACACCTTACAAAGGAATGGCT
GATGAGAAACAACTCGATCCGCTCAGCGTTCTAT--------------------------
--------------------------------TGGAATGCAACGGACGTGATTGCAAGCT
TTTGTTTTGAGTTGCGGTTTTACTGATAAACTCTACAATCCGCAAACTTCAATGATCTGA
AGTAGAAAACCTACATGCTACAGTG-----------------------------------
--------------------AGATATTGTGGATAAACTTAAGCGACCGCTCCAACATTGT
GTTTTTTTAAAACTGATGAAGGTTGCGGCAATAACAGGTC-TGTGATGCCCTTCGATGTC
CT-GGGCTGCACACG-TGCTACAATGGCTAGCG---------------------------
------------------------------------------------------------
------------------------------------------------------------
------------------------------------------------------------
------------------------------------------------------------
------------------------------------------------------------
------------------------------------------------------------
------------------------------------------------------------
------------------------------------------------------------
------------------------------------------
-----------
[142] Gsacculifer_I_GA2260_DS_JQ004110
------------------------------------------------------------
------------------------------------------------------------
------------------------------------------------------------
--------------GTGAAGTGATTCGTTCGCCCAATCGCATTTCCAAACAACTAACAAC
TCAGAATGCTGGGCAATAGGACGTTTAAAGTGGCTCCTTACACCTTACAAAGGAATGGCT
GATGAGAAACAACTCGATCCGCTCAGCGTTCTAT--------------------------
--------------------------------TGGAATGCAACGGACGTGATTGCAAGCT
TTTGTTTTGAGTTGCGGTTTTACTGAAAGACTCTACAATCCGCAAACTTCAATGATCTGA
AGTAGAAAACCTACATGCTACAGTG-----------------------------------
--------------------AGATATTGTGGATAAACTTAAGCGACCGCTCCAACATTGT
GTTTTTTTAAAACTGATGAAGGTTGCGGCAATAACAGGTC-TGTGATGCCCTTCGATGTC
CT-GGGCTGCACACG-TGCTACAATGGCTAGCGCAGTGAGCATA---TTTCAACCGAAAC
ATCGGTTGGCTGTTCTGATTG----------------------------------ACCCC
TTCTGGGTCTCTCTGTAACACTACCGATGATCCCTCCTC-TGAAAAGAGAGGGTAAGCCG
TTCGAAATTCTGGTAACGATTCCC---CGTAGTTAAGCAAACTTAAACCATAGTGGTGTC
AAACGGGTCCGCTTCCATCGGAAAAGATTCCTCCGGAAAAAGGCTTATGCAGGC--ATTT
CACGTATGCTCCTAT-AATTCCTGGTAGGATATCTATT----------------------
------------------------------------------------------------
------------------------------------------------------------
------------------------------------------------------------
------------------------------------------
-----------
[143] Gsacculifer_I_CS7943_DS_JQ004132
------------------------------------------------------------
------------------------------------------------------------
------------------------------------------------------------
---------------------------TTCGC--AATCGCATTTCC-AACAACTAACAAC
TCAGAATGCTGGGCAATAGGACGTTTAAAGTGGCTCCTTACACCTTACAAAGGAATGGCT
GATGAGAAACAACTCGATCCGCTCAGCGTTCTAT--------------------------
--------------------------------TGGAATGCAACGGACGTGATTGCAAGCT
TTTGTTTTGAGTTGCGGTTTTACTGAAAGACTCTACAATCCGCAAACTTCAATGATCTGA
AGTAGAAAACCTACATGCTACAGTG-----------------------------------
--------------------AGATATTGTGGATAAACTTAAGCGACCGCTCCAACATTGT
GTTTTTTTAAAACTGATGAAGGTTGCGGCAATAACAGGTC-TGTGATGCCCTTCGAT---
------------------------------------------------------------
------------------------------------------------------------
------------------------------------------------------------
------------------------------------------------------------
------------------------------------------------------------
------------------------------------------------------------
------------------------------------------------------------
------------------------------------------------------------
------------------------------------------------------------
------------------------------------------
-----------
;
END;
BEGIN NOTES;
  TEXT TAXON=1 TEXT='1090 bp 1730 bp 1283 bp
';
  TEXT TAXON=2 TEXT='1090 bp 1730 bp 1283 bp
';
  TEXT TAXON=3 TEXT='1090 bp 1730 bp 1283 bp
';
  TEXT TAXON=4 TEXT='1090 bp 1730 bp 1283 bp
';
  TEXT TAXON=5 TEXT='1090 bp 1730 bp 1283 bp
';
  TEXT TAXON=6 TEXT='1090 bp 1730 bp 1283 bp
';
  TEXT TAXON=7 TEXT='1090 bp 1730 bp 1283 bp
';
  TEXT TAXON=8 TEXT='1090 bp 1730 bp 1283 bp
';
  TEXT TAXON=9 TEXT='1090 bp 1730 bp 1283 bp
';
  TEXT TAXON=10 TEXT='1090 bp 1730 bp 1283 bp
';
  TEXT TAXON=11 TEXT='1090 bp 1730 bp 1283 bp
';
  TEXT TAXON=12 TEXT='1090 bp 1730 bp 1283 bp
';
  TEXT TAXON=13 TEXT='1090 bp 1730 bp 1283 bp
';
  TEXT TAXON=14 TEXT='1090 bp 1730 bp 1283 bp
';
  TEXT TAXON=15 TEXT='1090 bp 1730 bp 1283 bp
';
  TEXT TAXON=16 TEXT='1090 bp 1730 bp 1283 bp
';
  TEXT TAXON=17 TEXT='1090 bp 1730 bp 1283 bp
';
  TEXT TAXON=18 TEXT='1090 bp 1730 bp 1283 bp
';
  TEXT TAXON=19 TEXT='1090 bp 1730 bp 1283 bp
';
  TEXT TAXON=20 TEXT='1090 bp 1730 bp 1283 bp
';
  TEXT TAXON=21 TEXT='1090 bp 1730 bp 1283 bp
';
  TEXT TAXON=22 TEXT='1090 bp 1730 bp 1283 bp
';
  TEXT TAXON=23 TEXT='1090 bp 1730 bp 1283 bp
';
  TEXT TAXON=24 TEXT='1090 bp 1730 bp 1283 bp
';
  TEXT TAXON=25 TEXT='1090 bp 1730 bp 1283 bp
';
  TEXT TAXON=26 TEXT='1090 bp 1730 bp 1283 bp
';
  TEXT TAXON=27 TEXT='1090 bp 1730 bp 1283 bp
';
  TEXT TAXON=28 TEXT='1090 bp 1730 bp 1283 bp
';
  TEXT TAXON=29 TEXT='1090 bp 1730 bp 1283 bp
';
  TEXT TAXON=30 TEXT='1090 bp 1730 bp 1283 bp
';
  TEXT TAXON=31 TEXT='1090 bp 1730 bp 1283 bp
';
  TEXT TAXON=32 TEXT='1090 bp 1730 bp 1283 bp
';
  TEXT TAXON=33 TEXT='1090 bp 1730 bp 1283 bp
';
  TEXT TAXON=34 TEXT='1090 bp 1730 bp 1283 bp
';
  TEXT TAXON=35 TEXT='1090 bp 1730 bp 1283 bp
';
  TEXT TAXON=36 TEXT='1090 bp 1730 bp 1283 bp
';
  TEXT TAXON=37 TEXT='1090 bp 1730 bp 1283 bp
';
  TEXT TAXON=38 TEXT='1090 bp 1730 bp 1283 bp
';
  TEXT TAXON=39 TEXT='1090 bp 1730 bp 1283 bp
';
  TEXT TAXON=40 TEXT='1090 bp 1730 bp 1283 bp
';
  TEXT TAXON=41 TEXT='1090 bp 1730 bp 1283 bp
';
  TEXT TAXON=42 TEXT='1090 bp 1730 bp 1283 bp
';
  TEXT TAXON=43 TEXT='1090 bp 1730 bp 1283 bp
';
  TEXT TAXON=44 TEXT='1090 bp 1730 bp 1283 bp
';
  TEXT TAXON=45 TEXT='1090 bp 1730 bp 1283 bp
';
  TEXT TAXON=46 TEXT='1090 bp 1730 bp 1283 bp
';
  TEXT TAXON=47 TEXT='1090 bp 1730 bp 1283 bp
';
  TEXT TAXON=48 TEXT='1090 bp 1730 bp 1283 bp
';
  TEXT TAXON=49 TEXT='1090 bp 1730 bp 1283 bp
';
  TEXT TAXON=50 TEXT='1090 bp 1730 bp 1283 bp
';
  TEXT TAXON=51 TEXT='1090 bp 1730 bp 1283 bp
';
  TEXT TAXON=52 TEXT='1090 bp 1730 bp 1283 bp
';
  TEXT TAXON=53 TEXT='1090 bp 1730 bp 1283 bp
';
  TEXT TAXON=54 TEXT='1090 bp 1730 bp 1283 bp
';
  TEXT TAXON=55 TEXT='1090 bp 1730 bp 1283 bp
';
  TEXT TAXON=56 TEXT='1090 bp 1730 bp 1283 bp
';
  TEXT TAXON=57 TEXT='1090 bp 1730 bp 1283 bp
';
  TEXT TAXON=58 TEXT='1090 bp 1730 bp 1283 bp
';
  TEXT TAXON=59 TEXT='1121 bp 1730 bp 1283 bp 1240 bp
';
  TEXT TAXON=60 TEXT='1121 bp 1730 bp 1283 bp 1240 bp
';
  TEXT TAXON=61 TEXT='1278 bp 1730 bp 1283 bp 1240 bp
';
  TEXT TAXON=62 TEXT='1278 bp 1730 bp 1283 bp 1240 bp
';
  TEXT TAXON=63 TEXT='1278 bp 1730 bp 1283 bp 1240 bp
';
  TEXT TAXON=64 TEXT='Gsiphonifera_TIIa_CA-G.sII2A_NA_AF102227 1278 bp 1730 bp 1283 bp 1240 bp
';
  TEXT TAXON=65 TEXT='1278 bp 1730 bp 1283 bp 1240 bp
';
  TEXT TAXON=66 TEXT='1278 bp 1730 bp 1283 bp 1240 bp
';
  TEXT TAXON=67 TEXT='1278 bp 1730 bp 1283 bp 1240 bp
';
  TEXT TAXON=68 TEXT='1278 bp 1730 bp 1283 bp 1240 bp
';
  TEXT TAXON=69 TEXT='1278 bp 1730 bp 1283 bp 1240 bp
';
  TEXT TAXON=70 TEXT='1278 bp 1730 bp 1283 bp 1240 bp
';
  TEXT TAXON=71 TEXT='1278 bp 1730 bp 1283 bp 1240 bp
';
  TEXT TAXON=72 TEXT='1278 bp 1730 bp 1283 bp 1240 bp
';
  TEXT TAXON=73 TEXT='1278 bp 1730 bp 1283 bp 1240 bp
';
  TEXT TAXON=74 TEXT='1278 bp 1730 bp 1283 bp 1240 bp
';
  TEXT TAXON=75 TEXT='1278 bp 1730 bp 1283 bp 1240 bp
';
  TEXT TAXON=76 TEXT='1278 bp 1730 bp 1283 bp 1240 bp
';
  TEXT TAXON=77 TEXT='1278 bp 1730 bp 1283 bp 1240 bp
';
  TEXT TAXON=78 TEXT='1278 bp 1730 bp 1283 bp 1240 bp
';
  TEXT TAXON=79 TEXT='Gsiphonifera_TIIb_CA-G.sII6B_NA_AF102228 1278 bp 1730 bp 1283 bp 1240 bp
';
  TEXT TAXON=80 TEXT='1278 bp 1730 bp 1283 bp 1240 bp
';
  TEXT TAXON=81 TEXT='1278 bp 1730 bp 1283 bp 1240 bp
';
  TEXT TAXON=82 TEXT='1278 bp 1730 bp 1283 bp 1240 bp
';
  TEXT TAXON=83 TEXT='1278 bp 1730 bp 1283 bp 1240 bp
';
  TEXT TAXON=84 TEXT='1278 bp 1730 bp 1283 bp 1240 bp
';
  TEXT TAXON=85 TEXT='Gsiphonifera_Ia1_Gsip1a2.BR-BR14SIPI_NA_JQ743484 1278 bp 1730 bp 1283 bp 1240 bp
';
  TEXT TAXON=86 TEXT='1278 bp 1730 bp 1283 bp 1240 bp
';
  TEXT TAXON=87 TEXT='1278 bp 1730 bp 1283 bp 1240 bp
';
  TEXT TAXON=88 TEXT='1121 bp 1730 bp 1283 bp 1240 bp
';
  TEXT TAXON=89 TEXT='1121 bp 1730 bp 1283 bp 1240 bp
';
  TEXT TAXON=90 TEXT='1121 bp 1730 bp 1283 bp 1240 bp
';
  TEXT TAXON=91 TEXT='1121 bp 1730 bp 1283 bp 1240 bp
';
  TEXT TAXON=92 TEXT='1121 bp 1730 bp 1283 bp 1240 bp
';
  TEXT TAXON=93 TEXT='1121 bp 1730 bp 1283 bp 1240 bp
';
  TEXT TAXON=94 TEXT='1121 bp 1730 bp 1283 bp 1240 bp
';
  TEXT TAXON=95 TEXT='1121 bp 1730 bp 1283 bp 1240 bp
';
  TEXT TAXON=96 TEXT='1121 bp 1730 bp 1283 bp 1240 bp
';
  TEXT TAXON=97 TEXT='1121 bp 1730 bp 1283 bp 1240 bp
';
  TEXT TAXON=98 TEXT='1121 bp 1730 bp 1283 bp 1240 bp
';
  TEXT TAXON=99 TEXT='1121 bp 1730 bp 1283 bp 1240 bp
';
  TEXT TAXON=100 TEXT='1121 bp 1730 bp 1283 bp 1240 bp
';
  TEXT TAXON=101 TEXT='1121 bp 1730 bp 1283 bp 1240 bp
';
  TEXT TAXON=102 TEXT='1121 bp 1730 bp 1283 bp 1240 bp
';
  TEXT TAXON=103 TEXT='1121 bp 1730 bp 1283 bp 1240 bp
';
  TEXT TAXON=104 TEXT='1121 bp 1730 bp 1283 bp 1240 bp
';
  TEXT TAXON=105 TEXT='1121 bp 1730 bp 1283 bp 1240 bp
';
  TEXT TAXON=106 TEXT='1121 bp 1730 bp 1283 bp 1240 bp
';
  TEXT TAXON=107 TEXT='1121 bp 1730 bp 1283 bp 1240 bp
';
  TEXT TAXON=108 TEXT='1121 bp 1730 bp 1283 bp 1240 bp
';
  TEXT TAXON=109 TEXT='1121 bp 1730 bp 1283 bp 1240 bp
';
  TEXT TAXON=110 TEXT='1121 bp 1730 bp 1283 bp 1240 bp
';
  TEXT TAXON=111 TEXT='1121 bp 1730 bp 1283 bp 1240 bp
';
  TEXT TAXON=112 TEXT='1121 bp 1730 bp 1283 bp 1240 bp
';
  TEXT TAXON=113 TEXT='1121 bp 1730 bp 1283 bp 1240 bp
';
  TEXT TAXON=114 TEXT='1121 bp 1730 bp 1283 bp 1240 bp
';
  TEXT TAXON=115 TEXT='1121 bp 1730 bp 1283 bp 1240 bp
';
  TEXT TAXON=116 TEXT='1121 bp 1730 bp 1283 bp 1240 bp
';
  TEXT TAXON=117 TEXT='1121 bp 1730 bp 1283 bp 1240 bp
';
  TEXT TAXON=118 TEXT='1121 bp 1730 bp 1283 bp 1240 bp
';
  TEXT TAXON=119 TEXT='1121 bp 1730 bp 1283 bp 1240 bp
';
  TEXT TAXON=120 TEXT='1121 bp 1730 bp 1283 bp 1240 bp
';
  TEXT TAXON=121 TEXT='1121 bp 1730 bp 1283 bp 1240 bp
';
  TEXT TAXON=122 TEXT='1121 bp 1730 bp 1283 bp 1240 bp
';
  TEXT TAXON=123 TEXT='1121 bp 1730 bp 1283 bp 1240 bp
';
  TEXT TAXON=124 TEXT='1121 bp 1730 bp 1283 bp 1240 bp
';
  TEXT TAXON=125 TEXT='1121 bp 1730 bp 1283 bp 1240 bp
';
  TEXT TAXON=126 TEXT='1121 bp 1730 bp 1283 bp 1240 bp
';
  TEXT TAXON=127 TEXT='1121 bp 1730 bp 1283 bp 1240 bp
';
  TEXT TAXON=128 TEXT='1121 bp 1730 bp 1283 bp 1240 bp
';
  TEXT TAXON=129 TEXT='1121 bp 1730 bp 1283 bp 1240 bp
';
  TEXT TAXON=130 TEXT='1121 bp 1730 bp 1283 bp 1240 bp
';
  TEXT TAXON=131 TEXT='1121 bp 1730 bp 1283 bp 1240 bp
';
  TEXT TAXON=132 TEXT='1121 bp 1730 bp 1283 bp 1240 bp
';
  TEXT TAXON=133 TEXT='1121 bp 1730 bp 1283 bp 1240 bp
';
  TEXT TAXON=134 TEXT='1121 bp 1730 bp 1283 bp 1240 bp
';
  TEXT TAXON=135 TEXT='1121 bp 1730 bp 1283 bp 1240 bp
';
  TEXT TAXON=136 TEXT='1121 bp 1730 bp 1283 bp 1240 bp
';
  TEXT TAXON=137 TEXT='1121 bp 1730 bp 1283 bp 1240 bp
';
  TEXT TAXON=138 TEXT='1121 bp 1730 bp 1283 bp 1240 bp
';
  TEXT TAXON=139 TEXT='1121 bp 1730 bp 1283 bp 1240 bp
';
  TEXT TAXON=140 TEXT='1121 bp 1730 bp 1283 bp 1240 bp
';
  TEXT TAXON=141 TEXT='1121 bp 1730 bp 1283 bp 1240 bp
';
  TEXT TAXON=142 TEXT='1121 bp 1730 bp 1283 bp 1240 bp
';
  TEXT TAXON=143 TEXT='1121 bp 1730 bp 1283 bp 1240 bp
';
END;
