# Supplementary material for: SSU rDNA Divergence in Planktonic Foraminifera: Molecular Taxonomy and Biogeographic Implications
Source: PLoS One. 2014 Aug 13;9(8):e104641. doi: 10.1371/journal.pone.0104641 (PMC4131912; doi:10.1371/journal.pone.0104641)
Supplement: File S1 — Sequence alignments, PhyML trees used for patristic distance calculation, BEAST ultrametric trees and patristic distance matrices. (ZIP) [file pone.0104641.s004.zip › File S2/alignements GMYC/Spinose_A1.nex]

#NEXUS
[saved by seaview on Mon Apr 08 13:40:31 2013]
BEGIN DATA;
  DIMENSIONS NTAX=58 NCHAR=1115;
  FORMAT DATATYPE=DNA
  GAP=-
  ;
MATRIX
[1] 'Gconglobatus_U_OKI-2_1_AB263466'
----------caagcgcgtggagcatgtggcttaatttgactcaacacgggaaatcttac
cgggtccggacataccgaggattgacagacagttaact-tgcccta----cctataggag
ctaggttctaaacctaatagctctttcatgattatatgataggtggtgcatggccgttct
tagttcgtggagtgatctgtctgcttaattgcgtttcaaaatatgaatttgagtaccagg
tcccaagtgtttcaagtaaatctgtctc---tgagtgtgaactgt-atctcttcggatat
gcgactatcactcttaggcaattatgatttgcttgtagcccctggtactcttttgaacgc
aacggacgtgattgcaaccccttgttgagtttgcttctcttaggaactctacgtctactg
atccacctacc--------------ttagcaggta-ggtggtgaggtggataaactcggg
ggactgctgactataaccatttctcaaaacagaggaaggttgcggcaataacaggtctgt
gatgccctcagatgtccc-gggctgcacacgtgctacaatgagtagcgcagtgtgtacat
tttgaagagtgataggtgctg-gggttgtacattttaaagggctcgtcctagtaaccaac
cgcccccaagcatctatcaaccttccctttacagggtgggtaacctcttcgaagtgctgg
tttgatttccctagtgtttgtcataataatcctcgtcgcacctactctaggacatagtga
acattgtagactttgtcataatgattcccgtcttaggtttgc-gacgcatgcttttc---
--ctggttg----------------------actcatcgtgggaactgattcttgtaatt
atttgtcacggttcaaccaggaatgccttgtactggcggctcattaaaccgctcggtata
cgtccctgccctttgtacacaccgcccgtcgctcttaccgatgactttgactgtgagtag
gctggatcg--aaatgggaaagctgtcaaacagttagagttaaaggaaagagaagtcgta
acaaggcatcagtaggtgaacctgctgaggatca
-
[2] 'Gconglobatus_U_OKI-1_1_AB263465'
----------caagcgcgtggagcatgtggcttaatttgactcaacacgggaaatcttac
cgggtccggacataccgaggattgacagacagttaact-tgcccta----cctatatgag
ctaggttctaaacctaatagctctttcatgattatatgataggtggtgcatggccgttct
tagttcgtggagtgatctgtctgcttaattgcgtttcaaaatatgaatttgagtaccagg
ttccaagtgtttcaagtaaatctgtctc---tgagtgtgaactgt-atctcttcggatat
gcgactatcactcttaggcaattatgatttgcttgtagcccctggtactcttttgaacgc
aacggacgtgattgcaaccccttgttgagtttgcttctcttaagaactctacgtctactg
atccacctacc--------------ttagcgggta-ggtggtgaggtggataaactcggg
ggactgctgactataaccatttctcaaaacagaagaaggttgcggcaataacaggtctgt
gatgccctcagatgtccc-gggctgcacacgtgctacaatgagtagcgcagtgtgcacat
tttgaagagtgataggtgctg-gggttgtacattttaaagggctcgtcctagtaaccaac
cgcccccaagcatctatcaaccttccctttacagggtgggtaacctcttcgaagtgctgg
tttgatttccctagtgtttgtcataataatcctcgtcgcacctactctaggacatagtga
acattgtagactttgtcataatgattcccgtcttaggtttgc-gacgcatgcttttc---
--ctggttg----------------------actcatcgtgggaactgattcttgtaatt
atttgtcacggctcaaccaggaatgccttgtactggcggctcattaaaccgctcggtata
cgtccctgccctttgtacacaccgcccgtcgctcttaccgatgactttgactgtgagtag
gctggatcg--aaatgggaaagctgtcaaacagtaagagttaaaggaaagagaagtcgta
acaaggcatcagtaggtgaacctgctgaggatc--
[3] Gconglobatus_U_NA_NA_U80790
---ggcaccacaagcgcgtggagcatgtggcttaatttgactcaaccggggaaatcttac
cgggtccggacataccgaggattgacagacagttaact-tgcccta----cctataggag
ctaggttctaaacctaatagctctttcatgattatatgataggtggtgcatggccgttct
tagttcgtggagtgatctgtctgcttaattgcgtttcaaa-tatgaatttgagtaccagg
tcccaagtgtttcaagtaaatctgtctc---tgagtgtgaactgt-atctcttcggatat
gcgactatcactcttaggcaactatgatctgcttgtagcccctggtactcttttgaacgc
aacggacgtgattgcaaccccttgttgagtttgcttctcttaggaactctacgtctactg
atccacctacc--------------ttagcgggta-ggtggtgaggtggataaactcggg
ggactgctgactataaccatttctcaaaacaaaggaaggttgcggcaataacaggtctgt
gatgccctcagatgtccc-gggctgcacacgtgctacaatgagtagcgcagtgtgcacat
tttgaagagtgataggtgctg-gggttgtacattttaaagggctcgtcctagtaaccaac
cgcccccaagcatctatcaaccttccctttacagggtgggtaacctcttcgaagtgctgg
tttgatttccctagtgtttgtcataataatcctcgtcgcacctactctaggacatagtga
acattgtagactttgtcataatgattcccgtcttaggtttgc-gacgcatgcttttc---
--ctggttg----------------------actcatcgtgggaactgattcttgtaatt
atttgtcacggttcaaccaggaatgccttgtactggcggctcattaaaccgctcggtata
cgtccctgccctttgtacacaccgcccgtcgctcttaccgatgactttgactgtgagtag
gctggatcg--aaatgggaaagctgtcaaacagttagagttaaaggaaagagaagtcgta
acaaggc----------------------------
[4] Gconglobatus_U_PR11_PR11001_Z83967
aagggcaccacaagcgcgtggagcatgtggcttaatttgactcaacacgggaaatcttgc
cgggtccggacataccgaggattgacagacagttaact-tgcccta----cctataggag
ctaggttctaaacctaatagctctttcatgattatatgataggtggtgcatggccgttct
tagttcgtggagtgatctgtctgcttaattgcgtttcaaaatatgaatttgagtaccagg
tcccaagtgtttcaagtaaatctgtctc---tgagtgtgaactgt-atctcttcggatat
gcgactatcactcttaggcaattatgatttgcttgtagcccctggtactcttttgaacgc
aacggacgtgattgcaaccccttgttgagtttgcttctcttaggaactctacgtctactg
atccacctacc--------------ttagcgggta-ggtggtgaggtggataaactcggg
ggactgctgactataaccatttctcaaaacagaggaaggttgcggcaataacaggtctgt
gatgccctcagatgtccc-gggctgcacgcgtgctacaatgagtagcgcagtgtgcacat
tttgaagagtgaataaggt-gctgggtgtacattttaaagggctcgtcctagtaaccaac
cgcccccaagcatctatcaacctt-cctttacagggtgggtaacctcttcgaagtgctgg
tttgatttccctagtgtttgtcataataatcctcgtcgcacctactctaggacatagtga
acattgtagactttgtcataatgattcccgtcttaggtttgc-gacgcatgcttttc---
--ctggttg----------------------actcatcgtgggaactgattcttgtaatt
atttgtcacggttcaaccaggaatgccttgtactggcggctcattaaaccgctcggtata
cgtccctgccctttgtacacaccgcccgtcgctcttaccgatgactttgactgtgagtaa
gctggatcg--aaatgggaaagctgtcaaacagttagagttaaaggaaagagaagtcgta
acaaggcatcggtaggtgaacct------------
[5] Gruber_sl_55_27_EU012483
AAGGGCACCACAAGCGCGTGGAGCATGTGGCTTAATTTGACTCAACACGGGAAATCTTAC
CGGGTCCGGACATACCGAGGATTGACAGACTGTTAACTACAACACA---------TGCTG
CTAAGTTTTAAACTTAATAGCTCTTTCATGATTATATGATAGGTGGTGCATGGCCGTTCT
TAGTTCGTGGAGTGATCTGTCTGCTTAATTGCGTTTCAAAATCTAAACCTGAGCGACAAG
------GTGCTGCTATCGAAACTGTCTT---TGAGTGTGAACTAT-AAGTCTTTTGACTT
ATGACCATCACTC-TAGACGTTTATGTTTTGGTGTTGGCCCTTGATGCTCATTTGAACGC
AACGGACGTGATTGCAACCCCTTGTTGAGATTTATCC------GATCTCTACGTTCACTG
AACCACACTCT--------------TTAGCGAGAGCAGTGGGGATGTGGATAAACTCGGG
GGACTGCTGACTATAAACTTTTCTCAAACCAGAGGAAGGTTGCGGCAATAACAGGTCTGT
GATGCCCTCAGATGTTCC-GGGCTGCACACGTGCTACATTTAGTAGCGCAGTGTGCACA-
TTAATAGAGTGATAGGTTCCGTGGTTTGTACATTTTA-AGGGCTCGTCCTAGTAACCAA-
AGCTCCACGGGACATATCAACCTTCCCCTTACAGGGCGGGTAACCTCTTCGAAGTGCTGG
CATGATTTCCCTAGT-TTTGGCATTTGAATCCTTGTCGCAGCAGCCCTGAGACGTAGTGA
ACGC----------TGCAAAGTGATTCCAGTCTTAGGTTTGC-GACACATGCAATTC---
--CTGGTTG----------------------ACTCATCGTGGGGACTGATTCTTGTAATT
ATTTTTCACGGTTCAACCAGGAATGCCTTGTACCGGCGGCTCATTAAACCGCTGGGAATA
CGTCCCTGCCCTTTGTACACACCGCCCGTCGCTCTTACCGATGACTTTGACTGTGAGTAG
GACTGACCGTTTATCGGGAAATCCGTCGAACAGTTAGAGTTAAAGGAAAGAGAAGTCGTA
ACAAGGCATCAGTAGGTGAACCTGCAGAAGGATCA
[6] Gruber_sl_23_10_EU012464
AAGGGCACCACAAGCGCGTGGAGCATGTGGCTTAATTTGACTCAACACGGGAAATCTTAC
CGGGTCCGGACATACCGAGGATTGACAGACTGTTAACTGCAACACA---------TGCTG
CTAAGTTTTAAACTTAATAGCTCTTTCATGATTATATGATAGGTGGTGCATGGCCGTTCT
TAGTTCGTGGAGTGATCTGTCTGCTTAATTGCGTTTCAAAATCTAAACCTGAGCGACAAG
------GTGCTGCTATCGAAACTGTCTT---TGAGTGTGAACTAT-AAGTCTTTTGACTT
ATGACCATCACTC-TAGACGTTTATGTTTTGGTGTTGGCCCTTGATGCTCATTTGAACGC
AACGGACGTGATTGCAACCCCTTGTTGAGATTTATCC------GATCTCTACGTTCACTG
AACCACACTCT--------------TTAGCGAGAGCAGTGGGGATGTGGATAAACTCGGG
GGACTGCTGACTATAAACTTTTCTCAAACCAGAGGAAGGTTGCGGCAATAACAGGTCTGT
GATGCCCTCAGATGTTCC-GGGCTGCACACGTGCTACATTTAGTAGCGCAGTGTGCACA-
TTAATAGAGTGATAGGTTCCGTGGTTTGTACATTTTA-AGGGCTCGTCCTAGTAACCAA-
AGCTCCACGGGACATATCAACCTTCCCCTTACAGGGCGGGTAACCTCTTCGAAGTGCTGG
CATGATTTCCCTAGT-TTTGGCATTTGAATCCTTGTCGCAGCAGCCCTGAGACGTAGTGA
ACGC----------TGCAAAGTGATTCCAGTCTTAGGTTTGC-GACACATGCAATTC---
--CTGGTTG----------------------ACTCATCGTGGGGACTGATTCTTGTAATT
ATTTTTCACGGTTCAACCAGGAATGCCTTGTACCGGCGGCTCATTAAACCGCTGGGAATA
CGTCCCTGCCCTTTGTACACACCGCCCGTCGCTCTTACCGATGACTTTGACTGTGAGTAG
GACTGACCGTTTATCGGGAAATCCGTCGAACAGTTAGAGTTAAAGGAAAGAGAAGTCGTA
ACAAGGCATCAGTAGGTGAACCTGCAGAAGGATCA
[7] Gruber_sl_46_24_EU012481
AAGGGCACCACAAGCGCGTGGAGCATGTGGCTTAATTTGACTCAACACGGGAAATCTTAC
CGGGTCCGGACATACCGAGGATTGACAGACTGTTAACTGCAACACA---------TGCTG
CTAGGTTTTAAACTTAATAGCTCTTTCATGATTATATGATAGGTGGTGCATGGCCGTTCT
TAGTTCGTGGAGTGATCTGTCTGCTTAATTGCGTTTCAAAATCTAAACCTGAGCGACAAG
------GTGCTGCTATCGAAACTGTCTT---TGAGTGTGAACTAT-AAGTCTTTTGACTT
ATGACCATCACTC-TAGACGTTTATGTTTTGGTGTTGGCCCTTGATGCTCATTTGAACGC
AACGGACGTGATTGCAACCCCTTGTTGAGATTTATCC------GATCTCTACGTTCACTG
AACCACACTCT--------------TTAGCGAGAGCAGTGGGGATGTGGATAAACTCGGG
GGACTGCTGACTATAAACTTTTCTCAAACCAGAGGAAGGTTGCGGCAATAACAGGTCTGT
GATGCCCTCAGATGTTCC-GGGCTGCACACGTGCTACATTTAGTAGCGCAGTGTGCACA-
TTAATAGAGTGATAGGTTCCGTGGTTTGTACATTTTA-AGGGCTCGTCCTAGTAACCAA-
AGCTCCACGGGACATATCAACCTTCCCCTTACGGGGCGGGTAACCTCTTCGAAGTGCTGG
CATGATTTCCCTAGT-TTTGGCATTTGAATCCTTGTCGCAGCAGCCCTGAGACGTAGTGA
ACGC----------TGCAAAGTGATTCCAGTCTTAGGTTTGC-GACACATGCAATTC---
--CTGGTTG----------------------ACTCATCGTGGGGACTGATTCTTGTAATT
ATTTTTCACGGTTCAACCAGGAATGCCTTGTACCGGCGGCTCATTAAACCGCTGGGAATA
CGTCCCTGCCCTTTGTACACACCGCCCGTCGCTCTTACCGATGACTTTGACTGTGAGTAG
GACTGACCGTTTATCGGGAAATCCGTCGAACAGTTAGAGTTAAAGGAAAGAGAAGTCGTA
ACAAGGCATCAGTAGGTGAACCTGCAGAAGGATCA
[8] Gruber_sl_37_20_EU012478
AAGGGCACCACAAGCGCGTGGAGCATGTGGCTTAATTTGACTCAACACGGGAAATCTTAC
CGGGTCCGGACATACCGAGGATTGACAGACTGTTAACTGCAACACA---------TGCTG
CTAAGTTTTAAACTTAATAGCTCTTTCATGATTATATGATAGGTGGTGCATGGCCGTTCT
TAGTTCGTGGAGTGATCTGTCTGCTTAATTGCGTTTCAAAATCTAAACCTGAGCGACAAG
------GTGCTGCTATCGAAACTGTCTT---TGAGTGTGAACTAT-AAGTCTTTTGACTT
ATGACCATCACTC-TAGACGTTTATGTTTTGGTGTTGGCCCTTGATGCTCATTTGAACGC
AACGGACGTGATTGTAACCCCTTGTTGAGATTTATCC------GATCTCTACGTCCACTG
AACCACACTCT--------------TTAGCGAGAGCAGTGGGGATGTGGATAAACTCGGG
GGACTGCTGACTATAAACTTTTCTCAAACCAGAGGAAGGTTGCGGCAATAACAGGTCTGT
GATGCCCTCAGATGTTCC-GGGCTGCACACGTGCTACATTTAGTAGCGCAGTGTGCACA-
TTAATAGAGTGATAGGTTCCGTGGTTTGTACATTTTA-AGGGCTCGTCCTAGTAACCAA-
AGCTCCACGGGACATATCAACCTTCCCCTTACAGGGCGGGTAACCTCTTCGAAGTGCTGG
CATGATTTCCCTAGT-TTTGGCATTTGAATCCTTGTCGCAGCAGCCCTGAGACGTAGTGA
ACGC----------TGCAAAGTGATTCCAGTCTTAGGTTTGC-GACACATGCAATTC---
--CTGGTTG----------------------ACTCATCGTGGGGACTGATTCTTGTAATT
ATTTTTCACGGTTCAACCAGGAATGCCTTGTACCGGCGGCTCATTAAACCGCTGGGAATA
CGTCCCTGCCCTTTGTACACACCGCCCGTCGCTCTTACCGATGACTTTGACTGTGAGTAG
GACTGACCGTTTATCGGGAAATCCGTCGAACAGTTAGAGTTAAAGGAAAGAGAAGTCGTA
ACAAGGCATCAGTAGGTGAACCTGCAGAAGGATCA
[9] Gruber_sl_33_14_EU012473
AAGGGCACCACAAGAGCGTGGAGCATGTGGCTTAATTTGACTCAACACGGGAAATCTTAC
CGGGTCCGGACATACCGAGGATTGACAGACTGTTAACTGCAACACA---------TGCTG
CTAAGTTTTAAACTTAATAGCTCTTTCATGATTATATGATAGGTGGTGCATGGCCGTTCT
TAGTTCGTGGAGTGATCTGTCTGCTTAATTGCGTTTCAAAATCTAAACCTGAGCGACAAG
------GTGCTGCTATCGAAACTGTCTT---TGAGTGTGAACTAT-AAGTCTTTTGACTT
ATGACCATCACTC-TAGACGTTTATGTTTTGGTGTTGGCCCTTGATGCTCATTTGAACGC
AACGGACGTGATTGCAACCCCTTGTTGAGATTTATCC------GATCTCTACGTTCACTG
AACCACACTCT--------------TTAGCGAGAGCAGTGGGGATGTGGATAAACTCGGG
GGACTGCTGACTATAAACTTTTCTCAAACCAGAGGAAGGTTGCGGCAATAACAGGTCTGT
GATGCCCTCAGATGTTCC-GGGCTGCACACGTGCTACATTTAGTAGCGCAGTGTGCACA-
TTAATAGAGTGATAGGTTCCGTGGTTTGTACATTTTA-AGGGCTCGTCCTAGTAACCAA-
AGCTCCACGGGACATATCAACCTTCCCCTTACAGGGCGGGTAACCTCTTCGAAGTGCTGG
CATGATTTCCCTAGT-TTTGGCATTTGAATCCTTGTCGCAGCAGCCCTGAGACGTAGTGA
ACGC----------TGCAAAGTGATTCCAGTCTTAGGTTTGC-GACACATGCAATTC---
--CTGGTTG----------------------ACTCATCGTGGGGACTGATTCTTGTAATT
ATTTTTCACGGTTCAACCAGGAATGCCTTGTACCGGCGGCTCATTAAACCGCTGGGAATA
CGTCCCTGCCCTTTGTACACACCGCCCGTCGCTCTTACCGATGACTTTGACTGTGAGTAG
GACTGACCGTTTATCGGGAAATCCGTCGAACAGTTAGAGTTAAAGGAAAGAGAAGTCGTA
ACAAGGCATCAGTAGGTGAACCTGCAGAAGGATCA
[10] Gruber_sl_34_14_EU012475
AAGGGCACCACAAGAGCGTGGAGCATGTGGCTTAATTTGACTCAACACGGGAAATCTTAC
CGGGTCCGGACATACCGGGGATTGACAGACTGTTAACTGCAACACA---------TGCTG
CTAAGTTTTAAACTTAATAGCTCTTTCATGATTATATGATAGGTGGTGCATGGCCGTTCT
TAGTTCGTGGAGTGATCTGTCTGCTTAATTGCGTTTCAAAATCTAAACCTGAGCGACAAG
------GTGCTGCTATCGAAACTGTCTT---TGAGTGTGAACTAT-AAGTCTTTTGACTT
ATGACCATCACTC-TAGACGTTTATGTTTTGGTGTTGGCCCTTGATGCTCATTTGAACGC
AACGGACGTGATTGCAACCCCTTGTTGAGATTTATCC------GATCTCTACGTTCACTG
AACCACACTCT--------------TTAGCGAGAGCAGTGGGGATGTGGATAAACTCGGG
GGACTGCCGACTATAAACTTTTCTCAAACCAGAGGAAGGTTGCGGCAATAACAGGTCTGT
GATGCCCTCAGATGTTCC-GGGCTGCACACGTGCTACATTTAGTAGCGCAGTGTGCACA-
TTAATAGAGTGATAGGTTCCGTGGTTTGTACATTTTA-AGGGCTCGTCCTAGTAACCAA-
AGCTCCACGGGACATATCAACCTTCCCCTTACAGGGCGGGTAACCTCTTCGAAGTGCTGG
CATGATTTCCCTAGT-TTTGGCATTCGAATCCTTGTCGCAGCAGCCCTGAGACGTAGTGA
ACGC----------TGCAAAGTGATTCCAGTCTTAGGTTTGC-GACACATGCAATTC---
--CTGGTTG----------------------ACTCATCGTGGGGACTGATTCTTGTAATT
ATTTTTCACGGTTCAACCAGGAATGCCTTGTACCGGCGGCTCATTAAACCGCTGGGAATA
CGTCCCTGCCCTTTGTACACACCGCCCGTCGCTCTTACCGATGACTTTGACTGTGAGTAG
GACTGACCGTTTATCGGGAAATCCGTCGAACAGTTAGAGTTAAAGGAAAGAGAAGTCGTA
ACAAGGCATCAGTAGGTGAACCTGCAGAAGGATCA
[11] Gruber_sl_37_18_EU012476
AAGGGCACCACAAGCGCGTGGAGCATGTGGCTTAATTTGACTCAACACGGGAAATCTTAC
CGGGTCCGGACATACCGAGGATTGACAGACTGTTAACTGCAACACA---------TGCTG
CTAAGTTTTAAACTTAATAGCTCTTTCATGATTATATGATAGGTGGTGCATGGCCGTTCT
TAGTTCGTGGAGTGATCTGTCTGCTTAATTGCGTTTCAAAATCTAAACCTGAGCGACAAG
------GTGCTGCTATCGAAACTGTCTT---TGAGTGTGAACTAT-AAGTCTTTTGACCT
ATGACCATCACTC-TAGACGTTTATGTTTTGGTGTTGGCCCTTGATGCTCATTTGAACGC
AACGGACGTGATTGCAACCCCTTGTTGAGATTTATCC------GATCTCTACGTTCACTG
AACCACACTCT--------------TTAGCGAGAGCAGTGGGGATGTGGATAAACTCGGG
GGACTGCTGACTATAAACTTTTCTCAAACCAGAGGAAGGTTGCGGCAATAACAGGTCTGT
GATGCCCTCAGATGTTCC-GGGCTGCACACGTGCTACATTTAGTAGCGCAGTGTGCACA-
TTAATAGAGTGATAGGTTCCGTGGTTTGTACATTTTA-AGGGCTCGTCCTAGTAACCAA-
AGCTCCACGGGACATATCAACCTTCCCCTTACAGGGCGGGTAACCTCTTCGAAGTGCTGG
CATGATTTCCCTAGT-TTTGGCATTTGAATCCTTGCCGCAGCAGCCCTGAGACGTAGTGA
ACGC----------TGCAAAGTGATTCCAGTCTTAGGTTTGC-GACACATGCAATTC---
--CTGGTTG----------------------ACTCATCGTGGGGACTGATTCTTGTAATT
ATTTTTCACGGTTCAACCAGGAATGCCTTGTACCGGCGGCTCACTAAACCGCTGGGAATA
CGTCCCTGCCCTTTGTACACACCGCCCGTCGCTCTTACCGATGACTTTGACTGTGAGTAG
GACTGACCGTTTATCGGGAAATCCGTCGAACAGTTAGAGTTAAAGGAAAGAGAAGTCGTA
ACAAGGCATCAGTAGGTGAACCTGCAGAAGGATCA
[12] Gruber_sl_46_22_EU012480
AAGGGCACCACAAGCGCGTGGTGCATGTGGCTTAATTTGACTCAACACGGGAAATCTTAC
CGGGTCCGGACATACCGAGGATTGACAGACTGTTAACTGCAACACA---------TGCTG
CTAAGTTTTAAACTTAATAGCTCTTTCATGATTATATGATAGGTGGTGCATGGCCGTTCT
TAGTTCGTGGAGTGATCTGTCTGCTTAATTGCGTTTCAAAATCTAAACCTGAGCGACAAG
------GTGCTGCTATCGAAACTGTCTT---TGAGTGTGAACTAT-AAGTCTTTTGACTT
ATGACCATCACTC-TAGACGTTTATGTTTTGGTGTTGGCCCTTGATGCTCATTTGAACGC
AACGGACGTGATTGCAACCCCTTGTTGAGATTTATCC------GATCTCTACGTTCACTG
AACCACACTCT--------------TTAGCGAGAGCAGTGGGGATGTGGATAAACTTGGG
GGACTGCTGACTATAAACTTTTCTCAAACCAGAGGAAGGTTGCGGCAATAACAGGTCTGT
GATGCCCTCAGATGTTCC-GGGCTGCACACGTGCTACATTTAGTAGCGCAGTGTGCACA-
TTAATAGAGTGATAGGTTCCGTGGTTTGTACATTTTA-AGGGCTCGTCCTAGTAACCAA-
AGCTCCACGGGACATATCAACCTTCCCCTTACAGGGCGGGTAACCTCTTCGAAGTGCTGG
CATGATTTCCCTAGT-TTTGGCATTTGAATCCTTGTCGCAGCAGCCCTGAGACGTAGTGA
ACGC----------TGCAAAGTGATTCCAGTCTTAGGTTTGC-GACACATGCAATTC---
--CTGGTTG----------------------ACTCATCGTGGGGACTGATTCTTGTAATT
ATTTTTCACGGTTCAACCAGGAATGCCTTGTACCGGCGGCTCATTAAACCGCTGGGAATA
CGTCCCTGCCCTTTGTACACACCGCCCGTCGCTCTTACCGATGACTTTGACTGTGAGTAG
GACTGACCGTTTATCGGGAAATCCGTCGAACAGCTAGAGTTAAAGGAAAGAGAAGTCGTA
ACAAGGCATCAGTAGGTGAACCTGCAGAAGGATCA
[13] Gruber_sl_46_21_EU012479
AAGGGCACCACAAGCGCGTGGAGCATGTGGCTTAATTTGACTCAACACGGGAAATCTTAC
CGGGTCCGGACATACCGAGGATTGACAGACTGTTAACTGCAACACA---------TGCTG
CTAAGTTTTAAACTTAATAGCTCTTTCATGATTATATGATAGGTGGTGCATGGCCGTTCT
TAGTTCGTGGAGTGATCTGTCTGCCTAATTGCGTTTCAAAATCTAAACCTGAGCGACAAG
------GTGCTGCTATCGAAACTGTCTT---TGAGTGCGAACTAT-AAGTCTTTTGACTT
ATGACCATCACTC-TAGACGTTTATGTTTTGGTGTTGGCCCTTGATGCTCATTTGAACGC
AACGGACGTGATTGCAACCCCTTGTTGAGATTTATCC------GATCTCTACGTTCACTG
AACCACACTCT--------------TTAGCGAGAGCAGTGGGGATGTGGATAAACTCGGG
GGACTGCTGACTATAAACTTTTCTCAAACCAGAGGAAGGTTGCGGCAATAACAGGTCTGT
GATGCCCTCAGATGTTCC-GGGCTGCACACGTGCTACATTTAGTAGCGCAGTGTGCACA-
TTAATAGAGTGATAGGTTCCGTGGTTTGTACATTCTA-AGGGCTCGTCCTAGTAACCAA-
AGCTCCACGGGACATATCAACCTTCCCCTTACAGGGCGGGTAACCTCTTCGAAGTGCTGG
CATGATTTCCCTAGT-TTTGGCATTTGAATCCTTGTCGCAGCAGCCCTGAGACGTAGTGA
ACGC----------TGCAAAGTGATTCCAGTCTTAGGTTTGC-GACACATGCAATTC---
--CTGGTTG----------------------ACTCATCGTGGGGACTGATTCTTGTAATT
ATTTTTCACGGTTCAACCAGGAATGCCTTGTACCGGCGGCTCAGTAAACCGCTGGGAATA
CGTCCCTGCCCTTTGTACACACCGCCCGTCGCTCTTACCGATGACTTTGACTGTGAGTAG
GACTGACCGTTTATCGGGAAATCCGTCGAACAGTTAGAGTTAAAGGAAAGAGAAGTCGTA
ACAAGGCATCAGTAGGTGAACCTGCAGAAGGATCA
[14] Gruber_sl_23_9_EU012463
AAGGGCACCACAAGCGCGTGGAGCATGTGGCTTAATTTGACTCAACACGGGAAGTCTTAC
CGGGTCCGGACATACCGAGGATTGACAGACTGTTAACTGCAACACA---------TGCTG
CTAAGTTTTAAACTTAATAGCTCTTTCATGATTATATGATAGGTGGTGCATGGCCGTTCT
TAGTTCGTGGAGTGATCTGTCTGCTTAATTGCGTTTCAAAATCTAAACCTGAGCGACAAG
------GTGCTGCTATCGAAACTGTCTT---TGAGTGTGAACTAT-AAGTCTTTTGACTT
ACAACCATCACTC-TAGACGTTTATGTTTTGGTGTTGGCCCTTGATGCTCATTTGAACGC
AACGGACGTGATTGCAACCCCTTGTTGAGATTTATCC------GATCTCTACGTTCACTG
AACCACACTCT--------------TTAGCGAGAGCAGTGGGGATGTGGATAAACTCGGG
GGACTGCTGACTATAAACTTTTCTCAAACCAGAGGAAGGTTGCGGCAATAACAGGTCTGT
GATGCCCTCAGATGTTCC-GGGCTGCACACGTGCTACATTTAGTAGCGCAGTGTGCACA-
TTAATAGAGTGATAGGTTCCGTGGTTTGTACATTTTA-AGGGCTCGTCCTAGTAACCAA-
AGCTCCACGGGACATATCAACCTTCCCCTTACAGGGCGGGTAACCTCTTCGAAGTGCTGG
CATGATTTCCCTAGT-TTTGGCATTTGAATCCTTGTCGCAGCAGCCCTGAGACGTAGTGA
ACGC----------TGCAAAGTGATTCCAGTCTTAGGCTTGC-GACACATGCAATTC---
--CTGGTTG----------------------ACTCATCGTGGGGACTGATTCTTGTAATT
ATTTTTCACGGTTCAACCAGGAATGCCTTGTACCGGCGGCTCATTAAACCGCGGGGAATA
CGTCCCTGCCCTTTGTACACACCGCCCGTCGCTCTTACCGATGACTTTGACTGTGAGTAG
GACTGACCGTTTATCGGGAAATCCGTCGAACAGTTAGAGTTAAAGGAAAGAGAAGTCGTA
ACAAGGCATCAGTAGGTGAACCTGCAGAAGGATCA
[15] Gruber_sl_34_13_EU012474
AAGGGCACCACAAGAGCGTGGAGCATGTGGCTTAATTTGACTCAACACGGGAAATCTTAC
CGGGTCCGGACATACCGAGGATTGACAGACTGTTAACTGCAACACA---------TGCTG
CTAAGTTTTAAACTTAATAGCTCTTTCATGATTATATGATAGGTGGTGCATGGCCGTTCT
TAGTTCGTGGAGTGATCTGTCTGCTTAATTGCGTTTCAAAATCTAAACCTGAGCGACAAG
------GTGCTGCTATCGAAACTGTCTT---TGAGTGTGAACTAT-AAGTCTTTTGACTT
ATGACCATCACTC-TAGACGTTTATGTTTTGGTGTTGGCCCTTGATGCTCATTTGAACGC
AACGGACGTGATTGCAACCCCTTGTTGAGATTTATCC------GATCTCTACGTTCACTG
AACCACACTCT--------------TTAGCGAGAGCAGTGGGGATGTGGACAAACTCGGG
GGACTGCTGACTATAAACTTTTCTCAAACCAGAGGAAGGTTGCGGCAATAACAGGTCTGT
GATGCCCTCGGATGTTCC-GGGCTGCACACGTGCTACATTTAGTAGCGCAGTGTGCACA-
TTAATAGAGTGATAGGTTCCGTGGTTTGTACATTTTA-AGGGCTCGTCCTAGTAACCAA-
AGCTCCACGGGACATATCAACCTTCCCTT-ACAGGGCGGGTAACCTCTTCGAAGTGCTGG
CATGATTTCCCTAGT-TTTGGCATTTGAATCCTTGTCGCAGCAGCCCTGAGACGTAGTGA
ACGC----------TGCAAAGTGATTCCAGTCTTAGGTTTGC-GACACATGCAATTC---
--CTGGTTG----------------------ACTCATCGTGGGGACTGATTCTTGTAATT
ATTTTTCACGGTTCAACCAGGAATGCCTTGTACCGGCGGCTCATTAAACCGCTGGGAATA
CGTCCCTGCCCTTTGTACACACCGCCCGTCGCTCTTACCGATGACTTTGACTGTGAGTAG
GACTGACCGTTTATCGGGAAATCCGTCGAACAGTTAGAGTTAAAGGAAAGAGAAGTCGTA
ACAAGGCATCAGTAGGTGAACCTGCAGAAGGATCA
[16] Gruber_sl_24_2_EU012467
AAGGGCACCACAAGCGCGTGGAGCATGTGGCTTAATTTGACTCAACACGGGAAATCTTAC
CGGGTCCGGACATACCGAGGATTGACAGACTGTTAACTGCAACACA---------TGCTG
CTAAGTTTTAAACTTAATAGCTCTTTCATGATTATATGATAGGTGGTGCATGGCCGTTCT
TAGTTCGTGGAGTGATCTGTCTGCTTAATTGCGTTTCAAAATCTAAACCTGAGCGACAAG
------GTGCTGCTATCGAAACTGTCTT---TGAGTGTGAACTAT-AAGTCTTTTGACTT
ATGACCATCACTC-TAGACGTTTATGTTTTGGTGTTGGCCCTTGATGCTCATCTGAACGC
AGCGGACGTGATTGCAACCCCTTGTTGAGATTTATCC------GATCTCTACGTTCACTG
AACCACACTCT--------------TTAGCGAGAGCAATGGGGATGTGGATAAACTCGGG
GGACTGCTGACTATAAACTTTTCTCAAACCAGAGGAAGGTTGCGGCAATAACAGGTCTGT
GATGCCCTCAGATGTTCC-GGGCTGCACACGTGCTACATTTAGTAGCGCAGTGTGCACA-
TTAATAGAGTGATAGGTTCCGTGGTTTGTACATTTTA-AGGGCTCGTCCTAGTAACCAA-
AGCTCCACGGGACATATCAACCTTCCCCTTACAGGGCGGGTAACCTCTTCGAAGTGCTGG
CATGATTTCCCTAGT-TTTGGCATTTGAATCCTTGTCGCAGCAGCCCTGAAACGTAGTGA
ACGC----------TGCAAAGTGATTCCAGTCTTAGGTTTGC-GACACATGCAATTC---
--CTGGTTG----------------------ACTCATCGTGGGGACTGATTCTTGTAATT
ATTTTTCACGGTTCAACCAGGAATGCCTTGTACCGGCGGCTCATTAAACCGCTGGGAATA
CGTCCCTGCCCTTTGTACACACCGCCCGTCGCTCTTACCGATGACTTTGACTGTGAGTAG
GACTGACCGTTTATCGGGAAATCCGTCGAACAGTTAGAGTTAAAGGAAAGAGAAGTCGTA
ACAAGGCATCAGTAGGTGAACCTG-AGAAGGATCA
[17] Gruber_sl_24_1_EU012466
AAGGGCACCACAAGCGCGTGGAGCCTGCGGCTTAATTTGACTCAACACGGGAAATCTTAC
CGGGTCCGGACATACCGAGGATTGACAGACTGTTAACTGCAACACA---------TGCTG
CTAAGTTTTAAACTTAATAGCTCTTTCATGATTATATGATAGGTGGTGCATGGCCGCTCT
TAGTTCGTGGAGTGATCTGTCTGCTTAATTGCGTTTCAAA-TCTAAACCTGAGCGACAAG
------GTGCTGCTATCGAAACTGTCTT---TGAGTGTGAACTAT-AAGTCTTTTGACTT
ATGACCATCACTC-TAGACGTTTATGTTTTGGTGTTGGCCCTTGATGCTCATTTGAACGC
AACGGACGTGATTGCAACCCCTTGTTGAGATTTATCC------GATCTCTACGTTCACTG
AACCACACTCT--------------TTAGCGAGAGCAGTGGGGATGTGGATAAACTCGGG
GGACTGCTGACTATAAACTTTTCTCAAACCAGAGGAAGGTTGCGGCAATAACAGGTCTGT
GATGCCCTCAGATGTTCC-GGGCTGCACACGTGCTACATTTAGTAGCGCAGTGTGCACA-
TTAATAGAGTGATAGGTTCCGTGGTTTGTACATTTTA-AGGGCTCGTCCTAGTAACCAA-
AGCTCCACGGGACATATCAACCTTCCCCTTACAGGGCGGGTAACCTCTTCGAAGTGCTGG
CATGATTTCCCTAGT-TTTGGCATTTGAATCCTTGTCGCAGCAGCCCTGAGACGTAGTGA
ACGC----------TGCAAAGTGATTCCAGTCTTAGGTTTGC-GACACATGCAATTC---
--CTGGTTG----------------------ACTCATCGTGGGGACTGATTCTTGTAATT
ATTTTTCACGGTTCAACCAGGAATGCCTTGTACCGGCGGCTCATTAAACCGCTGGGAATA
CGTCCCTGCCCTTTGTACACACCGCCCGTCGCTCTTACCGATGACTTTGACTGTGAGTAG
GACTGACCGTTTATCGGGAAATCCGTCGAACAGTTAGAGTTAAAGGAAAGAGAAGTCGTA
ACAAGGCATCAGTAGGTGAACCTGCAGAAGGATCA
[18] Gruber_IIa1_0264_DS_FM866182
------------AGCGCGTGGAGCATGTGGCTTAATTTGACTCAACACGGGAAATCTTAC
CGGGTCCGGACATACCGAGGATTGACAGACTGTTAACTGCAACACA---------AGCTG
CTAAGTTTTAAACTTAATAGCTCTTTCATGATTATATGATAGGTGGTGCATGGCCGTTCT
TAGTTCGTGGAGTGATCTGTCTGCTTAATTGCGTTTCAAAATTTAAACCTGAGCGACAAG
------GTGCTGCTATCGAAACTGTCTT---TGAGTGTGAACTAT-AAGTCTTTTGACTT
ATGACCATCACTC-TAGACGTTTATGTTTTGGTGTTGGCCCTTGATGCTCATTTGAACGC
AACGGACGTGATTGCAACCCCTTGTTGAGATTTATCC------GATCTCTACGTTCACTG
AACCACACTCT--------------TTAGCGAGAGCAGTGGGGATGTGGATAAACTCGGG
GGACTGCTGACTATAAACTTTTCTCAAACCAGAGGAAGGTTGCGGCAATAACAGGTCTGT
GATGCCCTCAGATGTTCC-GGGCTGCACACGTGCTACATTTAGTAGCGCAGTGTGCACA-
TTAATAGAGTGATAGGTTCCGTGGTTTGTACATTTTA-AGGGCTCGTCCTAGTAACCAA-
AGCTCCACGGGACATATCAACCTTCCCCTTACAGGGCGGGTAACCTCTTCGAAGTGCTGG
CATGATTTCCCTAGT-TTTGGCATTTGAATCCTTGTCGCAGCAGCCCTGAGACGTAGTGA
ACGC----------TGCAAAGTGATTCCAGTCTTAGGTTTGC-GACACATGCAATTC---
--CTGGTTG----------------------ACTCATCGTGGGGACTGATTCTTGTAATT
ATTTTTCACGGTTCAACCAGGAATGCCTTGTACCGGCGGCTCATTAAACCGCTGGGAATA
CGTCCCTGCCCTTTGTACACACCGCCCGTCGCTCTTAC----------------------
------------------------------------------------------------
-----------------------------------
[19] Gruber_IIa1_0216_DS_FM866173
-----------AAGCGCGTGGAGCATGTGGCTTAATTTGACTCAACACGGGAAATCTTAC
CGGGTCCGGACATACCGAGGATTGACAGACTGTTAACTGCAACACA---------TGCTG
CTAAGTTTTAAACTTAATAGCTCTTTCATGATTATATGATAGGTGGTGCATGGCCGTTCT
TAGTTCGTGGAGTGATCTGTCTGCTTAATTGCGTTTCAAAATTTAAACCTGAGCGACAAG
------GTGCTACTATCGAAACTGTCTT---TGAGTGTGAACTAT-AAGTCTTTTGACTT
ATGACCATCACTC-TAGACGTTTATGTTTTGGTGTTGGCCCTTGATGCTCATTTGAACGC
AACGGACGTGATTGCAACCCCTTGTTGAGATTTATCC------GATCTCTACGTTCACTG
AACCACACTCT--------------TTAGCGAGAGCAGTGGGGATGTGGATAAACTCGGG
GGACTGCTGACTATAAACTTTTCTCAAACCAGAGGAAGGTTGCGGCAATAACAGGTCTGT
GATGCCCTCAGATGTTCC-GGGCTGCACACGTGCTACATTTAGTAGCGCAGTGTGCACA-
TTAATAGAGTGATAGGTTCCGTGGTTTGTACATTTTA-AGGGCTCGTCCTAGTAACCAA-
AGCTCCACGGGACATATCAACCTTCCCCTTACAGGGCGGGTAACCTCTTCGAAGTGCTGG
CATGATTTCCCTAGT-TTTGGCATTTGAATCCTTGTCGCAGCAGCCCTGAGACGTAGTGA
ACGC----------TGCAAAGTGATTCCAGTCTTAGGTTTGC-GACACATGCAATTC---
--CTGGTTG----------------------ACTCATCGTGGGGACTGATTCTTGTAATT
ATTTTTCACGGTTCAACCAGGAATGCCTTGTACCGGCGGCTCATTAAACCGCTGGGAATA
CGTCCCTGCCCTTTGTACACACCGCCCGTCGCTCTTA-----------------------
------------------------------------------------------------
-----------------------------------
[20] Gruber_sl_454_3_EU012452
AAGGGCACCACAAGCGCGTGGAGCATGTGGCTTAATTTGACTCAACACGGGAAATCTTAC
CGGGTCCGGACATACCGAGGATTGACAGACTGTTAACTGCAACACA---------TGCTG
CTAAGTTTTAAACTTAATAGCTCTTTCATGATTATATGATAGGTGGTGCATGGCCGTTCT
TAGTTCGTGGAGTGATCTGTCTGCTTAATTGCGTTTCAAAATTTAAACCTGGGCGACAAG
------GTGCTACTATCGAAACTGTCTT---TGAGTGTGAACTAT-AAGTCTTTTGACTT
ATGACCATCACTC-TAGACGTTTATGTTTTGGTGTTGGCCCTTGATGCTCATTTGAACGC
AACGGACGTGATTGCAACCCCTTGTTGAGATTTATCC------GATCTCTACGTTCACTG
AACCACACTCT--------------TTAGCGAGAC-AGTGGGGATGTGGATAAACTCCGG
GGACTGCTGACTATAAACTTTTCTCAAACCAGAGGAAGGTTGCGGCAATAACAGGTCTGT
GATGCCCTCAGATGTTCC-GGGCTGCACACGTGCTACATTTAGTAGCGCAGTGTGCACA-
TTAATAGAGTGATAGGTTCCGTGGTTTGTACATTTTA-AGGGCTCGTCCTAGTAACCAA-
AGCTCCACGGGACATATCAACCTTCCCTT-ACAGGGCGGGTAACCTCTTCGAAGTGCTGG
CATGATTTCCCTAAT-TTTGGCATTTGAATCCTTGTCGCAGCAGCCCTGAGACGTAGTGA
ACGC----------TGCAAAGTGATTCCAGTCTTAGGTTTGC-GACACATGCAATTC---
--CTGGTTG----------------------ACTCATCGTGGGGACTGATTCTTGTAATT
ATTTTTCACGGTTCAACCAGGAATGCCTTGTACCGGCGGCTCATTAAACCGCTGGGAATA
CGTCCCTGCCCTTTGTACACACCGCCCGTCGCTCTTACCGATGACTTTGACTGTGAGTAG
GACTGACCGTTTATCGGGAAATCCGTCGAACAGTTAGAGTTAAAGGAAAGAGAAGTCGTA
ACAAGGCATCAGTAGGTGAACCTGCAGAAGGATCA
[21] Gruber_sl_454_10_EU012454
AAGGGCACCACAAGAACGCGGACGATGTGGCTTAATTTGACTCAACACGGGAAATCTTAC
CGGGTCCGGACATACCGAGGATTGACAGACTGTCAACTGCAACACA---------TGCTG
CTAAGTTTTAAACTTAATAGCTCTTTCATGATTATATGATAGGTGGTGCATGGCCGTTCT
TAGTTCGTGGAGTGATCTGTCTGCTTAATTGCGTTTCAAAATTTAAACCTGAGCGACAAG
------GTGCTACTATCGAAACTGTCTT---TGAGTGTGAACTAT-AAGTCTTTTGACTT
ATGACCATCACTC-TAGACGTTTATGTTTTGGTGTTGGCCCTTGATGCTCATTTGAACGC
AACGGACGTGATTGCAACCCCTTGTTGAGATTTATCC------GATCTCTACGTTCACTG
AACCACACTCT--------------TTAGCGAGAGCAGTGGGGATGTGGATAAACTCGGG
GGACTGCTGACTATAAACTTTTCTCAAACCAGAGGAAGGTTGCGGCAATAACAGGTCTGT
GATGCCCTCAGATGTTCC-GGGCTGCACACGTGCTACATTTAGTAGCGCAGTGTGCACA-
TTAATAGAGTGATAGGTTCCGTGGTTTGTACATTTTA-AGGGCTCGTCCTAGTAACCAA-
AGCTCCACGGGACATATCAACCTTCCCTT-ACAGGGCGGGTAACCTCTTCGAAGTGCTGG
CATGATTTCCCTAGT-TTTGGCATTTGAATCCTTGTCGCAGCAGCCCTGAGACGTAGTGA
ACGC----------TGCAAAGTGATTCCAGTCTTAGGTTTGC-GACACATGCAATTC---
--CTGGTTG----------------------ACTCATCGTGGGGACTGATTCTTGTAATT
ATTTTTCACGGTTCAACCAGGAATGCCTTGTACCGGCGGCTCATTAAACCGCTGGGAATA
CGTCCCTGCCCTTTGTACACACCGCCCGTCGCTCTTACCGATGACTTTGACTGTGAGTAG
GACTGACCGTTTATCGGGAAATCCGTCGAACAGTTAGAGTTAAAGGAAAGAGAAGTCGTA
ACAAGGCATCAGTAGGTG-ACCTGCAGAAGGATCA
[22] Gruber_sl_55_28_EU012484
AAGGGCACCACAAGCGCGTGGAGCATGTGGCTTAATTTGACTCAACACGGGAAATCTTAC
CGGGTCCGGACATACCGAGGATTGACAGACTGTTAACTGCAACACA---------TGCTG
CTAAGTTTTAAACTTAATAGCTCTTTCATGATTATATGATAGGTGGTGCATGGCCGTCCT
TAGTTCGTGGAGTGATCTGTCTGCTTAATTGCGTTTCAAAATCTAAACCTGAGCGACAAG
------GTGCTGCTATCGAAACTGTCTT---TGAGTGTGAACTAT-AAGTCTTTTGACTT
ATGACCATCACTC-TAGACGTTTATGTTTTGGTGTTGGCCCTTGATGCTCATTTGAACGC
AACGGACGTGATTGCAACCCCTTGTTGAGATTTATCC------GATCTCTACGTTCACTG
AACCACACTCT--------------TTAGCGAGAGCAGTGGGGATGTGGATAAACTCGGG
GGACTGCTGACTATAAACTTTTCTCAAACCAGAGGAAGGTTGCGGCAATAACAGGTCTGT
GATGCCCTCAGATGTTCC-GGGCTGCACACGTGCTACATTTAGTAGCGCAGTGTGCACA-
TTAATAGAGTGATAGGTTCCGTGGTTTGTACATTTTA-AGGGCTCGTCCTAGTAACCAA-
AGCTCCACGGGACATATCAACCTTCCCCTTACAGGGCGGGTAACCTCTTCGAAGTGCTGG
CATGATTTCCCTAGT-TTTGGCATTTGAATCCTTGTCGCAGCAGCCCTGAGACGTAGTGA
ACGC----------TGCAAAGTGATTCCAGTCTTAGGTTTGC-GACACATGCAATTC---
--CTGGTTG----------------------ACTCATCGTGGGGACTGATTCTTGTAATT
ATTTTTCACGGTTCAACCAGGAATGCCTTGTACCGGCGGCTCATTAAACCGCTGGGAATA
CGTCCCTGCCCTTTGTACACACCGCCCGTCGCTCTTACCGATGACTTTGACTGTGAGTAG
GACTGACCGTTTATCGGGAAATCCGTCGAACAGTTAGAGTTAAAGGAAAGAGAAGTCGTA
ACAAGGCATCAGTAGGTGAACCG--CAAAGGATCA
[23] Gruber_IIa2_0887_DS_FM866186
---------ACAAGCGCGTGGAGCATGTGGCTTAATTTGACTCAACACGGGAAATCTTAC
CGGGTCCGGACATACCGAGGATTGACAGACTGTTAACTGCAACACA---------TGCTG
CTAAGTTTTAAACTTAATAGCTCTTTCATGATTATATGATAGGTGGTGCATGGCCGTTCT
TAGTTCGTGGAGTGATCTGTCTGCTTAATTGCGTTTCAAAATTTAAACCTGAGCGACAAG
------GTGCTACTATCGAAACTGTCTT---TGAGTGTGAACTAT-AAGTCTTTTGACTT
ATGACCATCACTC-TAGACGTTTATGTTTTGGTGTTGGCCCTTGATGCTCATTTGAACGC
AACGGACGTGATTGCAACCCCTTGTTGAGATTTATCC------GATCTCTACGTTCACTG
AACCACACTCT--------------TTAGCGAGAGCAGTGGGGATGTGGATAAACTCGGG
GGACTGCTGACTATAAACTTTTCTCAAACCAGAGGAAGGTTGCGGCAATAACAGGTCTGT
GATGCCCTCAGATGT---------------------------------------------
------------------------------------------------------------
------------------------------------------------------------
------------------------------------------------------------
------------------------------------------------------------
------------------------------------------------------------
------------------------------------------------------------
------------------------------------------------------------
------------------------------------------------------------
-----------------------------------
[24] Gruber_IIa1_0960_DS_FM866189
---------ACAAGCGCGTGGAGCATGTGGCTTAATTTGACTCAACACGGGAAATCTTAC
CGGGTCCGGACATACCGAGGATTGACAGACTGTTAACTGCAACACA---------AGCTG
CTAAGTTTTAAACTTAATAGCTCTTTCATGATTATATGATAGGTGGTGCATGGCCGTTCT
TAGTTCGTGGAGTGATCTGTCTGCTTAATTGCGTTTCAAAATTTAAACCTGAGCGACAAG
------GTGCTGCTATCGAAACTGTCTT---TGAGTGTGAACTAT-AAGTCTTTTGACTT
ATGACCATCACTC-TAGACGTTTATGTTTTGGTGTTGGCCCTTGATGCTCATTTGAACGC
AACGGACGTGATTGCAACCCCTTGTTGAGATTTATCC------GATCTCTACGTTCACTG
AACCACACTCT--------------TTAGCGAGAGCAGTGGGGATGTGGATAAACTCGGG
GGACTGCTGACTATAAACTTTTCTCAAACCAGAGGAAGGTTGCGGCAATAACAGGTCTGT
GATGCCCTCAGATG----------------------------------------------
------------------------------------------------------------
------------------------------------------------------------
------------------------------------------------------------
------------------------------------------------------------
------------------------------------------------------------
------------------------------------------------------------
------------------------------------------------------------
------------------------------------------------------------
-----------------------------------
[25] Gruber_IIb_1996_DS_FM866148
------------------------------------------------------------
------------------------------------------------------------
------------------------------------------------------------
------------------------------------------------------------
------------------------------------------------------------
------------------------------------------------------------
------------------------------------------------------------
------------------------------------------------------------
---------------------------ACCAGAGGAAGGTTGCGGCAATAACAGGTCTGT
GATGCCCTCAGATGTTCC-GGGCTGCACACGTGCTACATTTAGTAGCGCAGTGTGCACA-
TTAGAAGAGTGATAGGTTCTGCGGTTTGTATA-TTTA-AGGGCTCGTCCTAGTAACCAA-
AGCTCCGCAGAACATATCAACCTTCCCTTTAGGGGGCGGGTAACCTCTTCGAAGTGCTGG
CTTGATTCCCGTAGT-TTTGGCATCTCTATCCTTGTCGCAGCAGCCCTGAGACATAGCGA
ACGC----------TGAAAAGTGATTCCAGTCTTAGGTTTGC-GACACATGCAATTC---
--CTGGTTG----------------------ACTCATCGTGGGAACTGATTCTTGTAATT
ATTTTTCACGGTTCAACCAGGAATGCCTTGTACCGGCGGGTCA-TAACCCGCTGGGAATA
CGTCCCTGCCCTTTGTACACACCGCCCG-CGCTCTTAC----------------------
------------------------------------------------------------
-----------------------------------
[26] Gruber_IIb_1547_DS_FM866143
----------------CGTGGAGCATGTGGCTTAATTTGACTCAACACGGGAAATCTTAC
CGGGTCCGGACATACCGAGGATTGACAGACAGTTATT----------TTGCAACTACCTG
CAGAGTTCTAAACTTAAGAGCTCTTTCATGATTATATGATAGGTGGTGCATGGCCGTTCT
TAGTTCGTGGAGTGATCTGTCTGCTTAATTGCGTTTCAAAATTTTGTACTGAGTGACAAG
------GTGCTGCTGTCGAAACTGTCTAGGCCGAGTGTGAACTGT-ATGTCTTTTGATAT
GCGACCATCACTCATAGACG-TTATGTTTTGGTGGTAGCCCTTGGTGCTCATTTGAACGC
AACGGACGTGATTGCAACCCCTTGTTGAGATTGATTG------GATCTCTACGTCTACTG
AACCAAACAGT--------------TTAGCRATTGTT-TGCGGATGTGGATAAACTCGGG
GGACTGCTGACTATAAACTTTCTTCAAACCAGAGGAAGGTTGCGGCAATAACAGGTCTGT
GATGCCCTCAGATGTTCC-GG---------------------------------------
------------------------------------------------------------
------------------------------------------------------------
------------------------------------------------------------
------------------------------------------------------------
------------------------------------------------------------
------------------------------------------------------------
------------------------------------------------------------
------------------------------------------------------------
-----------------------------------
[27] Gruber_IIb_1516_DS_FM866137
--------------CGCGTGGAGCATGTGGCTTAATTTGACTCAACACGGGAAATCTTAC
CGGGTCCGGACATACCGAGGATTGACAGACAGTTATT----------TTGCAACTACCTG
CAGAGTTCTAAACTTAAGAGCTCTTTCATGATTATATGATAGGTGGTGCATGGCCGTTCT
TAGTTCGTGGAGTGATCTGTCTGCTTAATTGCGTTTCAAAATTTTGTACTGAGTGACAAG
------GTGCTGCTGTCGAAACTGTCTAGGCCGAGTGTGAACTGT-ATGTCTTTTGATAT
GCGACCATCACTCATAGACG-TTATGTTTTGGTGGTAGCCCTTGGTGCTCATTTGAACGC
AACGGACGTGATTGCAACCCCTTGTTGAGATTGATTG------GATCTCTACGTCTACTG
AACCAAACAGT--------------TTAGCRATTGTT-TGCGGATGTGGATAAACTCGGG
GGACTGCTGACTATAAAC-TTTCTCAAACCAGAGGAAG----------------------
------------------------------------------------------------
------------------------------------------------------------
------------------------------------------------------------
------------------------------------------------------------
------------------------------------------------------------
------------------------------------------------------------
------------------------------------------------------------
------------------------------------------------------------
------------------------------------------------------------
-----------------------------------
[28] 'Gruber_Ib2_KD-OMU197N5_DS_HM439379'
----------------------------------ATTTGACTCAACACGGGAAATCTTAC
CGGGTCCGGACGTATCGAGGATTGACAGATAGTTATACATGCCCTACAAGCAAGTAGGAG
TCAGGTTTTAAACCTAATGGCTCTTTCATGATTATATGATAGGTGGTGCATGGCCGTTCT
TAGTTCGTGGAGTGATCTGTCTGCTTAATTGCGTTTCAAATTTTTAACC-GAGGACCGGG
TTTT-GGTTTGGCTAGTGGTCCTA-CGA---TGACTGTGAACTGTCATGTCTTCGGATGT
ACGACTATCGGTC-TAGGATCACATGACTT-------GCCCCTGGGACTCTTTTGAACGC
AACGGACGTGATTGCAACCCCTTGTTGAGATTAGAGAT-----AGTCTCGATATTCACTG
GCCAAACTGGCTGCT----------TTATGCAGTCTTGTTGAATGGTGGATAAACTCGGG
GGACTGCTGACTATAACCATTTCTCAAAACAGAGGAAGGTTGCGGCAATAACAGGTCTG-
------------------------------------------------------------
------------------------------------------------------------
------------------------------------------------------------
------------------------------------------------------------
------------------------------------------------------------
------------------------------------------------------------
------------------------------------------------------------
------------------------------------------------------------
------------------------------------------------------------
-----------------------------------
[29] 'Gruber_Ib2_KD-OMU193N5_DS_HM439377'
----------------------------------ATTTGACTCAACACGGGAAATCTTAC
CGGGTCCGGACGTATCGAGGATTGACAGATAGTTATACATGCCCTACAAGCAAGTAGGAG
TCAGGTTTTAAACCTAATGGCTCTTTCATGATTATATGATAGGTGGTGCATGGCCGTTCT
TAGTTCGTGGAGTGATCTGTCTGCTTAATTGCGTTTCAAATTTTTAACC-GAGGACCGGG
TTTT-GGTTTGGCTAGTGGTCCTA-CGA---TGACTGTGAACTGTCATGTCTTCGGATGT
ACGACTATCGGTC-TAGGATCACATGACTT-------GCCCCTGGGACTCTTTTGAACGC
AACGGACGTGATTGCAACCCCTTGTTGAGATTAGAGAT-----AGTCTCGATATTCACTG
GCCAAACTGGCTGCT----------TTATGCAGTCTTGTTGAATGGTGGATAAACTCGGG
GGACTGCTGACTATAACCATTTCTCAAAACAGAGGAAGGTTGCGGCAATAACAGGTCTGT
GATGC-------------------------------------------------------
------------------------------------------------------------
------------------------------------------------------------
------------------------------------------------------------
------------------------------------------------------------
------------------------------------------------------------
------------------------------------------------------------
------------------------------------------------------------
------------------------------------------------------------
-----------------------------------
[30] 'Gruber_Ib2_KD-OMU198N5_DS_HM439380'
----------------------------------ATTTGACTCAACACGGGAAATCTTAC
CGGGTCCGGACGTATCGAGGATTGACAGATAGTTATACATGCCCTACAAGCAAGTAGGAG
TCAGGTTTTAAACCTAATGGCTCTTTCATGATTATATGATAGGTGGTGCATGGCCGTTCT
TAGTTCGTGGAGTGATCTGTCTGCTTAATTGCGTTTCAAATTTTTAACC-GAGGACCGGG
TTTT-GGTTTGGCTAGTGGTCCTA-CGA---TGACTGTGAACTGTCATGTCTTCGGATGT
ACGACTATCGGTC-TAGGATCACATGACTT-------GCCCCTGGGACTCTTTTGAACGC
AACGGACGTGATTGCAACCCCTTGTTGAGATTAGAGAT-----AGTCTCGATATTCACTG
GCCAAACTGGCTGCT----------TTATGCAGTCTTGTTGAATGGTGGATAAACTCGGG
GGACTGCTGACTATAACCATTTCTCAAAACAGAGGAAGGTTGCGGCAATAACAGGTCTGT
GATG--------------------------------------------------------
------------------------------------------------------------
------------------------------------------------------------
------------------------------------------------------------
------------------------------------------------------------
------------------------------------------------------------
------------------------------------------------------------
------------------------------------------------------------
------------------------------------------------------------
-----------------------------------
[31] 'Gruber_U_OKI-1_4_AB468884'
AAGGGCACCACAAGCGCGTGGAGCATGTGGCTTAATTTGACTCAACACGGGAAATCTTAC
CGGGTCCGGACGTATCGAGGATTGACAGATAGTTATACATGCCCTACAAGCAAGTAGGAG
TCAGGTTTTAAACCTAATGGCTCTTTCATGATTATATGATAGGTGGTGCATGGCCGTTCT
TAGTTCGTGGAGTGATCTGTCTGCTTAATTGCGTTTCAAATTTTTAACC-GAGGACCGGG
TTTT-GGTTTGGCTAGTGGTCCTA-CGA---TGACTGTGAACTGTCATGTCTTCGGATGT
ACGACTATCGGTC-TAGGATCACATGACTT-------GCCCCTGGGACTCTTTTGAACGC
AACGGACGTGATTGCAACCCCTTGTTGAGATTAGAGAT-----AGTCTCGATATTCACTG
GCCAAACTGGCTGCT----------TTATGCAGTCTTGTTGAATGGTGGATAAACTCGGG
GGACTGCTGACTATAACCATTTCTCAAAACAGAAGAAGGTTGCGGCAATAACAGGTCTGT
GATGCCCTCAGATGTCCC-GGGCTGCACACGTGCTACAATGAGTGGCGCAATGTGCTAA-
TGTTTTAAGGGATAAGCGT-GCGGCCAGTAGAACGTC-GGCAATTGCCCTGGCGTC----
TTCTACCGCACGATTATCAACCTTCCCTTAACAGGGCGGGCAACCTTTTCAAAATACCGG
TTTGATGTTA-----------------------------------------AAGTATAGA
GTCG---TTTTTTTTGGATGGTG-------------GTTTACGAACCAATACCATCC-GC
AACTGCTCGCGAGTTTGTG---GTTCTGGTGACTCATGGTGGGGACCGATGTTTGTAATT
GTTTGTCGCGTGTCAACTAGGAATGCCTTGTACTGTCGATTCACTAAGTTATTGGGAATA
CGTCCCTGCCCTTTGTACACACCGCCCGTCGCTCTTACCGATGGCTTTGTGTGTGAGTAA
GACGGACAATTAAGCTGGAAATTTGTCGAATGCAATGGGCTAAAGGAAAGAGAAGTCGTA
ACAAGGCATCAGTAGGTGAACCT------------
[32] 'Gruber_U_OKI-1_1_AB263463'
AAGGGCACCACAAGCGCGTGGAGCATGTGGCTTAATTTGACTCAACACGGGAAATCTTAC
CGGGTCCGGACGTATCGAGGATTGACAGATAGTTATACATGCCCTACAAGCAAGTAGGAG
TCAGGTTTTAAACCTAATGGCTCTTTCATGATTATATGATAGGTGGTGCATGGCCGTTCT
TAGTTCGTGGAGTGATCTGTCTGCTTAATTGCGTTTCAAATTTTTAACC-GAGGACCGGG
TTTT-GGTTTGGCTAGTGGTCCTA-CGA---TGACTGTGAACTGTCATGTCTTCGGATGT
ACGACTATCGGTC-TAGGATCACATGACTT-------GCCCCTGGGACTCTTTTGAACGC
AACGGACGTGATTGCAACCCCTTGTTGAGATTAGAGAT-----AGTCTCGATATTCACTG
GCCAAACTGGCTGCT----------TTATGCAGTCTTGTTGAATGGTGGATAAACTCGGG
GGACTGCTGACTATAACCATTTCTCAAAACAGAGGAAGGTTGCGGCAATAACAGGTCTGT
GATGCCCTCAGATGTCCC-GGGCTGCACACGTGCTACAATGAGTGGCGCAATGTGCTAA-
TGTTTTAAGGGATAAGCGT-GCGGCCAGTAGAACGTC-GGCAATTGCCCTGGCGTC----
TTCTACCGCACGATTATCAGCCTTCCCTTAACAGGGCGGGCAACCTTTTCAAAATACCGG
TTTGATGTTA-----------------------------------------AAGTATAGA
GTCG---TTTTTTTTGGATGGTG-------------GTTTACGAACCAATACCATCC-GC
AACTGCTCGCGAGTTTGTG---GTTCTGGTGACTCATGGTGGGGACCGATGTTTGTAATT
GTTTGTCGCGTGTCAACTAGGAATGCCTTGTACTGTCGATTCACTAAGTTATTGGGAATA
CGTCCCTGCCCTTTGTACACACCGCCCGTCGCTCTTACCGATGGCTTTGTGTGTGAGTAA
GACGGACAATTAAGCTGGAAATTTGTCGAATGCATTGGGCTAAAGGAAAGAGAAGTCGTA
ACAAGGCATCAGTAGGTGAACCTGCTGATGGATCA
[33] Gruber_ss_13_5_EU012459
AAGGGCACCACAAGCGCGTGGAGCATGTGGCTTAATTTGACTCAACACGGGAAATCTTAC
CGGGTCCGGACGTATCGAGGATTGACAGATAGTTATACATGCCCTACAAGCAAGTAGGAG
TCAGGTTTTAAACCTAATGGCTCTTTCATGATTATATGATAGGTGGTGCATGGCCGTTCT
TAGTTCGTGGAGTGATCTGTCTGCTTAATTGCGTTTCAAATTTTTAACC-GAGGACCGGG
TTTT-GGTTTGGCTAGTGGTCCTA-CGA---TGACTGTGAACTGTCATGTCTTCGGATGT
ACGACTATCGGTC-TAGGATCACATGACTT-------GCCCCTGGGACTCTTTTGAACGC
AACGGACGTGATTGCAACCCCTTGTTGAGATTAGAGAT-----AGTCTCGATATTCACTG
GCCAAACTGGCTGCT----------TTATGCAGTCTTGTTGAATGGTGGATAAACTCGGG
GGACTGCTGACTATAACCATTTCTCAAAACAGAGGAAGGTTGCGGCAATAACAGGTCTGT
GATGCCCTCAGATGTCCC-GGGCTGCACACGTGCTACAATGAGTGGCGCAATGTGCTAA-
TGTTTTAAGGGATAAGCGT-GCGGCCAGTAGAACGTC-GGCAATTGCCCTGGCGTC----
TTCTACCGCACGATTATCAGCCTTCCCTTAACAGGGCGGGCAACCTTTTCAAAATACCGG
TTTGATGTTA-----------------------------------------AAGTATAGA
GTCG---TTTTTTTTGGATGGTG-------------GTTTACGAACCAATACCATCC-GC
AACTGCTCGCGAGTTTGTG---GTTCTGGTGACTCATGGTGGGGACCGATGTTTGTAATT
GTTTGTCGCGTGTCAACTAGGAATGCCTTGTACTGTCGATTCACTAAGTTATTGGGAATA
CGTCCCTGCCCTTTGTACACACCGCCCGTCGCTCTTACCGATGGCTTTGTGTGTGAGTAA
GACGGACAATTAAGCTGGAAATTTGTCGAATGCATTGGGCTAAAGGAAAGAGAAGTCGTA
ACAAGGCATCAGTAGGTGAACCTGCAGAAGGATCA
[34] Gruber_ss_27_6_EU012469
AAGGGCACCACAAGCGCGTGGAGCATGTGGCTTAATTTGACTCAACACGGGAAATCTTAC
CGGGTCCGGACGTATCGAGGATTGACAGATAGTTATACATGCCCTACAAGCAAGTAGGAG
TCAGGTTTTAAACCTAATGGCTCTTTCATGATTATATGATAGGTGGTGCATGGCCGTTCT
TAGTTCGTGGAGTGATCTGTCTGCTTAATTGCGTTTCAAATTTTTAACC-GAGGACCGGG
TTTT-GGTTTGGCTAGTGGTCCTA-CGA---TGACTGTGAACTGTCATGTCTTCGGATGT
ACGACTATCGGTC-TAGGATCACATGACTT-------GCCCCTGGGACTCTTTTGAACGC
AACGGACGTGATTGCAACCCCTTGTTGAGACTAGAGAT-----AGTCTCGATATTCACTG
GCCAAACTGGCTGCT----------TTATGCAGTCTTGTTGAATGGCGGATAAACTCGGG
GGACTGCTGACTATAACCATTTCTCAAAACAGAGGAAGGTTGCGGCAATAACAGGTCTGT
GATGCCCTCAGATGTCCC-GGGCTGCACACGTGCTACAATGAGTGGCGCAATGTGCTAA-
TGTTTTAAGGGATAAGCGT-GCGGCCAGTAGAACGTC-GGCAATTGCCCTGGCGTC----
TTCTACCGCACGATTATCAGCCTTCCCTTAACAGGGCGGGCAACCTTTTCAAAATACCGG
TTTGATAGTA-----------------------------------------AAGTATAGA
GTCG---TTTTTTTTGGATGGTG-------------GTTTACGAACCAATACCATCC-GC
AACTGCTCGCGAGTTTGTG---GTTCTGGTGACTCATGGTGGGGACCGATGTTTGTAATT
GTTTGTCGCGTGTCAACTAGGAATGCCTTGTACTGTCGATTCACTAAGTTATTGGGAATA
CGTCCCTGCCCTTTGTACACACCGCCCGTCGCTCTTACCGATGGCTTTGTGTGTGAGTAA
GACGGACAATTAAGCTGGAAATTTGTCGAATGCATTGGGCTAAAGGAAAGAGAAGTCGTA
ACAAGGCATCAGTAGGTGAACCTGCAGAAGGATCA
[35] Gruber_ss_13_7_EU012461
AAGGGCACCACAAGCGCGTGGTGCATGTGGCTTAATTTGACTCAACACGGGAAATCTTAC
CGGGTCCGGACGTATCGAGGATTGACAGATAGTTATACATGCCCTACAAGCAAGTAGGAG
TCAGGTTTTAAACCTAATGGCTCTTTCATGATTATATGATAGGTGGTGCATGGCCGTTCT
TAGTTCGTGGAGTGATCTGTCTGCTTAATTGCGTTTCAAATTTTTAACC-GAGGACCGGG
TTTT-GGTTTGGCTAGTGGTCCTA-CGA---TGACTGTGAACTGTCATGTCTTCGGATGT
GCGACTATCGGTC-TAGGATCACATGACTT-------GCCCCTGGGACTCTTTTGAACGC
AACGGACGTGATTGCAACCCCTTGTTGAGATTAGAGAT-----AGTCTCGATATTCACTG
GCCAAACTGGCTGCT----------TTATGCAGTCTTGTTGAATGGTGGATAAACTCGGG
GGACTGCTGACTATGACCATTTCTCAAAACAGAGGAAGGTTGCGGCAATAACAGGTCTGT
GATGCCCTCAGATGTCCC-GGACTGCACACGTGCTACAATGAGTGGCGCAATGTGCTAA-
TGTTTTAAGGGATAAGCGT-GCGGCCAGTAGAACGTC-GGCAATTGCCCTGGCGTC----
TTCTACCGCACGATTATCAGCCTTCCCTTAACAGGGCGGGCAACCTTTTCAAAATACCGG
TTTGATGTTA-----------------------------------------AAGTATAGA
GTCG---TTTTTTTTGGATGGTG-------------GTTTACGAACCAATACCATCC-GC
AACTGCTCGCGAGTTTGTG---GTTCTGGTGACTCATGGTGGGGACCGATGTTTGTAATT
GTTTGTCGCGTGTCAACTAGGAATGCCTTGTACTGTCGATTCACTAAGTTATTGGGAATA
CGTCCCTGCCCTTTGTACACACCGCCCGTCGCTCTTACCGATGGCTTTGTGTGTGAGTAA
GACGGACAATTAAGCTGGAAATTTGTCGAATGCATTGGGCTAAAGGAAAGAGAAGTCGTA
ACAAGGCATCAGTAGGTGAACCTGCAGAAGGATCA
[36] Gruber_ss_13_6_EU012460
AAGGGCACCACAAGAGCGTGGAGCATGTGGCTTAATTTGACTCAACACGGGAAATCTTAC
CGGGTCCGGACGTATCGAGGATTGACAGATAGTTATCCATGCCCTACAAGCAAGTAGGAG
TCAGGTTTTAAACCTAATGGCTCTTTCATGATTATATGATAGGTGGTGCGTGGCCGTTCT
TAGTTCGTGGAGTGATCTGTCTGCTTAATTGCGTTTCAAATTTTTAACC-GAGGACCGGG
TTTT-GGTTTGGCTAGTGGTCCTA-CGA---TGACTGTGAACTGTCATGTCTTCGGATGT
ACGACTATCGGTC-TAGGATCACATGACTT-------GCCCCTGGGACTCTTTTGAACGC
AACGGACGTGATTGCAACCCCTTGTTGAGATTAGAGAT-----AGTCTCGATATTCACTG
GCCAAACTGGCTGCT----------TTATGCAGTCTTGTTGAATGGTGGATAAACTCGGG
GGACTGCTGACTATAACCATTTCTCAAAACAGAGGAAGGTTGCGGCAATAACAGGTCTGT
GATGCCCTCAGATGTCCC-GGGCTGCACACGTGCTACAATGAGTGGCGCAATGTGCTAA-
TGTTTTAAGGGATAAGCGT-GCGGCCAGTAGAACGTC-GGCAATTGCCCTGGCGTC----
TTCTACCGCACGATTATCAGCCTTCCCTTAACAGGGCGGGCAACCTTTTCAAAATACCGG
TTTGATGTTA-----------------------------------------AAGTATAGA
GTCG---TTTTTTTTGGATGGTG-------------GTTTACGAACCAATACCATCC-GC
AACTGCTCGCGAGTTTGTG---GTTCTGGTGACTCATGGTGGGGACCGATGTTTGTAATT
GTTTGTCGCGTGTCAACTAGGAATGCCTTGTACTGTCGATTCACTAAGTTATTGGGAATA
CGTCCCTGCCCTTTGTACACACCGCCCGTCGCTCTTACCGATGGCTTTGTGTGTGAGTAA
GACGGACAATTAAGCTGGAAATTTGTCGAATGCATTGGGCTAAAGGAAAGAGAAGTCGTA
ACAAGGCATCAGTAGGTGAACCTGCAGAAGGATCA
[37] Gruber_ss_31_12_EU012471
AAGGGCACCACAAGAGCGTGGAGCATGTGGCTTAATTTGACTCAACACGGGAAATCTTAC
CGGGTCCGGACGTATCGAGGATTGACAGATAGTTATACATGCCCTACAAGCAAGTAGGAG
TCAGGTTTTAAACCTAATGGCTCTTTCATGATTATATGATAGGTGGTGCATGGCCGTTCT
TAGTTCGTGGAGTGATCTGTCTGCTTAATTGCGTTTCAAATTTTTAACC-GAGGACCGGG
TTTT-GGTTTGGCTAGTGGTCCTA-CGA---TGACTGTGAACTGTCATGTCTTCGGATGT
ACGACTATCGGTC-TAGGATCACATGACTT-------GCCCCTGGGACTCTTTTGAACGC
AACGGACGTGATTGCAACCCCTTGTTGAGATTAGAGAT-----AGTCTCGATATTCACTG
GCCAAACTGGCTGCT----------TTATGCAGTCTTGTTGAATGGTGGATAAACTCGGG
GGACTGCTGACTATAACCATTTCTCAAAACAGAGGAAGGTTGCGGCAATAACAGGTCTGT
GATGCCCTCAGATGTCCC-GGGCTGCACACGTGCTACAATGAGTGGCGCAATGTGCCAA-
TGTTTTAAGGGATAAGCGT-GCGGCCAGTAGAACGTC-GGCAATTGCCCTGGCGTC----
TTCTACCGCACGATTATCAGCCTTCCCTTAACAGGGCGGGCAACCTTTTCAAAATACCGG
TTTGATGTT------------------------------------------AAGTATAGA
GTCG---TTTTTTTTGGATGGTG-------------GTTTACGAACCAATACCATCC-GC
AACTGCTCGCGAGTTTGTG---GTTCTGGTGACTCATGGTGGGGACCGATGTTTGTAATT
GTTTGTCGCGTGTCAACTAGGAATGCCTTGTACTGTCGATTCACTAAGTTATTGGGAATA
CGTCCCTGCCCTTTGTACACACCGCCCGTCGCTCTTACCGATGGCTTTGTGTGTGAGTAA
GACGGACAATTAAGCTGGAAATTTGTCGAATGCATTGGGCTAAAGGAAAGAGAAGTCGTA
ACAAGGCATCAGTAGGTGAACCTGCAGAAGGATCA
[38] 'Gruber_U_OKI-1_3_AB468883'
AAGGGCACCACACGAGCGTGGAGCATGTGGCTTAATTTGACTCAACACGGGAAATCTTAC
CGGGTCCGGACGTATCGAGGATTGACAGATAGTTATACATGCCCTACAAGCAAGTAGGAG
TCAGGTTTTAAACCTAATGGCTCTTTCATGATTATATGATAGGTGGCGCATGGCCGTTCT
TAGTTCGTGGAGTGATCTGTCTGCTTAATTGCGTTTCAAATTTTTAACC-GAGGACCGGG
TTTT-GGTTTGGCTAGTGGTCCTA-CGA---TGACTGTGAACTGTCATGTCTTCGGATGT
ACGACTATCGGTC-TAGGATCACATGACTT-------GCCCCTGGGACTCTTTTGAACGC
AACGGACGTGATTGCAACCCCTTGTTGAGGTTAGAGAT-----AGTCTCGATATTCACTG
GCCAAACTGGCTGCT----------TTATGCAGTCTTGTTGAATGGTGGATAAACTCGGG
GGACTGCTGACTATAACCATTTCTCAAAACAGAGGAAGGTTGCGGCAATAACAGGTCTGT
GATGCCCTCAGATGTCCC-GGGCTGCACACGTGCTACAATGAGTGGCGCAATGTGCTAA-
TGTTTTAAGGGATAATCGT-GCGGCCAGTAAAACGTC-GGCAATTGCCCTGGCGTC----
TTCTACCGCACGATTATCAGCCTTCCCTTAACAGGGCGGGCAACCTTTTCAAAATACCGG
TTTGATGTTA-----------------------------------------AAGTATAGA
GTCG---TTTTTTTTGGATGGTG-------------GTTTACGAACCAATACCATCC-GC
AACTGCTCGCGAGTTTGTG---GTTCTGGTGACTCATGGTGGAGACCGATGTTTGTAATT
GTTTGTCGCGTGTCAACTAGGAATGCCTTGTACTGTCGATTCACTAAGTTATTGGGAATA
CGTCCCTGCCCTTTGTACACACCGCCCGTCGCTCTTACCGATGGCTTTGTGTGTGAGTAA
GACGGACAATTAAGCTGGAAATTTGTCGAATGCATTGGGCTAAAGGAAAGAGAAGTCGTA
ACAAGGCATCAGTAGGTGAACCT------------
[39] Gruber_ss_31_10_EU012470
AAGGGCACCACAAGAGCGTGGAGCATGTGGCTTAATTTGACTCAACACGGGAAATCTTAC
CGGGTCCGGACGTATCGAGGATTGACAGATAGTTATCCATGCCCTACAAGCAAGTAGGAG
TCAGGTTTTAAACCTAATGGCTCTTTCATGATTATATGATAGGTGGTGCATGGCCGTTCT
TAGTTCGTGGAGTGATCTGTCTGCTTAATTGCGTTTCAAATTTTTAACC-GAGGACCGGG
TTTT-GGTTTGGCTAGTGGTCCTA-CGA---TGACTGTGAACTGTCATGTCTTCGGATGT
ACGACTATCGGTC-TAGGATCACATGACTT-------GCCCCTGGGACTCTTTTGAACGC
AACGGACGTGATTGCAACCCCTTGTTGAGATTAGTGAT-----AGTCTCGATATTCACTG
GCCAAACTGGCTGCT----------TTATGCAGTCTTGTTGAATGGTGGATAAACTCGGG
GGACTGCTGACTATAACCATTTCTCAAAACAGAGGAAGGTTGCGGCAATAACAGGTCTGT
GATGCCCTCAGATGTCCC-GGGCTGCACACGTGCTACAATGAGTGGCGCAATGTGCTAA-
TGTTTTAAGGGATAAGCGT-GCGGCCAGTAGAACGTC-GGCAATTGCCCTGGCGTCCA--
--CTACCGCACGATTATCAGCCTT-CCTTAACAGGGCGGGCAACCTTTTCAAAATACCGG
TTTGATGTTA-----------------------------------------AAGTATAGA
GTCG---TTTTTTTTGGATGGTG-------------GTTTACGAACCAATACCATCC-GC
AACTGCTCGCGAGTTTGTG---GTTCTGGTGACTCATGGTGGGGACCGATGTTTGTAATT
GTTTGTCGCGTGTCAACTAGGAATGCCTTGTACTGTCGATTCACTAAGTTATTGGGAATA
CGTCCCTGCCCTTTGTACACACCGCCCGTCGCTCTTACCGATGGCTTTGTGTGTGAGTAA
GACGGACAATTAAACTGGAAATTTGTCGAACGCATTGGGCTAAAGGAAAGAGAAGTCGTA
ACAAGGCATCAGTAGGTGAACCTGCAGAAGGATCA
[40] Gruber_ss_27_5_EU012468
AAGGGCACCACAAGCGCGTGGAGCATGTGGCTTAATTTGACTCAACACGGGAAATCTTAC
CGGGTCCGGACGTATCGAGGATTGACAGATAGTTATACATGCCCTACAAGCAAGTAGGAG
TCAGGTTTTAAACCTAATGGCTCTTTCATGATTATATGATAGGTGGTGCATGGCCGTTCT
TAGTTCGTGGAGTGATCTGTCTGCTTAATTGCGTTTCAAATTTTTAACC-GAGGACCGGG
TTTT-GGTTTGGCTAGTGGTCCTA-CGA---TGACTGTGAACTGTCATGTCTTCGGATGT
ACGACTATCGGTC-TAGGATCACATGACTT-------GCCCCTGGGACTCTTTTGAACGC
AACGGACGTGATTGCAACCCCTTGTTGAGATTAGAGAT-----AGTCTCGATATTCACTG
GCCAAACTGGCTGCT----------TTATGCAGTCTTGTTGAATGGTGGATAAACTCGGG
GGACTGCTGACTATAACCATTTCTCAAAACAGAGGAAGGTTGCGGCAATAACAGGTCTGT
GATGCCCTCAGATGTCCC-GGGCTGCACACGTGCTACAATGAGTGGCGCAATGTGCTAA-
TGTTTTAAGGGATAAGCGT-GCGGCCAGTAGAACGTC-GGCAATTGCCCTGGCGTC----
TTCTACCGCACGATTATCAGCCTT-CCTTAACAGGGCGGGCAACCTTTTCAAAATACCGG
TTTGATGTTA-----------------------------------------AAGTATAGA
GTCG---TTTTTTTTGGATGGTG-------------GTTTACGAACCAATACCATCC-GC
AACTGCTCGCGAGTTTGTG---GTTCTGGTGACTCATGGTGGGGACCGATGTTTGTAATT
GTTTGTCGCGTGTCAACTAGGAATGCCTTGTACTGTCGATTCACTAAGTTATTGGGAATA
CGTCCCTGCCCTTTGTACACACCGCCCGTCGCTCATACCGATGGCTTTGTGTGTGAGTAA
GACGGACAATTAAGCTGGAAATTTGTCGAATGCATTGGGCTAAAGGAAAGAGAAGTCGTA
ACAAGGCATCAGTAGGTGAA-CTGCAGAAGGATCA
[41] Gruber_U_PR22_PR22001_Z83965
AAGGGCACCACAAGCGCGTGGAGCATGTGGCTTAATTTGACTCAACACGGGAAATCTTAC
CGGGTCCGGACGTATCGAGGATTGACAGATAGTTATACATGCCCTACAAGCAAGTAGGAG
TCAGGTTTTAAACCTAATGGCTCTTTCATGATTATATGATAGGTGGTGCATGGCCGTTCT
TAGTTCGTGGAGTGATCTGTCTGCTTAATTGCGTTTCAAAATTT-AACTTGAGGACCGGG
TTTT-GGTTTGGCTAGTGGTCCTA-CGA---TGACTGTGAACTGTCATGTCTTCGGATGT
ACGACTATCGGTC-TAGGATCACATGACTT-------GCCCCTGGGACTCTTTTGAACGC
AACGGACGTGATTGCAACCCCTTGTTGAGATTAGAGAT-----AGTCTCGATATTCACTG
GCCAAACTGGCTGCT----------TTATGCAGTCTTGTTGAATGGTGGATAAACTCGGG
GGACTGCTGACTATAACCATTTCTCAAAACAGAGGAAGGTTGCGGCAATAACAGGTCTGT
GATGCCCTCAGATGTCCC-GGGCTGCACACGTGCTACAATGAGTGGCGCAATGTGCTAA-
TGTTTTAAGGGATAAGCGT-GCGGCCAGTAGAACGTC-GGAAATTCCCCT-GCGT-----
CGCCTGCGCACGATTATCAGCCTTCCCTTAACAGGGCGGGCAACCTTTTCAAAATACCGG
TTTGATATTA-----------------------------------------AAGTATAGA
GTCG---TTTTTTTTGGATGGTG-------------GTTTACGAACCAATACCATCC-GC
AACTGCTCGCGAGTTTGTG---GTTCTGGTGACTCATGGTGGGGACCGATGTTTGTAATT
GTTTGTCGCGTGTCAACTAGGAATGCCTTGTACTGTCGATTCACTAAGTTATTGGGAATA
CGTCCCTGCCCTTTGTACACACCGCCCGTCGCTCTTACCGATGGCTTTGTGTGTGAGTAA
GACGGACAATTAAGCTGGAAATTTGTCGAATGCATTGGGCTAAAGGAAAGAGAAGTCGTA
ACAAGGCATCGGTAGGTGAACCT------------
[42] Gruber_ss_56_31_EU012487
AAGGGCACCACAAGAGCGTGGAGCATGTGGCTTAATTTGACTCAACACGGGAAATCTTAC
CGGGTCCGGGCATATCGAGGATTGACAGACAGTTATACATGCCCTA----CAAGTAGGAG
TCAGGTTTTAAACCTAATGGCTCTTTCATGATTATATGATAGGTGGTGCATGGCCGTTCT
TAGTTCGTGGAGTGATCTGTCTGCTTAATTGCGTTTCAAAATTT-AACTTGAGGACCGGG
TTTT-GGTTTGGCTAGTGGTTCTA-CGA---TGACTGTGAACTGTCATGTCTTCGGATGT
GCGACTATTGGTC-TAGGATCACATGACTT-------GCCCCTGGGACTCTTTTGAACGC
AACGGACGTGATTGCAACCCCTTGTTGAGATTAGAGAT-----AGTCTCGATATTCACTG
GACAAACTGGCTGCT----------TTATGCAGTCTTGTTGAATGGTGGATAAACTCGGG
GGACTGCTGACTATAACCATTTCTCAAAACAGAGGAAGGTTGCGGCAATAACAGGTCTGT
GATGCCCTCAGATGTCCC-GGGCTGCACACGTGCTACAATGAGTGGTGCAATGTGCTAA-
-TGTTTAAGGGATAAGAGT-GTGGTCAGTAGAACGTC-GGGATTTCCCCTGACGTCT---
--CCCCCGCACGATTATCAGCCTTCCCTTAACAGGGCGGGCAACCTTTTCAAAATACTGG
TTTGATGTTA-----------------------------------------AAGTATTGA
GTCG---TTTTTTTTGGATGGTG-------------GTTTGTTAACCAATACCATCCGGC
AACTGCTCGCGAGTTTGTG---GTTCTGGCGACTCATGGTGGGGACCGACGTTTGTAATT
TTTTGTCGCGTGTTAACTAGGAATGCCTTGTACTGTCGATTCACTAAGTTACTGGGAATA
CGTCCCTGCCCTTTGTACACACCGCCCGTCGCTCTTACCGATGGCTGTGTGTGTGAGTAA
GAGCGACTGTTAAGAGGGAAATTTGTCGAATGCATTTGGCTAAAGGAAAGAGAAGTCGTA
ACAAGGCATCAGTAGGTGAACCTGCAGAAGGATCA
[43] Gruber_ss_56_30_EU012486
AAGGGCACCACAAGCGCGTGGAGCATGTGGCTTAATTTGACTCAACACGGGAAATCTTAC
CGGGTCCGGACATATCGAGGATTGACAGACAGTTATACATGCCCTA----CAAGTAGGAG
TCAGGTTTTAAACCTAATGGCTCTTTCATGATTATATGATAGGTGGTGCATGGCCGTTCT
TAGTTCGTGGAGTGATCTGTCTGCTTAATTGCGTTTCAAAATTT-AACTTGAGGACCGGG
TTTT-GGTTTGGCTAGTGGTTCTA-CGA---TGACTGTGAACTGTCATGTCTTCGGATGT
GCGACTATTGGTC-TAGGATCACATGACTT-------GCCCCTGGGACTCTTTTGAACGC
AACGGACGTGATTGCAACCCCTTGTTGAGATTAGAGAT-----AGTCTCGATATTCACTG
GACAAACTGGCTGCT----------TTATGCAGTCTTGTTGAATGGTGGATAAACTCGGG
GGACTGCTGACTATAACCATTTCTCAAAACAGAGGAAGGTTGCGGCAATAACAGGTCTGT
GATGCCCTCAGATGTCCC-GGGCTGCACACGTGCTACAATGAGTGGCGCAATGTGCTAA-
-TGTTTAAGGGATAAGAGT-GTGGTCAGTAGAACGTC-GGGATTTCCCCTGACGTCT---
--CCCCCGCACGATTATCAGCCTTCCCTTAACAGGGCGGGCAACCTTTTCAAAATACTGG
TTTGATGTTA-----------------------------------------AAGTATTGA
GTCG---TTTTTTTTGGATGGTG-------------GTTTGTTAACCAATACCATCCGGC
AACTGCTCGCGAGTTTGTG---GTTCTGGCGACTCATGGTGGGGACCGACGTTTGTAATT
TTTTGTCGCGTGTTAACTAGGAATGCCTTGTACTGTCGATTCACTAAGTTACTGGGAATA
CGTCCCTGCCCTTTGTACACACCGCCCGTCGCTCTTACCGATGGCTGTGTGTGTGAGTAA
GAGCGACTGTTAAGAGGGAAATTTGTCGAATGCATTTGGCTAAAGGAAAGAGAAGTCGTA
ACAAGGCATCAGTAGGTGAACCTGCAGAAGGATCA
[44] Gruber_ss_10_4_EU012458
AAGGGCACCACAAGCGCGTGGAGCATGTGGCTTAATTTGACTCAACACGGGAAATCTTAC
CGGGTCCGGACATATCGAGGATTGACAGACAGTTATACATGCCCTA----CAAGTAGGAG
TCAGGTTTTAAACCTAATGGCTCTTTCATGATTATATGATAGGTGGTGCATGGCCGTTCT
TAGTTCGTGGAGTGATCTGTCTGCTTAATTGCGTTTCAAAATTT-AACTTGAGGACCGGG
TTTT-GGTTTGGCTAGTGGTTCTA-CGA---TGACTGTGAACTGTCATGTCTTCGGATGT
GCGACTATTGGTC-TAGGATCACATGACTT-------GCCCCTGGGACTCTTTTGAACGC
AACGGACGTGATTGCAACCCCTTGTTGAGATTAGAGAT-----AGTCTCGATATTCACTG
GACAAACTGGCTGCT----------TTATGCAGTCTTGTTGAATGGTGGATAAACTCGGG
GGACTGCTGACTATAACCATTTCTCAAAACAGAGGAAGGTTGCGGCAATAACAGGTCTGT
GATGCCCTCAGATGTCCC-GGGCTGCACACGTGCTACAATGAGTGGCGCAATGTGCTAA-
-TGTTTAAGGGACAAGAGT-GTGGTCAGTAGAACGTC-GGGATTTCCCCTGACGTCT---
--CCCCCGCACGATTATCAGCCTTCCCTTAACAGGGCGGGCAACCTTTTCAAAATACTGG
TTTGATGTTA-----------------------------------------AAGTATTGA
GTCG---TTTTTTTTGGATGGTG-------------GTTTGTTAACCAATACCATCCGGC
AACTGCTCGCGAGTTTGTG---GTTCTGGCGACTCATGGTGGGGACCGACGTTTGTAATT
TTTTGTCGCGTGTTAACTAGGAATGCCTTGTACTGTCGATTCACTAAGTTACTGGGAATA
CGTCCCTGCCCTTTGTACACACCGCCCGTCGCTCTTACCGATGGCTGTGTGTGTGAGTAA
GAGCGACTGTTAAGAGGGAAATTTGTCGAATGCATTTGGCTAAGGGAAAGAGAAGTCGTA
ACAAGGCATCAGTAGGTGAACCTGCAGAAGGATCA
[45] Gruber_ss_10_3_EU012457
AAGGGCACCACAAGAGCGTGGAGCATGTGGCTTAATTTGACTCAACACGGGAAATCTTAC
CGGGTCCGGACATATCGAGGATTGACAGACAGTTATACATGCCCTA----CAAGTAGGAG
TCAGGTTTTAAACCTAATGGCTCTTTCATGATTATATGATAGGTGGTGCATGGCCGTTCT
TAGTTCGTGGAGTGATCTGTCTGCTTAATTGCGTTTCAAAATTT-AACTTGAGGACCGGG
TTTT-GGTTTGGCTAGTGGTTCTA-CGA---TGACTGTGAACTGTCATGTCTTCGGATGT
GCGACTATTGGTC-TAGGATCACATGACTT-------GCCCCTGGGACTCTTTTGAACGC
AACGGACGTGATTGCAACCCCTTGTTGAGATTAGAGAT-----AGTCTCGATATTCACTG
GACAAACTGGCTGCT----------TTATGCAGTCTTGTTGAATGGTGGATAAACTCGGG
GGACTGCTGACTATAACCATTTCTCAAAACAGAGGAAGGTTGCGGCAATAACAGGTCTGT
GATGCCCTCAGATGTCCC-GGGCTGCACACGTGCTACAATGAGTGGCGCAATGTGCTAA-
-TGTTTAAGGGATAAGAGT-GTGGTCAGTAGAACGTC-GGGATTTCCCCTGACGTCT---
--CCCCCGCACGATTATCAGCCTTCCCTTAACAGGGCGGGCAACCTTTTCAAAATACTGG
TTTGATGTTA-----------------------------------------AAGTATTGA
GTCG---TTTCTTTTGGATGGTG-------------GTTTGTTAACCAATACCATCCGGC
AACTGCTCGCGAGTTTGTG---GTTCTGGCGACTCATGGTGGGGACCGACGTTTGTAATT
TTTTGTCGCGTGTTAACTAGGAATGCCTTGTACTGTCGATTCACTAAGTTACTGGGAATA
CGTCCCTGCCCTTTGTACACACCGCCCGTCGCTCTTACCGATGGCTGTGTGTGTGAGTAA
GACAGACTGTTAAGAGGGAAATTTGTCGAATGCATTTGGCTAAAGGAAAGAGAAGTCGTA
ACAAGGCATCAGTAGGTGAACCTGCAGAAGGATCA
[46] Gruber_ss_10_2_EU012456
AAGGGCACCACAAGAGCGTGGAGCATGTGGCTTAATTTGACTCAACACGGGAAATCTTAC
CGGGTCCGGACATATCGAGGATTGACAGACAGTTATACATGCCCTA----CAAGTAGGAG
TCAGGTTTTAAACCTAATGGCTCTTTCATGATTATATGATAGGTGGTGCATGGCCGTTCT
TAGTTCGTGGAGTGATCTGTCTGCTTAATTGCGTTTCAAAATTT-AACTTGAGGACCGGG
TTTT-GGTTTGGCTAGTGGTTCTA-CGA---TGACTGTGAACTGTCATGTCTTCGGATGT
GCGACTATTGGTC-TAGGATCACATGACTT-------GCCCCTGGGACTCTTTTGAACGC
AACGGACGTGATTGCAACCCCTTGTTGAGATTAGAGAT-----AGTCTCGATATTCACTG
GACAAACTGGCTGCT----------TTATGCAGTCTTGTTGAATGGTGGATAAACTCGGG
GGACTGCTGACTATAACCATTTCTCAAAACAGAGGAAGGTTGCGGCAATAACAGGTCTGT
GATGCCCTCAGATGTCCC-GGGCTGCACACGTGCTACAATGAGTGGCGCAATGTGCTAA-
-TGTTTAAGGGATAAGAGT-GTGGTCAGTAGAACGTC-GGGATTTCCCCTGACGTCT---
--CCCCCGCACGATTATCAGCCTTCCCTTAACAGGGCGGGCAACCTTTTCAAAATACTGG
TTTGATGTTA-----------------------------------------AAGTATTGA
GTCG---TTTTTTTTGGATGGTG-------------GTTTGTTAACCAATACCATCCGGC
AACTGCTCGCGAGTTTGTG---GTTCTGGCGACTCATGGTGGGGACCGACGTTTGTAATT
TTTTGTCGCGTGTTAACTAGGAATGCCTTGTACTGTCGATTCACTAAGTTACTGGGAATA
CGTCCCTGCCCTTTGTACACACCGCCCGTCGCTCTTACCGATGGCTGTGTGTGTGAGTAA
GACAGACTGTTAAGAGGGAAATTTGTCGAATGCATTTGGCTAAAGGAAAGAGAAGTCGTA
ACAAGGCATCAGTAGGTGAACCTGCAGAAGGATCA
[47] Gruber_ss_466_8_EU012455
AAGGGCACCACAAGCGCGTGGAGCATGTGGCTTAATTTGACTCAACACGGGAAATCTTAC
CGGGTCCGGACATATCGAGGATTGACAGACAGTTATACATGCCCTA----CAAGTAGGAG
TCAGGTTTTAAACCTAATGGCTCTTTCATGATTATATGATAGGTGGTGCATGGCCGTTCT
TGGTTCGTGGAGTGATCTGTCTGCTTAATTGCGTTTCAAAATTT-AACTTGAGGACCGGG
TTTT-GGTTTGGCTAGTGGTTCTA-CGA---TGACTGTGAACTGTCATGTCTTCGGATGT
GCGACTATTGGTC-TAGGATCACATGACTT-------GCCCCTGGGACTCTTTTGAACGC
AACGGACGTGATTGCAACCCCTTGTTGAGATTAGAGAT-----AGTCTCGATATTCACTG
GACAAACTGGCTGCT----------TTATGCAGTCTTGTTGAATGGTGGATAAACTCGGG
GGACTGCTGACTATAACCATTTCTCAAAACAGAGGAAGGTTGCGGCAATAACAGGTCTGT
GATGCCCTCAGATGTCCCGGGGCTGCACACGTGCTACAATGAGTGGCGCAATGTGCTAA-
-TGTTTAAGGGATAAGAGT-GTGGTCAGTAGAACGTC-GGGATTTCCCCTGACGTCT---
--CCCCCGCACGATTATCAGCCTT-CCTTAACAGGGCGGGCAACCTTTTCAAAATACTGG
TTTGATGTTA-----------------------------------------AAGTATTGA
GTCG---TTTTTTTTGGATGGTG-------------GTTTGTTAACCAATACCATCCGGC
AACTGCTCGCGAGTTTGTG---GTTCTGGCGACTCATGGTGGGGACCGACGTTTGTAATT
TTTTGTCGCGTGTTAACTAGGAATGCCTTGTACTGTCGATTCACTAAGTTACTGGGAATA
CGTCCCTGCCCTTTGTACACACCGCCCGTCGCTCTTACCGATGGCTGTGTGTGTGAGTAA
GAGCGACTGTTAAGAGGGAAATTTGTCGAATGCATTTGGCTAAAGGAAAGAGAAGTCGTA
ACAAGGCATCAGTAGGTGAACCTGCAGAAGGATCA
[48] Gruber_Ia_1768_DS_FM866132
------------------------------------------------------------
--------------------------AGACAGTTATACATGCCCTA----CAAGTAGGAG
TCAGGTTTTAAACCTAATGGCTCTTTCATGATTATATGATAGGTGGTGCATGGCCGTTCT
TAGTTCGTGGAGTGATCTGTCTGCTTAATTGCGTTTCAAAATTT-AACTTGAGGACCGGG
TTTT-GGTTTGGCTAGTGGTTCTA-CGA---TGACTGTGAACTGTCATGTCTTCGGATGT
GCGACTATTGGTC-TAGGATCACATGACTT-------GCCCCTGGGACTCTTTTGAACGC
AACGGACGTGATTGCAACCCCTTGTTGAGATTAGAGAT-----AGTCTCGATATTCACTG
GACAAACTGGCTGCT----------TTATGCAGTCTTGTTGAATGGTGGATAAACTCGGG
GGACTGCTGACTATAACCATTTCTCAAAACAGAGGAAGGTTGCGGCAATAACAGGTCTGT
GATGCCCTCAGATGTCCC-GGGCTGCACACGTGCTACAATGAGTGGCGCAATGTGCTAA-
-TGTTTAAGGGATAAGAGT-GTGGTCAGTA------------------------------
------------------------------------------------------------
------------------------------------------------------------
------------------------------------------------------------
------------------------------------------------------------
------------------------------------------------------------
------------------------------------------------------------
------------------------------------------------------------
-----------------------------------
[49] Gruber_Ia_1374_DS_FM866129
-------------------------------------------AACGCGGGAAATCTTAC
CGGGTCCGGACATATCGAGGATTGACAGACAGTTATACATGCCCTA----CAAGTAGGAG
TCAGGTTTTAAACCTAATGGCTCTTTCATGATTATATGATAGGTGGTGCATGGCCGTTCT
TAGTTCGTGGAGTGATCTGTCTGCTTAATTGCGTTTCAAAATTT-AACTTGAGGACCGGG
TTTT-GGTTTGGCTAGTGGTTCTA-CGA---TGACTGTGAACTGTCATGTCTTCGGATGT
GCGACTATTGGTC-TAGGATCACATGACTT-------GCCCCTGGGACTCTTTTGAACGC
AACGGACGTGATTGCAACCCCTTGTTGAGATTAGAGAT-----AGTCTCGATATTCACTG
GACAAACTGGCTGCT----------TTATGCAGTCTTGTTGAATGGTGGATAAACTCGGG
GGACTGCTGACTATAACCATTTCTCAAAACAGAGGAAGGTTGCGGCAATAACAGGTCTGT
GATGCCCTCAGATGTCCC-GGGCTGCACACGTGCTACAATGAGTGGCGCAATGTGCTAA-
-TGTTTAAGGGATAAGAGT-GTGGTCAGTA------------------------------
------------------------------------------------------------
------------------------------------------------------------
------------------------------------------------------------
------------------------------------------------------------
------------------------------------------------------------
------------------------------------------------------------
------------------------------------------------------------
-----------------------------------
[50] Gruber_Ia_0158_DS_FM866127
---------------------AGCATGTGGCTTAATTTGACTCAACACGGGAAATCTTAC
CGGGTCCGGACATATCGAGGATTGACAGACAGTTATACATGCCCTA----CAAGTAGGAG
TCAGGTTTTAAACCTAATGGCTCTTTCATGATTATATGATAGGTGGTGCATGGCCGTTCT
TAGTTCGTGGAGTGATCTGTCTGCTTAATTGCGTTTCAAAATTT-AACTTGAGGACCGGG
TTTT-GGTTTGGCTAGTGGTTCTA-CGA---TGACTGTGAACTGTCATGTCTTCGGATGT
GCGACTATTGGTC-TAGGATCACATGACTT-------GCCCCTGGGACTCTTTTGAACGC
AACGGACGTGATTGCAACCCCTTGTTGAGATTAGAGAT-----AGTCTCGATATTCACTG
GACAAACTGGCTGCT----------TTATGCAGTCTTGTTGAATGGTGGATAAACTCGGG
GGACTGCTGACTATAACCATTTCTCAAAACAGAGGAAGGTTGCGGCAATAACAGGTCTGT
GATGCCCTCAGATGTCCC-GG---------------------------------------
------------------------------------------------------------
------------------------------------------------------------
------------------------------------------------------------
------------------------------------------------------------
------------------------------------------------------------
------------------------------------------------------------
------------------------------------------------------------
------------------------------------------------------------
-----------------------------------
[51] Gruber_Ia_1777_DS_FM866133
------------------------------------------------------------
------------------------------------------------------------
------------------------------------------------------------
------------------------------------------------------------
------------------------------------------------------------
------------------------------------------------------------
------------------------------------------------------------
------------------------------------------------------------
-------------------TTTCTCAAA-CAGAGGA-GGTTGCGGCAATAACAGGTCTGT
GATGCCCTCAGATGTCCC-GGGCTGCACACGTGCTACAATGAGTGGCGCAATGTGCTAA-
-TGTTTAAGGGATAAGAGT-GTGGTCAGTAGAACGTC-GGGATTTCCCCTGACGTCT---
--CCCCCGCACGATTATCAGCCTTCCCTTAACAGGGCGGGCAACCTTTTCAAAATACTGG
TTTGATGTTA-----------------------------------------AAGTATTGA
GTCG---TTTTTTTTGGATGGTG-------------GTTTGTTAACCAATACCATCCGGC
AACTGCTCGCGAGTTTGTG---GTTCTGGCGACTCATGGTGGGGACCGACGTTTGTAATT
TTTTGTCGCGTGT-AACTAGGAATGCCTTGTACTGTCGATTCACTAAGTTACTGGGAATA
CGTCCCTGCCCTTTGTACACACCGCCCGT-------------------------------
------------------------------------------------------------
-----------------------------------
[52] Gruber_pink_1182_DS_FM866067
--------------CGCGTGGAGCATGTGGCTTAATTTGACTCAACGCGGGAAATCTTAC
CGGGTCCGGACATATCGAGGATTGACAGACAGTTA-CCATGCCCTT----TCGAAAGGAG
TCAGGTTTTAAACCTAATGGCTCTTTCATGATTATATGATAGGTGGTGCATGGCCGTTCT
TAGTTCGTGGAGTGATCTGTCTGCTTAATTGCGTTTCAAATTTT-TATTTGAGGACCAGG
TTTT-GGTTTGGGTAGTGGTCCTA-CGA---TGACTGTGAACTGTCATGTCTTCGGATGT
GCGACTATCGGTC-TAGGATCGCATCTC--------AGCCCCTGGGACTCTTTTGAACGC
AACGGACGTGATTGCAACCCCTTGTTGAGATTAGAGG------AGTCTCGATATTCATTG
GCCAAACTTACCGCTTCGAGCTTGCTCGTGCAGTTTTGTTAGCCGGTGGATAAACTCGGG
GGACTGCTGACTATAACCATTTCTCAAAACAGAGGAAGGTTGCGGCAATAACAGGTCTGT
GATGCCCTCAGATGTCCC-GGGCT------------------------------------
------------------------------------------------------------
------------------------------------------------------------
------------------------------------------------------------
------------------------------------------------------------
------------------------------------------------------------
------------------------------------------------------------
------------------------------------------------------------
------------------------------------------------------------
-----------------------------------
[53] Gruber_pink_1022_DS_FM866051
--------------CGCGTGGAGCATGTGGCTTAATTTGACTCAACGCGGGAAATCTTAC
CGGGTCCGGACATATCGAGGATTGACAGACAGTTA-CCATGCCCTT----TCGAAAGGAG
TCAGGTTTTAAACCTAATGGCTCTTTCATGATTATATGATAGGTGGTGCATGGCCGTTCT
TAGTTCGTGGAGTGATCTGTCTGCTTAATTGCGTTTCAAATTTT-TATTTGAGGACCAGG
TTTT-GGTTTGGGTAGTGGTCCTA-CGA---TGACTGTGAACTGTCATGTCTTCGGATGT
GCGACTATCGGTC-TAGGATCGCATCTC--------AGCCCCTGGGACTCTTTTGAACGC
AACGGACGTGATTGCAACCCCTTGTTGAGATTAGAGG------AGTCTCGATATTCATTG
GCCAAACTTACCGCTTCGAGCTTGCTCGTGCAGTTTTGTTAGCCGGTGGATAAACTCGGG
GGACTGCTGACTATAACCATTTCTCAAAACAGAGGAAGGTTGCGGCAATAACAGGTCTGT
GATGCCCTTAGAAGTCCC-GGGCT------------------------------------
------------------------------------------------------------
------------------------------------------------------------
------------------------------------------------------------
------------------------------------------------------------
------------------------------------------------------------
------------------------------------------------------------
------------------------------------------------------------
------------------------------------------------------------
-----------------------------------
[54] Gruber_pink_0020_DS_FM865986
------------------------------------------------------------
-----------ATATCGAGGATTGACAGACAGTTA-CCATGCCCTT----TCGAAAGGAG
TCAGGTTTTAAACCTAATGGCTCTTTCATGATTATATGATAGGTGGTGCATGGCCGTTCT
TAGTTCGTGGAGTGATCTGTCTGCTTAATTGCGTTTCAAATTTT-TATTTGAGGACCAGG
TTTT-GGTTTGGGTAGTGGTCCTA-CGA---TGACTGTGAACTGTCATGTCTTCGGATGT
GCGACTATCGGTC-TAGGATCGCATCTC--------AGCCCCTGGGACTCTTTTGAACGC
AACGGACGTGATTGCAACCCCTTGTTGAGATTAGAGG------AGTCTCGATATTCATTG
GCCAAACTTACCGCTTCGAGCTTGCTCGTGCAGTTTTGTTAGCCGGTGGATAAACTCGGG
GGACTGCTGACTATAACCATTTCTCAAAACAGAGGAAGGTTGCGGCAATAACAGGTCTGT
GATGCCCTTAGATGTCCC-GGGCTGCACACGTGCTACAATGAGTGGCGCAATGTGTGCAA
TTTTGTAAGGGATAAGAGT-GTGGTCAGTATGCCGTCGGGGATTCCCCCTGACGTC----
TCCTAGCACACGATTATCAGCCTTTCCTTAACAGGGCGGGTAACCTTTTCAAAATACCAG
TTTGATTTTA------------------------------------------------AA
GCTTTGGGTCAATTAGGGTGATGGTTCGATAG-----------AACCAATATCACCCAGC
TGCTACTCGTGCGCGCGTGTTATTCCTGGTGACTCATGGTGGGGACCGACATTTGTAATT
GTCTGTCGCGTGTTAACCGGGAATGCCTTGTACTGTCGATTCACTAAGTTATGGGGAATA
CGTCCCTGCCCTTTGTACACACCGCCCGTCGCTCTTACCGATGGCTTTGGCTGCGAGTAA
AAGGGACTTTCGTTTTGGAACTTTGTCGAACAGATGGGGCTAAAGGAAAGAGAAGTCGTA
ACAAGGC----------------------------
[55] Gruber_pink_1001_DS_FM866048
-----------------------CATGTGGCTTAATTTGACTCAACGCGGGAAATCTTAC
CGGGTCCGGACATATCGAGGATTGACAGACAGTTA-CCATGCCCTT----TCGAAAGGAG
TCAGGTTTTAAACCTAATGGCTCTTTCATGATTATATGATAGGTGGTGCATGGCCGTTCT
TAGTTCGTGGAGTGATCTGTCTGCTTAATTGCGTTTCAAATTTT-TATTTGAGGACCAGG
TTTT-GGTTTGGGTAGTGGTCCTA-CGA---TGACTGTGAACTGTCATGTCTTCGGATGT
GCGACTATCGGTC-TAGGATCGCATCTC--------AGCCCCTGGGACTCTTTTGAACGC
AACGGACGTGATTGCAACCCCTTGTTGAGATTAGAGG------AGTCTCGATATTCATTG
GCCAAACTTACCGCTTCGAGCTTGCTCGTGCAGTTTTGTTAGCCGGTGGATAAACTCGGG
GGACTGCTGACTATAACCATTTCTCAAAACAGAGGAAGGTTGCGGCAATAACAGGTCTGT
GATGCCCTTAGATATCCC-GGGCT------------------------------------
------------------------------------------------------------
------------------------------------------------------------
------------------------------------------------------------
------------------------------------------------------------
------------------------------------------------------------
------------------------------------------------------------
------------------------------------------------------------
------------------------------------------------------------
-----------------------------------
[56] Gruber_pink_1091_DS_FM866062
-------------------------------------------------GGAAATCTTAC
CGGGTCCGGACATATCGAGGATTGACAGACAGTTA-CCATGCCCTT----TCGAAAGGAG
TCAGGTTTTAAACCTAATGGCTCTTTCATGATTATATGATAGGTGGTGCATGGCCGTTCT
TAGTTCGTGGAGTGATCTGTCTGCTTAATTGCGTTTCAAATTTT-TATTTGAGGACCAGG
TTTT-GGTTTGGGTAGTGGTCCTA-CGA---TGACTGTGAACTGTCATGTCTTCGGATGT
GCGACTATCGGTC-TAGGATCGCATCTC--------AGCCCCTGGGACTCTTTTGAACGC
AACGGACGTGATTGCAACCCCTTGTTGAGATTAGAGG------AGTCTCGATATTCATTG
GCCAAACTTACCGCTTCGAGCTTGCTCGTGCAGTTTTGTTAGCCGGTGGATAAACTCGGG
GGACTGCTGACTATAACCATTTCTCAAAACAGAGGAAGGTTGCGGCAATAACAGGTCTGT
GATGCCCTTAGATGTCCC-GGGCTGCACACGTGCTACAATGAGTGGCGCAATGTGTGCAA
TTTTGTAAGGGATAAGAGT-----------------------------------------
------------------------------------------------------------
------------------------------------------------------------
------------------------------------------------------------
--------------------------------------GTGG------------------
----------------------------------------TCAGTATGCCGCCGGGGATT
C-----------------------------------------------------------
------------------------------------------------------------
-----------------------------------
[57] Gruber_pink_0004_DS_FM865979
------------------------------------------------------------
------------------------------------------------------------
------------------------------------------------------------
------------------------------------------------------------
------------------------------------------------------------
------------------------------------------------------------
------------------------------------------------------------
------------------------------------------------------------
------------------------------------------------------------
------------------------------------------------------------
-----------------------GTCAGTATGCCGTCGGGGATTCCCCCTGACGTCT---
-CCTAGCACACGATTATCAGCCTTTCCTTAACAGGGCGGGTAACCTTTTCAAAATACCAG
TTTGATTTTA------------------------------------------------AA
GCTTTGGGTCAATTAGGGTGATGGTTCGATAG-----------AACCAATATCACCCAGC
TGCTACTCGTGCGCGCGTGTTATTCCTGGTGACTCATGGTGGGGACCGACATTTGTAATT
GTCTGTCGCGTGTTAACCGGGAATGCCTTGTACTGTCGATTCACTAAGTTATGGGGAATA
CGTCCCTGCCCTTTGTACACACCGCCCGTCGCTCTTACCGATGGCTTTGGCTGCGAGTAA
AAGGGACTTTCGTTTTGGAACTTTGTCGAACAGATGGGGCTAAAGGAAAGAGAAGTCGTA
ACAAGGC----------------------------
[58] 'Gruber_U_B242_B242-4_Z83966'
AAGGGCACCACAAGAGCGTGGAGCATGTGGCTTAATTTGACTCAACGCGGGAAATCTTAC
CGGGTCCGGACATATCGAGGATTGACAGACAGTTA-CCATGCCCTT----TCGAAAGGAG
TCAGGTTTTAAACCTAATGGCTCTTTCATGATTATATGATAGGTGGTGCATGGCCGTTCT
TAGTTCGTGGAGTGATCTGTCTGCTTAATTGCGTTTCAAATTTT-TATTTGAGGACCAGG
TTTT-GGTTTGGGTAGTGGTCCTA-CGA---TGACTGTGAACAGTCATGTCTTCGGATGT
GCGACTATCGGTC-TAGGATCGCATCTC--------AGCCCCTGGGACTCTTTTGAACGC
AACGGACGTGATTGCAACCCCTTGTTGAGATTAGAGG------AGTCTCGATATTCATTG
GCCAAACTTACCGCTTCGAGCTTGCTCGTGCAGTTTTGTTAGCCGGTGGATAAACTCGGG
GGACTGCTGACTATAACCATTTCTCAAAACAGAGGAAGGTTGCGGCAATAACAGGTCTGT
GATGCCCTTAGATGTCCC-GGGCTGCACACGTGCTACAATGAGTGGCGCAATGTGTGCAA
TTT-GTAAGGGATAAGAGT-GTGGTCAGTATGCCGTC-GGGATTCCCCCTGACGTCT---
--CCAGCACACGATTATCAGCCTTCC--TAACAGGGCGGGTAACCTTTTCAAAATACCAG
TTTGATTT--------------------------------------------------AA
AGCTTGGGTCAATTAGGGTGATGGTTCGATAG-----------AACCAATATCACCCAGC
TGCTACTCGNNNNNGCGTGTTATTCCTGGTGACTCATGGTGGGGACCGACATTTG-AATT
GTCTGTCGCGTGTTAACCGGGAACGCCTTGTACTGTCGATTCACTAAGTTA-TGGGAATA
CGTCCCTGCCCTTTGTACACACCGCCCGTCGCTCTTACCGATGGCTTTGGCTGCGAGTAA
AAGGGACTTTCGTTTTGGAACTTTGTCGAACAGATGGGGCTAAAGGAAAGAGAAGTCGTA
ACAAGGCATCAGTAGGTGAACCT------------
;
END;
BEGIN NOTES;
  TEXT TAXON=1 TEXT='1090 bp 1730 bp 1283 bp
';
  TEXT TAXON=2 TEXT='1090 bp 1730 bp 1283 bp
';
  TEXT TAXON=3 TEXT='1090 bp 1730 bp 1283 bp
';
  TEXT TAXON=4 TEXT='1090 bp 1730 bp 1283 bp
';
  TEXT TAXON=5 TEXT='1090 bp 1730 bp 1283 bp
';
  TEXT TAXON=6 TEXT='1090 bp 1730 bp 1283 bp
';
  TEXT TAXON=7 TEXT='1090 bp 1730 bp 1283 bp
';
  TEXT TAXON=8 TEXT='1090 bp 1730 bp 1283 bp
';
  TEXT TAXON=9 TEXT='1090 bp 1730 bp 1283 bp
';
  TEXT TAXON=10 TEXT='1090 bp 1730 bp 1283 bp
';
  TEXT TAXON=11 TEXT='1090 bp 1730 bp 1283 bp
';
  TEXT TAXON=12 TEXT='1090 bp 1730 bp 1283 bp
';
  TEXT TAXON=13 TEXT='1090 bp 1730 bp 1283 bp
';
  TEXT TAXON=14 TEXT='1090 bp 1730 bp 1283 bp
';
  TEXT TAXON=15 TEXT='1090 bp 1730 bp 1283 bp
';
  TEXT TAXON=16 TEXT='1090 bp 1730 bp 1283 bp
';
  TEXT TAXON=17 TEXT='1090 bp 1730 bp 1283 bp
';
  TEXT TAXON=18 TEXT='1090 bp 1730 bp 1283 bp
';
  TEXT TAXON=19 TEXT='1090 bp 1730 bp 1283 bp
';
  TEXT TAXON=20 TEXT='1090 bp 1730 bp 1283 bp
';
  TEXT TAXON=21 TEXT='1090 bp 1730 bp 1283 bp
';
  TEXT TAXON=22 TEXT='1090 bp 1730 bp 1283 bp
';
  TEXT TAXON=23 TEXT='1090 bp 1730 bp 1283 bp
';
  TEXT TAXON=24 TEXT='1090 bp 1730 bp 1283 bp
';
  TEXT TAXON=25 TEXT='1090 bp 1730 bp 1283 bp
';
  TEXT TAXON=26 TEXT='1090 bp 1730 bp 1283 bp
';
  TEXT TAXON=27 TEXT='1090 bp 1730 bp 1283 bp
';
  TEXT TAXON=28 TEXT='1090 bp 1730 bp 1283 bp
';
  TEXT TAXON=29 TEXT='1090 bp 1730 bp 1283 bp
';
  TEXT TAXON=30 TEXT='1090 bp 1730 bp 1283 bp
';
  TEXT TAXON=31 TEXT='1090 bp 1730 bp 1283 bp
';
  TEXT TAXON=32 TEXT='1090 bp 1730 bp 1283 bp
';
  TEXT TAXON=33 TEXT='1090 bp 1730 bp 1283 bp
';
  TEXT TAXON=34 TEXT='1090 bp 1730 bp 1283 bp
';
  TEXT TAXON=35 TEXT='1090 bp 1730 bp 1283 bp
';
  TEXT TAXON=36 TEXT='1090 bp 1730 bp 1283 bp
';
  TEXT TAXON=37 TEXT='1090 bp 1730 bp 1283 bp
';
  TEXT TAXON=38 TEXT='1090 bp 1730 bp 1283 bp
';
  TEXT TAXON=39 TEXT='1090 bp 1730 bp 1283 bp
';
  TEXT TAXON=40 TEXT='1090 bp 1730 bp 1283 bp
';
  TEXT TAXON=41 TEXT='1090 bp 1730 bp 1283 bp
';
  TEXT TAXON=42 TEXT='1090 bp 1730 bp 1283 bp
';
  TEXT TAXON=43 TEXT='1090 bp 1730 bp 1283 bp
';
  TEXT TAXON=44 TEXT='1090 bp 1730 bp 1283 bp
';
  TEXT TAXON=45 TEXT='1090 bp 1730 bp 1283 bp
';
  TEXT TAXON=46 TEXT='1090 bp 1730 bp 1283 bp
';
  TEXT TAXON=47 TEXT='1090 bp 1730 bp 1283 bp
';
  TEXT TAXON=48 TEXT='1090 bp 1730 bp 1283 bp
';
  TEXT TAXON=49 TEXT='1090 bp 1730 bp 1283 bp
';
  TEXT TAXON=50 TEXT='1090 bp 1730 bp 1283 bp
';
  TEXT TAXON=51 TEXT='1090 bp 1730 bp 1283 bp
';
  TEXT TAXON=52 TEXT='1090 bp 1730 bp 1283 bp
';
  TEXT TAXON=53 TEXT='1090 bp 1730 bp 1283 bp
';
  TEXT TAXON=54 TEXT='1090 bp 1730 bp 1283 bp
';
  TEXT TAXON=55 TEXT='1090 bp 1730 bp 1283 bp
';
  TEXT TAXON=56 TEXT='1090 bp 1730 bp 1283 bp
';
  TEXT TAXON=57 TEXT='1090 bp 1730 bp 1283 bp
';
  TEXT TAXON=58 TEXT='1090 bp 1730 bp 1283 bp
';
END;
