# Supplementary material for: SSU rDNA Divergence in Planktonic Foraminifera: Molecular Taxonomy and Biogeographic Implications
Source: PLoS One. 2014 Aug 13;9(8):e104641. doi: 10.1371/journal.pone.0104641 (PMC4131912; doi:10.1371/journal.pone.0104641)
Supplement: File S1 — Sequence alignments, PhyML trees used for patristic distance calculation, BEAST ultrametric trees and patristic distance matrices. (ZIP) [file pone.0104641.s004.zip › File S2/alignements GMYC/Spinose_A2.nex]

#NEXUS
[saved by seaview on Mon Apr 08 13:41:37 2013]
BEGIN DATA;
  DIMENSIONS NTAX=85 NCHAR=1252;
  FORMAT DATATYPE=DNA
  GAP=-
  ;
MATRIX
[1] Sdehiscens_I_GA3212_DS
------------------------------------------------------------
--ggtcaggacacattgaggattgacagacagttaa----------------cagattga
a-------gctgtttttaaacctaacagctctttcatgattatgtgataggtggtgcatg
gccgttcttagttcgtggagtgatctgtctgcttaattgcgtttcaaaactaacacaca-
-----gagagcttaggggcaccgtttgttgagtcccttttactatactcaatgtcaaaac
tcctcaa--tgatcattacgtgaggggagtggagatacattcggatgcaatatctttgct
ctctt---------------------------ttgaacgcaacggacgtgattgcgaccc
cttgttgagtcccttaacaatactctatatttgcgcggcctaatgatcttatgtga----
------------------------------------------------------------
--------------------aggtcgcgcagataaactcgggggaccgctgtactca--t
tcttctttaaaccagaggaagattgcggcaataacaggtc-tgtgatgccctcagatgtc
ctgggctgcacacg-tgctacattgaccagcacagtgagcaact--ttcaatttgaaaca
tcggtttaataatctgtcac----------------------------------------
-----tcgttggcggatggttaccgatagcgcctggtctttaacagactaggtaatcttt
tg-aagtgctgctaagattttctgaattgagcttatcaaaacacgcgctgatttcactac
aaacagtccactgccagttccaa----attgcaccgcg-gctg--gtggaact--ttagc
gtatgca-acatgttaattcttcgtggggatagacgcttga-aactttccgtctcgtcct
taactgggaatgccttgtacgggtc-atggttcaacataccacccggaatacgtccctgc
cctttgtacacaccgcccgtcgctctca--ccgatgaactttactgtgagtttgaaggac
ta---ctcacac-tgtgatcggaaattcagtcaaacag-ag-------------------
----------------------------------------------------
[2] Sdehiscens_I_GA630_DS
-------------------------------------------------------cttac
caggtcaggacacattgaggattgacagacagttaa----------------cagattga
a-------gctgtttttaaacctaacagctctttcatgattatgtgataggtggtgcatg
gccgttcttagttcgtggagtgatctgtctgcttaattgcgtttcaaaactaacacaca-
-----gagagcttaggggcaccgtttgttgagtcccttttactatactcaatgtcaaaac
tcctcaa--tgatcattacgtgaggggagtggagatacattcggatgcaatatctttgct
ctctt---------------------------ttgaacgcaacggacgtgattgcgaccc
cttgttgagtcccttaacaatactctatatttgcgcggcctaatgatcttatgtga----
------------------------------------------------------------
--------------------aggtcgcgcagataaactcgggggaccgctgtactca--t
tcttctttaaaccagaggaagattgcggcaataacaggtc-tgtgatgccctcagatgtc
ctgggctgcacacg-tgctacattgaccagcacagtgagcaact--ttcaatttgaaaca
tcggtttaataatctgtcac----------------------------------------
-----tcgttggcggatggttaccgatagcgcctggtctttaacagactaggtaatcttt
tg-aagtgctgctaagattttctgaattgagcttatcaaaacacgcgctgatttcactac
aaacagtccactgccagttccaa----attgcaccgcg-gctg--gtggaact--ttagc
gtatgca-acatgttaattcttcgtggggatagacgcttga-aactttccgtctcgtcct
taactgggaatgccttgtacgggtc-atggttcaacataccacccggaatacgtccctgc
cctttgtacacaccgcccgtcgctctta--ccgatgaactttactgtgagtttgaaggac
ta---ctcaca-------------------------------------------------
----------------------------------------------------
[3] Gdigitata_U_Re113_DS
-------------------------------------------------------cttac
cgggtccggacacactgaggattgacagacagttgc-tctata-----ctacttaatcgt
t-------ggctggatcgaaatatatagatctttcatgattatgtgataggtggtgcatg
gccgttcttagttcgtggagtgatctgtctgcttaattgcgtttcaacatatttattcat
gtttgtacaccgatactattttgactgttgaac---------------------------
---------------gcaacggtctagtattttagtt------------gtacttt----
catat---------------------------ttgaacgcaacggacgtgattgcaaccc
cttgttgaattggcatgtactgcaattcattttcattggtcctttat-------------
------------------------------------------------------------
--------------------tgaacctttgggaaaactcgggggaccgctgaacgat--t
ttcct-ttaaaccagaggaagattgcggcaataacaggtc-tgtgatgcccttagatgtc
ccgggccgcacacg-tgctacactgattgcgccagtacgtgtcccattcgcttagaacca
ttggttttggtagttatactgatggattgtngtngcttgctcgttccaagcaattatcgt
caaacctgattt-tagctccacccaatatcgtctagtc-tgagaaggctgggtaatctat
ttgaagtggtgatttttcctcgtt--gcgagcattttaataaatggtttcgtactgtccc
tgcagtacaatttttagttcc--------tgcagtgcg-acaactatgatattggctgcc
acccatgttcctatttattcccagtggggacaggcatttggcaattctgtgtctcgttct
taactaggaatgccttgtacgggtctttggttcaacagaccacccggaatacgtccctgc
cctttgtacacaccgcccgtcgctctta--ccgatgattttcgctgtgagtttgaaggac
tgaatccgacat-tatagga----------------------------------------
----------------------------------------------------
[4] Gdigitata_U_Re121_DS
--------------------------------------------------------ttac
cgggtccggacacactgaggattgacagacagttgc-tctata-----ctacttaatcgt
t-------ggctggatcgaaatatatagatctttcatgattatgtgataggtggtgcatg
gccgttcttagttcgtggagtgatctgtctgcttaattgcgtttcaacatatttattcat
gtttgtacaccgatactattttgactgttgaac---------------------------
---------------gcaacggtctagtattttagtt------------gtacttt----
catat---------------------------ttgaacgcaacggacgtgattgcaaccc
cttgttgaattggcatgtactgcaattcattttcattggtcctttat-------------
------------------------------------------------------------
--------------------tgaacctttgggaaaactcgggggaccgctgaacgat--t
ttcct-ttaaaccagaggaagattgcggcaataacangtn-tgtgatgcccttagatgtc
ccgggccgcacacg-tgctacactgattgcgccagtacgtgtcccattcgcttagaacca
ttggttttggtagttatactgatggattgtcgtagcttgc-----------------ctt
caaaccggattt-tggctccacccaatatcgtctagtc-tgagaaggctgggtaatctat
ttgaagtggtgatttttcctcgtt--gcgagcattttaataaatggtttcgtactgtccc
tgcagtacaatttttagttcc--------tgcagtgcg-acaactatgatattggctgcc
acccatgttcctatttattcccagtggggacaggcatttggcaattctgtgtctcgttct
taactaggaatgccttgtacgggtctttggttcaacagaccacccggaatacgtccctgc
cctttgtacacaccgcccgtcgctctta--ccgatgattttcgctgtgagtttgaaggac
tgaatccgacat-tata-------------------------------------------
----------------------------------------------------
[5] Gdigitata_U_Re1659_DS
----------------cgtggagcatgtggcttaatttgactcaacgcgggaaatcttac
cgggtccggacacactgaggattgacagacagttgc-tctata-----ctacttaatcgt
t-------ggctggatcgaaatatatagatctttcatgattatgtgataggtggtgcatg
gccgttcttagttcgtggagtgatctgtctgcttaattgcgtttcaacatatttatttat
gtttgtacaccgatactatttgatcattta------------------------------
-----------------gttggtctagtattttagtt------------gtgcttt----
catat---------------------------ttgaacgcaacggacgtgattgcaaccc
cttgttgaattggcacttactgcaattcactttcattggtcctttat-------------
------------------------------------------------------------
--------------------tgaacctttgggaaaactcgggggaccgctgaacgat--t
ttcct-ttaaaccagaggaagattgcggcaataacaggtc-tgtgatgcccttagatgtc
ccgggccgcacacg-tgctacactgattgcgccagtacgtgtcccattcgcttagaacca
ttggttttggtagttatactgatggattgttgtagcttgct---------------actt
caaacctgatttatggctccacccaatatcgtctagtc-tgagaaggctgggtaatctat
ttgaagtggtgatttttcctcgtt--gcgagcattttaataaatggtttcgtactgtccc
tgcagtacaatttttagta----------cgcggtgcg-acaactatgatattgcctgcc
acacatgttcctatttattcccagtggggacaggcatttggcaattctgtgtctcgttct
taactaggaatgccttgtacgggtctttggttcaacagaccacccggaatacgtccctgc
cctttgtacacaccgcccgtcgctctta--ccgatgattttcgctgtgagtttgaaggac
tgaatccgacct-tataggatttggaa---------------------------------
----------------------------------------------------
[6] 'Gsiphonifera_TIIa_CA-G_sII2A_NA_AF102227'
----gcactacaagagcgtggagcatgtggcttaatttgactcaacgcggggaatcttac
cgggtccggacacactgaggattgacagacaattgt------------ctttttgtcaaa
t-------ttaaagacaaaagataacagatctttcatgattatgtgatgggtggtgcatg
gccgttcttagttcgtggagtgatctgtctgcttaattgcgtttcaaatat--attttat
tatataacgagtctacaaaggag-------------tggttcattaacagacaatcata-
-------tct-----ttgagcgtctggaatct-----------------actctatttgg
ctcaa---------------------------ttgaacgcaacggacgtgatcgcgagtc
cttgttgaac-----ttcagtatatattgactatccccgtaggaagggattggcaataat
tgaatgttcgctttctattaggtgtgtatatatagtctcaaaattacatgtatttgtaat
ggcgagtaata-tatta---ctatcctgtaggaaaactcgggcgaccgctgtaatat--t
tctct-ttaaaacagaggaagattgcggcaataacaggtc-tgtgatgccctcagatgtc
ccgggccgcacacg-tgctacattgattagcgcagtgcgcatact-ttcaatatgataca
ttagattggattgttctgtt----------------------------------------
-------------gagctccatctaatactatccggct-tgagaaggctgggtaatcaat
tgtaagtgctggttcctcctcccg--ttgagcattttaataa-tggcctctctacatccc
tag--caatatgccta-----------------gtgcg-attgtagttgagcc--ttgcc
atttatgcaagtgtcaattctcagtggggacagacatttgataattctttgtctcgttct
taactaggaatgccttgtacgggtc-ttggttcaacagaccacccggaatacgtccctgc
cctttgtacacaccgcccgtcgctctta--ccgatgaatttccctgtgagtttgaaggac
tgatggttgcaa-aatcattggaaattctgtcaaacag-cgagatttaaaggaaagagaa
gtcgtaac--------------------------------------------
[7] Gsiphonifera_TII_NA_NA_AJ390575
------------------------------------------------------------
------------------------------------------------------------
------------------------------------------------------------
------------------------------------------------------------
------------------------------------------------------------
------------------------------------------------------------
------------------------------------------------------------
------------------------------------------------------------
------------------------------------------------------------
------------------------------------------------------------
------------------------------------------------------------
------------------------------------------------------------
------------------------------------------------------------
------------------------------------------------------------
------------------------------------------------------------
------------ccta-----------------gtgcg-attgtagttgagcc--ttgcc
atttatgcaagtgtcaattctcagtggggacagacatttgataattctttgtctcgttct
taactaggaatgccttgtacgggtc-ttggttcaacagaccacccggaatacgtccctgc
cctttgtamacaccgcccgtcgctctta--ccgatgaatttccctgngagt---------
------------------------------------------------------------
----------------------------------------------------
[8] Gsiphonifera_TII_NA_NA_AJ390571
------------------------------------------------------------
------------------------------------------------------------
------------------------------------------------------------
------------------------------------------------------------
------------------------------------------------------------
------------------------------------------------------------
------------------------------------------------------------
------------------------------------------------------------
----------------------------------------------------tttgtaat
ggcgagtaata-t-tta---ctatcctgtaggaaaactcgggcgaccgctgtaatat--t
tctct-ttaaaacagaggaagattgcggcaataacaggtc-tgtgatgccctcagatgtc
ccgggccgcacacg-tgctacattgattagcgcagtgcgcatact-ttcaatatgataca
ttagattggattgttctgtt----------------------------------------
-------------gagctccatctaatactatccggct-tgagaaggctgggtaatcaat
tgtaagtgctggttcctcctcccg--ttgagcattttaataa-tggcctctctacatccc
tag--caatatgccta-----------------gtgcg-attgtagttgagcc--ttgcc
atttatgcaagtgtcaattctcagtggggacagacatttgataattctttgtctcgttct
taactaggaatgccttgtacgggtc-ttggttcaacagaccacccggaatacgtccctgc
cctttgtacacaccgcccgtcgctctta--ccgatgaatttccctgtgagtttgaaggac
tgatggttgcaa-aatcattggaaattctgtc----------------------------
----------------------------------------------------
[9] Gsiphonifera_TII_NA_NA_U80787
---ggcactacaagagcgtggagcatgtggcttaatttgactcaacgcggggaatcttac
cgggtccggacacactgaggattgacagacaattgt------------cttttggtcaaa
t-------ttaaagacaaaagataatagatctttcatgattatgtgatgggtggtgcatg
gccgttcttagttcgtggagtgatctgtctgcttaattgcgtttcaaatat--attttat
tatataacgagtctacaaaggag-------------tggttcattaacagacaatcata-
-------tct-----ttgagcgtctggaatct-----------------actctatttgg
ctcaa---------------------------ttgaacgcaacggacgtgatcgcgagtc
cttgttgaac-----ttcagtatatattgactatccccgtaggaagggattggcaataat
tgaatgttcgctttctattaggtgtgtatatatagtctccaaattacatgtatttgtaat
ggcgagtaata-t-tta---ctatcctgtaggaaaactcgggcgaccgctgtaatat--t
tctct-ttaaaacagaggaagattgcggcaataacaggtc-tgtgatgccctcagatgtc
ccgggccgcacacg-tgctacattgattagcgcagtgcgcatact-ttcaatatgataca
ttagattggattgttctgtt----------------------------------------
-------------gagctccatctaatactatccggct-tgagaaggctgggtaatcaat
tgtaagtgctggttcctcctcccg--ttgagcattttaataa-tggcctctctacatccc
tag--caatatgccta-----------------gtgcg-attgtagttgagcc--ttgcc
atttatgcaagtgtcaattctcagtggggacagacatttgataattctttgtctcgttct
taactaggaatgccttgtacgggtc-ttggttcaacagaccacccggaatacgtccctgc
cctttgtacacaccgcccgtcgctctta--ccgatgaatttccctgtgagtttgaaggac
tgatggttg-aa-aatcattggaaattctgtcaaacag-cgagatttaaaggaaagagaa
gtcgtaacaaggc---------------------------------------
[10] Gsiphonifera_TII_NA_NA_AJ390573
------------------------------------------------------------
------------------------------------------------------------
------------------------------------------------------------
------------------------------------------------------------
------------------------------------------------------------
------------------------------------------------------------
------------------------------------------------------------
-------------------------------------cgtaggaagggattggcaataat
tgaatgttcgctttctattaggtgtgtatatatagtctcaaaattacatgtatttgtaat
ggcgagtaata-t-ttatacttatcctgtaggaaaactcgggcgaccgctgtaatat--t
tctct-ttaaaacagaggaagattgcggcaataacaggtc-tgtgatgccctcagatgtc
ccgggccgcacacg-tgctacattgattagcgcagtgcgcatact-ttcaatatgataca
ttagattggattgttctgtt----------------------------------------
-------------gagctccatctaatactatccggct-tgagaaggctgggtaatcaat
tgtaagtgctggttcctcctcccg--ttgagcattttaataa-tggcctctctacatccc
tag--caatatgccta-----------------gtgcg-attgtagttgagcc--ttgcc
atttatgcaagtgtcaattctcagtggggacagacatttgataattctttgtctcgttct
taactaggaatgccttgtacgggtc-ttggttcaacagaccacccggaatacgtccctgc
cctttgtacacaccgcccgtcgctctta--ccgatgaatttccctgagagtttgaaggac
tgatggttgcaa-aatcattggaaattctgtc----------------------------
----------------------------------------------------
[11] 'Gsiphonifera_U_OKI-2_2_AB468865'
AAGGGCACCACAAGAGCGTGGAGCATGTGGCTTAATTTGACTCAACGCGGGGAATCTTAC
CGGGTCCGGACACACTGAAGATTGACAGACAATTGT------------CTTTTTGTCAAA
T-------TTAAAGACAAAAGATAACAGATCTTTCATGATTATGTGATGGGTGGTGCATG
GCCGTTCTTAGTTCGTGGAGTGATCTGTCTGCTTAATTGCGTTTCAAATAT--ATTTTAT
TATATAACGAGTCTACAAAGGAG-------------TGGTTCATTAACAGACAATCATA-
-------TCT-----TTGAGCGTCTGGAATCT-----------------ACTCTATTTGG
CTCAA---------------------------TTGAACGCAACGGACGTGATCGCGAGTC
CTTGTTGAAC-----TTCAGTATATATTGACTTTCCCCGTAGGAAGGGATTGGCAATAAT
TGAATGTTCGCTTTCTA-TAGGTGTGTATGATTAATCTCAAAATTACATTTATTTGTAGT
GGCGTGTATAA-C-TTA---CTATCCTATAGGAAAACTCGGGCGACCGCTGTAATAT--T
TCTCT-TTAAAACAGAGGAAGATTGCGGCAATAACAGGTC-TGTGATGCCCTTAGATGTC
CCGGGCCGCACACG-TGCTACATTGATTAGCGCAGTGCGCATACT-TTCAATATGATACA
TTAGATTGGATTGTTTTATT----------------------------------------
-------------AAGCTCCATCTAATACTATCCGGCT-TGAGAAGGCTGGGTAATCAAT
TGTAAGTGCTGGTTCCTCCTCCCG--TTGAGCATTTTAATAA-TGGCCTCTCTACATCCC
TAG--TAATATGCCTA-----------------GTGCG-ATTGTAGTTGAGCC--TTGCC
ATTTATGCAAGTGTCAATTCTCAGTGGGGACAGACATTTGATAATTCTTTGTCTCGTTCT
TAACTAGGAATGCCTTGTACGGGTC-TTGGTTCAACAGACCACCCGGAATACGTCCCTGC
CCTTTGTACACACCGCCCGTCGCTCTTA--CCGATGAATTTCCCTGTGAGTTCGAAGGAC
TGGTGGTTGCAA-AATCATTGGAAATTCTGTCAAACAG-CGAGATTTAAAGGAAAGAGAA
GTCGTAACAAGGCATCAGTAGGTGAACCT-----------------------
[12] 'Gsiphonifera_U-OKI-5_1_AB263455'
AAGGGCACCACAAGAGCGTGGAGCATGTGGCTTAATTTGACTCAACGCGGGGAATCTTAC
CGGGTCCGGACACACTGAAGATTGACAGACAATTGT------------CTTTTTGTCAAA
T-------TTAAAGACAAAAGATAACAGATCTTTCATGATTATGTGATGGGTGGTGCATG
GCCGTTCTTAGTTCGTGGAGTGATCTGTCTGCTTAATTGCGTTTCAAATAT--ATTTTAT
TATATAACGAGTCTACAAAGGAG-------------TGGTTCATTAACAGACAATCATA-
-------TCT-----TTGAGCGTCTGGAATCT-----------------ACTCTATTTGG
CTCAA---------------------------TTGAACGCAACGGACGTGATCGCGAGTC
CTTGTTGAAC-----TTCAGTATATATTGACTTTCCCCGTAGGAAGGGATTGGCAATAAT
TGAATGTTCGCTTTCTA-TAGGTGTGTATGATTAATCTCAAAATTACATTTATTTGTAGT
GGCGTGTATAA-C-TTA---CTATCCTATAGGAAAACTCGGGCGACCGCTGTAATAT--T
TCTCT-TTAAAACAGAGGAAGATTGCGGCAATAACAGGTC-TGTGATGCCCTCAGATGTC
CCGGGCCGCACACG-TGCTACATTGATTAGCGCAGTGCGCATACT-TTCAATATGATACA
TTAGATTGGATTGTTTTATT----------------------------------------
-------------AAGCTCCATCTAATACTATCCGGCT-TGAGAAGGCTGGGTAATCAAT
TGTAAGTGCTGGTTCCTCCTCCCG--TTGAGCATTTTAATAA-TGGCCTCTCTACATCCC
TAG--TAATATGCCTA-----------------GTGCG-ATTGTAGTTGAGCC--TTGCC
ATTTATGCAAGTGTCAATTCTCAGTGGGGACAGACATTTGATAATTCTTTGTCTCGTTCT
TAACTAGGAATGCCTTGTACGGGTC-TTGGTTCAACAGACCACCCGGAATACGTCCCTGC
CCTTTGTACACACCGCCCGTCGCTCTTA--CCGATGAATTTCCCTGTGAGTTCGAAGGAC
TGGTGGTTGCAA-AATCATTGGAAATTCTGTCAAACAG-CGAGATTTAAAGGAAAGAGAA
GTCGTAACAAGGCATCAGTAGGTGAACCTGCTGATGGATCA-----------
[13] 'Gsiphonifera_U_OKI-2_1_AB263453'
AAGGGCACCACAAGAGCGTGGAGCATGTGGCTTAATTTGACTCAACGCGGGGAATCTTAC
CGGGTCCGGACACACTGAGGATTGACAGACAATTGT------------CTTTTTGTCAAA
T-------TTAAAGACAAAAGATAACAGATCTTTCATGATTATGTGATGGGTGGTGCATG
GCCGTTCTTAGTTCGTGGAGTGATCTGTCTGCTTAATTGCGTTTCAAATAT--ATTTTAT
TATATAACGAGTCTACAAAGGAG-------------TGGTTCATTAACAGACAATCATA-
-------TCT-----TTGAGCGTCTGGAATCT-----------------ACTCTATTTGG
CTCAA---------------------------TTGAACGCAACGGACGTGATCGCGAGTC
CTTGTTGAAC-----TTCAGTATATATTGACTTTCCCCGTAGGAAGGGATTGGCAATAAT
TGAATGTTCGCTTTCTA-TAGGTGTGTATGATTAATCTCAAAATTACATTTATTTGTAGT
GGCGAGTATAA-C-TTA---CTATCCTATAGGAAAACTCGGGCGACCGCTGTAATAT--T
TCTCT-TTAAAACAGAGGAAGATTGCGGCAATAACAGGTC-TGTGATGCCCTCAGATGTC
CCGGGCCGCACACG-TGCTACATTGATTAGCGCAGTGCGCATACT-TTCAATATGATACA
TTAGATTGGATTGTTTTATT----------------------------------------
-------------AAGCTCCATCTAATACTATCCGGCT-TGAGAAGGCTGGGTAATCAAT
TGTAAGTGCTGGTTCCTCCTCCCG--TTGAGCATTTTAATAA-TGGCCTCTCTACATCCC
TAG--TAATATGCCTA-----------------GTGCG-ATTGTAGTTGAGCC--TTGCC
ATTTATGCAAGTGTCAATTCTCAGTGGGGACAGACATTTGATAATTCTTTGTCTCGTTCT
TAACTAGGAATGCCTTGTACGGGTC-TTGGTTCAACAGACCACCCGGAATACGTCCCTGC
CCTTTGTACACACCGCCCGTCGCTCTTA--CCGATGAATTTCCCTGTGAGTTTGAAGGAC
TGGTGGTTGCAA-AATCATTGGAAATTCTGTCAAACAG-CGAGATTTAAAGGAAAGAGAA
GTCGTAACAAGGCATCAGTAGGTGAACCTGCTGA-GGATCA-----------
[14] 'Gsiphonifera_IIa_Gsip2a3-AS273_NA_JQ799892'
----gcaccacaagagcgtggagcatgtggcttaatttgactcaacgcggggaatcttac
cgggtccggacacactgaggattgacagacaattgt------------ctttttgtcaaa
t-------ttaaagacaaaagataacagatctttcatgattatgtgatgggtggtgcatg
gccgttcttagttcgtggagtgatctgtctgcttaattgcgtttcaaatat--attttat
tatataacgagtctacaaaggag-------------tggttcattaacagacaatcata-
-------tct-----ttgagcgtctggaatct-----------------actctatttgg
ctcaa---------------------------ttgaacgcaacggacgtgatcgcgagtc
cttgttgaac-----ttcagtatatattgactttccccgtaggaagggattggcaataat
tgaatgttcgctttcta-taggtgtgtatgattaatctcaaaattacatgtatttgtagt
ggcgagtataa-t-tta---ctatcctataggaaaactcgggcgaccgctgtaatat--t
tctct-ttaaaacagaggaagattgcggcaataacaggtc-tgtgatgccctcagatgtc
ccgggccgcacacg-tgctacattgattagcgcagtgcgcatact-ttcaatatgataca
ttagattggattgttttatt----------------------------------------
-------------aagctccatctaatactatccggct-tgagaaggctgggtaatcaat
tgtaagtgctggttcctcctcccg--ttgagcattttaataa-tggcctctctacatccc
tag--taatatgccta-----------------gtgcg-attgtagttgagcc--ttgcc
atttatgcaagtgtcaattctcagtggggacagacatttgataattctttgtctcgttct
taactaggaatgccttgtacgggtc-ttggttcaacagaccacccggaatacgtccctgc
cctttgtacacaccgcccgtcgctctta--ccgatgaatttccctgtgagtttgaaggac
tggtggttgcaa-aatcattggaaattctgtcaaacag-cgagatttaaaggaaagagaa
----------------------------------------------------
[15] 'Gsiphonifera_U_OKI-1_1_AB263452'
AAGGGCACCACAAGAGCGTGGAGCATGTGGCTTAATTTGACTCAACGCGGGGAATCTTAC
CGGGTCCGGACACACTGAGGATTGACAGACAATTGT------------CTTTTTGTCAAA
T-------TTAAAGACAAAAGATAACAGATCTTTCATGATTATGTGATGGGTGGTGCATG
GCCGTTCTTAGTTCGTGGAGTGATCTGTCTGCTTAATTGCGTTTCAAATAT--ATTTTAT
TATATAACGAGTCTACAAAGGAG-------------TGGTTCATTAACAGACAATCATA-
-------TCT-----TTGAGCGTCTGGAATCT-----------------ACTCTATTTGG
CTCAA---------------------------TTGAACGCAACGGACGTGATCGCGAGTC
CTTGTTGAAC-----TTCAGTATATATTGACTTTCCCCGTAGGAAGGGATTGGCAATAAT
TGAATGTTCGCTTTCTA-TAGGTGTGTATGATTAATCTCAAAATTACATGTATTTGTAAT
GGCGAGTATAA-T-TTA---CTATCCTATAGGAAAACTCGGGCGACCGCTGTAATAT--T
TCTCT-TTAAAACAGAGGAAGATTGCGGCAATAACAGGTC-TGTGATGCCCTCAGATGTC
CCGGGCCGCACACG-TGCTACATTGATTAGCGCAGTGCGCATACT-TTCAATATGATACA
TTAGATTGGATTGTTTTATT----------------------------------------
-------------AAGCTCCATCTAATACTATCCGGCT-TGAGAAGGCTGGGTAATCAAT
TGTAAGTGCTGGTTCCTCCTCCCG--TTGAGCATTTTAATAA-TGGCCTCTCTACATCCC
TAG--TAATATGCCTA-----------------GTGCG-ATTGTAGTTGAGCC--TTGCC
ATTCATGCAAGTGTCAATTCTCAGTGGGGACAGACATTTGATAATTCTTTGTCTCGTTCT
TAACTAGGAATGCCTTGTACGGGTC-TTGGTTCAACAGACCACCCGGAATACGTCCCTGC
CCTTTGTACACACCGCCCGTCGCTCTTA--CCGATGAATTTCCCTGTGAGTTTGAAAGAC
TGGTGGTTGCAA-AATCATTGGAAATTCTGTCAAACAG-CGAGATTTAAAGGAAAGAGAA
GTCGTAACAAGGCATCAGTAGGTGAACCTGCCGATGGATCA-----------
[16] 'Gsiphonifera_U_OKI-1_2_AB468864'
AAGGGCACCACAAGAGCGTGGAGCATGTGGCTTAATTTGACTCAACGCGGGGAATCTTAC
CGGGTCCGGACACACTGAGGATTGACAGACAATTGT------------CTTTTTGTCAAA
T-------TTAAAGACAAAAGATAACAGATCTTTCATGATTATGTGATGGGTGGTGCATG
GCCGTTCTTAGTTCGTGGAGTGATCTGTCTGCTTAATTGCGTTTCAAATAT--ATTTTAT
TATATAACGAGTCTACAAAGGAG-------------TGGTTCATTAACAGACAATCATA-
-------TCT-----TTGAGCGTCTGGAATCT-----------------ACTCTATTTGG
CTCAA---------------------------TTGAACGCAACGGACGTGATCGCGAGTC
CTTGTTGAAC-----TTCAGTATATATTGACTTTCCCCGTAGAAAGGGATTGGCAATAAT
TGAATGTTCGCTTTCTA-TAGGTGTGTATGATTAATCTCAAAATTACATGTATTTGTAGT
GGCGAGTATAATT-TTA---CTATCCTATAGGAAAACTCGGGCGACCGCTGTAATAT--T
TCTCT-TTAAAACAGAGGAAGATTGCGGCAATAACAGGTC-TGTGATGCCCTCAGATGTC
CCGGGCCGCACACG-TGCTACATTGATTAGCGCAGTGCGCATACT-TTCAATATGATACA
TTAGATTGGATTGTTTTATT----------------------------------------
-------------AAGCTCCATCTAATACTATCCGGCT-TGAGAAGGCTGGGTAATCAAT
TGTAAGTGCTGGTTCCTCCTCCCG--TTGAGCATTTTAATAA-TGGCCTCTCTACATCCC
TAG--TAATATGCCTA-----------------GTGCG-ATTGTAGTTGAGCC--TTGCC
ATTTATGCAAGTGTCAATTCTCAGTGGAGACAGACATTTGATAATTCTTTGTCTCGTTCT
TAACTAGGAATGCCTTGTACGGGTC-TTGGTTCAACAGACCACCCGGAATACGTCCCTGC
CCTTTGTACACACCGCCCGTCGCTCTTA--CCGATGAATTTCCCTGTGAGTTTGAAGGAC
TGGTGGTTGCAA-AATCATTGGAGATTCTGTCAAACAG-CGAGATTTAAAGGAAAGAGAA
GTCGTAACAAGGCATCAGTAGGTGAACCT-----------------------
[17] Gsiphonifera_TII_NA_NA_AJ390570
------------------------------------------------------------
------------------------------------------------------------
------------------------------------------------------------
------------------------------------------------------------
------------------------------------------------------------
------------------------------------------------------------
------------------------------------------------------------
-------------------------------------cgtaggaagggattgccaataat
tgaatgttcgctttctattaggtgtgtatatatagtctcaaaattacatgtatttgtaat
ggcgagtaata-t-tta---ctatcctgtaggaaaactcgggcgaccgctgtaatat--t
tctct-ttaaaacagaggaagattgcggcaataacaggtc-tgtgatgccctcagatgtc
ccgggccgcacacg-tgctacattgattagcgcagtgcgcatact-ttcaatatgataca
ttagattggattgttctgtt----------------------------------------
-------------gagctccatctaatactatccggct-tgagaaggctgggtaatcaat
tgtaagtgctggttcctcctcccg--ttgagcattttaataa-tggcctctctacatccc
tag--caatatgccta-----------------gtgcg-attgtagttgagcc--ttgcc
atttatgcaagtgtcaattctcagtggggacagacatttgataattctttgtctcgttct
taactaggaatgccttgtacgggtc-ttggttcaacagaccacccggaatacgtccctgc
cctttgaaaaaaccgcccgtcgctctta--ccgatgaatttccctg--------------
------------------------------------------------------------
----------------------------------------------------
[18] Gsiphonifera_TII_NA_NA_U80788
---ggcactacaagagcgtggagcatgtggcttaatttgactcaacgcggggaatcttac
cgggtccggacacactgaggattgacagacaattgt------------ctttttgtcaaa
t-------taaaagacaaaagataacagatctttcatgattatgtgatgggtggtgcatg
gccgttcttagttcgtggagtgatctgtctgcttaattgcgtttcaaatat--attttat
tatat-acgagtctacaaaggag-------------tggttcattaacagacaatcata-
-------tct-----ttgagcgtctggaatct-----------------actctatttgg
ctcaa---------------------------ttgaacgcaacggacgtgatcgcgagtc
cttgttgaac-----ttcagtatatattgactttccccgtaggaagggattggcaataat
tgaatgttcgctttctattaggtttgtatg--taatctcaaaattacatgtatttgtaat
ggcgagtgat----------cacacctataggaaaactcgggcgaccgctgtaatat--t
tctct-ttaaaacagaggaagattgcggcaataacaggtc-tgtgatgccctcagatgtc
ccgggccgcacacg-tgctacattgattagcgcagtgcgcatact-ttcaatatgataca
ttagattggatagct---tt----------------------------------------
-------------tgcttccatctaatactatccggct-tgagaaggctgggtaatcaat
tgtaagtgctggttcctcctcccg--ttgagcattttaataa-tggcctctctacatccc
tag--taatatgacta-----------------gtgcg-attgtagttgagcc--ttgcc
atttatgcaagtgtcaattctcagtggggacagacatttgataattctttgtctcgttct
taactaggaatgccttgtacgggtc-ttggttcaacagaccacccggaatacgtccctgc
cctttgtacacaccgcccgtcgctctta--ccgatgaatttccctgtgagtttgaaggac
tgatggttgnaa-aatcattggaaattctgtcaaacag-cgagatttaaaggaaagagaa
gtcgtaac--------------------------------------------
[19] 'Gsiphonifera_U_Oi19-98'
------------------------------------------------------------
------------------------------------------------------------
------------------------------------------------------------
----------------------------------------------------------AT
TATATAACGAGTCTACAAAGGAG-------------TGGTTCATTAACAGACAATCATA-
-------TCT-----TTGAGCGTCTGGAATCT-----------------ACTCTATTTGG
CTCAA---------------------------TTGAACGCAACGGACGTGATCGCGAGTC
CTTGTTGAAC-----TTCAGTATATATTGACTATCCCCGTAGGAAGGGATTGGCAATAAT
TGAATGTTCGCTTTCTATTAGGTGTGTATATATAGTCTCAAAATTACATGTATTTGTAAT
GGCGAGTAATATTTATA---CTATCCTGTAGGAAAACTCGGGCGACCGCTGTAATAT--T
TCTCT-TTAAAACAGAGGAAGATTGCGGCAATAACAGGTC-TGTGATGCCCTCAGATGTC
CCGGGCCGCACACG-TGCTACATTGATTAGCGCAGTGCGCATACT-TTCAATATGATACA
TTAGATTGGATTGTTCTGTT----------------------------------------
-------------GAGCTCCATCTAATACTATCCGGCT-TGAGAAGGCTGGGTAATCAAT
TGTAAGTGCTGGTTCCTCCTCCCG--TTGAGCATTTTAATAA-TGGCCTCTCTACATCCC
TAG--CAATATGCCTA-----------------GTGCG-ATTGTAGTTGAGCC--TTGCC
ATTTATGCAAGTGTCAATTCTCAGTGGGGACAGACATTTGATAATTCTTTGTCTCGTTCT
TAACTAGGAATGCCT---------------------------------------------
------------------------------------------------------------
------------------------------------------------------------
----------------------------------------------------
[20] 'Gsiphonifera_U_Oi19-101'
------------------------------------------------------------
------------------------------------------------------------
------------------------------------------------------------
-----------------------------------------TTTCAA-TAT--ATTTTAT
TATATAACGAGTCTACAAAGGAG-------------TGGTTCATTAACAGACAATCATA-
-------TCT-----TTGAGCGTCTGGAATCT-----------------ACTCTATTTGG
CTCAA---------------------------TTGAACGCAACGGACGTGATCGCGAGTC
CTTGTTGAAC-----TTCAGTATATATTGACTATCCCCGTAGGAAGGGATTGGCAATAAT
TGAATGTTCGCTTTCTATTAGGTGTGTATATATAGTCTCAAAATTGCATGTATTTGTAAT
GGCGAGTAATA--TGTA---CTATCCTATAGGAAAACTCGGGCGACCGCTGTAATAT--T
TCTCT-TTAAAACAGAGGAAGATTGCGGCAATAACAGGTC-TGTGATGCCCTCAGATGTC
CCGGGCCGCACACG-TGCTACATTGATTAGCGCAGTGCGCATACT-TTCAATATGATACA
TTAGATTGGATTGTTCTGTT----------------------------------------
-------------GAGCTCCATCTAATACTATCCGGCT-TGAGAAGGCTGGGTAATCAAT
TGTAAGTGCTGGTTCCTCCTCCCG--TTGAGCATTTTAATAA-TGGCCTCTCTACATCCC
TAG--CAATATGCCTA-----------------GTGCG-ATTGTAGTTGAGCC--TTGCC
ATTTATGCAAGTGTCAATTCTCAGTGGGGACAGACATTTGATAATTCTTTGTCTCGTTCT
TAACTAGGAATGCCT---------------------------------------------
------------------------------------------------------------
------------------------------------------------------------
----------------------------------------------------
[21] 'Gsiphonifera_TIIb_CA-G_sII6B_NA_AF102228'
----gcactacaagagcgtggagcatgtggcttaatttgactcaacgcggggaatcttac
cgggtccggacacactgaggattgacagacaattgt------------ccttttggc---
t-------taaaagacaaaagataacagatctttcatgattatgtgatgggtggtgcatg
gccgttcttagttcgtggagtgatctgtctgcttaattgcgtttcaaatat--acttttt
ttac-aacgagtctacaaaggag-------------tggttcagttacaacagacaatta
attcttgtgtt----ttgaacgtttggaatgt-----------------actctatttgg
ctcaa---------------------------ttgaacgcaacggacgtgatcgcaagtc
cttgttgaac-----ttcagtatatattgactttccccgtaggaagggattgccaataat
tgaatgttcgctttcta-------ttggtgtgtgatctcaaaattgcatgtatttgtgat
ggcgagtgatc---------taatcccttaggaaaacttgggcgaccgctgtaatac--t
tctct-ttaaaacagaggcaggttgcggcaataacaggtc-tgtgatgccctcagatgtc
ccgggccgcacacg-tgctacattgattagcgcagtgcgcatact-ttcaatatgataca
ttggattggtggtgaattgt----------------------------------------
-------------tggccccgtctaatactgtcctgtc-tgagaaggctgggtaatcaat
tgtaagtgctggttcctactcccg--ttgagcattttaataa-tggcctctctacatccc
tag--taac---ccta-----------------gtgcg-attgtagttgagcc--ttgcc
atttatgcaagtgtcaattctcagtggggacagacatttgataattctttgtctcgttct
taactaggaatgccttgtacgggtc-ttggttcaacagaccacccggaatacgtccctgc
cctttgtacacaccgcccgtcgctctta--ccgatgactttccctgtgagtttgaaggac
tggtggttgcat-gactattggaaattctgtcaaacag-cgagatttaaaggaaagagaa
gtcgtaac--------------------------------------------
[22] Gsiphonifera_TIII_NA_NA_AJ390561
------------------------------------------------------------
------------------------------------------------------------
------------------------------------------------------------
------------------------------------------------------------
------------------------------------------------------------
------------------------------------------------------------
------------------------------------------------------------
------------------------------------------------------------
------------------------------------------------------------
------------------------------------------------------------
-----------------------------------------tgtgatgccctcagatgtc
ccgggccgcacacg-tgctacattgattagcgcagtgcgcatact-ttcaatatgataca
ttggattggtggtgaattgt----------------------------------------
-------------tggccccgtctaatactgtcctgtc-tgagaaggctgggtaatcaat
tgtaagtggtggttcctactcccg--ttgagcattttaataa-tggcctctctacatccc
tag--taac---ccta-----------------gtgcg-attgtagttgagcc--ttgcc
atttatgcaagtgtcaattctcagtggggacagacatttgataattctttgtctcgttct
taactaggaatgccttgtacgggtc-ttggttcaacagaccacccggaatacgtccctgc
cctttgtacacaccgcccgtcgctctta--ccgatgactttccctg--------------
------------------------------------------------------------
----------------------------------------------------
[23] Gsiphonifera_TIII_NA_NA_AJ390562
------------------------------------------------------------
------------------------------------------------------------
------------------------------------------------------------
------------------------------------------------------------
------------------------------------------------------------
------------------------------------------------------------
------------------------------------------------------------
------------------------------------------------------------
-------------------------------------------ttgcatgtatttgtgat
ggcgagtgatc---------taatcccttaggaaaacttgggcgaccgctgtaatac--t
tctct-ttaaaacagaggcaggttgcggcaataacaggtcttgtgatgccctcagatgtc
ccgggccgcacacg-tgctacattgattagcgcagtgcgcatact-ttcaatatgataca
ttggattggtggtgaattgt----------------------------------------
-------------tggccccgtctaatactgtcctgtc-tgagaaggctgggtaatcaat
tgtaagtgctggttcctactcccg--ttgagcattttaataa-tggcctctctacatccc
tag--taac---ccta-----------------gtgcg-attgtagttgagcc--ttgcc
atttatgcaagtgtcaattctcagtggggacagacatttgataattctttgtctcgttct
taactaggaatgccttgtacgggtc-ttggttcaacagaccacccggaatacgtccctgc
cctttgtamacaccgcccgtcgctctta--ccgatgactttccctragagt---------
------------------------------------------------------------
----------------------------------------------------
[24] Gsiphonifera_TIII_NA_NA_AJ390563
------------------------------------------------------------
------------------------------------------------------------
------------------------------------------------------------
------------------------------------------------------------
------------------------------------------------------------
------------------------------------------------------------
------------------------------------------------------------
------------------------------------------------------------
------------------------------------------------------------
-------------------------------------------------tgtaatac--t
tctct-ttaaaacagaggcaggttgcggcaataacaggtc-tgtgatgccctcagatgtc
ccgggccgcacacgktgctacattgattagcgcagtgcgcatact-ttcaatatgataca
ttggattggtggtgaattgt----------------------------------------
-------------tggccccgtctaatactgtcctgtc-tgagaaggctgggtaatcaat
tgtaagtgctggttcctactcccg--ttgagcattttaataa-tggcctctctacatccc
tag--taac---ccta-----------------gtgcg-attgtagttgagcc--ttgcc
atttatgcaagtgtcaattctcagtggggacagacatttgataattctttgtctcgttct
taactaggaatgccttgtacgggtc-ttggttcaacagaccacccggaatacgtccctgc
cctttgaaaanaccgcccgtcgctctta--ccgatgactttccctaagagt---------
------------------------------------------------------------
----------------------------------------------------
[25] Gsiphonifera_TIII_NA_NA_AJ390558
------------------------------------------------------------
------------------------------------------------------------
------------------------------------------------------------
------------------------------------------------------------
------------------------------------------------------------
------------------------------------------------------------
------------------------------------------------------------
------------------------------------------------------------
------------------------------------------------------------
------------------------------------------------------------
------------------------------------------------------------
------------------------------------------------------------
------------------------------------------------------------
------------------------------------------------------------
--------------------------------------------------------tccc
tag--taac---ccta-----------------gtgcg-attgtagttgagcc--ttgcc
atttatgcaagtgtcaattctcagtggggacagacatttgataattctttgtctcgttct
taactaggaatgccttgtacgggtc-ttggttcaacagaccacccggaatacgtccctgc
cctttgtacacaccgcccgtcgctctta--ccgatgactttccctgtgagtttgaaggac
tggtggttgcatrgactattggaaattctgtc----------------------------
----------------------------------------------------
[26] Gsiphonifera_U_PR18_12_Z83959
aagggcaccacaagagcgtggagcatgtggcttaatttgactcaacgcggggaatcttac
cgggtccggacacactgaggattgacagacagttgt-ctttcc-----ctcccttcgggg
t-------gggattacaaaagataacagatctttcatgatcatgtgatgggtggtgcatg
gccgttcttagttcgtggagtgatctgtctgcttaattgcgtttcaaattttatatttgt
taacatgcgagtcttcaatgacggccgctccaccttatagacattatatgatatgcacat
ttgtgtatttgattataacttgtctggagtctggctc------------gatttttttga
ctcaa---------------------------ttgaacgcaacggacgtgattgcaagtc
cttgttgaacaaattatatatata---ctacttcatcattagtatatatagttcgcttct
catgtcgtagcagtcaaacgggcgggcgtcttaattggcgcggtcacgaggcttaatat-
--------------------gctgcggcagggaaaacttgggcgaccgctgtaatac--t
tctctcttaaaccagaggaagattgcggcaataacaggtc-tgtgatgccctcagatgtc
ccgggccgcacacg-tgctacattgattagcgcagtgcgcatact-tac-atatagatca
ttgatt-ggttattt---------------------------------------------
---------------ataaccgtcaatatcgccttgtc-tgaaaggactaggtaatctat
tgtaagtgctggttcctcctcccg--ttgagcattttaataa-tggtctctctacatccc
tagcacatgatgtcta-----------------gtgcg-attgtagttgagtc--ttgcc
atttatgcaagtgtcaattctcagtggggacagccatttgataattctttggctcggcct
caactaggaatgccttgtacgggtc-ttggttcaacagaccacccggaatacgtccctgc
cctttgtacacaccgcccgtcgctctta--ccgatgaattgtactgtgagtttgcaggac
cgaacccatttt-tgggtttggaaatgcagtcaaacag-tacgatttaaaggaaagagaa
gtcgtaacaaggcatcggtaggtgaacct-----------------------
[27] 'Gsiphonifera_Ia1_Gsip1a2_BR-BR14SIPI_NA_JQ743484'
----gcaccacaagagcgtggagcatgtggcttaatttgactcaacgcggggaatcttac
cgggtccggacacactgaggattgacagacagttgt-ctttcc-----ctcccttcgggg
t-------gggattacaaaagataacagatctttcatgatcatgtgatgggtggtgcatg
gccgttcttagttcgtggagtgatctgtctgcttaattgcgtttcaaattttatatttgt
taacatgcgagtcttcaatgacggccactccaccttatagacattatatgatatgcacat
ttgtgtatttgattataacttgtctggagtctggctc------------gatttttttga
ctcaa---------------------------ttgaacgcaacggacgtgattgcaagtc
cttgttgaacaaattatatatata---ctacttcatcattagtatatatagttcgcttct
catgtcgtagcagtcaaacgggcgggcgtcttaattggcgcggtcacgaggcttaatat-
--------------------gctgcggctgggaaaacttgggcgaccgctgtaatac--t
tctctcttaaaccagaggaagattgcggcaataacaggtc-tgtgatgccctcagatgtc
ccgggccgcacacg-tgctacattgattagcgcagtgcgcatact-tac-atatagatca
ttgatt-ggttattt---------------------------------------------
---------------ataaccgtcaatatcgccttgtc-tgaaaggactaggtaatctat
tgtaagtgctggttcctcctcccg--ttgagcattttaataa-tggtctctctacatccc
tagcacatgatgtcta-----------------gtgcg-attgtagttgagtt--ctgcc
atttatgcaagtgtcaattctcagtggggacagccatttgataattctttggctcggcct
caactaggaatgccttgtacgggtc-ttggttcaacagaccacccggaatacgtccctgc
cctttgtacacaccgcccgtcgctctta--ccgatgaattgtactgtgagtttgcaggac
cgaacccatttt-tgggtttggaaatgcagtcaaacag-tacgatttaaaggaaagagaa
gtcgtaac--------------------------------------------
[28] 'Gsiphonifera_U_OKI-3_1_AB263451'
AAGGGCACCACAAGAGCGTGGAGCATGTGGCTTAATTTGACTCAACGCGGGGAATCTTAC
CGGGTCCGGACACACTGAGGATTGACAGACAGTTGTACTTTCC-----CTCCCTTCGGGG
T-------GGGATTACAATAGATAACAGATCTTTCATGATCATGTGATGGGTGGTGCATG
GCCGTTCTTAGTTCGTGGAGTGATCTGTCTGCTTAATTGCGTTTCAAATTTTATATTTGT
TAACATGCGAGTCTTCAATGACGGCCACTCCACCTTATAGACATTATATGATATGCACAT
TTGTGTATTTGATTATAACTTGTCTGGAGTCTGGCTC------------GATTTTTTTGA
CTCAA---------------------------TTGAACGCAACGGACGTGATTGCAAGTC
CTTGTTGAACAAATTATATATATA---CTACTTCATCATTAGTATATATAGTTCGCTTCT
CATGTCGTAGCAGTCAAACGGGCGGGCGTCTTAATTGGCGCGGTCACGAGGCTTAATAT-
--------------------GCTGCGGCTGGGAAAACTTGGGCGACCGCTGTAATAC--T
TCTCTCTTAAACCAGAGGAAGATTGCGGCAATAACAGGTC-TGTGATGCCCTCAGATGTC
CCGGGCCGCACACG-TGCTACATTGATTAGCGCAGTGCGCATACT-TAC-ATATAGATCA
TTGATT-GGTTATTT---------------------------------------------
---------------ATAACCGTCAATATCGCCTTGTC-TGAAAGGACTAGGTAATCTAT
TGTAAGTGCTGGTTCCTCCTCCCG--TTGAGCATTTTAATAA-TGGTCTCTCTACATCCC
TAGCACATGATGTCTA-----------------GTGCG-ATTGTAGTTGAGTT--CTGCC
ATTTATGCAAGTGTCAATTCTCAGTGGGGACAGCCATTTGATAATTCTTTGGCTCGGCCT
CAACTAGGAATGCCTTGTACGGGTC-TTGGTTCAACAGACCACCCGGAATACGTCCCTGC
CCTTTGTACACACCGCCCGTCGCTCTTACGCGAATGAATTGTACTGTGAGTTTGCAGGAC
CGAACCCATTTT-AAGGTTTGGAAATGCAGTCAAACAG-T-CGA-TTAAAGGAAAGAGAA
GTCGTAACAAGGCATCAGTAGGTGAACCT-----------------------
[29] Gsiphonifera_U_NA_NA_Z69602
aagggcaccacaagagcgtggagcatgtggcttaatttgactcaacgcggggaatcttac
cgggtccggacacactgaggattgacagacagttgt-ctttcc-----ctcccttcgggg
t-------gggattacaaaagataacagatctttcatgatcatgtgatgggtggtgcatg
gccgttcttagttcgtggagtgatctgtctgcttaattgcgtttcaaattttatatttgt
taacatgcgagtcttcaatgacggccgctccaccttatagacattatatgatatgcacat
ttgtgtatttgattataacttgtctggagtctggctc------------gatttttttga
ctcaa---------------------------ttgaacg-aacggacgtgattgcaagtc
cttgttcgaacaaattcatatatatacctacttcatcattagtatatatagttcgcttct
catgtcgtagcagtcaaacgggcgggcgtcttaattggcgcggtcacgaggcttaatat-
--------------------gctgcggcagggaaaacttgggcgaccgctgtaatac--t
tctctcttaaaccagaggaagattgcggcaataacaggtc-tgtgatgccctcagatgtc
ccgggccgcacacg-tgctacattgattagcgcagtgcgcatact-tac-atatagatca
ttgattgggttattt---------------------------------------------
---------------ataaccgtcaatatcgccttgtc-tgaaaggactaggtaatctat
tgtaagtgctggttcctcctcccg--ttgagcattttaataa-tggtctctctacatccc
tagcacatgatgtcta-----------------gtgcg-attgtagttcagtc--ttgcc
atttatgcaagtgtcaattctcagtggggacagccatttgataattctttggctcggcct
caactaggaatgccttgtacgggtc-ttggttcaacagaccacccggaatacg-ccctgc
cctttgtacacaccgcccgtcgctctta--ccgatgaattgtactgtgagtttgcaggac
cgaacccatttt-tgggtttggaaatgcagtcaaacag-tacgatttaaaggaaagagaa
gtcgtaacaaggcatcggtaggtgaacct-----------------------
[30] Ouniversa_U_PR2_PR2001_Z83962
aagggcaccacaagcgcgtggagcatgtggcttaatttgactcaacgcgggaaatcttac
caggtcaggacacattgaggattgacagatagttataccaaacacgagctcgaaccagag
ttcgtatatgatttacaaaatctaacggctcttacatgattatgtgataggtggtgcatg
gccgttcttagttcgtggagtgatctgtctgcttaattgcgtttggatacaacaattttg
gaatcgcggcaatgttcagcttaatggcgtcgataaaattaacattatgttgacaattag
tccaactcggtccagctcgattctttccaatgcaacgagcgtgatcgcgaccccttgttg
agctcattacacataagctctatgtcga----cggaacgc-tttt---------------
------------------------------------------------------------
------------------------------------------------------------
--------------------gcgttacggagacaaactcgggggacagcttcaatca--a
tttt-ctcaaacgagaggaaggttgcggcaataacaggtc-tgtgatgccctcagatgtc
ctgggccgcacacg-tgctacattgatcagcgcagtgcgtcttt--tttccaatgaaaca
tcggtctggccgtttttaac------------------------------------agtc
ctgtacggttttgcaatggctactgatagtgtctggtgttcaacacactgggcaatctct
tgaaaatactgatagaataccca-actcgagcaaatctacta---------------cac
gctggaggcaca-acggtccaagggcttatcccttgcg-actg--gtgcagcca-atgac
gtatgca-acttgtcaactctacgtggggatagtcgcctga-aattcttcgactcg-ttc
taactaggaatgccttgtacgggcc-ttggttcattatgccgcccggaatacgtccctgc
cctttgtacacaccgcccgtcgctctta-ccgattgaactttactgtgagtttaaaggac
cga----------tcattt-ggaaatctagtcaaacag-agttgtttaaaggaaagagaa
gtcgtaacaaggcatcggtaggtgaacct-----------------------
[31] Ouniversa_I_A333_DS_AJ229104
------------------------------------------------------------
------------------------------------------------------------
------------------------------------------------------------
------------------------------------------------------------
------------------------------------------------------------
------------------------------------------------------------
--------------------------------cggaacgc-tttt---------------
------------------------------------------------------------
------------------------------------------------------------
--------------------gcgttacggagacaaactcgggggacagcttcaatca--a
tttt-ctcaaacgagaggaaggttgcggcaataacaggtc-tgtgatgccctcagatgtc
ctgggccgcacacg-tgctacattgatcagcgcagtgcgtcttt--tttccaatgaaaca
tcggtctggccgtttttaac------------------------------------agtc
ctgtacggttttgcaatggctactgatagtgtctggtgttcaacacactgggcaatctct
tgaaaatactgatagaataccca-actcgagcaaatctacta---------------cac
gctggaggcaca-acggtccaagggcttatcccttgcg-actg--gtgcagcca-atgac
gtatgca-acttgtcaactctacgtggggatagtcgcctga-aattcttcgactcg-ttc
taactaggaatgccttgtacgggcc-ttggttcattatgccgcccgg-------------
------------------------------------------------------------
------------------------------------------------------------
----------------------------------------------------
[32] Ouniversa_U_NA_NA_U65632
---ggcaccacaagcgcgtggagcatgtggcttaatttgactcaacgcgggaaatcttac
caggtcaggacacattgaggattgacagatagttataccaaacacgagctcgaaccagag
ttcgtatatgatttacaaaatctaacggctcttacatgattatgtgataggtggtgcatg
gccgttcttagttcgtggagtgatctgtctgcttaattgcgtttggatacaacaattttg
gaatcgcggcaatgttcagcttaatggcgtcgataaaattaacattatgttgacaattag
tccaactcggtccagctcgattctttccaatgcaacgagcgtgatcgcgaccccttgttg
agcttattacacataagctctatgtcga----cggaacgc-tttt---------------
------------------------------------------------------------
------------------------------------------------------------
--------------------gcgttacggagacaaactcgggggacagcttcaatca--a
tttt-ctcaaacgagaggaaggttgcggcaataacaggtc-tgtgatgccctcagatgtc
ctgggccgcacacg-tgctacattgatcagcgcagtgcgtcttt--tttccaatgaaaca
tcggtctggccgtttttaac------------------------------------agtc
ctgtacggttttgcaatggctactgatagtgtctggtgttcaacacactgggcaatctct
tgaaaatactgatagaataccca-actcgagcaaatctacta---------------cac
gctggaggcaca-acggtccaagggcttatcccttgcg-actg--gtgcagcca-atgac
gtatgca-acttgtcaactctacgtggggatagtcgcctga-aattcttcgactcg-ttc
taactaggaatgccttgtacgggcc-ttggttcattatgccgcccggaatacgtccctgc
cctttgtacacaccgcccgtcgctctta-ccgattgaactttactgtgagtttaaaggac
cga----------tcattt-ggaaatttagtcaaacag-agttgtttaaaggaaagagaa
gtcgtaacaaggc---------------------------------------
[33] Ouniversa_I_A440_DS_AJ229106
------------------------------------------------------------
------------------------------------------------------------
------------------------------------------------------------
------------------------------------------------------------
------------------------------------------------------------
------------------------------------------------------------
--------------------------------cgaaacgc-tttt---------------
------------------------------------------------------------
------------------------------------------------------------
--------------------gcgttacggagacaaactcgggggacagcttcaatca--a
tttt-ctcaaacgagaggaaggttgcggcaataacaggtc-tgtgatgccctcagatgtc
ctgggccgcacacg-tgctacattgatcagcgcagtgcgtcttt--tttccaatgaaaca
tcggtctggccgtttttaac------------------------------------agtc
ctgtacggttttgcaatggctactgatagtgtctggtgttcaacacactgggcaatctct
tgaaaatactgatagaataccca-actcgagcaaatctacta---------------cac
gctggaggcaca-acggtccaagggcttatcccttgcg-actg--gtgcagcca-atgac
gtatgca-acttgtcaactctacgtggggatagtcgcctga-aattcttcgactcg-ttc
taactaggaatgccttgtacgggcc-ttggttcattatgccgcccgg-------------
------------------------------------------------------------
------------------------------------------------------------
----------------------------------------------------
[34] Ouniversa_I_GH2_DS_AJ229098
------------------------------------------------------------
------------------------------------------------------------
------------------------------------------------------------
------------------------------------------------------------
------------------------------------------------------------
------------------------------------------------------------
-----------------------------------------tttt---------------
------------------------------------------------------------
------------------------------------------------------------
--------------------gcgttacggagacaaactcgggggacagcttcaatca--a
tttt-ctcaaacgagaggaaggttgcggcaataacaggtc-tgtgatgccctcagatgtc
ctgggccgcacacg-tgctacattgatcagcgcagtgcgtcttt--tttccaatgaaaca
tcggtctggccgtttttaac------------------------------------agtc
ctgtacggttttgcaatggctactgatagtgtctggtgttcaacacactgggcaatctct
tgaaaatactgatagaataccca-actcgagcaaatctacta---------------cac
gctggaggcaca-acggtccaagggcttatcccttgcg-accg--gtgcagcca-atgac
gtatgca-acttgtcaactctacgtggggatagtcgcctga-aattcttcgactcg-ttc
taactaggaatgccttgtacgggcc-ttggttcattatgccgcccgg-------------
------------------------------------------------------------
------------------------------------------------------------
----------------------------------------------------
[35] Ouniversa_I_A465_DS_AJ229108
------------------------------------------------------------
------------------------------------------------------------
------------------------------------------------------------
------------------------------------------------------------
------------------------------------------------------------
------------------------------------------------------------
--------------------------------gggaacgcttttt---------------
------------------------------------------------------------
------------------------------------------------------------
--------------------gcgttacggagacaaactcgggggacagcttcaatca--a
tttt-ctcaaacgagaggaaggttgcggcaataacaggtc-tgtgatgccctcagatgtc
ctgggccgcacacg-tgctacattgatcagcgcagtgcgtcttt--tttccaatgaaaca
tcggtctggccgtttttaac------------------------------------agtc
ctgtacggttttgcaatggctactgatagtgtctggtgttcaacacactgggcaatctct
tgaaaatactgatagaataccca-actcgagcaaatctacta---------------cac
gctggaggcaca-acggtccaagggcttatcccttgcg-actg--gtgcagcca-atgac
gtatgca-acttgtcaactctacgtggggatagtcgcctga-aattcttcgactcg-ttc
taactaggaatgccttgtacgggcc-ttggttcattatgccgcccgg-------------
------------------------------------------------------------
------------------------------------------------------------
----------------------------------------------------
[36] Ouniversa_I_A463_DS_AJ229107
------------------------------------------------------------
------------------------------------------------------------
------------------------------------------------------------
------------------------------------------------------------
------------------------------------------------------------
------------------------------------------------------------
--------------------------------nggaacgcttttt---------------
------------------------------------------------------------
------------------------------------------------------------
--------------------gcgttacggagacaaactcgggggacagcttcaatca--a
tttt-ctcaaacgagaggaaggttgcggcaataacaggtc-tgtgatgccctcagatgtc
ctgggccgcacacg-tgctacattgatcagcgcagtgcgtcttt--tttccaatgaaaca
tcggtctggccgtttttaac------------------------------------agtc
ctgtacggttttgcaatggctactgatagtgtctggtgttcaacacactgggcaatctct
tgaaaatactgatagaataccca-actcgagcaaatctacta---------------cac
gctggaggcaca-acggtccaagggcttatcccttgcg-actg--gtgcagcca-atgac
gtatgca-acttgtcaactctacgtggggatagtcgcctga-aattcttcgactcg-ttc
taactaggaatgccttgtacgggcc-ttggttcattatgccgcccgg-------------
------------------------------------------------------------
------------------------------------------------------------
----------------------------------------------------
[37] Ouniversa_I_A293_DS_AJ229103
------------------------------------------------------------
------------------------------------------------------------
------------------------------------------------------------
------------------------------------------------------------
------------------------------------------------------------
------------------------------------------------------------
--------------------------------cggaacgcttttt---------------
------------------------------------------------------------
------------------------------------------------------------
--------------------gcgttacggagacaaactcgggggacagcttcaatca--a
tttt-ctcaaacgagaggaaggttgcggcaataacaggtc-tgtgatgccctcagatgtc
ctgggccgcacacg-tgctacattgatcagcgcagtgcgtcttt--tttccaatgaaaca
tcggtctggccgtttttaac------------------------------------agtc
ctgtacggttttgcaatggctactgatagtgtctggtgttcaacacactgggcaatctct
tgaaaatactgatagaataccca-actcgagcaaatctacta---------------cac
gctggaggcaca-acggtccaagggcttatcccttgcg-actg--gtgcagcca-atgac
gtatgca-acttgtcaactctacgtggggatagtcgcctga-aattcttcgactcg-ttc
taactaggaatgccttgtacgggcc-ttggttcattatgccgcccgg-------------
------------------------------------------------------------
------------------------------------------------------------
----------------------------------------------------
[38] Ouniversa_I_A102_DS_AJ229102
------------------------------------------------------------
------------------------------------------------------------
------------------------------------------------------------
------------------------------------------------------------
------------------------------------------------------------
------------------------------------------------------------
--------------------------------cggaacgc-tttt---------------
------------------------------------------------------------
------------------------------------------------------------
--------------------gcgttacggagacaaactcgggggacagcttcaatca--a
tttt-ctcaaacgagaggaaggttgcggcaataacaggtc-tgtgatgccctcagatgtc
ctgggccgcacacg-tgctacattgatcagcgcagtgcgtcttt--tttccaatgaaaca
tcggtctggccgtttttaac------------------------------------agtc
ccgtacggttttgcaatggctactgatagtgtctggtgttcaacacactgggcaatctct
tgaaaatactgatagaataccca-actcgagcaaatctacta---------------cac
gctggaggcaca-acggtccaagggcttatcccttgcg-actg--gtgcagcca-atgac
gtatgca-acttatcaactctacgtggggatagtcgcctga-aattcttcgactcg-ttc
taactaggaatgccttgtacgggcc-ttggttcattatgccgcccgg-------------
------------------------------------------------------------
------------------------------------------------------------
----------------------------------------------------
[39] Ouniversa_I_A69_DS_AJ229100
------------------------------------------------------------
------------------------------------------------------------
------------------------------------------------------------
------------------------------------------------------------
------------------------------------------------------------
------------------------------------------------------------
--------------------------------cggaacgc-tttt---------------
------------------------------------------------------------
------------------------------------------------------------
--------------------gcgttacggagacaaactcgggggacagcttcaatca--a
tttt-ctcaaacgagaggaaggttgcggcaataacaggtc-tgtgatgccctcagatgtc
ctgggccgcacacg-tgctacattgatcagcgcagtgcgtcttt--tttccaatgaaaca
tcggtctggccgtttttaac------------------------------------agtc
ccgtacggttttgcaatggctactgatagtgtctggtgttcaacacactgggcaatctct
tgaaaatactgatagaatatcca-actcgagcaaatctacta---------------cac
gctggaggcaca-acggtccaagggcttatcccttgcg-actg--gtgcagcca-atgac
gtatgca-acttatcaactctacgtggggatagtcgcctga-aattcttcgactcg-ttc
taactaggaatgccttgtacgggcc-ttggttcattatgccgcccgg-------------
------------------------------------------------------------
------------------------------------------------------------
----------------------------------------------------
[40] Ouniversa_I_A495_DS_AJ229109
------------------------------------------------------------
------------------------------------------------------------
------------------------------------------------------------
------------------------------------------------------------
------------------------------------------------------------
------------------------------------------------------------
--------------------------------cggaacgcttttgc--------------
------------------------------------------------------------
------------------------------------------------------------
--------------------ggttacggaagacaaactcggggnacagcttcaatca--a
tttt-ctcaaacgagaggaaggttgcggcaataacaggtc-tgtgatgccctcagatgtc
ctgggccgcacacg-tgctacattgatcagcgcagtgcgtcttt--tttccaatgaaaca
tcggtctggccgtttttaac------------------------------------agtc
ctgtacggttttgcaatggctactgatagtgtctggtgttcaacacactgggcaatctct
tgaaaatactgatagaataccca-actcgagcaaatctacta---------------cac
gctggaggcaca-acggtccaagggcttatcccttgcg-actg--gtgcagcca-atgac
gtatgca-acttgtcaactctacgtggggatagtcgcctga-aattcttcgactcg-ttc
taactaggaatgccttgtacgggcc-ttggttcattatgccgcccgg-------------
------------------------------------------------------------
------------------------------------------------------------
----------------------------------------------------
[41] 'Ouniversa_U_OKI-3_2_AB468874'
aagggcaccacaagagcgtggagcatgtggcttaatttgactcaacgcgggaaatcttac
tagatcaggacactttgaggattgacagacagttataccgaac-----tacgaataatga
atggtccagggtaggcaaaaactaatagctcttttatgattatgtgataggtggtgcatg
gccgttcttagttcgtggagtgatctgtctgcttaattgcgtttcaaaacaactgataca
cagagtcttggcacagttcagtttaatggcgtcgagtatctttgatttcgacagtagtcc
aactcggttcgccagggcctctttcgaacgcaacggacgtgatcgcaaccctttgttgag
tgatgtcagcactctacgtctatcctagctcgttggtcgcaagtga--------------
------------------------------------------------------------
------------------------------------------------------------
--------------------gagttgggtgggcaaactcaggggacagcttcaacta--t
tcttcttcaaactagaggaaggttgcggcaataacaggtc-tgtgatgccctcagatgtt
ctaggctgcacacg-tgctacattgatcagcacaatgcgatacat-ttcgaaaggaaaca
tcggttttaaggt-----------------------------------------------
-------aacgtcgattgcctaccgatagcacctggtccccagtggactgggcaatctct
tctaaatgctggtaaggtacccacactcgagctatttaatca---------------cac
gcgggaggcacacacggttcaaa----tctcatttgcg-actg--ttgccgcc--atgac
gtatgca-acttgtcaattcttcgtggggatcgtcgattgc-aactattcgactcg-cca
caactaggaatgcctcgtacgggtc-tcggttcaccataccgcccggaatacgtccctgc
cctttgtacactccgcccgtcgctctta-ccgattgaactatactgcgagtttgaaggac
ca----ggtctctggcacttggaaatttagtcaaacag-agttgtttaaaggaaagagaa
gtcgtaacaaggcttctgtaggtgaacct-----------------------
[42] 'Ouniversa_U_OKI-1_3_AB468872'
aagggcaccacaagagcgtggagcatgtggcttaatttgactcaacgcgggaaatcttac
tagatcaggacactttgaggattgacagacagttataccgaac-----tacgaataatga
atggtccagggtaggcaaaaactaatagctcttttatgattatgtgataggtggtgcatg
gccattcttagttcgtggagtgatctgtctgcttaattgcgtttcaaaacaactgataca
cagagtcttggcacagttcagtttaatggcgtcgagtatctttgatttcgacagtagtcc
aactcggttcgccagggtctcttttgaacgcaacgaacgtgatcgcaaccctttgttgag
tgatgtcagcactctacgtctatcctagctcgttgatcgcaagtga--------------
------------------------------------------------------------
------------------------------------------------------------
--------------------gagttgggtgggcaaactcaggggacagcttcaacta--t
tcttcttcaaactagaggaaggttgcggcaataacaggtc-tgtgatgccctcagatgtt
ctaggctgcacacg-tgctacattgatcagcacaatgcgatacat-ttcgaaaggaaaca
tcggttttaaggt-----------------------------------------------
-------aacgtcgattgcctaccgatagcacctggtccccagtggactgggcaatctct
tctaaatgctggtaaggtacccacactcgagctatttaatca---------------cac
gcgggaggcacacacggttcaaa----tctcatttgcg-actg--ttgccgcc--atgac
gtatgca-acttgtcaattcttcgtggggatcgtcgattgc-aactattcgactcg-cca
caactaggaatgcctcgtacgggtc-tcggttcaccataccgcccggaatacgtccctgc
cctttgtacacaccgcccgtcgctctta-ccgattgaactatactgcgagtttgaaggac
ca----ggtctctggcacttggaaatttagtcaaacag-agttgtttaaaggaaagagaa
gtcgtaacaaggcttctgtaggtgaacct-----------------------
[43] Ouniversa_III_A492_DS_AJ229093
------------------------------------------------------------
------------------------------------------------------------
------------------------------------------------------------
------------------------------------------------------------
------------------------------------------------------------
------------------------------------------------------------
--------------------------------ttgatcgcaagtga--------------
------------------------------------------------------------
------------------------------------------------------------
--------------------gagttgggtgggcaaactcaggggacagcttcaacta--t
tcttcttcaaactagaggaaggttgcggcaataacaggtc-tgtgatgccctcagatgtt
ctaggctgcacacg-tgctacattgatcagcacaatgcgatacat-ttcgaaaggaaaca
tcggttttaaggt-----------------------------------------------
-------aacgtcgattgcctaccgatagcacctggtccccagtggactgggcaatctct
tctaaatgctggtaaggtacccacactcgagctatttaatca---------------cac
gcgggaggcacacacggttcaaa----tctcatttgcg-actg--ttgccgcc--atgac
gtatgca-acttgtcaattcttcgtggggatcgtcgattgc-aactattcgactcg-cca
caactaggaatgcctcgtacgggtc-tcggttcaccataccgcccgg-------------
------------------------------------------------------------
------------------------------------------------------------
----------------------------------------------------
[44] 'Ouniversa_U_OKI-1_1_AB263456'
aagggcaccacaagagcgtggagcatgtggcttaatttgactcaacgcgggaaatcttac
tagatcaggacactttgaggattgacagacagttataccgaac-----tacgaataatga
atggtccagggtaggcaaaaactaatagctcttttatgattatgtgataggtggtgcatg
gccattcttagttcgtggagtgatctgtctgcttaattgcgtttcaaaacaactgataca
cagagtcttggcacagttcagtttaatggcgtcgagtatctttgatttcgacagtagtcc
aactcggttcgccagggtctcttttgaacgcaacggacgtgatcgcaaccctttgttgag
tgatgtcagcactctacgtctatcctagctcgttgatcgcaagtga--------------
------------------------------------------------------------
------------------------------------------------------------
--------------------gagttgggtgggcaaactcaggggacagcttcaacta--t
tcttcttcaaactagaggaaggttgcggcaataacaggtc-tgtgatgccctcagatgtt
ctaggctgcacacg-tgctacattgatcagcacaatgcgatacat-ttcgaaaggaaaca
tcggttttaaggt-----------------------------------------------
-------aacgtcgattgcctaccgatagcacctggtccccagtggactgggcaatctct
tctaaatgctggtaaggtacccacactcgagctatttaatca---------------cac
gcgggaggcacacacggttcaaa----tctcatttgcg-actg--ttgccgcc--atgac
gtatgca-acttgtcaattcttcgtggggatcgtcgattgc-aactattcgactcg-cca
caactaggaatgcctcgtacgggtc-tcggttcaccataccgcccggaatacgtccctgc
cctttgtacacaccgcccgtcgctctta-ccgattgaactatactgcgagtttgaaggac
ca----ggtctctggcacttggaaatttagtcaaacag-agttgtttaaaggaaagagaa
gtcgtaacaaggcttctgtaggtgaacctgctgaggatca------------
[45] Ouniversa_III_V13_1_Z83961
aagggcaccacaagcgcgtggagcatgtggcttaatttgactcaacgcgggaaatcttac
tagatcaggacactttgaggattgacagacagttataccgaac-----tacgaataatga
atggtccagggtaggcaaaaactaatagctcttttatgattatgtgataggtggtgcatg
gccgttcttagttcgtggagtgatctgtctgcttaattgcgtttcaaaacaactgataca
cagagtcttggcacagttcagtttaatggcgtcgagtatctttgatttcgacagtagtcc
aactcggttcgccagggtctcttttgaacgcaacggacgtgatcgcaaccctttgttgag
tgatgtcagcaccctacgtctatcctagctcgttgatcgcaagtga--------------
------------------------------------------------------------
------------------------------------------------------------
--------------------gagttgggtgggcaaactcaggggacagcttcaacta--t
tcttcttcaaactagaggaaggttgcggcaataacaggtc-tgtgatgccctcagatgtt
ctaggctgcacacg-tgctacattgatcagcacaatgcgatacat-ttcgaaaggaaaca
tcggttttaaggt-----------------------------------------------
-------aacgtcgattgcctaccgatagcacctggtccccagtggactgggcaatctct
tctaaatgccggtaaggtacccacactcgagctatttaatca---------------cac
gcgggaggcacacacggttcaaa----tctcatttgcg-actg--ttgccgcc--atgac
gtatgcg-acttgtcaattcttcgtggggatcgtcgattgc-aactattcgactcg-cca
caactaggaatgcctcgtacgggtc-tcggttcaccataccgcccggaatacgtccctgc
cctttgtacacaccgcccgtcgctctta-ccgattgaactatactgcgagtttgaaggac
ca----ggtctctggcacttggaaatttagtcaaacag-agttgtttaaaggaaagagaa
gtcgtaacaaggcttcggtaggtgaacct-----------------------
[46] Ouniversa_III_V33_DS_AJ229079
------------------------------------------------------------
------------------------------------------------------------
------------------------------------------------------------
------------------------------------------------------------
------------------------------------------------------------
------------------------------------------------------------
--------------------------------ttgatcgcaagtga--------------
------------------------------------------------------------
------------------------------------------------------------
--------------------gagttgggtgggcaaactcaggggacagcttcaacta--t
tcttcttcaaactagaggaaggttgcggcaataacaggtc-tgtgatgccctcagatgtt
ctaggctgcacacg-tgctacattgatcagcacgatgcgatacat-ttcgaaaggaaaca
tcggttttaaggt-----------------------------------------------
-------aacgtcgattgcctaccgatagcacctggtccccagtggactgggcaatctct
tctaaatgctggtaaggtacccacactcgagctatttaatca---------------cac
gcgggaggcacacacggttcaaa----tctcatttgcg-actg--ttgccgcc--atgac
gtatgca-acttgtcaattcttcgtggggatcgtcgattgc-aactattcgactcg-cca
caactaggaatgcctcgtacgggtc-tcggttcaccataccgcccgg-------------
------------------------------------------------------------
------------------------------------------------------------
----------------------------------------------------
[47] Ouniversa_III_V24_DS_AJ229078
------------------------------------------------------------
------------------------------------------------------------
------------------------------------------------------------
------------------------------------------------------------
------------------------------------------------------------
------------------------------------------------------------
--------------------------------ttgatcgcaagtga--------------
------------------------------------------------------------
------------------------------------------------------------
--------------------gagttgggtgggcaaactcaggggacagcttcaacta--t
tcttcttcaaactagaggaaggttgtggcaataacaggtc-tgtgatgccctcagatgtt
ctaggctgcacacg-tgctacattgatcagcacaatgcgatacat-ttcgaaaggaaaca
tcggttttaaggt-----------------------------------------------
-------aacgtcgattgcctaccgatagcacctggtccccagtggactgggcaatctct
tctaaatgctggtaaggtacccacactcgagctatttaatca---------------cac
gcgggaggcacacacggttcaaa----tctcatttgcg-actg--ttgccgcc--atgac
gtatgca-acttgtcaattcttcgtggggatcgtcgattgc-aactattcgactcg-cca
caactaggaatgcctcgtacgggtc-tcggttcaccataccgcccgg-------------
------------------------------------------------------------
------------------------------------------------------------
----------------------------------------------------
[48] Ouniversa_III_A292_DS_AJ229090
------------------------------------------------------------
------------------------------------------------------------
------------------------------------------------------------
------------------------------------------------------------
------------------------------------------------------------
------------------------------------------------------------
--------------------------------ttgatcgcaagtaa--------------
------------------------------------------------------------
------------------------------------------------------------
--------------------aagttgggtgggcaaactcaggggacagcttcaacta--t
tcttcttcaaactagaggaaggttgcggcaataacaggtc-tgtgatgccctcagatgtt
ctaggctgcacacg-tgctacattgatcagcacaatgcgatacat-ttcgaaaggaaaca
tcggttttaaggt-----------------------------------------------
-------aacgtcgattgcctaccgatagcacctggtccccagtggactgggcaatctct
tctaaatgctggtaaggtacccacactcgagctatttaatca---------------cac
gcgggaggcacacacggttcaaa----tctcatttgcg-actg--ttgccgcc--atgac
gtatgca-acttgtcaattcttcgtggggatcgtcgattgc-aactattcgactcg-cca
caactaggaatgcctcgtacgggtc-tcggttcaccataccgcccgg-------------
------------------------------------------------------------
------------------------------------------------------------
----------------------------------------------------
[49] Ouniversa_III_A29_DS_AJ229085
------------------------------------------------------------
------------------------------------------------------------
------------------------------------------------------------
------------------------------------------------------------
------------------------------------------------------------
------------------------------------------------------------
--------------------------------ttgatcgcaagtaa--------------
------------------------------------------------------------
------------------------------------------------------------
--------------------nagttgggtgggcaaactcaggggacagcttcaacta--t
tcttcttcaaactagaggaaggttgcggcaataacaggtc-tgtgatgccctcagatgtt
ctaggctgcacacg-tgctacattgatcagcacaatgcgatacat-ttcgaaaggaaaca
tcggttttaaggt-----------------------------------------------
-------aacgtcgattgcctaccgatagcacctggtccccagtggactgggcaatctct
tctaaatgctggtaaggtacccacactcgagctatttaatca---------------cac
gcgggaggcacacacggttcaaa----tctcatttgcg-actg--ttgccgcc--atgac
gtatgca-acttgtcaattcttcgtggggatcgtcgattgc-aactattcgactcg-cca
caactaggaatgcctcgtacgggtc-tcggttcaccataccgcccgg-------------
------------------------------------------------------------
------------------------------------------------------------
----------------------------------------------------
[50] Ouniversa_III_V17_DS_AJ229077
------------------------------------------------------------
------------------------------------------------------------
------------------------------------------------------------
------------------------------------------------------------
------------------------------------------------------------
------------------------------------------------------------
--------------------------------ttgatcgcaagtga--------------
------------------------------------------------------------
------------------------------------------------------------
--------------------gagttgggtgggcaaactcaggggacagcttcaacta--t
tcttcttcaaactagaggaaggttgcggcaataacaggtc-tgtgatgccctcagatgtt
ctaggctgcacacg-tgctacattgatcagcacaatgcgatacat-ttcgaaaggaaaca
tcggttttaaggt-----------------------------------------------
-------aacgtcgattacctaccgatagcacctggtccccagtggactgggcaatctct
tctaaatgctggtaaggtacccacactcgagctatttaatca---------------cac
gcgggaggcacacacggttcaaa----tctcatttgcg-actg--ttgccgcc--atgac
gtatgca-acttgtcaattcttcgtggggatcgtcgattgc-aactattcgactcg-cca
caactaggaatgcctcgtacgggtc-tcgattcaccataccgcccgg-------------
------------------------------------------------------------
------------------------------------------------------------
----------------------------------------------------
[51] Ouniversa_III_A24_DS_AJ229083
------------------------------------------------------------
------------------------------------------------------------
------------------------------------------------------------
------------------------------------------------------------
------------------------------------------------------------
------------------------------------------------------------
--------------------------------ttgatcgcaagtaa--------------
------------------------------------------------------------
------------------------------------------------------------
--------------------gagttgggtgggcaaactcaggggacagcttcaacta--t
tcttcttcaaactagaggaaggttgcggcaataacaggtc-tgtgatgccctcagatgtt
ctaggctgcacacg-tgctacattgatcagcacaatgcgatacat-ttcgaaaggaaaca
tcggttttaaggt-----------------------------------------------
-------aacgtcgattgcctaccgatagcacctggtcctcagtggactgggcaatctct
tctaaatgctggtaaggtacccacactcgagctatttaatca---------------cac
gcgggaggcacacacggttcaaa----tctcatttgcg-actg--ttgccgcc--atgac
gtatgca-acttgtcaactcttcgtggggatcgtcgattgc-aactattcgactcg-cca
caactaggaatgcctcgtacgggtc-ttggttcaccataccgcccgg-------------
------------------------------------------------------------
------------------------------------------------------------
----------------------------------------------------
[52] Ouniversa_III_A327_DS_AJ229092
------------------------------------------------------------
------------------------------------------------------------
------------------------------------------------------------
------------------------------------------------------------
------------------------------------------------------------
------------------------------------------------------------
--------------------------------tgattcgcaagtaa--------------
------------------------------------------------------------
------------------------------------------------------------
--------------------gagttgggtgggcaaactcaggggacagcttcaacta--t
tcttcttcaaactagaggaaggttgcggcaataacaggtc-tgtgatgccctcagatgtt
ctaggctgcacacg-tgctacattgatcagcacaatgcgatacat-ttcgaaaggaaaca
tcggttttaaggt-----------------------------------------------
-------aacgtcgattgcctaccgatagcacctggtccccagtggactgggcaatctct
tctaaatgctggtaaggtacccacactcgagctatttaatca---------------cac
gcgggaggcacacacggttcaaa----tctcatttgcg-actg--ttgccgcc--atgac
gtatgca-acttgtcaattcttcgtggggatcgtcgattgc-aactattcgactcg-cca
caactaggaatgcctcgtacgggtc-tcggttcaccataccgcccgg-------------
------------------------------------------------------------
------------------------------------------------------------
----------------------------------------------------
[53] Ouniversa_III_AG102_DS_AJ229086
------------------------------------------------------------
------------------------------------------------------------
------------------------------------------------------------
------------------------------------------------------------
------------------------------------------------------------
------------------------------------------------------------
--------------------------------ttgatcgcaatgag--------------
------------------------------------------------------------
------------------------------------------------------------
--------------------aggttgggtgggcaaactcaggggacagcttcaacta--t
tcttcttcaaactagaggaaggttgcggcaataacaggtc-tgtgatgccctcagatgtt
ctaggctgcacacg-tgctacattgatcagcacaatgcgatacat-ttcgaaaggaaaca
tcggttttaaggt-----------------------------------------------
-------aacgtcgattgcctaccgatagcacctggtccccagtggactgggcaatctct
tctaaatgctggtaaggtacccacactcgagctatttaatca---------------cac
gcgggaggcacacacggttcaaa----tctcatttgcg-actg--ttgccgcc--atgac
gtatgca-acttgtcaattcttcgtggggatcgtcgattgc-aactattcgactcg-cca
caactaggaatgcctcgtacgggtc-tcggttcaccataccgcccgg-------------
------------------------------------------------------------
------------------------------------------------------------
----------------------------------------------------
[54] Ouniversa_II_A379_DS_AJ229096
------------------------------------------------------------
------------------------------------------------------------
------------------------------------------------------------
------------------------------------------------------------
------------------------------------------------------------
------------------------------------------------------------
--------------------------------atgatcgcaagtaa--------------
------------------------------------------------------------
------------------------------------------------------------
--------------------gggttgtgtagtcaaactcgggggacagctaaactat--a
acttactcaaaccagaggaaggttgcggcaataacaggtc-tgtgatgccctcagatgtc
ctaggctgcacacg-tgctacattgatcagcacaacccgtacat--ttcgaaaagaagca
tcggttgagcggtacgagag---------------------------------------g
ttcattcttttcgttattgcttccgatagcgcctggtctgcaa-ggtctaggtaatctct
tcaaaatgctggtaaggtaaccaaa-ctgagcgcattaaaca---------------cac
gcggggggtaacaacggttcaaa-------actttgcg-acta--atgccacc--cagac
gtatgca-acttgtcaattcttcgcggggaccgatgattgt-aactattcgtcgtgttct
caactaggaatgccttgtacgggtc-ttggttcaccataccgcccgg-------------
------------------------------------------------------------
------------------------------------------------------------
----------------------------------------------------
[55] Ouniversa_II_B257_DS_AJ229094
------------------------------------------------------------
------------------------------------------------------------
------------------------------------------------------------
------------------------------------------------------------
------------------------------------------------------------
------------------------------------------------------------
--------------------------------atgatcgcaagtga--------------
------------------------------------------------------------
------------------------------------------------------------
--------------------gggttgtgtagtcaaactcgggggacagctaaactat--a
acttactcaaaccagaggaaggttgcggcaataacaggtc-tgtgatgccctcagatgtc
ctaggctgcacacg-tgctacattgatcagcacaacccgtacat--ttcgaaaagaagca
tcggttgagcggtacgagag---------------------------------------g
ttcattcttttcgttattgcttccgatagcgcctggtctgcaa-ggtctaggtaatctct
tcaaaatgctggtaaggtaaccaaa-ctgagcgcattaaaca---------------cac
gcggggggtaacaacggttcaaa-------actttgcg-acta--atgccacc--cagac
gtatgca-acttgtcaattcttcgcggggaccgatgattgt-aactattcgtcgtgttct
caactaggaatgccttgtacgggtc-ttggttcaccataccgcccgg-------------
------------------------------------------------------------
------------------------------------------------------------
----------------------------------------------------
[56] Ouniversa_II_B250_DS_AJ229095
------------------------------------------------------------
------------------------------------------------------------
------------------------------------------------------------
------------------------------------------------------------
------------------------------------------------------------
------------------------------------------------------------
------------------------------------------------------------
------------------------------------------------------------
------------------------------------------------------------
-------------------------gtgtagtcaaactcgggggacagctaaactat--a
acttactcaaaccagaggaaggttgcggcaataacaggtc-tgtgatgccctcagatgtc
ctaggctgcacacg-tgctacattgatcagcacaacccgtacat--ttcgaaaagaagca
tcggttgagcggtacgagag---------------------------------------g
ttcattcttttcgttattgcttccgatagcgcctggtctgcaa-ggtctaggtaatctct
tcaaaatgctggtaaggtaaccaaa-ctgagcgcattaaaca---------------cac
gcggggggtaacaacggttcaaa-------actttgcgaacta--atgccacc--cagac
gtatgca-acttgtcaattcttcgcggggaccgatgattgt-aactattcgtcgtgttct
caactaggaatgccttgtacgggtc-ttggttcaccataccgcccgg-------------
------------------------------------------------------------
------------------------------------------------------------
----------------------------------------------------
[57] Gsacculifer_I_MS1555_DS_JQ004172
------------------------------------------------------------
------------------------------------------------------------
------------------------------------------------------------
------------------------------------------------------------
------------------------------------------------------------
------------------------------------------------------------
------------------------------------------------------------
------------------------------------------------------------
------------------------------------------------------------
------------------------------------------------------------
------------------------------------------------------------
----------------------------AGCGCAGTGAGCATA---TTTCATCCGAAACA
TCGGTTGGCTGTTCTGATTG----------------------------------ACCCCT
TCTGGGTCTCTCTGTAACACTACCGATGATCCCTCCTC-TGAAAAGAGAGGGTAAGCCGT
TCGAAATTCTGGTAACGATTCCC---CGTAGTTAAGCAAACTTAAACCATAGTGGTGTCA
AACGGGTCCGCTTCCATCGGAAAAGATTCCTCCGGAAAAAGGCTTATGCAGGC--ATTTC
ACGTATGCTCCTATAAATTCCTGGTAGGGATAGTCTATTGT-AACTGGTAGACTTG---T
CAACTAGGAATGCCTTGTACGGGT--GGGGTAGCACATTCCACCCGGGATACGTCCCTGC
CTTTTGTACACACCGCCCGTCGCTCTTAC-CAATTGAACAGCACTACGAGTTTAAAGGCC
CG----------AGAAA-------------------------------------------
----------------------------------------------------
[58] 'Gsacculifer_I_OKI-4_2_AB468881'
aagggcaccacaagcgcgtggagcatgtggcttaatttgactcaacgcgggaaatcttac
caggtccagacatatggaggattgacagacagttaa-----cc-----aaaacgcagcag
c-------tagtttaacaaaactaacagctctttcaagattatgtggtaggtggtgcatg
gccgttcttagttcgtgaagtgattcgttcgcccaaacgcatttccaaacaactaacaac
tcagaatgctgggcaataggacgtttaaagtggctccttacaccttacaaaggaatggct
gatgagaaacaactcgatccactcagcgttctat--------------------------
--------------------------------tggaatgcaacggacgtgattgcaagct
tttgttttgagttgcggttttactgaaagactctacaatccgcaaacttcaatgatctga
agtagaaaacctacatgctacagtg-----------------------------------
--------------------agatattgtggataaacttaagcgaccgctccaacattgt
gtttttttaaaactgatgaaggttgcggcaataacaggtc-tgtgttgcccttcgatgtc
ctgggctgcacacg-tgctacaatggctagcgcagtgagcata---tttcaaccgaaaca
tcggttggctgttctgattg----------------------------------acccct
tctgggtctctctgtaacactaccgatgatccctcctc-tgaaaagagagggtaagccgt
tcgaaattctggtaacgattccc---cgtagttaagcaaacttaaaccatagtggtgtca
aacgggtccgcttccatcggaaaagattcctccggaaaaaggcttatgcaggc--atttc
acgtatgctcctataaattcctggtagggatagtctattgt-aactggtagacttg---t
caactaggaatgccttgtacgggt--ggggtagcacattccacccgggatacgtccctgc
cttttgtacacaccgcccgtcgctctta-ccaattgaacagcactacgagtttaaaggcc
cg----------agaaa-ttggaaatttagtcaaacag-tgctgtttaaaggaaagagaa
gtcgtaacaaggcatctgtaggtgaacct-----------------------
[59] 'Gsacculifer_I_OKI-2_3_AB468879'
aagggcaccacaagcgcgtggagcatgtggcttaatttgactcaacgcgggaaatcttac
caggtccagacatatggaggattgacagacagttaa-----cc-----aaaacgcagcag
c-------tagtttaacaaaactaacagctctttcaagattatgtggtaggtggtgcatg
gccgttcttagttcgtgaagtgattcgttcgcccaatcgcatttccaaacaacaaacaac
tcagaatgctgggcaataggacgtttaaagtggctccttacaccttacaaaggaatggct
gatgagaaacaactcgatccgctcagcgttctat--------------------------
--------------------------------tggaatgcaacggacgtgattgcaagct
tttgttttgagttgcggttttactgaaagactctacaatccgcaaacttcaatgatctga
agtagaaaacctacatgctacagtg-----------------------------------
--------------------agatattgtggataaacttaagcgaccgctccaacattgt
gtttttttaaaactgatgaaggttgcggcaataacaggtc-tgtgatgcccttcgacgtc
ctgggctgcgcacg-tgctacaatggctagcgcagtgagcata---tttcaaccgaaaca
tcggttggctgttctgattg----------------------------------acccct
tctgggtctctctgtaacactaccgatgatccctcctc-tgaaaagagagggtaagccgt
tcgaaattctggtaacgattccc---cgtagttaagcaaacttaaaccatagtggtgtca
aacgggtccgcttccatcggaaaagattcctccggaaaaaggcttatgcaggc--atttc
acgtatgctcctataaattcctggtagggatagtctattgt-aactggtagacttg---t
caactaggaatgccttgtacgggt--ggggtagcacattccacccgggatacgtccctgc
cttttgtacacaccgcccgtcgctcttac-caattgaacagcactacgagtttaaaggcc
cg----------agaaa-ttggaaatttagtcaaacag-tgctgtttaaaggaaagagaa
gtcgtaacaaggcatctgtaggtgaacct-----------------------
[60] 'Gsacculifer_I_OKI-3_1_AB263461'
aagggcaccacaagagcgtggagcatgtggcttaatttgactcaacgcgggaaatcttac
caggtccagacatatggaggattgacagacagttaa-----cc-----aaaacgcagcag
c-------tagtttaacaaaactaacagctctttcaagattatgtggtaggtggtgcatg
gccgttcttagttcgtgaagtgattcgttcgcccaatcgcatttccaaacaacaaacaac
tcagaatgctgggcaataggacgtttaaagtggctccttacaccttacaaaggaatggct
gatgagaaacaactcgatccgctcagcgttctat--------------------------
--------------------------------tggaatgcaacggacgtgattgcaagct
tttgttttgagttgcggttttactgaaagactctacaatccgcaaacttcaatgatctga
agtagaaaacctacatgctacagtg-----------------------------------
--------------------agatattgtggataaacttaagcgaccgctccaacattgt
gtttttttaaaactgatgaaggttgcggcaataacaggtc-tgtgatgcccttcgatgtc
ctgggctgcacacg-tgctacaatggctagcgcagtgagcata---tttcaaccgaaaca
tcggttggctgttctgattg----------------------------------acccct
tctgggtctctctgtagcactaccgatgatccctcctc-tgaaaagagagggtaagccgt
tcgaaattctggtaacgattccc---cgtagttaagcaaacttaaaccatagtggtgtca
aacgggtccgcttccatcggaaaagattcctccggaaaaaggcttatgcaggc--atttc
acgtatgctcctataaattcctggtagggatagtctattgt-aactggtagacttg---t
caactaggaatgccttgtacgggt--ggggtagcacattccacccgggatacgtccctgc
cttttgtacacaccgcccgtcgctcttac-caattgaacagcactacgagtttaaaggcc
cg----------agaaa-ttggaaatttagtcaaacag-tgctgtttaaaggaaagagaa
gtcgtaacaaggcatctgtaggtgaacctgctgatggatca-----------
[61] Gsacculifer_I_GB2403_DS_JQ004117
------------------------------------------------------------
------------------------------------------------------------
------------------------------------------------------------
--------------GTGAAGTGATTCGTTCGCCCAATCGCATTTCCAAACAACAAACAAC
TCAGAATGCTGGGCAATAGGACGTTTAAAGTGGCTCCTTACACCTTACAAAGGAATGGCT
GATGAGAAACAACTCGATCCGCTCAGCGTTCTAT--------------------------
--------------------------------TGGAATGCAACGGACGTGATTGCAAGCT
TTTGTTTTGAGTTGCGGTTTTACTGAAAGACTCTACAATCCGCAAACTTCAATGATCTGA
AGTAGAAAACCTACATGCTACAGTG-----------------------------------
--------------------AGATATTGTGGATAAACTTAAGCGACCGCTCCAACATTGT
GTTTTTTTAAAACTGATGAAGGTTGCGGCAATAACAGGTC-TGTGATGCCCTTCGATGTC
CTGGGCTGCACACG-TGCTACAATGGCTAGCGCAGTGAGCATA---TTTCAACCGAAACA
TCGGTTGGCTGTTCTGATTG----------------------------------ACCCCT
TCTGGGTCTCTCTGTAACACTACCGATGATCCCTCCTC-TGAAAAGAGAGGGTAAGCCGT
TCGAAATTCTGGTAACGATTCCC---CGTAGTTAAGCAAACTTAAACCATAGTGGTGTCA
AACGGGTCCGCTTCCATCGGAAAAGATTCCTCCGGAAAAAGGCTTATGCAGGC--ATTTC
ACGTATGCTCCTATAAATTCCTGGTAGGGATAGTCT------------------------
------------------------------------------------------------
------------------------------------------------------------
------------------------------------------------------------
----------------------------------------------------
[62] 'Gsacculifer_I_OKI-1_3_AB468876'
aagggcaccacaagagcgtggagcatgtggcttaatttgactcaacgcgggaaatcttac
caggtccagacatatggaggattgacagacagttaa-----cc-----aaaacgcagcag
c-------tagtttaacaaaactaacagctctttcaagattatgtggtaggtggtgcatg
gccgttcttagttcgtgaagtgattcgttcgcccaatcgcatttccaaacaacaaacaac
tcagaatgctgggcaataggacgtttaaagtggctccttacaccttacaaaggaatggct
gatgagaaacaactcgatccgctcagcgttctat--------------------------
--------------------------------tggaatgcaacggacgtgattgcaagct
tttgttttgagttgcggttttactgaaagactctacaatccgcaaacttcaatgatctga
agtagaaaacctacatgctacagtg-----------------------------------
--------------------agatattgtggataaacttaagctaccgctccaacattgt
gtttttttaaaactgatgaaggttgcggcaataacaggtc-tgtgacgcccttcgatgtc
ctgggctgcacacg-tgctacaatggctagcgcagtgagcata---tttcaaccgaaaca
tcggttggctgttctgattg----------------------------------acccct
tctgggtctctctgtaacactaccgatgatccctcctc-tgaaaagagagggtaagccgt
tcgaaattctggtaacgattccc---cgtagttaagcaaacttaaaccatagtggtgtca
aacgggtccgcttccatcggaaaagattcctccggaaaaaggcttatgcaggc--atttc
acgtatgctcctataaattcctggtagggatagtccattgt-aactggtagacttg---t
caactaggaatgccttgtacgggt--ggggtagcacattccacccgggatacgtccctgc
cttttgtacacaccgcccgtcgctcttac-caattgaacagcactacgagtttaaaggcc
cg----------agaaa-ttggaaatttagtcaaacag-tgctgtttaaaggaaagagaa
gtcgtaacaaggcatctgtaggtgaacct-----------------------
[63] 'Gsacculifer_I_OKI-2_1_AB263460'
aagggcaccacaagcgcgtggagcatgtggcttaatttgactcaacgcgggaaatcttac
caggtccagacatatggaggattgacagacagttaa-----cc-----aaaacgcagcag
c-------tagtttaacaaaactaacagctctttcaagattatgtggtaggtggtgcatg
gccgttcttagttcgtgaagtgattcgttcgcccaatcgcatttccaaacaacaaacaac
tcagaatgctgggcaataggacgtttaaagtggctccttacaccttacaaaggaatggct
gatgagaaacaactcgatccgctcagcgttctat--------------------------
--------------------------------tggaatgcaacggacgtgattgcaagct
tttgttttgagttgcggttttactgaaagactctacaatccgcaaacttcaatgatctga
agtagaaaacctacatgctacagtg-----------------------------------
--------------------agatattgtggataaacttaagctaccgctccaacattgt
gtttttttaaaactgatgaaggttgcggcaataacaggtc-tgtgacgcccttcgatgtc
ctgggctgcacacg-tgctacaatggctagcgcagtgagcata---tttcaaccgaaaca
tcggttggctgttctgattg----------------------------------acccct
tctgggtctctctgtaacactaccgatgatccctcctc-tgaaaagagagggtaagccgt
tcgaaattctggtaacgattccc---cgtagttaagcaaacttaaaccatagtggtgtca
aacgggtccgcttccatcggaaaagattcctccggaaaaaggcttatgcaggc--atttc
acgtatgctcctataaattcctggtagggatagtccattgt-aactggtagacttg---t
caactaggaatgccttgtacgggt--ggggtagcacattccacccgggatacgtccctgc
cttttgtacacaccgcccgtcgctcttac-caattgaacagcactacgagtttaaaggcc
cg----------agaaa-ttggaaatttagtcaaacag-tgctgtttaaaggaaagagaa
gtcgtaacaaggcatctgtaggtgaacctgccgaggatca------------
[64] 'Gsacculifer_I_OKI-1_4_AB468877'
aagggcaccacaagcgcgtggagcatgtggcttaatttgactcaacgcgggaaatcttac
caggtccagacatatggaggattgacagacagttaa-----cc-----aaaacgcagcag
c-------tagtttaacaaaactaacagctctttcaagattatgtggtaggtggtgcatg
gccgttcttagttcgtgaagtgattcgttcgcccaatcgcatttccaaacaactaacaac
tcagaatgctgggcaataggacgtttaaagtggctccttacaccttacaaaggaatggct
gatgagaaacaactcgatccgctcagcgttctat--------------------------
--------------------------------tggaatgcaacggacgtgattgcaagct
tttgttttgagttgcggttttactgaaagattctacaatccgcaagcttcaatgatctga
agtagaaaacctacatgctacagtg-----------------------------------
--------------------agatattgtggataaacttaagcgaccgctccaacattgt
gtttttttaaaactgatgaaggttgcggcaataacaggtc-tgtgatgcccttcgatgtc
ctgggctgcacacg-tgctacaatggctagcgcagtgagcata---tttcaaccgaaaca
tcggttggctgttctgattg----------------------------------acccct
tctgggtctctctgtaacactaccgatgatccctcctc-tgaaaagagagggtaagccgt
tcgaaattctggtaacgattccc---cgtagttaagcaaacttaaaccatagtggtgtca
aacgggtccgcttccatcggaaaagattcctccggaaaaaggcttatgcaggc--atttc
acgtatgctcctataaattcctggtagggatagtctattgt-aactggcagacttg---t
caactaggaatgccttgtacgggt--ggggtaacacattccacccgggatacgtccctgc
cttttgtacacaccgcccgtcgctcttac-caattgaacagcactacgagtttaaaggcc
cg----------agaaa-ttggaaatttagtcaaacag-tgctgtttaaaggaaagagaa
gtcgtaacaaggcatctgtaggtgaacct-----------------------
[65] 'Gsacculifer_I_OKI-1_2_AB468875'
aagggcaccacaagcgcgtggagcatgtggcttaatttgactcaacgcgggaaatcttac
caggtccagacatatggaggattgacagacagttaa-----cc-----aaaacgcagcag
c-------tagtttaacaaaactaacagctctttcaagattatgtggtaggtggtgcatg
gccgttcttagttcgtgaagtgattcgttcgcccaatcgcatttccaaacaactaacaac
tcagaatgctgggcaataggacgtttaaagtggctccttacaccttacaaaggaatggct
gatgagaaacaactcgatccgctcagcgttctat--------------------------
--------------------------------tggaatgcaacggacgtgattgcaagct
tttgttttgagttgcggttttactgaaagattctacaatccgcaagcttcaatgatctga
agtagaaaacctacatgctacagtg-----------------------------------
--------------------agatattgtggataaacttaagcgaccgctccaacattgt
gtttttttaaaactgatgaaggttgcggcaataacaggtc-tgtgatgcccttcgatgtc
ctgggctgcacacg-tgctacaatggctagcgcagtgagcata---tttcaaccgaaaca
tcggttggctgttctgattg----------------------------------acccct
tctgggtctctctgtaacactaccgatgatccctcctc-tgaaaagagagggtaagccgt
tcgaaattctggtaacgattccc---cgtagttaagcaaacttaaaccatagtggtgtca
aacgggtccgcttccatcggaaaagattcctccggaaaaaggcttatgcaggc--atttc
acgtatgctcctataaattcctggtagggatagtctattgt-aactggcagacttg---t
caactaggaatgccttgtacgggt--ggggtagcacattccacccgggatacgtccctgc
cttttgtacacaccgcccgtcgctcttac-caattgaacagcactacgagtttaaaggcc
cg----------agaaa-ttggaaatttagtcaaacag-tgctgtttaaaggaaagagaa
gtcgtaacaaggcatctgtaggtgaacct-----------------------
[66] 'Gsacculifer_I_OKI-2_2_AB468878'
aagggcaccacaagcgcgtggagcatgtggcttaatttgactcaacgcgggaaatcttac
caggtccagacatatggaggattgacagacagttaa-----cc-----aaaacgcagcag
c-------tagtttaacaaaactaacagctctttcaagattatgtggtaggtggtgcatg
gccgttcttagttcgtgaagtgattcgttcgcccaatcgcatttccaaacaactaacaac
tcagaatgctgggcaataggacgtttaaagtggctccttacaccttacaaaggaatggct
gatgagaaacaactcgatccgctcagcgttctat--------------------------
--------------------------------tggaatgcaacggacgtgattgcaagct
tttgttttgagttgcggttttactgaaagactctacaatccgcaaacttcaatgatctga
agtagaaaacctacatgctacagtg-----------------------------------
--------------------agatattgtggataaacttaagcgaccgctccaacattgt
gtttttttaaaactgatgaaggttgcggcaataacaggtc-tgtgatgcccttcgatgtc
ctgggctgcacacg-tgctacaatggctagcgcagtgagcata---tttcaaccgaaaca
tcggttggctgttctgattg----------------------------------acccct
tctgggtctctctgtaacactaccgatgatccctcctc-tgaaaagagagggtaagccgt
tcgaaattctggtaacgattccc---cgtagttaagcaaacttaaaccatagtggtgtca
aacgggtccgcttccatcggaaaagattcctccggaaaaaggcttatgcaggc--atttc
acgtatgctcctataaattcctggtagggatagtctattgt-aactggtagacttg---t
caactaggaatgccttgtacgggt--ggggtagcacattccacccgggatacgtccctgc
cttttgtacacaccgcccgtcgctcttac-caattgaacagcactacgagtttaaaggcc
cg----------agaaa-ttggaaatttagtcaaacag-tgctgtttaaaggaaagagaa
gtcgtaacaaggcatctgtaggtgaacct-----------------------
[67] Gsacculifer_I_V64_12_Z83963
aagggcaccacaagcgcgtggagcatgtggcttaatttgactcaacgcgggaaatcttac
caggtccagacatatggaggattgacagacagttaa-----cc-----aaaacgcagcag
c-------tagtttaacaaaactaacagctctttcaagattatgtggtaggtggtgcatg
gccgttcttagttcgtgaagtgattcgttcgcccaatcgcatttccaaacaactaacaac
tcagaatgctgggcaataggacgtttaaagtggctccttacaccttacaaaggaatggct
gatgagaaacaactcgatccgctcagcgttctat--------------------------
--------------------------------tggaatgcaacggacgtgattgcaagct
tttgttttgagttgcggttttactgaaagactctacaatccgcaaacttcaatgatctga
agtagaaaacctacatgctacagtg-----------------------------------
--------------------agatattgtggataaacttaagcgaccgctccaacattgt
gtttttttaaaactgatgaaggttgcggcaataacaggtc-tgtgatgcccttcgatgtc
ctgggctgcacacg-tgctacaatggctagcgcagtgagcata---tttcaaccgaaaca
tcggttggctgttctgattg----------------------------------acccct
tctgggtctctctgtaacactaccgatgatccctcctc-tgaaaagagagggtaagccgt
tcgaaattctggtaacgattccc---cgtagttaagcaagcttaaaccatagtggtgtca
aacgggtccgcggccatcggaaaagattcctccggaaaaaggcttatgcaggc--atttc
acgtatgctcctataaattcctggtagggatagtctattgt-aactggtagacttg---t
caactaggaatgccttgtacgggt--ggggtagcacattccacccgggatacgtccctgc
cttttgtacacaccgcccgtcgctcttac-caattgaacagcactacgagtttaaaggcc
cg----------agaaa-ttggaaatttagtcaaacag-tgctgtttaaaggaaagagaa
gtcgtaacaaggcatctgtaggtgaacct-----------------------
[68] 'Gsacculifer_I_OKI-4_1_AB263462'
aagggcaccacaagagcgtggagcatgtggcttaatttgactcaatgcgggaaatcttac
caggtccagacatatggaggattgacagacagttaa-----cc-----aaaacgcagcag
c-------tagtttaacaaaactaacagctctttcaagattatgtggtaggtggtgcatg
gccgttcttagttcgtgaagtgattcgttcgcccaatcgcatttccaaacaactaacaac
tcagaatgctgggcaataggacgtttaaagtggctccttacaccttacaaaggaatggct
gatgagaaacaactcgatccgctcagcgttctat--------------------------
--------------------------------tggaatgcaacggacgtgattgcaagct
tttgttttgagttgcggttttactgaaagactctacaatccgcaaacttcaatgatctga
agtagaaaacctacatgctacagtg-----------------------------------
--------------------agatattgtggataaacttaagcgaccgctccaacattgt
gtttttttaaaactgatgaaggttgcggcaataacaggtc-tgtgatgcccttcgatgac
ctgggctgcacacg-tgctacaatggctagcgcagtgagcata---tttcaaccgaaaca
tcggttggctgttctgattg----------------------------------acccct
tctgggtctctctgtaacactaccgatgatccctcctc-tgaaaagagagggtaagccgt
tcgaaattctggcaacgattccc---cgtagttaagcaaacttaaaccatagtggtgtca
aacgggtccgcttccatcggaaaagattcctccggaaaaaggcttatgcaggc--atttc
acgtatgctcctataaattcctggtagggatagtctattgt-aactggtagacttg---t
caactaggaatgccttgtacgggt--ggggtagcacattccacccgggatacgtccctgc
cttttgtacacaccgcccgtcgctcttac-caattgaacagcactacgagtttaaaggcc
cg----------agaaa-ttggaaatttagtcaaacagctgctgtttaaaggaaagagaa
gtcgtaacaaggcatctgtaggtgaacctgccgtgggatca-----------
[69] Gsacculifer_I_PR26_PR26001_Z83964
aaaggcaccacaagcgcgtggagcatgtggcttaatttgactcaacgcgggaaatcttac
caggtccagacatatggaggattgacagacagttaa-----cc-----aaaacgcagcag
c-------tagtttaacaaaactaacagctctttcaagattatgtggtaggtggtgcatg
gccgttcttagttcgtgaagtgattcgttcgcccaatcgcatctccaaacaactaacaac
tcagaatgctgggcaataggacgtttaaagtggctccttacaccttacaaaggaatggct
gatgagaaacaactcgatccgctcagcgttctat--------------------------
--------------------------------tggaatgcaacggacgtgattgcaagct
tttgttttgagttgcggttttacataaacactctacaatctgcaaacttcaatgatctga
agtagaaaacctacatgctacagtg-----------------------------------
--------------------agatattgtggataaacttaagcgaccgctccaacattgt
gtttttttaaaactgatgaaggttgcggcaataacaggtc-tgtgatgcccttcgatgtc
ctgggctgcacacg-tgctacaatggctagcgcagtgagcata---tttcaaccgaaaca
tcggttggctgttctgattg----------------------------------acccct
tct-ggtctctctgtaacgctaccgatgatccctcctc-tgaaaagagagggtaagccgt
tcgaaattctggtaacgattccc---cgtagttaagcaaacttaaaccatagtggtgtca
aac-ggtccgcttccatcggaaaagattcctccggaaaaaggcttatgcaggc--atttc
acgtatgctcctataaattcctggtagggatagtctattgt-aactggtagacttg---t
caactaggaatgccttgtacgggt--ggggtagcacattccacccgggatacgtccctgc
cttttgtacacaccgcccgtcgctcttac-caattgaacagcactacgagtttaaaggcc
cg----------agaaa-ttggaaatttagtcaaacag-tgctgtttaaaggaaagagaa
gtcgtaacaaggcatcggtaggtgaacct-----------------------
[70] Gsacculifer_I_CS7995_DS_JQ004126
--------------------------GTGGCTTAATTTGACTCAACGCGGGAAATCTTAC
CAGGTCCAGACATATGGAGGATTGACAGACAGTTAA-----CC-----AAAACGCAGCAG
C-------TAGTTTAACAAAACTAACAGCTCTTTCAAGATTATGTGGTAGGTGGTGCATG
GCCGTTCTTAGTTCGTGAAGTGATTCGTTCGCCCAATCGCATTTCCAAACAACTAACAAC
TCAGAATGCTGGGCAATAGGACGTTTAAAGTGGCTCCTTACACCTTACAAAGGAATGGCT
GATGAGAAACAACTCGATCCGCTCAGCGTTCTAT--------------------------
--------------------------------TGGAATGCAACGGACGTGATTGCAAGCT
TTTGTTTTGAGTTGCGGTTTTACATAAACACTCTACAATCTGCAAACTTCAATGATCTGA
AGTAGAAAACCTACATGCTACAGTG-----------------------------------
--------------------AGATATTGTGGATAAACTTAAGCGACCGCTCCAACATTGT
GTTTTTTTAAAACTGATGAAGGTTGCGGCAATAACAGGTC-TGTGATGCCCTTCGAT---
------------------------------------------------------------
------------------------------------------------------------
------------------------------------------------------------
------------------------------------------------------------
------------------------------------------------------------
------------------------------------------------------------
------------------------------------------------------------
------------------------------------------------------------
------------------------------------------------------------
----------------------------------------------------
[71] Gsacculifer_I_CS6491_DS_JQ004174
------------------------------------------------------------
--------------------------AGACAGTTAA-----CC-----AAAACGCAGCAG
C-------TAGTTTAACAAAACTAACAGCTCTTTCAAGATTATGTGGTAGGTGGTGCATG
GCCGTTCTTAGTTCGTGAAGTGATTCGTTCGCCCAATCGCATTTCCAAACAACTAACAAC
TCAGAATGCTGGGCAATAGGACGTTTAAAGTGGCTCCTTACACCTTACAAAGGAATGGCT
GATGAGAAACAACTCGATCCGCTCAGCGTTCTAT--------------------------
--------------------------------TGGAATGCAACGGACGTGATTGCAAGCT
TTTGTTTTGAGTTGCGGTTTTACTGAAAGACTCTACAATCCGCAAACTTCAATGATCTGA
AGTAGAAAACCTACATGCTACAGTG-----------------------------------
--------------------AGATATTGTGGATAAACTTAAGCGACCGCTCCAACATTGT
GTTTTTTTAAAACTGATGAAGGTTGCGGCAATAACAGGTC-TGTGATGCCCTTCGATGTC
CCGGGCTG----------------------------------------------------
------------------------------------------------------------
------------------------------------------------------------
------------------------------------------------------------
------------------------------------------------------------
------------------------------------------------------------
------------------------------------------------------------
------------------------------------------------------------
------------------------------------------------------------
----------------------------------------------------
[72] Gsacculifer_I_MS1554_DS_JQ004173
------------------------------------------------------------
------------------------------------------------------------
------------------------------------------------------------
------------------------------------------------------------
------------------------------------------------------------
------------------------------------------------------------
------------------------------------------------------------
------------------------------------------------------------
------------------------------------------------------------
------------------------------------------------------------
------------------------------------------------------------
------------------------------------------------------------
------------------------------------------------------------
-------------------------------CCTCCTC-TGAAAAAAGACGGTAAGCCGT
TCGAAATTCTGGTAACGATTCCC---CGTAGTTAAGCAAACTTAAACCATAGTGGTGTCA
AACGGGTCCGCTTCCATCGGAAAAGATTCCTCCGGAAAAAGGCTTATGCAGGC--ATTTC
ACGTATGCTCCTATAAATTCCTGGTAGGGATAGTCTATTGT-AACTGGTAGACTTG---T
CAACTAGGAATGCCTTGTACGGGT--GGGGTAGCACATTCCACCCGGGATACGTCCCTGC
CTTTTGTACACACCGCCCGTCGCTCTTAC-CAATTGAACAGCACTACGAGTTTAAAGGCC
CG----------AGAAA-------------------------------------------
----------------------------------------------------
[73] Gsacculifer_I_GB2199_V_JQ995379
------------------------------------------------------------
------------------------------------------------------------
------------------------------------------------------------
---------------------------------------CATTTCCAAACAACTAACAAC
TCAGAATGCTGGGCAATAGGACGTTTAAAGTGGCTCCTTACACCTTGCAAAGGAATGGCT
GATGAGAAACAACTCGATCCGCTCAGCGTTCTAT--------------------------
--------------------------------TGGAATGCAACGGACGTGATTGCAAGCT
TTTGTTTTGAGTTGCGGTTTTACTGAAAGACTCTACAATCCGCAAACTTCAATGATCTGA
AGTAGAAAACCTACATGCTACAGTG-----------------------------------
--------------------AGATATTGTGGATAAACTTAAGCGACCGCTCCAACATTGT
GTTTTTTTAAAACTGATGAAGGTTGCGGCAATAACAGGTC-TGTGATGCCCTTCGATGTC
CTGGGCTGCACACG-TGCTACAATGGCTAGCGCAGTGAGCATA---TTTCAACCGAAACA
TCGGTTGGCTGTTCTGATTG----------------------------------ACCCCT
TCTGGGTCTCTCTGTAACACTACCGATGATCCCTCCTC-TGAAAAGAGAGGGTAAGCCGT
TCGAAATTCTGGTAACGATTCCC---CGTAGTTAAGCAAACTTAAACCATAGTGGTGTCA
AACGGGTCCGCTTCCATCGGAAAAGATTCCTCCGGAAAAAGGCTTATGCAGGC--ATTTC
ACGTATGCTCCTATAAATTCCTGGTAGGGATAGTCTATTGT-AACTGGTAGACTTG---T
CAA---------------------------------------------------------
------------------------------------------------------------
------------------------------------------------------------
----------------------------------------------------
[74] Gsacculifer_I_GB2199_DS_JQ004124
------------------------------------------------------------
------------------------------------------------------------
------------------------------------------------------------
--------------------------------CCCATCGCATTTCCAAACAACTAACAAC
TCAGAATGCTGGGCAATAGGACGTTTAAAGTGGCTCCTTACACCTTACAAAGGAATGGCT
GATGAGAAACAACTCGATCCGCTCAGCGTTCTAT--------------------------
--------------------------------TGGAATGCAACGGACGTGATTGCAAGCT
TTTGTTTTGAGTTGCGGTTTTACTGAAAGACTCTACAATCCGCAAACTTCAATGATCTGA
AGTAGAAAACCTACATGCTACAGTG-----------------------------------
--------------------AGATATTGTGGATAAACTTAAGCGACCGCTCCAACATTGT
GTTTTTTTAAAACTGATGAAGGTTGCGGCAATAACAGGTC-TGTGATGCCCTTCGATGTC
CTGGGCTGCACACG-TGCTACAATGGCTAGCGCAGTGAGCATA---TTTCAACCGAAACA
TCGGTTGGCTGTTCTGATTG----------------------------------ACCCCT
TCTGGGTCTCTCTGTAACACTACCGATGATCCCTCCTC-TGAAAAGAGAGGGTAAGCCGT
TCGAAATTCTGGTAACGATTCCC---CGTAGTTAAGCAAACTTAAACCATAGTGGTGTCA
AACGGGTCCGCTTCCATCGGAAAAGATTCCTCCGGAAAAAGGCTTATGCAGGC--ATTTC
ACGTATGCTCCTATAAATTCCTGGTAGGGATAGTCTATTGT-AACTGGTAGACTTG---T
CAA---------------------------------------------------------
------------------------------------------------------------
------------------------------------------------------------
----------------------------------------------------
[75] Gsacculifer_I_GB1907_DS_JQ004122
------------------------------------------------------------
------------------------------------------------------------
------------------------------------------------------------
------------------------------TCGCCATCGCATTTCCAAACAACTAACAAC
TCAGAATGCTGGGCAATAGGACGTTTAAAGTGGCTCCTTACACCTTACAAAGGAATGGCT
GATGAGAAACAACTCGATCCGCTCAGCGTTCTAT--------------------------
--------------------------------TGGAATGCAACGGACGTGATTGCAAGCT
TTTGTTTTGAGTTGCGGTTTTACTGAAAGACTCTACAATCCGCAAACTTCAATGATCTGA
AGTAGAAAACCTACATGCTACAGTG-----------------------------------
--------------------AGATATTGTGGATAAACTTAAGCGACCGCTCCAACATTGT
GTTTTTTTAAAACTGATGAAGGTTGCGGCAATAACAGGTC-TGTGATGCCCTTCGATGTC
CTGGGCTGCACACG-TGCTACAATGGCTAGCGCAGTGAGCATA---TTTCAACCGAAACA
TCGGTTGGCTGTTCTGATTG----------------------------------ACCCCT
TCTGGGTCTCTCTGTAACACTACCGATGATCCCTCCTC-TGAAAAGAGAGGGTAAGCCGT
TCGAAATTCTGGTAACGATTCCC---CGTAGTTAAGCAAACTTAAACCATAGTGGTGTCA
AACGGGTCCGCTTCCATCGGAAAAGATTCCTCCGGAAAAAGGCTTATGCAGGC--ATTTC
ACGTATGCTCCTATAAATTCCTGGTAGGGATAGTCTATTGT-AACTGGTAGACTTG---T
CAA---------------------------------------------------------
------------------------------------------------------------
------------------------------------------------------------
----------------------------------------------------
[76] Gsacculifer_I_RE536_R1_JQ995389
------------------------------------------------------------
------------------------------------------------------------
------------------------------------------------------------
------------------------------------------------------------
-------------------------------------------------------CGGST
GATGAGAAACAACTCGATCCGCTCAGCGTTCTAT--------------------------
--------------------------------TGGAATGCAACGGACGTGATTGCAAGCT
TTTGTTTTGAGTTGCGGTTTTACTGAAAGACTCTACAATCCGCAAACTTCAATGATCTGA
AGTAGAAAACCTACATGCTACAGTG-----------------------------------
--------------------AGATATTGTGGATAAACTTAAGCGACCGCTCCAACATTGT
GTTTTTTTAAAACTGATGAAGGTTGCGGCAATAACAGGTC-TGTGATGCCCTTCGATGTC
CTGGGCTGCACACG-TGCTACAATGGCTAGCGCAGTGAGCATA---TTTCAACCGAAACA
TCGGTTGGCTGTTCTGATTG----------------------------------ACCCCT
TCTGGGTCTCTCTGTAACACTACCGATGATCCCTCCTC-TGAAAAGAGAGGGTAAGCCGT
TCGAAATTCTGGTAACGATTCCC---CGTAGTTAAGCAAACTTAAACCATAGTGGTGTCA
AACGGGTCCGCTTCCATCGGAAAAGATTCCTCCGGAAAAAGGCTTATGCAGGC--ATTTC
ACGTATGCTCCTATAAATTCCTGGTAGGGATAGTCTATTGT-AACTGGTAGACTTG---T
CAA---------------------------------------------------------
------------------------------------------------------------
------------------------------------------------------------
----------------------------------------------------
[77] Gsacculifer_I_GA902_IV_JQ995376
------------------------------------------------------------
------------------------------------------------------------
------------------------------------------------------------
-------------------------TCGTTCGCCAATCGCATTTCCAAACAACTAACAAC
TCAGAATGCTGGGCAATAGGACGTTTAAAGTGGCTCCTTACACCTTACAAAGGAATGGCT
GATGAGAAACAACTCGATCCGCTCAGCGTTCTAT--------------------------
--------------------------------TGGAATGCAACGGACGTGATTGCAAGCT
TTTGTTTTGAGTTGCGGTTTTACTGAAAGACTCTACAATCCGCAAACTTCAATGATCTGA
AGTAGAAAACCTACATGCTACAGTG-----------------------------------
--------------------AGATATTGTGGATAAACTTAAGCGACCGCTCCAACATTGT
GTTTTTTTAAAACTGATGAAGGTTGCGGCAATAACAGGTC-TGTGATGCCCTTCGATGTC
CTGGGCTGCACACG-TGCTACAATGGCTAGCGCAGTGAGCATA---TTTCAACCGAAACA
TCGGTTGGCTGTTCTGATTG----------------------------------ACCCCT
TCTGGGTCTCTCTGTAACACTACCGATGATCCCTCCTC-TGAAAAGAGAGGGTAAGCCGT
TCGAAATTCTGGTAACGATTCCC---CGTAGTTAAGCAAACTTAAACCATAGTGGTGTCA
AACGGGTCCGCTTCCATCGGAAAAGATTCCTCCGGAAAAAGGCTTATGCAGGC--ATTTC
ACGTATGCTCCTATAAATTCCTGGTAGGGATAGTCTATTGT-AACTGGTAGACTTG---T
CAACTAGGAATGC-----------------------------------------------
------------------------------------------------------------
------------------------------------------------------------
----------------------------------------------------
[78] Gsacculifer_I_GB2199_IV_JQ995378
------------------------------------------------------------
------------------------------------------------------------
------------------------------------------------------------
----------------------------------------CATTTCAAACAACTAACAAC
TCAGAATGCTGGGCAATAGGACGTTTAAAGTGGCTCCTTACACCTTACAAAGGAATGGCT
GATGAGAAACAACTCGATCCGCTCAGCGTTCTAT--------------------------
--------------------------------TGGAATGCAACGGACGTGATTGCAAGCT
TTTGTTTTGAGTTGCGGTTTTACTGAAAGACTCTACAATCCGCAAACTTCAATGATCTGA
AGTAGAAAACCTACATGCTACAGTG-----------------------------------
--------------------AGATATTGTGGATAAACTTAAGCGACCGCTCCAACATTGT
GTTTTTTTAAAACTGATGAAGGTTGCGGCAATAACAGGTC-TGTGATGCCCTTCGATGTC
CTGGGCTGCACACG-TGCTACAATGGCTAGCGCAGTGAGCATA---TTTCAACCGAAACA
TCGGTTGGCTGTTCTGATTG----------------------------------ACCCCT
TCTGGGTCTCTCTGTAACACTACCGATGATCCCTCCTC-TGAAAAGAGAGGGTAAGCCGT
TCGAAATTCTGGTAACGATTCCC---CGTAGTTAAGCAAACTTAAACCATAGTGGTGTCA
AACGGGTCCGCTTCCATCGGAAAAGATTCCTCCGGAAAAAGGCTTATGCAGGC--ATTTC
ACGTATGCTCCTATAAATTCCTGGTAGGGATAGTCTATTGT-AACTGGTAGACTTG---T
CAA---------------------------------------------------------
------------------------------------------------------------
------------------------------------------------------------
----------------------------------------------------
[79] Gsacculifer_I_GB2402_DS_JQ004120
------------------------------------------------------------
------------------------------------------------------------
------------------------------------------------------------
-----------------------------CGGCCAATCGCATTTCC-AACAACTAACAAC
TCAGAATGCTGGGCAATAGGACGTTTAAAGTGGCTCCTTACACCTTACAAAGGAATGGCT
GATGAGAAACAACTCGATCCGCTCAGCGTTCTAT--------------------------
--------------------------------TGGAATGCAACGGACGTGATTGCAAGCT
TTTGTTTTGAGTTGCGGTTTTACTGAAAGACTCTACAATCCGCAAACTTCAATGATCTGA
AGTAGAAAACCTACATGCTACAGTG-----------------------------------
--------------------AGATATTGTGGATAAACTTAAGCGACCGCTCCAACATTGT
GTTTTTTTAAAACTGATGAAGGTTGCGGCAATAACAGGTC-TGTGATGCCCTTCGATGTC
CTGGGCTGCACACG-TGCTACAATGGCTAGCGCAGTGAGCATA---TTTCAACCGAAACA
TCGGTTGGCTGTTCTGATTG----------------------------------ACCCCT
TCTGGGTCTCTCTGTAACACTACCGATGATCCCTCCTC-TGAAAAGAGAGGGTAAGCCGT
TCGAAATTCTGGTAACGATTCCC---CGTAGTTAAGCAAACTTAAACCATAGTGGTGTCA
AACGGGTCCGCTTCCATCGGAAAAGATTCCTCCGGAAAAAGGCTTATGCAGGC--ATTTC
ACGTATGCTCCTATAAATTCCTGGTAGGGATAGTCTATTGT-AACTGGTAGACTTG---T
CAA---------------------------------------------------------
------------------------------------------------------------
------------------------------------------------------------
----------------------------------------------------
[80] Gsacculifer_I_GB2199_III_JQ995377
------------------------------------------------------------
------------------------------------------------------------
------------------------------------------------------------
-----------------------------------ATCGCATTTCC-AACAACTAACAAC
TCAGAATGCTGGGCAATAGGACGTTTAAAGTGGCTCCTTACACCTTACAAAGGAATGGCT
GATGAGAAACAACTCGATCCGCTCAGCGTTCTAT--------------------------
--------------------------------TGGAATGCAACGGACGTGATTGCAAGCT
TTTGTTTTGAGTTGCGGTTTTACTGAAAGACTCTACAATCCGCAAACTTCAATGATCTGA
AGTAGAAAACCTACATGCTACAGTG-----------------------------------
--------------------AGATATTGTGGATAAACTTAAGCGACCGCTCCAACATTGT
GTTTTTTTAAAACTGATGAAGGTTGCGGCAATAACAGGTC-TGTGATGCCCTTCGATGTC
CTGGGCTGCACACG-TGCTACAATGGCTAGCGCAGTGAGCATA---TTTCAACCGAAACA
TCGGTTGGCTGTTCTGATTG----------------------------------ACCCCT
TCTGGGTCTCTCTGTAACACTACCGATGATCCCTCCTC-TGAAAAGAGAGGGTAAGCCGT
TCGAAATTCTGGTAACGATTCCC---CGTAGTTAAGCAAGCTTAAACCATAGTGGTGTCA
AACGGGTCCGCTTCCATCGGAAAAGATTCCTCCGGAAAAAGGCTTATGCAGGC--ATTTC
ACGTATGCTCCTATAAATTCCTGGTAGGGATAGTCTATTGT-AACTGGTAGACTTG---T
CAA---------------------------------------------------------
------------------------------------------------------------
------------------------------------------------------------
----------------------------------------------------
[81] Gsacculifer_I_GA902_III_JQ995375
------------------------------------------------------------
------------------------------------------------------------
------------------------------------------------------------
-----------------------------TCGCCAATCGCATTTCCAAACAACTAACAAC
TCAGAATGCTGGGCAATAGGACGTTTAAAGTGGCTCCTTACACCTTACAAAGGAATGGCT
GATGAGAAACAACTCGATCCGCTCAGCGTTCTAT--------------------------
--------------------------------TGGAATGCAACGGACGTGATTGCAAGCT
TTTGTTTTGAGTCGCGGTTTTACTGAAAGACTCTACAATCCGCAAACTTCAATGATCTGA
AGTAGAAAACCTACATGCTACAGTG-----------------------------------
--------------------AGATATTGTGGATAAACTTAAGCGACCGCTCCAACATTGT
GTTTTTTTAAAACTGATGAAGGTTGCGGCAATAACAGGTC-TGTGATGCCCTTCGATGTC
CTGGGCTGCACACG-TGCTACAATGGCTAGCGCAGTGAGCATA---TTTCAACCGAAACA
TCGGTTGGCTGTTCTGATTG----------------------------------ACCCCT
TCTGGGTCTCTCTGTAACACTACCGATGATCCCTCCTC-TGAAAAGAGAGGGTAAGCCGT
TCGAAATTCTGGTAACGATTCCC---CGTAGTTAAGCAAACTTAAACCATAGTGGTGTCA
AACGGGTCCGCTTCCATCGGAAAAGATTCCTCCGGAAAAAGGCTTATGCAGGC--ATTTC
ACGTATGCTCCTATAAATTCCTGGTAGGGATAGTCTATTGT-AACTGGTAGACTTG---T
CAACTAGGAATGCTTGTACGGG--------------------------------------
------------------------------------------------------------
------------------------------------------------------------
----------------------------------------------------
[82] Gsacculifer_I_GA902_I_JQ995373
------------------------------------------------------------
------------------------------------------------------------
------------------------------------------------------------
-------------------------------------CGCATTTCC-AACAACTAACAAC
TCAGAATGCTGGGCAATAGGACGTTTAAAGTGGCTCCTTACACCTTACAAAGGAATGGCT
GATGAGAAACAACTCGATCCGCTCAGCGTTCTAT--------------------------
--------------------------------TGGAATGCAACGGACGTGATTGCAAGCT
TTTGTTTTGAGTTGCGGTTTTGCTGAAAGACTCTACAATCCGCAAACTTCAATGATCTGA
AGTAGAAAACCTACATGCTACAGTG-----------------------------------
--------------------AGATATTGTGGATAAACTTAAGCGACCGCTCCAACATTGT
GTTTTTTTAAAACTGATGAAGGTTGCGGCAATAACAGGTC-TGTGATGCCCTTCGATGTC
CTGGGCTGCACACG-TGCTACAATGGCTAGCGCAGTGAGCATA---TTTCAACCGAAACA
TCGGTTGGCTGTTCTGATTG----------------------------------ACCCCT
TCTGGGTCTCTCTGTAACACTACCGATGATCCCTCCTC-TGAAAAGAGAGGGTAAGCCGT
TCGAAATTCTGGTAACGATTCCC---CGTAGTTAAGCAAACTTAAACCATAGTGGTGTCA
AACGGGTCCGCTTCCATCGGAAAAGATTCCTCCGGAAAAAGGCTTATGCAGGC--ATTTC
ACGTATGCTCCTATAAATTCCTGGTAGGGATAGTCTATTGT-AACTGGTAGACTTG---T
CAACTAGGAATGCCTTGTACGGG-------------------------------------
------------------------------------------------------------
------------------------------------------------------------
----------------------------------------------------
[83] Gsacculifer_I_AO0947_DS_JQ004171
------------------------------------------------------------
------------------------------------------------------------
------------------------------------------------------------
------------------------------------------TTCCAAACAACTAACAAC
TCAGAATGCTGGGCAATAGGACGTTTAAAGTGGCTCCTTACACCTTACAAAGGAATGGCT
GATGAGAAACAACTCGATCCGCTCAGCGTTCTAT--------------------------
--------------------------------TGGAATGCAACGGACGTGATTGCAAGCT
TTTGTTTTGAGTTGCGGTTTTACTGATAAACTCTACAATCCGCAAACTTCAATGATCTGA
AGTAGAAAACCTACATGCTACAGTG-----------------------------------
--------------------AGATATTGTGGATAAACTTAAGCGACCGCTCCAACATTGT
GTTTTTTTAAAACTGATGAAGGTTGCGGCAATAACAGGTC-TGTGATGCCCTTCGATGTC
CTGGGCTGCACACG-TGCTACAATGGCTAGCG----------------------------
------------------------------------------------------------
------------------------------------------------------------
------------------------------------------------------------
------------------------------------------------------------
------------------------------------------------------------
------------------------------------------------------------
------------------------------------------------------------
------------------------------------------------------------
----------------------------------------------------
[84] Gsacculifer_I_GA2260_DS_JQ004110
------------------------------------------------------------
------------------------------------------------------------
------------------------------------------------------------
--------------GTGAAGTGATTCGTTCGCCCAATCGCATTTCCAAACAACTAACAAC
TCAGAATGCTGGGCAATAGGACGTTTAAAGTGGCTCCTTACACCTTACAAAGGAATGGCT
GATGAGAAACAACTCGATCCGCTCAGCGTTCTAT--------------------------
--------------------------------TGGAATGCAACGGACGTGATTGCAAGCT
TTTGTTTTGAGTTGCGGTTTTACTGAAAGACTCTACAATCCGCAAACTTCAATGATCTGA
AGTAGAAAACCTACATGCTACAGTG-----------------------------------
--------------------AGATATTGTGGATAAACTTAAGCGACCGCTCCAACATTGT
GTTTTTTTAAAACTGATGAAGGTTGCGGCAATAACAGGTC-TGTGATGCCCTTCGATGTC
CTGGGCTGCACACG-TGCTACAATGGCTAGCGCAGTGAGCATA---TTTCAACCGAAACA
TCGGTTGGCTGTTCTGATTG----------------------------------ACCCCT
TCTGGGTCTCTCTGTAACACTACCGATGATCCCTCCTC-TGAAAAGAGAGGGTAAGCCGT
TCGAAATTCTGGTAACGATTCCC---CGTAGTTAAGCAAACTTAAACCATAGTGGTGTCA
AACGGGTCCGCTTCCATCGGAAAAGATTCCTCCGGAAAAAGGCTTATGCAGGC--ATTTC
ACGTATGCTCCTAT-AATTCCTGGTAGGATATCTATT-----------------------
------------------------------------------------------------
------------------------------------------------------------
------------------------------------------------------------
----------------------------------------------------
[85] Gsacculifer_I_CS7943_DS_JQ004132
------------------------------------------------------------
------------------------------------------------------------
------------------------------------------------------------
-----------------------------TTCGCAATCGCATTTCC-AACAACTAACAAC
TCAGAATGCTGGGCAATAGGACGTTTAAAGTGGCTCCTTACACCTTACAAAGGAATGGCT
GATGAGAAACAACTCGATCCGCTCAGCGTTCTAT--------------------------
--------------------------------TGGAATGCAACGGACGTGATTGCAAGCT
TTTGTTTTGAGTTGCGGTTTTACTGAAAGACTCTACAATCCGCAAACTTCAATGATCTGA
AGTAGAAAACCTACATGCTACAGTG-----------------------------------
--------------------AGATATTGTGGATAAACTTAAGCGACCGCTCCAACATTGT
GTTTTTTTAAAACTGATGAAGGTTGCGGCAATAACAGGTC-TGTGATGCCCTTCGAT---
------------------------------------------------------------
------------------------------------------------------------
------------------------------------------------------------
------------------------------------------------------------
------------------------------------------------------------
------------------------------------------------------------
------------------------------------------------------------
------------------------------------------------------------
------------------------------------------------------------
----------------------------------------------------
;
END;
BEGIN NOTES;
  TEXT TAXON=1 TEXT='1121 bp 1730 bp 1283 bp 1240 bp
';
  TEXT TAXON=2 TEXT='1121 bp 1730 bp 1283 bp 1240 bp
';
  TEXT TAXON=3 TEXT='1278 bp 1730 bp 1283 bp 1240 bp
';
  TEXT TAXON=4 TEXT='1278 bp 1730 bp 1283 bp 1240 bp
';
  TEXT TAXON=5 TEXT='1278 bp 1730 bp 1283 bp 1240 bp
';
  TEXT TAXON=6 TEXT='Gsiphonifera_TIIa_CA-G.sII2A_NA_AF102227 1278 bp 1730 bp 1283 bp 1240 bp
';
  TEXT TAXON=7 TEXT='1278 bp 1730 bp 1283 bp 1240 bp
';
  TEXT TAXON=8 TEXT='1278 bp 1730 bp 1283 bp 1240 bp
';
  TEXT TAXON=9 TEXT='1278 bp 1730 bp 1283 bp 1240 bp
';
  TEXT TAXON=10 TEXT='1278 bp 1730 bp 1283 bp 1240 bp
';
  TEXT TAXON=11 TEXT='1278 bp 1730 bp 1283 bp 1240 bp
';
  TEXT TAXON=12 TEXT='1278 bp 1730 bp 1283 bp 1240 bp
';
  TEXT TAXON=13 TEXT='1278 bp 1730 bp 1283 bp 1240 bp
';
  TEXT TAXON=14 TEXT='1278 bp 1730 bp 1283 bp 1240 bp
';
  TEXT TAXON=15 TEXT='1278 bp 1730 bp 1283 bp 1240 bp
';
  TEXT TAXON=16 TEXT='1278 bp 1730 bp 1283 bp 1240 bp
';
  TEXT TAXON=17 TEXT='1278 bp 1730 bp 1283 bp 1240 bp
';
  TEXT TAXON=18 TEXT='1278 bp 1730 bp 1283 bp 1240 bp
';
  TEXT TAXON=19 TEXT='1278 bp 1730 bp 1283 bp 1240 bp
';
  TEXT TAXON=20 TEXT='1278 bp 1730 bp 1283 bp 1240 bp
';
  TEXT TAXON=21 TEXT='Gsiphonifera_TIIb_CA-G.sII6B_NA_AF102228 1278 bp 1730 bp 1283 bp 1240 bp
';
  TEXT TAXON=22 TEXT='1278 bp 1730 bp 1283 bp 1240 bp
';
  TEXT TAXON=23 TEXT='1278 bp 1730 bp 1283 bp 1240 bp
';
  TEXT TAXON=24 TEXT='1278 bp 1730 bp 1283 bp 1240 bp
';
  TEXT TAXON=25 TEXT='1278 bp 1730 bp 1283 bp 1240 bp
';
  TEXT TAXON=26 TEXT='1278 bp 1730 bp 1283 bp 1240 bp
';
  TEXT TAXON=27 TEXT='Gsiphonifera_Ia1_Gsip1a2.BR-BR14SIPI_NA_JQ743484 1278 bp 1730 bp 1283 bp 1240 bp
';
  TEXT TAXON=28 TEXT='1278 bp 1730 bp 1283 bp 1240 bp
';
  TEXT TAXON=29 TEXT='1278 bp 1730 bp 1283 bp 1240 bp
';
  TEXT TAXON=30 TEXT='1121 bp 1730 bp 1283 bp 1240 bp
';
  TEXT TAXON=31 TEXT='1121 bp 1730 bp 1283 bp 1240 bp
';
  TEXT TAXON=32 TEXT='1121 bp 1730 bp 1283 bp 1240 bp
';
  TEXT TAXON=33 TEXT='1121 bp 1730 bp 1283 bp 1240 bp
';
  TEXT TAXON=34 TEXT='1121 bp 1730 bp 1283 bp 1240 bp
';
  TEXT TAXON=35 TEXT='1121 bp 1730 bp 1283 bp 1240 bp
';
  TEXT TAXON=36 TEXT='1121 bp 1730 bp 1283 bp 1240 bp
';
  TEXT TAXON=37 TEXT='1121 bp 1730 bp 1283 bp 1240 bp
';
  TEXT TAXON=38 TEXT='1121 bp 1730 bp 1283 bp 1240 bp
';
  TEXT TAXON=39 TEXT='1121 bp 1730 bp 1283 bp 1240 bp
';
  TEXT TAXON=40 TEXT='1121 bp 1730 bp 1283 bp 1240 bp
';
  TEXT TAXON=41 TEXT='1121 bp 1730 bp 1283 bp 1240 bp
';
  TEXT TAXON=42 TEXT='1121 bp 1730 bp 1283 bp 1240 bp
';
  TEXT TAXON=43 TEXT='1121 bp 1730 bp 1283 bp 1240 bp
';
  TEXT TAXON=44 TEXT='1121 bp 1730 bp 1283 bp 1240 bp
';
  TEXT TAXON=45 TEXT='1121 bp 1730 bp 1283 bp 1240 bp
';
  TEXT TAXON=46 TEXT='1121 bp 1730 bp 1283 bp 1240 bp
';
  TEXT TAXON=47 TEXT='1121 bp 1730 bp 1283 bp 1240 bp
';
  TEXT TAXON=48 TEXT='1121 bp 1730 bp 1283 bp 1240 bp
';
  TEXT TAXON=49 TEXT='1121 bp 1730 bp 1283 bp 1240 bp
';
  TEXT TAXON=50 TEXT='1121 bp 1730 bp 1283 bp 1240 bp
';
  TEXT TAXON=51 TEXT='1121 bp 1730 bp 1283 bp 1240 bp
';
  TEXT TAXON=52 TEXT='1121 bp 1730 bp 1283 bp 1240 bp
';
  TEXT TAXON=53 TEXT='1121 bp 1730 bp 1283 bp 1240 bp
';
  TEXT TAXON=54 TEXT='1121 bp 1730 bp 1283 bp 1240 bp
';
  TEXT TAXON=55 TEXT='1121 bp 1730 bp 1283 bp 1240 bp
';
  TEXT TAXON=56 TEXT='1121 bp 1730 bp 1283 bp 1240 bp
';
  TEXT TAXON=57 TEXT='1121 bp 1730 bp 1283 bp 1240 bp
';
  TEXT TAXON=58 TEXT='1121 bp 1730 bp 1283 bp 1240 bp
';
  TEXT TAXON=59 TEXT='1121 bp 1730 bp 1283 bp 1240 bp
';
  TEXT TAXON=60 TEXT='1121 bp 1730 bp 1283 bp 1240 bp
';
  TEXT TAXON=61 TEXT='1121 bp 1730 bp 1283 bp 1240 bp
';
  TEXT TAXON=62 TEXT='1121 bp 1730 bp 1283 bp 1240 bp
';
  TEXT TAXON=63 TEXT='1121 bp 1730 bp 1283 bp 1240 bp
';
  TEXT TAXON=64 TEXT='1121 bp 1730 bp 1283 bp 1240 bp
';
  TEXT TAXON=65 TEXT='1121 bp 1730 bp 1283 bp 1240 bp
';
  TEXT TAXON=66 TEXT='1121 bp 1730 bp 1283 bp 1240 bp
';
  TEXT TAXON=67 TEXT='1121 bp 1730 bp 1283 bp 1240 bp
';
  TEXT TAXON=68 TEXT='1121 bp 1730 bp 1283 bp 1240 bp
';
  TEXT TAXON=69 TEXT='1121 bp 1730 bp 1283 bp 1240 bp
';
  TEXT TAXON=70 TEXT='1121 bp 1730 bp 1283 bp 1240 bp
';
  TEXT TAXON=71 TEXT='1121 bp 1730 bp 1283 bp 1240 bp
';
  TEXT TAXON=72 TEXT='1121 bp 1730 bp 1283 bp 1240 bp
';
  TEXT TAXON=73 TEXT='1121 bp 1730 bp 1283 bp 1240 bp
';
  TEXT TAXON=74 TEXT='1121 bp 1730 bp 1283 bp 1240 bp
';
  TEXT TAXON=75 TEXT='1121 bp 1730 bp 1283 bp 1240 bp
';
  TEXT TAXON=76 TEXT='1121 bp 1730 bp 1283 bp 1240 bp
';
  TEXT TAXON=77 TEXT='1121 bp 1730 bp 1283 bp 1240 bp
';
  TEXT TAXON=78 TEXT='1121 bp 1730 bp 1283 bp 1240 bp
';
  TEXT TAXON=79 TEXT='1121 bp 1730 bp 1283 bp 1240 bp
';
  TEXT TAXON=80 TEXT='1121 bp 1730 bp 1283 bp 1240 bp
';
  TEXT TAXON=81 TEXT='1121 bp 1730 bp 1283 bp 1240 bp
';
  TEXT TAXON=82 TEXT='1121 bp 1730 bp 1283 bp 1240 bp
';
  TEXT TAXON=83 TEXT='1121 bp 1730 bp 1283 bp 1240 bp
';
  TEXT TAXON=84 TEXT='1121 bp 1730 bp 1283 bp 1240 bp
';
  TEXT TAXON=85 TEXT='1121 bp 1730 bp 1283 bp 1240 bp
';
END;
