# Supplementary material for: SSU rDNA Divergence in Planktonic Foraminifera: Molecular Taxonomy and Biogeographic Implications
Source: PLoS One. 2014 Aug 13;9(8):e104641. doi: 10.1371/journal.pone.0104641 (PMC4131912; doi:10.1371/journal.pone.0104641)
Supplement: File S1 — Sequence alignments, PhyML trees used for patristic distance calculation, BEAST ultrametric trees and patristic distance matrices. (ZIP) [file pone.0104641.s004.zip › File S2/alignements GMYC/Spinose_B.nex]

#NEXUS
[saved by seaview on Mon Apr 08 13:42:30 2013]
BEGIN DATA;
  DIMENSIONS NTAX=33 NCHAR=1430;
  FORMAT DATATYPE=DNA
  GAP=-
  ;
MATRIX
[1] Gbulloides_IId_SB2BUL2d_DS_AY241713
----gcaccacaagagcgtggagtatgtggcttaatttgactcaacgcggaaaagcttat
ctggtccggacacagtga-ggattgacagac-------------------------agtt
agacagaagtgagg--ttttggtaacaattga----------------------------
---------------------------gagagttgaagttctttcatgatcttgtgagag
gtggtgcatggccgttcttagttcgtgtagtgatatgtctgcctaatcgcgtcacg----
--ataacctattggtcgacaaccc-------------------------------aatta
tcacaactgcagcataactccccttgggtgggcgaggctctgtgtaggatagacct----
------------------------------------------------------------
------------------------------------------------------------
--------------------------------------------------------ctga
acagtac-------gcaacgaacgcgatcgtaatcccttgttgagt-ggccatcctgtaa
gc------------tgctggattaggaacccagtggtatt--atct--cagccacagatt
ttct-----ggttgtagtgggccagtt---------ttgaaactcggggaacatctgtga
ctttctttcttaacgcagaggaaggttatggcaataac-aggtctgtgatgccc-ttaga
tgtccagggctgcacacgtact-acattgatcaactca-gtaggcgt-cgtgttagttct
cc-aataacgtatctagtggacttggtgtc-gggtgtgtggcctctggtcatgcgct-tt
gattactg-tcactttaaacactggtcgttagactc---gtgcaatccaatagaagaggt
gaataagtttccca----aagtacc-----------------------------------
-------gtgtttagctcccgtgtt--cgtagagacccctcgca--ttgccagtcgatgt
gggtc-ctttgtgcttttttcaaatcttagtggggacagacatctgttaactttttgtct
cggtcccaaccaggaatgcctcgtacaggttggttcaccataccacctggaattagtccc
tgccctttgtacacaccgcccgtcgcttttaccaatgaacttctttgcgagagtgagaga
ctt----------------aaagataatcgcggaactcactcgaccgacgggatttaaag
gaaaaagaagtcgtaac---------------------------------
[2] Gbulloides_IIb_353_DS_GU060424
--------------------------------------------acgcgtaaaagcttat
ctggtccggacgcagtga-ggattgacagac-------------------------agtt
agacagaagtgg----tttaggtaacaattga----------------------------
---------------------------gagagttgaagttctttcatgatcttgtgagag
gtggtgcatggccgttcttagttcgtgtagtgatatgtctgcctaatcgcgtcacg----
--ataacctattggtcgacaaccc-------------------------------aatta
tcacaactgcagcataactccccttgggtgggcgaggctctgtgtaggatagacct----
------------------------------------------------------------
------------------------------------------------------------
--------------------------------------------------------ctga
acagtac-------gcaacgaacgcgatcgtaatcccttgttgagt-ggccatcctgtaa
gc------------tgctggattaggaacccagtggtatt--atct--cagccacagatt
ttct-----ggttgtagtgggccagtt---------ttgaaactcggggaacatctgtga
ctttctttcttaacgcagaggaaggttatggcaataac-aggtctgtgatgccc-ttaga
tgtccagggctgcacacgtact-acattgatcaactca-gtaggcgt-cgtgttagttct
cc-aataacgtatctagtggacttggtgtc-gggtatgtggcctc-ggtcatgtact-tt
gattactg-tcactttaaacactggtcgttagactc---gtgcaatccaatagaagaggt
gaataagtttcccaa----agtacc-----------------------------------
-------gtgtttagctcccgtgtt--cgtagcgacccctcgca-aatgccagtcgatgt
gggtc-ctttgtgcttttttcaattcttagtggggacagacatctgttaactttttgtct
cggtcccaaccaggaatgcctcgtacaggttggttcaccataccacctggaattagtccc
tgccctttgtacacaccgcccgtcgcttttaccaatgaacttctttgcgagagtaagaga
ctt-----------------gtaataatcgtggaactcactcgaccgacgggatttaaag
gaaaaagaagtcgtaac---------------------------------
[3] Gbulloides_IIb_AABul_DS_AF250110
----gcaccacaagagcgtggagtatgtggcttaatttgactcaacgcggaaaagcttat
ctggtccggacgcagtga-ggattgacagac-------------------------agtt
agacagaagtgg----tttaggtaacaattga----------------------------
---------------------------gagagttgaagttctttcatgatcttgtgagag
gtggtgcatggccgttcttagttcgtgtagtgatatgtctgcctaatcgcgtcacg----
--ataacctattggtcgacaaccc-------------------------------aatta
tcacaactgcagcataactccccttgggtgggcgaggctctgtgtaggatagacct----
------------------------------------------------------------
------------------------------------------------------------
--------------------------------------------------------ctga
acagtac-------gcaacgaacgcgatcgtaatcccttgttgagt-ggccatcctgtaa
gc------------tgctggattaggaacccagtggtatt--atct--cagccacagatt
ttct-----ggttgtagtgggccagtt---------ttgaaactcggggaacatctgtga
ctttctttcttaacgcagaggaaggttatggcaataac-aggtctgtgatgccc-ttaga
tgtccagggctgcacacgtact-acattgatcaactca-gtaggcgt-cgtgttagttct
cc-aataacgtatctagtggacttggtgtc-gggtatgtggcctc-ggtcatgtact-tt
gattactg-tcactttaaacactggtcgttagactc---gtgcaatccaatagaagaggt
gaataagtttcccaa----agtacc-----------------------------------
-------gtgtttagctcccgtgtt--cgtagcgacccctcgca-aatgccagtcgatgt
gggtc-ctttgtgcttttttcaattcttagtggggacagacatctgttaactttttgtct
cggtcccaaccaggaatgcctcgtacaggttggttcaccataccacctggaattagtccc
tgccctttgtacacaccgcccgtcgcttttaccaatgaacttctttgcgagagtaagaga
ctt-----------------gtaataatcgtggaactcactcgaccgacgggatttaaag
gaaaaagaagtcgtaac---------------------------------
[4] Gbulloides_IIb_FC378_DS_
------------------------------------------------------------
------------------------------------------------------------
------------------------------------------------------------
------------------------------------------------------------
------------------------------------------------------------
------------------------------------------------------------
---------------------------------------ctgtgtaggatagacct----
------------------------------------------------------------
------------------------------------------------------------
--------------------------------------------------------ctga
acagtac-------gcaacgaacgcgatcgtaatcccttgttgagt-ggccatcctgtaa
gc------------tgctggattaggaacccagtggtatt--atct--cagccacagatt
ttct-----ggttgtagtgggccagtt---------ttgaaactcggggaacatctgtga
ctttctttcttaacgcagaggaaggttatggcaataac-aggtctgtgatgccc-ttaga
tgtccagggctgcacacgtact-acattgatcaactca-gtaggcgt-cgtgttagttct
cc-aataacgtatctagtggacttggtgtc-gggtatgtggcctc-ggtcatgtact-tt
gattactg-tcactttaaacactggtcgttagactc---gtgcaatccaatagaagaggt
gaataagtttcccaa----agtacc-----------------------------------
-------gtgtttagctcccgtgtt--cgtagcgacccctcgca-aatgccagtcgatgt
gggtc-ctttgtgcttttttcaattcttagtggggacagacatctgttaactttttgtct
cggtccca----------------------------------------------------
------------------------------------------------------------
------------------------------------------------------------
--------------------------------------------------
[5] Gbulloides_IIb_OI1700_DS_JX173924
------------------------------------------------------------
------------------------------------------------------------
------------------------------------------------------------
------------------------------------------------------------
------------------------------------------------------------
------------------------------------------------------------
---------------------------------------ctgtgtaggatagacct----
------------------------------------------------------------
------------------------------------------------------------
--------------------------------------------------------ctga
acagtac-------gcaacgaacgcgatcgtaatcccttgttgagt-ggccatcctgtaa
gc------------tgctggattaggaacccagtggtatt--atct--cagccacagatt
ttct-----ggttgtagtgggccagtt---------ttgaaactcggggaacatctgtga
ctttctttcttaacgcagaggaaggttatggcaataac-aggtctgtgatgccc-ttaga
tgtccagggctgcacacgtact-acattgatcaactca-gtaggcgt-cgtgttagttct
cc-aataacgtatctagtggacttggtgtc-gggtatgtggcctc-ggtcatgtact-tt
gattactg-tcactttaaacactggtcgttagactc---gtgcaatccaatagaagaggt
gaataagtttcccaa----agtacc-----------------------------------
-------gtgtttagctcccgtgtt--cgtagcgacccctcgca-atcaccagtcgatgt
gggtc-ctttgtgcttttttcaattcttagtggggacagacatctgttaactttttgtct
cggtccca----------------------------------------------------
------------------------------------------------------------
------------------------------------------------------------
--------------------------------------------------
[6] Gbulloides_IIa_SB6BUL2a_DS_AY241712
----gcaccacaagagcgtggagtatgtggcttaatttgactcaacgcggaaaagcttat
ctggtccggacgcagtga-ggattgacagac---------------------------ag
tttcaggagtggt---tcttggtaaacaattg----------------------------
--------------------------agagagttgaagttctttcatgatcttgtgagag
gtggtgcatggccgttcttagttcgtgtagtgatatgtctgcctaatcgcgtcacg----
--ataacctattggtcgacaaccc-------------------------------aatta
tcacaactgcagcataactccccttgggtgggcgaggctctgtgtaggatagacct----
------------------------------------------------------------
------------------------------------------------------------
--------------------------------------------------------ctga
acagtac-------gcaacgaacgcgatcgtaatcccttgttgagt-ggccatcctgtaa
gc------------tgctggattaggaacccagtggtatt--atct--cagccacagatt
ttct-----ggttgtaatgggccagtt---------ttgaaactcggggaacatctgtga
ctttctttcttaacgcagaggaaggttatggcaataac-aggtctgtgatgccc-ttaga
tgtccagggctgcacacgtact-acattgatcaactca-gtaggcgt-cgtgtt--ttct
cc-aataacgtatctagtggacttggtgtc-gggtgcgtggcctc-ggtcgtgtact-tt
gattactg-tcactttaaacactggtcgttagactc---gtgcaatccaatagaagaggt
gactaagtttccc------agtacc-----------------------------------
-------gtgttcgcctcccgtgtc--agtag-ggcccctcgca-tataccagtcgaagt
gggcc-ctttgtgcttttttcaaatcttagtggggacagacatctgttaactttttgtct
cggtcccaaccaggaatgcctcgtacaggttggttcaccataccacctggaattagtccc
tgccctttgtacacaccgcccgtcgcttttaccaatgaacttctttgcgagcgtgagaga
cta-------------------aaatatcgcggaactcactcgaccgacgggacttaaag
gaaaaagaagtcgtaac---------------------------------
[7] Gbulloides_IIa_FC91_DS_
------------------------------------------------------------
------------------------------------------------------------
------------------------------------------------------------
------------------------------------------------------------
------------------------------------------------------------
------------------------------------------------------------
---------------------------------------ctgtgtaggatagacct----
------------------------------------------------------------
------------------------------------------------------------
--------------------------------------------------------ctga
acagtac-------gcaacgaacgcgatcgtaatcccttgttgagt-ggccatcctgtaa
gc------------tgctggattaggaacccagtggtatt--atct--cagccacagatt
ttct-----ggttgtaatgggccagtt---------ttgaaactcggggaacatctgtga
ctttctttcttaacgcagaggaaggttatggcaataac-aggtctgtgatgccc-ttaga
tgtccagggctgcacacgtact-acattgatcaactca-gtaggcgt-cgtgtt--ttct
cc-aataacgtatctagtggacttggtgtc-gggtgcgtggcctc-ggtcgtgtact-tt
gattactg-tcactttaaacactggtcgttagactc---gtgcaatccaatagaagaggt
gactaagtttccc------agtacc-----------------------------------
-------gtgttcgcctcccgtgtc--agtag-ggcccctcgca-tataccagtcgaagt
gggcc-ctttgtgcttttttcaaatcttagtggggacagacatctgttaactttttgtct
cggtccca----------------------------------------------------
------------------------------------------------------------
------------------------------------------------------------
--------------------------------------------------
[8] Gbulloides_IIa_Oi2035_DS_JX173894
------------------------------------------------------------
------------------------------------------------------------
------------------------------------------------------------
------------------------------------------------------------
------------------------------------------------------------
------------------------------------------------------------
---------------------------------------ctgtgtaggatagacct----
------------------------------------------------------------
------------------------------------------------------------
--------------------------------------------------------ctga
acagtac-------gcaacgaacgcgatcgtaatcccttgttgagt-ggccatcctgtaa
gc------------tgctggattaggaacccagtggtatt--atct--cagccacagatt
ttct-----ggttgtaatgggccagtt---------ttgaaactcggggaacatctgtga
ctttctttcttaacgcagaggaaggttatggcaataac-aggtctgtgatgccc-ttaga
tgtccagggctgcacacgtact-acattgatcaactca-gtaggcgt-cgtgtt--ttct
cc-aataacgtatctagtggacttggtgtc-gggtgcgtggcctc-ggtcgtgtact-tt
gattactg-tcactttaaacactggtcgttagactc---gtgcaatccaatagaagaggt
gactaagtttccc------agtacc-----------------------------------
-------gtgttcgcctcccgtgtc--agtag-ggcccctcgca-tataccagtcgaagt
gggcc-ctttgtgcttttttcaaatct---------------------------------
------------------------------------------------------------
------------------------------------
------------------------------------------------------------
------------------------------------------------------------
--------------
[9] Gbulloides_IIa_FC552_DS_
------------------------------------------------------------
------------------------------------------------------------
------------------------------------------------------------
------------------------------------------------------------
------------------------------------------------------------
------------------------------------------------------------
---------------------------------------ctgtgtaggatagacct----
------------------------------------------------------------
------------------------------------------------------------
--------------------------------------------------------ctga
acagtac-------gcaacgaacgcgatcgtaatcccttgttgagt-ggccatcctgtaa
gc------------tgctggattaggaacccagtggtatt--atct--cagccacagatt
ttct-----ggttgtaatgggccagtt---------ttgaaactcggggaacatctgtga
ctttctttcttaacgcagaggaaggttatggcaataac-aggtctgtgatgccc-ttaga
tgtccagggctgcacacgtact-acattgatcaactca-gtaggcgt-cgtgtt--ttct
cc-aataacgtatctagtggacttggtgtc-gggtgcgtggcctc-ggtc----------
------------------------------------------------------------
------------------------------------------------------------
------------------------------------------------------------
-----------------------------------
------------------------------------------------------------
------------------------------------------------------------
------------------------------------------------------------
------------------------------------------------------------
---------------
[10] Gbulloides_IIa_DSBulI_DS_AF250107
----gcaccacaagagcgtggagtatgtggcttaatttgactcaacgcggaaaagcttat
ctggtccggacgcagtga-ggattgacagac---------------------------ag
tttcaggagtggt---tcttggtaaacaattg----------------------------
--------------------------agagagttgaagttctttcatgatcttgtgagag
gtggtgcatggccgttcttagttcgtgtagtgatatgtctgcctaatcgcgtcacg----
--ataacctattggtcgacaaccc-------------------------------aatta
tcacaactgcagcataactccccttgggtgggcgaggctctgtgtaggatagacct----
------------------------------------------------------------
------------------------------------------------------------
--------------------------------------------------------ctga
acagtac-------gcaacgaacgcgatcgtaatcccttgttgagt-ggccatcctgtaa
gc------------tgctggattaggaacccagtggtatt--atct--cagccacagatt
ttct-----ggttgtaatgggccagtt---------ttgaaactcggggaacatctgtga
ctttctttcttaacgcagaggaaggttatggcaataac-aggtctgtgatgccc-ttaga
tgtccagggctgcacacgtact-acattgatcaactca-gtaggcgt-cgtgtt--ttct
cc-aataacgtatctagtggacttggtgtc-gggtgcgtggcctc-ggtcgtgtact-tt
gattactg-tcactttaaacactggtcgttagactc---gtgcaatccaatagaagaggt
gactaagtttccc------agtacc-----------------------------------
-------gtgttcgcctcccgtgtc--agtag-ggcccctcgca-tataccagtcgaagt
gggcc-ctttgtgcttttttcaaatcttagtggggacagacatctgttaactttttgtct
cggtcccaaccaggaatgcctcgtacaggttggttcaccataccacctggaattagtccc
tgccctttgtacacaccgcccgtcgcttttaccaatgaacttctttgcgagagtgagaga
cta----------------aangwatatcgcggaactcactcgaccgacgggacttaaag
gaaaaagaagtcgtaac---------------------------------
[11] Gbulloides_IIa_327_DS_GU060422
aagggcaccacaagcgcgtggagtatgtggcttaatttgactcaacgcggaaaagcttat
ctggtccggacgcagtga-ggattgacagac---------------------------ag
tttcaggagtggt---tcttggtaaacaattg----------------------------
--------------------------agagagttgaagttctttcatgatcttgtgagag
gtggtgcatggccgttcttagttcgtgtagtgatatgtctgcctaatcgcgtcacg----
--ataacctattggtcgacaaccc-------------------------------aatta
tcacaactgcagcataactccccttgggtgggcgaggctctgtgtaggatagacct----
------------------------------------------------------------
------------------------------------------------------------
--------------------------------------------------------ctga
acagtac-------gcaacgaacgcgatcgtaatcccttgttgagt-ggccatcctgtaa
gc------------tgctggattaggaacccagtgatatt--atct--cagccacagatt
ttct-----ggttgtaatgggccaggt---------ttgaaactcggggaacatctgtga
ctttctttcttaacgcagaggaaggttatggcaataacaaggtctgtgatgccc-ttaga
tgtccagggctgcacacgtact-acattgatcaactca-gtaggcgt-cgtgtt--ttct
cc-aataacgtatctagtggacttggtgtc-gggtgcgtggcctc-ggtcgtgtact-tt
gattactg-tcactttaaacactggtcgttagactc---gtgcaatccaatagaagaggt
gactaagtttccc------agtacc-----------------------------------
-------gtgttcgcctcccgtgtc--agtag-ggcccctcgca-tataccagtcgaagt
gggcc-ctttgtgcttttttcaaatcttagtggggacagacatctgttaactttttgtct
cggtcccaaccaggaatgcctcgtacaggttggttcaccataccacctggaattagtccc
tgccctttgtacacaccgcccgtcgcttttaccaatgaacttctttgcgagcgtgagaga
cta--------------------aatatcgcggaactcactcgaccgacgggacttaaag
gaaaaagaagtcgtaacaaggcagccgtaggtgaacct------------
[12] Gbulloides_IIc_AA4BUL_DS_AF250111
----gcaccacaagagcgtggagtatgtggcttaatttgactcaacgcggaaaagcttat
ctggtccggacacagtga-ggattgacagac--------------------------agt
tggcaggagtggt---tcttggtaaaaacaaat---------------------------
-------------------------gagagagttgaagttctttcatgatcttgtgagag
gtggtgcatggccgttcttagttcgtgtagtgatatgtctgcctaatcgcgtcacg----
--ataacctattggtcgacaaccc-------------------------------aatta
tcacaactgcagcataactccccttgggtgggcgaggctctgtgtaggatagacct----
------------------------------------------------------------
------------------------------------------------------------
--------------------------------------------------------ctga
acagtac-------gcaacgaacgcgatcgtaatcccttgttgagt-ggccatcctgtaa
gc------------tgctggatttgaaacccagtggtatt--atct--cagccacagatt
ttct-----ggttgtaatgggccagtt---------ttgaaactcggggaacatctgtga
ctttctttcttaacgcagaggaaggttatggcaataac-aggtctgtgatgccc-ttaga
tgtctagggctgcacacgtact-acattgatcaactca-gtaggcgt-cgtgct--ttct
cc-aataacgtatctagtggacttggtgtc-gggtgcgtggcctc-ggtcgtgtact-tt
gattactg-tcactttaaacactggtcgttagactc---gtgcaatccaatagaagaggt
gactcagtatccc------agtacc-----------------------------------
-------gtgttagtctcccgtgtt--cgtagtggccccgcgca--ttgccagtcgtagt
gggtc-ctttgtgcttttttcaaatcttagtggggacagacatctgttaactttttgtct
cggtcccaaccaggaatgcctcgtacaggttggttcaccataccacctggaattagtccc
tgccctttgtacacaccgcccgtcgcttttaccaatgaacttctttgcgagagtgagaga
ctg------------------aaatgtgtgtggaactcactcgaccgacgggacttaaag
gaaaaagaagtcgtaac---------------------------------
[13] Gbulloides_IIc_Oi782_DS_JX173895
------------------------------------------------------------
------------------------------------------------------------
------------------------------------------------------------
------------------------------------------------------------
------------------------------------------------------------
------------------------------------------------------------
---------------------------------------ctgtgtaggatagacct----
------------------------------------------------------------
------------------------------------------------------------
--------------------------------------------------------ctga
acagtac-------gcaacgaacgcgatcgtaatcccttgttgagt-ggccatcctgtaa
gc------------tgctggatttgaaacccagtggtatt--atct--cagccacagatt
ttct-----ggttgtaatgggccagtt---------ttgaaactcggggaacatctgtga
ctttctttcttaacgcagaggaaggttatggcaataac-aggtctgtgatgccc-ttaga
tgtctagggctgcacacgtact-acattgatcaactca-gtaggcgt-cgtgtt--ttct
cc-aataacgtatctagtggacttggtgtc-gggtgcgtggcctc-ggtcgtgtact-tt
gattactg-tcactttaaacactggtcgttagactc---gtgcaatccaatagaagaggt
gactcagtatccc------agtacc-----------------------------------
-------gtgttagtctcccgtgtt--cgtagtggccccgcgca--ttgccagtcgtagt
gggtc-ctttgtgcttttttcaaatcttagtggggacagacatctgttaactttttgtct
cggtccca----------------------------------------------------
------------------------------------------------------------
------------------------------------------------------------
--------------------------------------------------
[14] Gbulloides_IIg_Oi974_DS_JX173907
------------------------------------------------------------
------------------------------------------------------------
------------------------------------------------------------
------------------------------------------------------------
------------------------------------------------------------
------------------------------------------------------------
---------------------------------------ctgtgtaggatagacct----
------------------------------------------------------------
------------------------------------------------------------
--------------------------------------------------------ctga
acagtac-------gcaacgaacgcgatcgtaatcccttgttgagt-ggccatcctgtaa
gc------------tgctggatttggaacccagtggtatt--atct--cagccacagatt
ttct-----ggttgtaatgggccagtt---------ttgaaactcggggaacatctgtga
ctttctttcttaacgcagaggaaggttatggcaataac-aggtctgtgatgccc-ttaga
tgtccagggctgcacacgtact-acattgatcaactca-gtaggcgt-cgtgtt--ttct
cc-aataacgtatctagtggacttggtgtc-gggtgtgtggcctctggtcatgtact-tt
gattactg-tcactttaaacactggtcgttagactc---gtgcaatccaatagaagaggt
gactcagtattc-------agtacc-----------------------------------
-------gtgttaatctcccgtgtt--cgtagtggccccgcgca--ttgccagtcgtagt
gggtc-ctttgtgcttttttcaaatcttagtggggacagacatctgttaactttttgtct
cggtccca----------------------------------------------------
------------------------------------------------------------
------------------------------------------------------------
--------------------------------------------------
[15] 'Gbulloides_IIf_32-2_NA_GQ293069'
aagggcaccacaagcgcgtggagtatgtggcttaatttgactcaacgcggaaaagcttat
ctggtccggacgcagtgagggattgacagac-------------------------agtt
agacaaaagtggt---ttttggtaacaaattg----------------------------
--------------------------agagaggtgaagttctttcatgatcttgtgagag
gtggtgcatggccgttcttagttcgtgtagtgatatgtctgcctaatcgcgtcacg----
--ataacctattggtcgacaaccc-------------------------------aatta
tcacaactgcagcataactccccttgggtgggcgaggctctgtgtaggatagacct----
------------------------------------------------------------
------------------------------------------------------------
--------------------------------------------------------ctga
acagtac-------gcaacgaacgtgatcgtaaacccttgttgagt-ggccatcctgtaa
gc------------tgctggattaggaacccagtggtatt--atct--cagccacagatt
tct------gggtgtaatgg-ccagtt----------tgaaactcgggc-acatctgtga
ctt-ctttcttaacgcagaggaaggttatggcaataac-aggtctgtgatgccc-ttaga
tgtccagggctgcacacgtact-acattgatcaactca-gtaggcgt-cgtgttagttct
cc-aataacgtatctagtggacttggtgtc-gggtatgtggcctctggtcatgtact-tt
gattactg-tcactttaaacactggtcgttagactc---gtgcaatccaatagaagaggt
gactaagtttcccta---aagtacc-----------------------------------
-------gtgtttagctcccgtgtt--cgtagagacccctcgca--ttgccagtcgatgt
gggtc-ctttgtgcttttttcaaatcttagtggggacagacatctgttaactttttgtct
cggtcccaaccaggaatgcctcgtacaggttggttcaccataccacctggaattagtccc
tgccctttgtacacaccgcccgtcgcttttaccaatgaacttctttgcgagagtgagaga
ctt-----------------gtaataatcatggaactcactcgaccgacgggatttaaag
gaaaaagaagtcgtaacaaggcagccgtaggtgaa-ctgcagaaggatca
[16] 'Gbulloides_IIe_97-1_NA_GQ293071'
aagggcaccacaagagcgtggagtatgtggcttaatttgactcaacgcggaaaagcttat
ctggtccggacacagtga-ggattgacagac---------------------------gg
ttttattagtgg----tttctaaaacacattg----------------------------
--------------------------agaaagttgaagttctttcatgatcttgtgagag
gtggtgcatggccgttcttagttcgtgtagtgatatgtctgcctaatcgcgtcacg----
--ataacctattggtcgacaaccc-------------------------------aatta
tcacaactgcagcataactccccttggatgggcgaggctctgtgtaggatagacct----
------------------------------------------------------------
------------------------------------------------------------
--------------------------------------------------------ctga
acagtac-------gcaacgaacgcgatcgtaatcccttgttgagt-ggccatcctgtaa
gc------------cctggagtc----gtccagtggtatt--atct--cagccacagatc
ttct-----ggttgtagtggtccagtt--------gttgaaactcggggaacatctgtga
ctttctttcttaacgcagaggaaggttatggcaataac-aggtctgtgatgccc-ttaga
tgtccagggctgcacacgtact-acattgattaactca-gtaggcgt-cgtgtt--ttct
cc-aataacgtatctagtggacttggtgtc-gggtgc-tgacctctggtctggtact-tt
gattactg-tcactttaaacactggtcgttagactc---gtgcaatccatttgaagaggt
gactcgtgttttgt-----agtacc-----------------------------------
-------gtgttgatctcccgttgt--agtagagacccctcgca--ttaccagtcgatgt
gggtctctttgtgcttttttcaaatcttagtggggacagacaattgttaactttttgtct
cggtcctaaccaggaatgcctcgtacaggttggttcaccacaccacctggaattagtccc
tgccctttgtacacaccgcccgtcgcttttaccaatgaacttctttgtgagagtgaggga
ctg--------------------gtgaaccaggaactcactcgaccaacggaatttaaag
gaaaaagaagtcgtaacaaggcagccgtaggtgaacctgcagaaggatca
[17] Gbulloides_IIe_347_DS_GU060425
--------------------------------------------acgcggaaaagcttat
ctggtccggacacagtga-ggattgacagac---------------------------gg
ttttattagtgg----tttctaaaacacattg----------------------------
--------------------------agaaagttgaagttctttcatgatcttgtgagag
gtggtgcatggccgttcttagttcgtgtagtgatatgtctgcctaatcgcgtcacg----
--ataacctattggtcgacaaccc-------------------------------aatta
tcacaactgcagcataactccccttggatgggcgaggctctgtgtaggatagacct----
------------------------------------------------------------
------------------------------------------------------------
--------------------------------------------------------ctga
acagtac-------gcaacgaacgcgatcgtaattccttgttgagt-ggccatcctgtaa
gc------------cctggagtc----gtccagtggtatt--atct--cagccacagatc
ttct-----ggttgtagtggtccagtt--------gttgaaactcggggaacatctgtga
ctttctttcttaacgcagaggaaggttatggcaataac-aggtctgtgatgccc-ttaga
tgtccagggctgcacacgtact-acattgattaactca-gtaggcgt-cgtgtt--ttct
cc-aataacgtatctagtggacttggtgtc-gggtgc-tgacctctggtctggtact-tt
gattactg-tcactttaaacactggtcgttagactc---gtgcaatccatttgaagaggt
gactcgtgttttgt-----agtacc-----------------------------------
-------gtgttgatctcccgttgt--agtagagacccctcgca--ttaccagtcgatgt
gggtatctttgtgcttttttcaaatcttagtggggacagacaattgttaactttttgtct
cggtcctaatcaggaatgcctcgtacaggttggttcaccacaccacctggaattagtccc
tgccctttgtacacaccgcccgtcgcttttaccaatgaacttctttgtgagagtgaggga
ctg--------------------gtgaaccaggaactcactcgaccaacggaatttaaag
gaaaaagaagtcgtaacaaggcatccgtaggtgaacctgcagaa------
[18] Gbulloides_IIa_erreur_397_DS_GU060423
------------------------------------------------------------
------------------------------------------------------------
----------------actctaagacgtcatg----------------------------
--------------------------gtaaagttgaagttctttcatgatcttgtggcag
gtggtgcatggccgttcttagttcgtgtagtgatacgtctgcctaatcgcgtcacg----
--ataacctatttctcgacaatcc-------------------------------aaaga
tcttcgtgcag------tatctattggtacggtgctcacgttagtaggctagagat----
------------------------------------------------------------
------------------------------------------------------------
--------------------------------------------------------ttga
acagtac-------gcaacggacgcgatcgtaatctcttgttaagtgggccaycctgkga
gc-------------ccctgatttaatggcaggcggtatc--atct--cagccacatttc
ctct-----ggtagtagtgggccagat---------ttaaaacwcgagaaacatctgtga
ctttctttctttacgcagaggaaggttatggcaataac-aggtctgtgatgccc-tcaga
tgtccagagctgcacacgtact-acagtgatcgactca-ctaagtgt-cgtgtt--ttct
ccaaataacgwatacagtggacttggtgtc-gggtgc-tggcctctggtcatgtgct-tt
gattactg-tcactttaaacactggtcgttagactc---gtgcaagcaattcagagcaac
gaattgcaaacactctttgggcact-----------------------------------
-------gttt---actcccgttta--cagaggag---agatagactaaccacctattct
cgactcgcccgcccatctttcaattcttggtggggacagtaggttgttaactttcttact
cggtcctaaccaggaatgcctcgtacaggttggttcaccataccacctggaattagtccc
tgccctttgtacacaccgcccgtcgcttttaccaatgaactactttgcgagagtgtggga
cctattgag--------ctttacaagtacagggaaccca---------------------
---------------
-----------------------------------
[19] 'Gbulloides_Ia_27-3_DS_GQ293068'
aagggcaccacaagcgcgtggagtatgtggcttaatttgactcaacgcggaaaagcttat
ctggtccggacacagtga-ggattgacagac---------------------------gg
tcttattggtgg----actctaagacgtcatg----------------------------
--------------------------gtaaagttgaagttctttcatgatcttgtggcag
gtggtgcatggccgttcttagttcgcgtagtgatacgtctgcctaatcgcgtcacg----
--ataacctatttctcgacaatcc-------------------------------aaaga
tcttcgtgcag------tatctattggtacggtgctcacgttagtaggctagagat----
------------------------------------------------------------
------------------------------------------------------------
--------------------------------------------------------ttga
acagtac-------gcaacggacgcgatcgtaatctcttgttaagt-ggccatcctgtga
gc-------------ccctgatttaatggcaggcggtatc--atct--cagccacatttc
ctct-----ggtagtagtgggccagat---------ttaaaactcgagaaacatctgtga
ctttctttctttacgcagaggaaggttatggcaataac-aggtctgtgatgccc-tcaga
tgtccagagctgcacacgtact-acagtgatcgactca-ctaagtgt-cgtgtt--ttct
ccaaataacgtatacagtggacttggtgtc-gggtgc-tggcctctggtcatgtgct-tt
gattactg-tcactttaaacactggtcgttagactc---gtgcaagcaattcagagcaac
gaattgcaaacactctttgggcact-----------------------------------
-------gttt---actcccgttta--cagaggag---agatagactaaccacctattct
cgactcgcccgcccatctttcaattcttggtggggacagtaggttgttaactttcttact
cggtcctaaccaggaatgcctcgtacaggttggttcaccataccacctggaattagtccc
tgccctttgtacacaccgcccgtcgcttttaccaatgaactactttgcgagagtgtggga
cccattgag---------ctttcaagtacagggaacccattcgaccaacggagtttaaag
gaaaaagaagtcgtaacaaggcatccgtaggtgaacctgcagaaggatca
[20] Gbulloides_Ie_337_DS_GU060421
aagggcaccacaagagcgtggagtatgtggcttaatttgactcaacgcggaaaagcctat
ttggtccggacacagtga-ggattgacagac--------------------------atg
tcgtattggtgg----actttatgacaaaatg----------------------------
--------------------------gtaaagttgaagttctttcatgatcttgtggtag
gtggtgcatggccgttcttagttcgtgtagtgatacgtctgcctaatcgcgtcacg----
--ataagctatttctcgacaatcc-------------------------------aaaaa
tcacggcgggag-----gttctatcggtacgggttcccaaagtgtaggctagagac----
------------------------------------------------------------
------------------------------------------------------------
--------------------------------------------------------ttga
acagtac-------gcaacggacgtgatcgtaatctcttgttaaat-ggttatcctgtga
gc------caaccgtgactgattacagcacacctggtatc--atcc--agaccattg---
---------tggtttagtgggtcgggc---tagattttgaaactcgggaaacatctgtga
ctttctttctttacgcagaggaaggttatggcaataac-aggtctgtgatgccc-tcaga
tgtccaaagctgcacacgtact-acagtgatcgtaaca-cttggcgttgttgtt--agct
cc-attaacgtattgagtggacttggtgtc-gggtgc-tggcctctggtcatgtgct-tt
gattactgaacactttaaacactggtcgttagacttttagtgcaatccatttgcagtatc
gaatcg-----cgaaaatgagcatt-----------------------------------
-------gttt---gcacccgttctagagcagtggttattctaaccata-tttccactgc
tcgcctctcaa-----ctgtcaattcttggtggggacagtcagttgttaactttctgact
c-gtctgaaccaggaatgcctcgtacaggttggttcaccataccacctggaattagtccc
tgccctttgtacacaccgcccgtcgcttttaccaatgaactactttgcgagactatggaa
ctttggagcataggatttgaactggcgatgggaaatgtattcgatcaacggagtttaaag
gaaaaagaagtcgtaacaaggcagccgtaggtgaacct------------
[21] 'Gbulloides_Ic_121-1_DS_GQ293072'
aagggcaccacaagcgcgtggagtatgtggcttaatttgactcaacgcggaaaagcctat
ttggtccggacacagtga-ggattgacagac--------------------------atg
tcgtattggtgg----actttatgacaaaatg----------------------------
--------------------------gtaaagttgaagttctttcatgatcttgtggtag
gtggtgcatggccgttcttagttcgtgtagtgatacgtctgcctaatcgcgtcacg----
--ataagctatttctcgacaatcc-------------------------------aaaaa
tcacggcgggag-----gttctactggtacgggttcccaaagtgtaggctagagac----
------------------------------------------------------------
------------------------------------------------------------
--------------------------------------------------------ttga
acagtac-------gcaacggacgtgatcgtaatctcttgttaaat-ggttatcctgtga
gc------caaccgtgactgattacagcacacctggtatc--atcc--agaccattg---
---------gggtttagtag-tcgggc---tagatatcgaaactcgggaaacatctgtga
ctttctttctttacgcagaggaaggttatggcaataac-aggtctgtgatgccc-tcaga
tgtccaaagctgcacacgtactaacagtgatcgtaacaccttggcgttgttgtt--agct
cc-attaacgtat--ggtggacttggtgtc-gggtgc-tggcctctggtcatgtgct-tt
gattactgaacaccttaaacactggtcggtagacttttagtgcaatccgtttgcagcatc
gaatcg-----cgaaaatgagcatt-----------------------------------
-------gttt---acacccgttctagagcagtggttatcctaaccata-tttccactgc
tcgcctctcaa-----ctgtcaattcttggtggggacagtcagttgttaactttctgact
c-gtctgaaccaggaatgcctcgtacaggttggttcaccataccacctggaattagtccc
tgccctttgtacacaccgcccgtcgcttttaccaatgaactactttgcgagactatggga
ctttgaagcataggatttgaactggcgatgggaaatgtattcgatcaacggagtttaaag
gaaaaagaagtcgtaacaaggcatccgtaggtgaacctgcagaaggatca
[22] Gbulloides_U_PR6_35_Z83957
aagggcaccacaagagcgtggagtatgtggcttaatttgactcaacgcggaaaagcctat
ttggtccggacacagtga-ggattgacagac--------------------------atg
tcgtattggtgg----actttatgacaaaatg----------------------------
--------------------------gtaaagttgaagttctttcatgatcttgtggtag
gtggtgcatggccgttcttagttcgtgtagtgatacgtctgcctaatcgcgtcacg----
--ataagctatttctcgacaatcc-------------------------------aaaaa
tcacggcgggag-----gttctactggtacgggttcccaaagtgtaggctagagac----
------------------------------------------------------------
------------------------------------------------------------
--------------------------------------------------------ttga
acagtac-------gcaacggacgtgatcgtaatctcttgttaaat-ggttatcctgtga
gc------caaccgtgactgattacagcacacctggtatc--atcc--agaccatat---
---------tggtttagtgggtcgggc---tagatgtcgaaactcgggaaacatctgtga
ctttctttctttacgcagaggaaggttatggcaataac-aggtctgtgatgccc-tcaga
tgtccaaagctgcacacgtact-acagtgatcgtaaca-ctt-gcgttgttgtt--agct
cc-attaacgtattgagtggacttggtgtc-gggtc--tggcctctggtcatgtgct-tt
gattactgaacactttaaacactggtcgttagacttttagtgcaatccatttgcagcatc
gaatcg-----cgaaaatgagcatt-----------------------------------
-------gttt---acacccgttctagagcagtggttattctaaccata-tttccactgc
tcgcctctcaa-----ctgtcaattcttggtggggacagtcagttgttaactttctgact
c-gtctgaaccaggaatgcctcgtacaggttggttcaccataccacctggaat-agtccc
tgccctttgtacacaccgcccgtcgcttttaccaatgaactactttgcgagactatggac
ttg--aagcataggatt-gaactg-cgatgg-aaatgtattcgatcaacggagtttaaag
gaaaaagaagtcgtaacaaggcatccgtaggtgaacct------------
[23] 'Gbulloides_Id_52-3_NA_GQ293070'
aagggcaccacaagcgcgtggagtatgtggcttaatttgactcaacgcggaaaagcttat
ttggtccggacacagtga-ggattgacagac--------------------------atg
tcgtattggtgg----actttatgacaaaatg----------------------------
--------------------------gtaaagttgaagttctttcatgatcttgtggtag
gtggtgcatggccgttcttagttcgtgtagtgatacgtctgcctaatcgcgtcacg----
--ataagctattactcgacaatcc-------------------------------aaaaa
tcacggcgggag-----gttctattggtacgggctcccaaagtgtaggctagagtt----
------------------------------------------------------------
------------------------------------------------------------
--------------------------------------------------------ctga
acagtac-------gcaacggacgtgatcgtaatctcttgttaaat-ggttatcctgtga
gc------caaccgtgaccgcttccagcacacctggtatc--attc--agaccat-----
---------tggtttagtag-tcgggc---tagatatcgaaactcgggaaacatctgtga
ctttctttctttacgcagaggaaggttatggcaataac-aggtctgtgatgccc-tcaga
tgtccaaagctgcacacgtact-acagtgatcgtaaca-cttggcgtgttgtt---agct
cc-attaacgtat--ggtggacttggtgtc-gggtgc-tggcctctggtcatgtgct-tt
gattactgaacaccttaaacactggtcgatagattt-tagtgggatccatttgcagcatc
gaatcg-----cgaaaatgagcatt-----------------------------------
-------gttt---gcacccgttccagagcagtggttttgctaaccatattatccgctgc
tcgcctctcaa-----ctgtcaattcttggtggggacagtcagttgttaactttctgact
c-gtctgaaccaggaatgcctcgtacaggttggttcaccataccacctggaattagtccc
tgccctttgtacacaccgcccgtcgcttttaccaatgaactactttgcgagactgtggga
ctttgaagcataggatttgaactggcgatgggaaacgtattcgatcaacggagtttaaag
gaaaaagaagtcgtaacaaggcatccgtaggtgaacctgcagaaggatca
[24] Gfalconensis_U_R053_25_FJ643417
-------------gaacgtggagcatgtggcttaattygactcaacgcggaaaaacttac
caggtccggacacactga-ggattgacagac-----------------------------
-------ggttaacgcccttcggggcaagaga----------------------------
--------------------------caaaatttttggctctttcatgattatgtgatag
gtggtgcatggccgttcttagttcgtggagtgatctgtctgcccaatcgcgtttcataaa
tcttaagctca-------------------------------------------------
-------aaaggcagtcttaccttcgggttgagttttgctggg-------agactt----
------------------------------------------------------------
------------------------------------------------------------
--------------------------------------------------------ttg-
-------tgtgaacgcaacggacgtgattgcaaccccttgttgatt-ggccatcacgtaa
gc---------tcacttgtaatttattacagtgtggtatt--atct--tagccat-tccc
tttt-----agttgtggagtgattaaccactctaaattgtaactcgggggaccgctgtga
tttttcttc--aaaccggaggaaggttgcggcaataac-aggtctgtgatgccc-tcaga
tgtcctgggctgcacacgtgct-acactgatcccggca-gttggcatgtgatt---ttct
cc-aatgacgaacctagtggacttggcgtctgtgcgcat---------tcgtgtgctaat
gactgccg-tcactttaaacactggtcgttagactc---gtgcgatccctcggaaaacgt
gatttctgttcccaaacaaagcactttcgtaccctcgctcaaacaaacgtgattccaaat
cccttacgattgctacatcctttct--cgtaacgtctcgcctagcggagctttcaacttt
tcgtc-------gcaactctcaattcacagtggggacagtcgtttgtcaacttttcgtct
cggtcccaactaggaatgcctcgtacgagttggttcatcagaccactcggaatacgtccc
tgccctttgtacacaccgcccgtcgcttttaccgatgaacttttttgcgagtatgatgga
ctaactttgcgctcaatttgaatctgttgtggaaattcactcgaacaacgggatttaaag
--------------------------------------------------
[25] Gfalconensis_U_R018_04_FJ643379
------------------------------------------------------------
------------------------------------------------------------
------------------------------------------------------------
------------------------------------------------------------
------------------------------------------------------------
------------------------------------------------------------
------------------------------------------------------------
------------------------------------------------------------
------------------------------------------------------------
------------------------------------------------------------
-----------------------------------------------------cacgtaa
gc---------tcacttgtaatttattacagtgtggtatt--atct--tagccat-tccc
tttt-----agttgtggagtgattaaccactctaaattgtaactcgggggaccgctgtga
tttttcttc--aaaccggaggaaggttgcggcaataac-aggtctgtgatgccc-tcaga
tgtcctgggctgcacacgtgct-acactgatcccggca-gttggcatgtgatt---ttct
cc-aatgacgaacctagtggacttggcgtctgtgcgcat---------tcgtgtgctaat
gactgccg-tcactttaaacactggtcgttagactc---gtgcgatccctcggaaaacgt
gatttctgttcccaaacaaagcactttcgtaccctcgctcaaacaaacgtgattccaaat
cccttacgattgctacatcctttct--cgtaacgtctcgcctagcggagctttcaacttt
tcgtc-------gcaactctcaattcacagtggggacagtcgtttgtcaacttttcgtct
cggtcccaactaggaatgcctcgtacgagttggttcatcagaccactcggaatacgtccc
tgccctttgtacacaccgcccgtcgcttttaccgatgaacttttttgcgagtatgatgga
ctaactttgcgctcaatttgaatctgttgtggaaattcgctcgaacaacgggatttaaag
--------------------------------------------------
[26] Gfalconensis_U_LP73_DS_AF387172
----gcaccacaagagcgtggagcatgtggcttaatttgactcaacgcggaaaaacttac
caggtccggacacactga-ggattgacagac-----------------------------
-------ggttaacgcccttcggggcaagaga----------------------------
--------------------------caaaatttttggctctttcatgattatgtgatag
gtggtgcatggccgttcttagttcgtggagtgatctgtctgcccaatcgcgtttcataaa
tcttaagctca-------------------------------------------------
-------aaaggcagtcttaccttcgggttgagttttgctggg-------agactt----
------------------------------------------------------------
------------------------------------------------------------
--------------------------------------------------------ttg-
-------tgtgaacgcaacggacgtgattgcaaccccttgttgatt-ggccatcacgtaa
gc---------tcacttgtaatttattacagtgtggtatt--atct--tagccat-tccc
tttt-----agttgtggagtgattaaccactctaaattgtaactcgggggaccgctgtga
tttttcttc--aaaccggaggaaggttgcggcaataac-aggtctgtgatgccc-tcaga
tgtcctgggctgcacacgtgct-acactgatcccggca-gttggcatgtgatt---ttct
cc-aatgacgaacctagtggacttggcgtctgtgcgcat---------tcgtgtgctaat
gactgccg-tcactttaaacactggtcgttagactc---gtgcgatccctcggaaaacgt
gatttctgttcccaaacaaagcactttcgtaccctcgctcaaacaaacgtgattccaaat
cccttacgattgctacatcctttct--cgtaacgtctcgcctagcggagctttcaacttt
tcgtc-------gcaactctcaattcacagtggggacagtcgtttgtcaacttttcgtct
cggtcccaactaggaatgcctcgtacgagttggttcatcagaccactcggaatacgtccc
tgccctttgtacacaccgcccgtcgcttttaccgatgaacttttttgcgagtatgatgga
ctaactttgcgctcaatttgaatctgttgtggaaattcactcgaacaacgggatttaaag
gaaaaagaagtcgtaac---------------------------------
[27] Tquinqueloba_Ib_AS66_NA_JQ799895
----gcaccacaagagcgtggagtatgtggcttaattcgactcaacgcgcaataacttat
ttggtccgaacgctttga-ggattgacagtttctggtacaatgtgcggcttgtttgttac
aactgcgaatgactcgatttgttgtaaatatgacttgaccggccttcgggtgtcttggat
gggtcgtatcaggtcgtacattgtattcaatgagaaagttcttttatgattatgtggtag
gtggtgcatggccgtctttaattcgtggagtgatctgtctgcttaattgcgcattgcaaa
ttgtaattaatct---------------------------------------------gg
cttggatgatcgtttgatttcgatttgaatgccatttcttttttcgagaatgactt----
------------------------------------------------------------
------------------------------------------------------------
----------------------------------------------gccctaaagattga
ttaacaccgtgagtgcaacgagtgagattgcgagtctttgttatgtagtgctcaacatac
ct-----------------------atgtgcagtaggatt-taact--acaccatgtaac
ctttttcaaaggttgaatg---------------------aacttaggcgactgctatac
tttt-------aagatggtcgaaggttgtggcaatgac-aggtctgtgatgccc-ttaga
tgttcagggctgcacacgtact-acattgatctagtca-ataagtatgtgtgt---aaca
at-aattttgaatgtattggt-----------------taagcttt--tcttatatt-tt
ggtaagaggttaatacaga-------------acttcgagagagttccgacaacag----
-----------tcaatctagttatt-----------------------------------
-------gcttgtagt---cgatct--catgattgtttagttttatgcaacttcgggtca
tgattcactagtacg-cttctaattcacagtggggacagtcgtttgt-aattctgagact
cggttc-aactaggaatgcctagtattga-tggttcactaaactttctggaataagtccc
tgccctttgtacacaccgcccgtcgcttttaccaatggccctcgttgtgagtgagctgga
caa---------------gttattttaacttgaaaagttctcaatcaaggtttgctaaag
gaaaaagaa-----------------------------------------
[28] Tquinqueloba_Ia_A115QUI_NA_AF250116
----gcaccacaagagcgtggagtatgtggcttaattcgactcaacgcgcaataacttac
ttggtccgaacgctttga-ggattgacagtttctggtacaatgtgcggcttgtttgttac
aactacgaatgattcgaattgttgtaaatatgacttggccggccttcgggtgtcttggat
cgg-cgtatcaggtcgtacattgtattcaatgagaaagttcttttatgattatgtggtag
gtggtgcatggccgtctttaattcgtggagtgatctgtctgcttaattgcgcattgcaaa
ttgtaattgatctttgaacagatccgtctt------------------------------
tttatgttgaatagtacgtacagtcagacccggttgggcatgtacggaaaggtcacatat
aaagtacggtctgctaaagatatga-----------------------------------
------------------------------------------------------------
---------------------------------------atatcttgccctaaagattga
ttaacaccgtgagtgcaacgagtgagattgcgagtctttgttatgtagtgctcaacatac
ct-----------------------atgtgcagtaggatt-taact--acaccatgtaac
ctttttcaaaggttgaatg---------------------aacttaggcgactgctatac
tttt-------aagatggtcgaaggttgtggcaatgac-aggtctgtgatgccc-ttaga
tgttcagggctgcacacgtact-acattgatctagtca-ataagtatgtgtgt---aaca
at-aattttgaatgtattggt-----------------taagcttt--tcttatatt-tt
ggtaagaggttaatacaga-------------acttcgagagagttccgacaacag----
-----------tcaatctagttatt-----------------------------------
-------gcttgtagt---cgatct--catgattgtttagttttatgcaacttcgggtca
tgattcactagtacg-cttctaattcacagtggggacagtcgtttgt-aattctgagact
cggttc-aactaggaatgcctagtattga-tggttcactaaactttctggaataagtccc
tgccctttgtacacaccgcccgtcgcttttaccaatggccctcgttgtgagtgagctgga
caa---------------gttattttaacttgaaaagttctcaatcaaggtttgctaaag
gaaaaagaagtcgtaac---------------------------------
[29] Tquinqueloba_IIa_DSQUI_NA_AF250112
----gcaccacaagagcgtggagtatgtggcttaattcgactcaacgcgcaacaatttac
ttggtccgaacgctttgg-ggnttgacagtt-----------------attgtatagttc
tgatatgagaggt---ctttgtagtcaacgtg----------------------------
---------taggtagt--tgtatattaaatatgaaagttcttttatgattatgtgatag
gtggtgcatggccgtccttaattcgtggagtgatttgtctgcttaattgcgcattgcaaa
ttgtaattgatcttttaccagtctcgttccgattgatgttgtgaatattgtagaatattg
ttgtcgtcgagtcataattgccactacgtctggtccttc--gggcagaatagtcct----
---tatgcttgtctacacaaaattctccacaatgttgtagccatacttgattgtatgcgc
tattaatgtctatgtgtgacacattcgtggttcaagaccagttcggctgcttgcacacat
tgccatctcaacatgattggtcaggctgctagagaccttgtgtcttgccccaaaggttga
ttaacaccgtgagtgcaacgagtgagattgcaagtctttgttatgtagtgaacaacatat
ac------------ctactactctagta----gtaggattccaact--acacagtataac
catt----aaggtgaaatg---------------------aactcaggcgactgctatac
ttt--------aagatggtggaaggttgtggcaatgac-aggtctgtgatgccctttaga
tgttcaaggctgcacacgtact-acattgatctagtca-acgagtatgtatgt---aaca
ttgaataatgaatgtattggt-----------------taagcta---tattgtatt-tc
gctaacg--ttaattcaga-------------acttcgagaaggttccgacaacag----
-----------tcaatctagttatt-----------------------------------
-------gcttgtagt---cgattg--cataattgtacagttca-cgcaacgctcggtta
tcattcgctagta---ttgttaattcacagtggggacagtcgtttgt-aattctgagact
cggttc-aaccaggaatgcctcgtatttg-tggttcattatactccgtggaataagtccc
tgtcctttgtacacaccgcccgtcgcttttaccaatggccctcgttgtgagatagctgga
caa---------------gtatttactacttcaaaagttctcaatcaaggtttgctaaag
gaaaaagaagtcgtaac---------------------------------
[30] Tquinqueloba_IIb_DSBQUI_NA_AF250114
----gcaccacaagagcgtggagtatgtggcttaattcgactcaacgcgcaacaatttac
ttggtccgaacgctttga-ggattgacagtt-----------------attgtatagttc
tgatatgggtggt---atttgtagtcaacgtg----------------------------
---------taggtagt--tgtatattaaatatgaaagttcttttatgattatgtgatag
gtggtgcatggccgtccttaattcgtggagtgatttgtctgcttaattgcgcattgcaaa
ttgtaattgatcttttaccagtctcgttctgatttatgttgt-aatattgtagaatattg
ttgtcgtcgagtcattattgccactacgtctggtcctttgggggcagaatagtgttgtat
attttgtcttgtcaacacaaaattcttcacaatattgtagccgtacttgattgtatgcgc
tattcatgtatatgtg----------gttagtcaacaccagttcggctgcttgcacacat
cgccatctcaacatgatcagtcaggctgctagagaccttgtgtcttgccccaaaggttga
ttaacaccgtgagtgcaacgagtgagattgcaagcctttgttatgtagtgaacaacatat
ac---ctactactactactattttgtagtaatgtaggattccaact--acacagaataac
catt----aaggtgaaatg---------------------aactcaggcgactgctatac
ttt--------aagatggtggaaggttgtggcaatgac-aggtctgtgatgccctttaga
tgttcaaggctgcacacgtact-acattgatctagtca-acgagtatgtatgt---aaca
tt-gattttgcatctattggt-----------------taagcta---taatgtatt-tc
ggtaacg--ttaattcaga-------------acttcgagaaggttccgacaacag----
-----------tcaatctagttatt-----------------------------------
-------gcttgtagttgttaattg--tataattgtctagttca-cgcaacgttcgttta
tcattctctagta---ttgttaattcacagtggggacagtcgtttgt-aattctgagact
cggttc-aaccaggaatgcctcgtatttg-tggttcattaaactccgtggaataagtccc
tgtcctttgtacacaccgcccgtcgcttttaccaatggccctcgttgtgagatagctgga
caa---------------gtatttactacttcaaaagttctcaatcaaggtttgctaaag
gaaaaagaagtcgtaac---------------------------------
[31] Tquinqueloba_IIc_AA10QUI_NA_AF250115
----gcaccacaagagcgtggagtatgtggcttaattcgactcaacgcgcaacaatttac
ttggtccgaacgctttga-ggattgacagtt-----------------attgtatagttc
tgatatgggtggt---atttgtagtcaacgtg----------------------------
---------taggtagt--tgtatattaaatatgaaagttcttttatgattatgtgatag
gtggtgcatggccgtccttaattcgtggagtgatttgtctgcttaattgcgcattgcaaa
ttgtaattgatcttttaccagtctcgttctgatttatgttgt-aatattgtagaatattg
ttgtcgtcgagtcattattgccactacgtctggtccttt--gggcagaatagtgttgtat
attttgtcttgtcaacacaaaattcttcacaatattgtagccgtacttgattgtatgcgc
tattcatgtatatgtg----------gttagtcaacaccagttcggctgcttgcacacat
cgccatctcaacatgatcagtcaggctgctagagaccttgtgtcttgccccaaaggttga
ttaacaccgtgagtgcaacgagtgagattgcaagcctttgttatgtagtgaacaacatat
ac------ctactactactactttgtagtaatgtaggattccaactacacacagaataac
catt----aaggtgaaatg---------------------aactcaggcgactgctatac
ttt--------aagatggtggaaggttgtggcaatgac-aggtctgtgatgccctttaga
tgttcaaggctgcacacgtact-acattgatctagtca-acgagtatgtatgt---aaca
tt-gattatgcatctattggt-----------------taagcta---taatgtatt-tc
ggtaacg--ttaattcaga-------------acttcgagaaggttccgacaacag----
-----------tcaatctagttatt-----------------------------------
-------gcttgtagttgttaattg--tataattgtctagttca-cgcaacgttcgttta
tcattctctagta---ttgttaattcacagtggggacagtcgtttgt-aattctgagact
cggttc-aaccaggaatgcctcgtatttg-tggttcattaaactccgtggaataagtccc
tgtcctttgtacacaccgcccgtcgcttttaccaatggccctcgttgtgagatagctgga
caa---------------gtatttactacttcaaaagttctcaatcaaggtttgctaaag
gaaaaagaagtcgtaac---------------------------------
[32] Tquinqueloba_TIId_SB14QUI2d_NA_AY241710
----gcaccacaagagcgtggagtatgtggcttaattcgactcaacgcgcaacaatttac
ttggtccgaacgctttga-ggattgacagtt-----------------attgtatagttc
tgatatgggtggt---atttgtagtcaacgtg----------------------------
---------taggtagt--tgtatattaaatatgaaagttcttttatgattatgtgatag
gtggtgcatggccgtccttaattcgtggagtgatttgtctgcttaattgcgcattgcaaa
ttgtaattgatcttttaccagtctcgttctgatttttgttgtgaatattgtagaatattg
ttgtcgtcgagtcattattgccactacgtctggtccttt--gggcagaatagtgttttat
attttgtcttg-caacacaaaattcttcacaatattgtagccgtacttcattgtatgcgc
tattcatgtatatgtg--acacatttgtggttcaagaccagttcggctgcttgtacacat
ataca-ctcgacatgatcattcaggctgctagagaccttgtgtcttgccccaaaggttga
ttaacaccgtgagtgcaacgagtgagattgcaagcctttgttatgtagtgaacaacatat
acctactactactactactactttgtagtaatgtaggattccaact--acacagaataac
catt----aaggtgaaatg---------------------aactcaggcgactgctatac
ttt--------aagatggtggaag-ttgt-------------------------------
------------------------------------------------------------
------------------------------------------------------------
------------------------------------------------------------
--------------------------------
------------------------------------------------------------
------------------------------------------------------------
------------------------------------------------------------
------------------------------------------------------------
------------------------------------------------------------
------------------------------------------------------------
------------------
[33] 'Tquinqueloba_U_2-3-6_NA_AY453127'
aagggcaccacaagcgcgtggagtatgtggcttaattcgactcaacgcgcaacaatttac
ttggtccgaacgctttga-ggattgacagtt-----------------attgtatagttc
tgatatgggtggt---atttgtagtcaacgtg----------------------------
---------taggtagt--tgtatattaaatatgaaagttcttttatgattatgtgatag
gtggtgcatggccgtccttaattcgtggagtgatttgtctgcttaattgcgcattgcaaa
ttgtaattgatcttttaccagtctcgttctgatttttgttgtgaatattgtagaatattg
ttgtcgtcgagtcattattgccactacgtctggtccttt--gggcagaatagtgttttat
attttgtcttg-caacacaaaattcttcacaatattgtagccgtacttcattgtatgcgc
tattcatgtatatgtg--acacatttgtggttcaagaccagttcggctgcttgtacacat
ataca-ctcgacatgatcattcaggctgctagagaccttgtgtcttgccccaaaggttga
ttaacaccgtgagtgcaacg-gtgagattgcaggcctttgttatgt-agtgacaacatat
ac------ctactactactactttgtagtaatgtaggattccaact--acacagaataac
catt----aaggtgaaatg---------------------aactcaggcgactgctatac
ttt--------aagatggtggaaggttgtggcaatgac-aggtctgtgatgccctttaga
tgttcaaggctgcacacgtact-acattga-ctagtca-acgagtatgtatgt---aaca
tt-gattatgcatctattggt-----------------taagcta---taatgtatt-tc
ggtaacg--ttaattcaga-------------acttcgagaaggttccgacaacag----
-----------tcaatctagttatt-----------------------------------
-------gcttgtagttgttaattg--tataattgtttagttcg-cgcaacgttcgttta
tcattctctagta---ttgttaattcacagtggggacagtcgtttgt-aattctgagact
cggttc-aaccaggaatgcctcgtatttg-tggttcattaaactccgtggaataagtccc
tgtcctttgtacacaccgcccgtcgcttttaccaatggccctcgttgtgagatagctgga
caa---------------gtatttactacttcaaaagttctcaatcaaggtttgctaaag
gaaaaagaagtcgtaacaaggcatcagtaggtgaacctgcagaaggatca
;
END;
BEGIN NOTES;
  TEXT TAXON=1 TEXT='1423 bp 1730 bp
';
  TEXT TAXON=2 TEXT='1423 bp 1730 bp
';
  TEXT TAXON=3 TEXT='1423 bp 1730 bp
';
  TEXT TAXON=4 TEXT='1423 bp 1730 bp
';
  TEXT TAXON=5 TEXT='1423 bp 1730 bp
';
  TEXT TAXON=6 TEXT='1423 bp 1730 bp
';
  TEXT TAXON=7 TEXT='1423 bp 1730 bp
';
  TEXT TAXON=8 TEXT='1423 bp 1730 bp
';
  TEXT TAXON=9 TEXT='1423 bp 1730 bp
';
  TEXT TAXON=10 TEXT='1423 bp 1730 bp
';
  TEXT TAXON=11 TEXT='1423 bp 1730 bp
';
  TEXT TAXON=12 TEXT='1423 bp 1730 bp
';
  TEXT TAXON=13 TEXT='1423 bp 1730 bp
';
  TEXT TAXON=14 TEXT='1423 bp 1730 bp
';
  TEXT TAXON=15 TEXT='1423 bp 1730 bp
';
  TEXT TAXON=16 TEXT='1423 bp 1730 bp
';
  TEXT TAXON=17 TEXT='1423 bp 1730 bp
';
  TEXT TAXON=18 TEXT='1423 bp 1730 bp
';
  TEXT TAXON=19 TEXT='1423 bp 1730 bp
';
  TEXT TAXON=20 TEXT='1423 bp 1730 bp
';
  TEXT TAXON=21 TEXT='1423 bp 1730 bp
';
  TEXT TAXON=22 TEXT='1423 bp 1730 bp
';
  TEXT TAXON=23 TEXT='1423 bp 1730 bp
';
  TEXT TAXON=24 TEXT='1423 bp 1730 bp
';
  TEXT TAXON=25 TEXT='1423 bp 1730 bp
';
  TEXT TAXON=26 TEXT='1423 bp 1730 bp
';
  TEXT TAXON=27 TEXT='1423 bp 1730 bp
';
  TEXT TAXON=28 TEXT='1423 bp 1730 bp
';
  TEXT TAXON=29 TEXT='1423 bp 1730 bp
';
  TEXT TAXON=30 TEXT='1423 bp 1730 bp
';
  TEXT TAXON=31 TEXT='1423 bp 1730 bp
';
  TEXT TAXON=32 TEXT='1423 bp 1730 bp
';
  TEXT TAXON=33 TEXT='1423 bp 1730 bp
';
END;
