# Supplementary material for: SSU rDNA Divergence in Planktonic Foraminifera: Molecular Taxonomy and Biogeographic Implications
Source: PLoS One. 2014 Aug 13;9(8):e104641. doi: 10.1371/journal.pone.0104641 (PMC4131912; doi:10.1371/journal.pone.0104641)
Supplement: File S1 — Sequence alignments, PhyML trees used for patristic distance calculation, BEAST ultrametric trees and patristic distance matrices. (ZIP) [file pone.0104641.s004.zip › File S2/patristic matrix/Bdigitata_matrice.xlsx]

## Sheet: Gdigitata_matrice
	Gdigitata_U_Re550_DS	Gdigitata_U_Re1659_DS	Gdigitata_U_Re121_DS	Gdigitata_U_Re113_DS
Gdigitata_U_Re550_DS	0	0	0.03248	0.03404
Gdigitata_U_Re1659_DS	0	0	0.03248	0.03404
Gdigitata_U_Re121_DS	0.03248	0.03248	0	0.0047
Gdigitata_U_Re113_DS	0.03404	0.03404	0.0047	0

## Sheet: distance tot- GMYC
	Gdigitata_U_Re550_DS	Gdigitata_U_Re121_DS	Gdigitata_U_Re113_DS
Gdigitata_I_Re550_DS	0	0.03248	0.03404
Gdigitata_I_Re121_DS	0.03248	0	0.0047
Gdigitata_I_Re113_DS	0.03404	0.0047	0
	distance tot-within species
median	0.03248
min	0.03404
max	0.0047
1Q	0.011645
3Q	0.03365
