# Supplementary material for: SSU rDNA Divergence in Planktonic Foraminifera: Molecular Taxonomy and Biogeographic Implications
Source: PLoS One. 2014 Aug 13;9(8):e104641. doi: 10.1371/journal.pone.0104641 (PMC4131912; doi:10.1371/journal.pone.0104641)
Supplement: File S1 — Sequence alignments, PhyML trees used for patristic distance calculation, BEAST ultrametric trees and patristic distance matrices. (ZIP) [file pone.0104641.s004.zip › File S2/patristic matrix/Cnitida_matrice.xlsx]

## Sheet: Cnitida_matrice
	Cnitida_U_GUA-1_2_AB468834	Cnitida_U_GUA-1_1_AB263435	Cnitida_U_CM1204_NA	Cnitida_U_GUA-2_2_AB468835	Cnitida_U_GUA-2_1_AB263436	Cnitida_U_GUA-2_4_AB468837	Cnitida_U_GUA-2_3_AB468836
Cnitida_U_GUA-1_2_AB468834	0	0	0.00753	0.00604	0.00604	0.00604	0.00755
Cnitida_U_GUA-1_1_AB263435	0	0	0.00753	0.00604	0.00604	0.00604	0.00755
Cnitida_U_CM1204_NA	0.00753	0.00753	0	0.00453	0.00453	0.00453	0.00604
Cnitida_U_GUA-2_2_AB468835	0.00604	0.00604	0.00453	0	0	0.00304	0.00455
Cnitida_U_GUA-2_1_AB263436	0.00604	0.00604	0.00453	0	0	0.00304	0.00455
Cnitida_U_GUA-2_4_AB468837	0.00604	0.00604	0.00453	0.00304	0.00304	0	0.00455
Cnitida_U_GUA-2_3_AB468836	0.00755	0.00755	0.00604	0.00455	0.00455	0.00455	0
	intra-genomique
median	0.00455
min	0.00304
max	0.00455
1Q	0.0034175
3Q	0.00455

## Sheet: patristic total
	Cnitida_U_GUA-1_2_AB468834	Cnitida_U_CM1204_NA	Cnitida_U_GUA-2_2_AB468835	Cnitida_U_GUA-2_4_AB468837	Cnitida_U_GUA-2_3_AB468836
Cnitida_U_GUA-1_2_AB468834	0	0.00753	0.00604	0.00604	0.00755
Cnitida_U_CM1204_NA	0.00753	0	0.00453	0.00453	0.00604
Cnitida_U_GUA-2_2_AB468835	0.00604	0.00453	0	0.00304	0.00455
Cnitida_U_GUA-2_4_AB468837	0.00604	0.00453	0.00304	0	0.00455
Cnitida_U_GUA-2_3_AB468836	0.00755	0.00604	0.00455	0.00455	0
		total distances
	median	0.005295
	min	0.00304
	max	0.00755
	1Q	0.00453
	3Q	0.00604
