# Supplementary material for: SSU rDNA Divergence in Planktonic Foraminifera: Molecular Taxonomy and Biogeographic Implications
Source: PLoS One. 2014 Aug 13;9(8):e104641. doi: 10.1371/journal.pone.0104641 (PMC4131912; doi:10.1371/journal.pone.0104641)
Supplement: File S1 — Sequence alignments, PhyML trees used for patristic distance calculation, BEAST ultrametric trees and patristic distance matrices. (ZIP) [file pone.0104641.s004.zip › File S2/patristic matrix/Gbulloides_matrice.xlsx]

## Sheet: Gbulloides_matrice
	Gbulloides_Ia_397_DS_GU060423	Gbulloides_Ia_27-3_DS_GQ293068	Gbulloides_U_PR6_35_Z83957	Gbulloides_Ib_337_DS_GU060421	Gbulloides_Ib_121-1_DS_GQ293072	Gbulloides_Id_52-3_NA_GQ293070	Gbulloides_IIe_347_DS_GU060425	Gbulloides_IIe_97-1_NA_GQ293071	Gbulloides_IIe_NP19_DS_HM641800	Gbulloides_IIc_AA4BUL_DS_AF250111	Gbulloides_IIa_327_DS_GU060422	Gbulloides_IIa_SB6BUL2a_DS_AY241712	Gbulloides_IIa_AA9BUL_DS_AF250108	Gbulloides_IIa_DSBulI_DS_AF250107	Gbulloides_IIf_32-2_NA_GQ293069	Gbulloides_IId_SB2BUL2d_DS_AY241713	Gbulloides_IIc_CA-G_bul6A_DS_AF250106	Gbulloides_IIb_DSBUL_cons_DS_AF250109	Gbulloides_IIb_353_DS_GU060424	Gbulloides_IIb_AABul_DS_AF250110
Gbulloides_Ia_397_DS_GU060423	0	0.00151	0.23679	0.24938	0.25274	0.27664	0.32377	0.31924	0.31924	0.33532	0.34401	0.341	0.341	0.341	0.32847	0.32104	0.32104	0.32362	0.32362	0.32362
Gbulloides_Ia_27-3_DS_GQ293068	0.00151	0	0.2383	0.25089	0.25425	0.27815	0.32528	0.32075	0.32075	0.33683	0.34552	0.34251	0.34251	0.34251	0.32998	0.32255	0.32255	0.32513	0.32513	0.32513
Gbulloides_U_PR6_35_Z83957	0.23679	0.2383	0	0.01259	0.01595	0.03985	0.38892	0.38439	0.38439	0.40047	0.40916	0.40615	0.40615	0.40615	0.39362	0.38619	0.38619	0.38877	0.38877	0.38877
Gbulloides_Ib_337_DS_GU060421	0.24938	0.25089	0.01259	0	0.02098	0.04488	0.40151	0.39698	0.39698	0.41306	0.42175	0.41874	0.41874	0.41874	0.40621	0.39878	0.39878	0.40136	0.40136	0.40136
Gbulloides_Ib_121-1_DS_GQ293072	0.25274	0.25425	0.01595	0.02098	0	0.03208	0.40487	0.40034	0.40034	0.41642	0.42511	0.4221	0.4221	0.4221	0.40957	0.40214	0.40214	0.40472	0.40472	0.40472
Gbulloides_Id_52-3_NA_GQ293070	0.27664	0.27815	0.03985	0.04488	0.03208	0	0.42877	0.42424	0.42424	0.44032	0.44901	0.446	0.446	0.446	0.43347	0.42604	0.42604	0.42862	0.42862	0.42862
Gbulloides_IIe_347_DS_GU060425	0.32377	0.32528	0.38892	0.40151	0.40487	0.42877	0	0.00453	0.00453	0.08711	0.0958	0.09279	0.09279	0.09279	0.08026	0.07283	0.07283	0.07541	0.07541	0.07541
Gbulloides_IIe_97-1_NA_GQ293071	0.31924	0.32075	0.38439	0.39698	0.40034	0.42424	0.00453	0	0	0.08258	0.09127	0.08826	0.08826	0.08826	0.07573	0.0683	0.0683	0.07088	0.07088	0.07088
Gbulloides_IIe_NP19_DS_HM641800	0.31924	0.32075	0.38439	0.39698	0.40034	0.42424	0.00453	0	0	0.08258	0.09127	0.08826	0.08826	0.08826	0.07573	0.0683	0.0683	0.07088	0.07088	0.07088
Gbulloides_IIc_AA4BUL_DS_AF250111	0.33532	0.33683	0.40047	0.41306	0.41642	0.44032	0.08711	0.08258	0.08258	0	0.04147	0.03846	0.03846	0.03846	0.04029	0.03286	0.03286	0.03544	0.03544	0.03544
Gbulloides_IIa_327_DS_GU060422	0.34401	0.34552	0.40916	0.42175	0.42511	0.44901	0.0958	0.09127	0.09127	0.04147	0	0.00301	0.00301	0.00301	0.04898	0.04155	0.04155	0.04413	0.04413	0.04413
Gbulloides_IIa_SB6BUL2a_DS_AY241712	0.341	0.34251	0.40615	0.41874	0.4221	0.446	0.09279	0.08826	0.08826	0.03846	0.00301	0	0	0	0.04597	0.03854	0.03854	0.04112	0.04112	0.04112
Gbulloides_IIa_AA9BUL_DS_AF250108	0.341	0.34251	0.40615	0.41874	0.4221	0.446	0.09279	0.08826	0.08826	0.03846	0.00301	0	0	0	0.04597	0.03854	0.03854	0.04112	0.04112	0.04112
Gbulloides_IIa_DSBulI_DS_AF250107	0.341	0.34251	0.40615	0.41874	0.4221	0.446	0.09279	0.08826	0.08826	0.03846	0.00301	0	0	0	0.04597	0.03854	0.03854	0.04112	0.04112	0.04112
Gbulloides_IIf_32-2_NA_GQ293069	0.32847	0.32998	0.39362	0.40621	0.40957	0.43347	0.08026	0.07573	0.07573	0.04029	0.04898	0.04597	0.04597	0.04597	0	0.01817	0.01817	0.02075	0.02075	0.02075
Gbulloides_IId_SB2BUL2d_DS_AY241713	0.32104	0.32255	0.38619	0.39878	0.40214	0.42604	0.07283	0.0683	0.0683	0.03286	0.04155	0.03854	0.03854	0.03854	0.01817	0	0	0.009	0.009	0.009
Gbulloides_IId_CA-G_bul6A_DS_AF250106	0.32104	0.32255	0.38619	0.39878	0.40214	0.42604	0.07283	0.0683	0.0683	0.03286	0.04155	0.03854	0.03854	0.03854	0.01817	0	0	0.009	0.009	0.009
Gbulloides_IIb_DSBUL_cons_DS_AF250109	0.32362	0.32513	0.38877	0.40136	0.40472	0.42862	0.07541	0.07088	0.07088	0.03544	0.04413	0.04112	0.04112	0.04112	0.02075	0.009	0.009	0	0	0
Gbulloides_IIb_353_DS_GU060424	0.32362	0.32513	0.38877	0.40136	0.40472	0.42862	0.07541	0.07088	0.07088	0.03544	0.04413	0.04112	0.04112	0.04112	0.02075	0.009	0.009	0	0	0
Gbulloides_IIb_AABul_DS_AF250110	0.32362	0.32513	0.38877	0.40136	0.40472	0.42862	0.07541	0.07088	0.07088	0.03544	0.04413	0.04112	0.04112	0.04112	0.02075	0.009	0.009	0	0	0

## Sheet: patristic literature
	Gbulloides_Ia_397_DS_GU060423	Gbulloides_Ia_27-3_DS_GQ293068	Gbulloides_U_PR6_35_Z83957	Gbulloides_Ib_337_DS_GU060421	Gbulloides_Ib_121-1_DS_GQ293072	Gbulloides_Id_52-3_NA_GQ293070	Gbulloides_IIe_347_DS_GU060425	Gbulloides_IIe_97-1_NA_GQ293071	Gbulloides_IIc_AA4BUL_DS_AF250111	Gbulloides_IIa_327_DS_GU060422	Gbulloides_IIa_SB6BUL2a_DS_AY241712	Gbulloides_IIf_32-2_NA_GQ293069	Gbulloides_IId_SB2BUL2d_DS_AY241713	Gbulloides_IIb_DSBUL_cons_DS_AF250109
Gbulloides_Ia_397_DS_GU060423	0	0.00151	0.23679	0.24938	0.25274	0.27664	0.32377	0.31924	0.33532	0.34401	0.341	0.32847	0.32104	0.32362
Gbulloides_Ia_27-3_DS_GQ293068	0.00151	0	0.2383	0.25089	0.25425	0.27815	0.32528	0.32075	0.33683	0.34552	0.34251	0.32998	0.32255	0.32513
Gbulloides_U_PR6_35_Z83957	0.23679	0.2383	0	0.01259	0.01595	0.03985	0.38892	0.38439	0.40047	0.40916	0.40615	0.39362	0.38619	0.38877
Gbulloides_Ib_337_DS_GU060421	0.24938	0.25089	0.01259	0	0.02098	0.04488	0.40151	0.39698	0.41306	0.42175	0.41874	0.40621	0.39878	0.40136
Gbulloides_Ib_121-1_DS_GQ293072	0.25274	0.25425	0.01595	0.02098	0	0.03208	0.40487	0.40034	0.41642	0.42511	0.4221	0.40957	0.40214	0.40472
Gbulloides_Id_52-3_NA_GQ293070	0.27664	0.27815	0.03985	0.04488	0.03208	0	0.42877	0.42424	0.44032	0.44901	0.446	0.43347	0.42604	0.42862
Gbulloides_IIe_347_DS_GU060425	0.32377	0.32528	0.38892	0.40151	0.40487	0.42877	0	0.00453	0.08711	0.0958	0.09279	0.08026	0.07283	0.07541
Gbulloides_IIe_97-1_NA_GQ293071	0.31924	0.32075	0.38439	0.39698	0.40034	0.42424	0.00453	0	0.08258	0.09127	0.08826	0.07573	0.0683	0.07088
Gbulloides_IIc_AA4BUL_DS_AF250111	0.33532	0.33683	0.40047	0.41306	0.41642	0.44032	0.08711	0.08258	0	0.04147	0.03846	0.04029	0.03286	0.03544
Gbulloides_IIa_327_DS_GU060422	0.34401	0.34552	0.40916	0.42175	0.42511	0.44901	0.0958	0.09127	0.04147	0	0.00301	0.04898	0.04155	0.04413
Gbulloides_IIa_SB6BUL2a_DS_AY241712	0.341	0.34251	0.40615	0.41874	0.4221	0.446	0.09279	0.08826	0.03846	0.00301	0	0.04597	0.03854	0.04112
Gbulloides_IIf_32-2_NA_GQ293069	0.32847	0.32998	0.39362	0.40621	0.40957	0.43347	0.08026	0.07573	0.04029	0.04898	0.04597	0	0.01817	0.02075
Gbulloides_IId_SB2BUL2d_DS_AY241713	0.32104	0.32255	0.38619	0.39878	0.40214	0.42604	0.07283	0.0683	0.03286	0.04155	0.03854	0.01817	0	0.009
Gbulloides_IIb_DSBUL_cons_DS_AF250109	0.32362	0.32513	0.38877	0.40136	0.40472	0.42862	0.07541	0.07088	0.03544	0.04413	0.04112	0.02075	0.009	0
	between species	within species
median	0.321795	0.00377
min	0.009	0.00151
max	0.44901	0.02098
1Q	0.07283	0.002635
3Q	0.40214	0.0086425

## Sheet: ABGD
	Gbulloides_Ia_397_DS_GU060423	Gbulloides_Ia_27-3_DS_GQ293068	Gbulloides_U_PR6_35_Z83957	Gbulloides_Ib_337_DS_GU060421	Gbulloides_Ib_121-1_DS_GQ293072	Gbulloides_Id_52-3_NA_GQ293070	Gbulloides_IIe_347_DS_GU060425	Gbulloides_IIe_97-1_NA_GQ293071	Gbulloides_IIc_AA4BUL_DS_AF250111	Gbulloides_IIa_327_DS_GU060422	Gbulloides_IIa_SB6BUL2a_DS_AY241712	Gbulloides_IIf_32-2_NA_GQ293069	Gbulloides_IId_SB2BUL2d_DS_AY241713	Gbulloides_IIb_DSBUL_cons_DS_AF250109
Gbulloides_Ia_397_DS_GU060423	0	0.00151	0.23679	0.24938	0.25274	0.27664	0.32377	0.31924	0.33532	0.34401	0.341	0.32847	0.32104	0.32362
Gbulloides_Ia_27-3_DS_GQ293068	0.00151	0	0.2383	0.25089	0.25425	0.27815	0.32528	0.32075	0.33683	0.34552	0.34251	0.32998	0.32255	0.32513
Gbulloides_Ib_PR6_35_Z83957	0.23679	0.2383	0	0.01259	0.01595	0.03985	0.38892	0.38439	0.40047	0.40916	0.40615	0.39362	0.38619	0.38877
Gbulloides_Ib_337_DS_GU060421	0.24938	0.25089	0.01259	0	0.02098	0.04488	0.40151	0.39698	0.41306	0.42175	0.41874	0.40621	0.39878	0.40136
Gbulloides_Ib_121-1_DS_GQ293072	0.25274	0.25425	0.01595	0.02098	0	0.03208	0.40487	0.40034	0.41642	0.42511	0.4221	0.40957	0.40214	0.40472
Gbulloides_Id_52-3_NA_GQ293070	0.27664	0.27815	0.03985	0.04488	0.03208	0	0.42877	0.42424	0.44032	0.44901	0.446	0.43347	0.42604	0.42862
Gbulloides_IIe_347_DS_GU060425	0.32377	0.32528	0.38892	0.40151	0.40487	0.42877	0	0.00453	0.08711	0.0958	0.09279	0.08026	0.07283	0.07541
Gbulloides_IIe_97-1_NA_GQ293071	0.31924	0.32075	0.38439	0.39698	0.40034	0.42424	0.00453	0	0.08258	0.09127	0.08826	0.07573	0.0683	0.07088
Gbulloides_IIc_AA4BUL_DS_AF250111	0.33532	0.33683	0.40047	0.41306	0.41642	0.44032	0.08711	0.08258	0	0.04147	0.03846	0.04029	0.03286	0.03544
Gbulloides_IIa_327_DS_GU060422	0.34401	0.34552	0.40916	0.42175	0.42511	0.44901	0.0958	0.09127	0.04147	0	0.00301	0.04898	0.04155	0.04413
Gbulloides_IIa_SB6BUL2a_DS_AY241712	0.341	0.34251	0.40615	0.41874	0.4221	0.446	0.09279	0.08826	0.03846	0.00301	0	0.04597	0.03854	0.04112
Gbulloides_IIb_32-2_NA_GQ293069	0.32847	0.32998	0.39362	0.40621	0.40957	0.43347	0.08026	0.07573	0.04029	0.04898	0.04597	0	0.01817	0.02075
Gbulloides_IIb_SB2BUL2d_DS_AY241713	0.32104	0.32255	0.38619	0.39878	0.40214	0.42604	0.07283	0.0683	0.03286	0.04155	0.03854	0.01817	0	0.009
Gbulloides_IIb_DSBUL_cons_DS_AF250109	0.32362	0.32513	0.38877	0.40136	0.40472	0.42862	0.07541	0.07088	0.03544	0.04413	0.04112	0.02075	0.009	0
	between species	within species
median	0.325205	0.01259
min	0.03208	0.00151
max	0.44901	0.02098
1Q	0.08258	0.00453
3Q	0.40214	0.01817

## Sheet: Alter ABGD 1
	Gbulloides_Ia_397_DS_GU060423	Gbulloides_Ia_27-3_DS_GQ293068	Gbulloides_U_PR6_35_Z83957	Gbulloides_Ib_337_DS_GU060421	Gbulloides_Ib_121-1_DS_GQ293072	Gbulloides_Id_52-3_NA_GQ293070	Gbulloides_IIe_347_DS_GU060425	Gbulloides_IIe_97-1_NA_GQ293071	Gbulloides_IIc_AA4BUL_DS_AF250111	Gbulloides_IIa_327_DS_GU060422	Gbulloides_IIa_SB6BUL2a_DS_AY241712	Gbulloides_IIf_32-2_NA_GQ293069	Gbulloides_IId_SB2BUL2d_DS_AY241713	Gbulloides_IIb_DSBUL_cons_DS_AF250109
Gbulloides_Ia_397_DS_GU060423	0	0.00151	0.23679	0.24938	0.25274	0.27664	0.32377	0.31924	0.33532	0.34401	0.341	0.32847	0.32104	0.32362
Gbulloides_Ia_27-3_DS_GQ293068	0.00151	0	0.2383	0.25089	0.25425	0.27815	0.32528	0.32075	0.33683	0.34552	0.34251	0.32998	0.32255	0.32513
Gbulloides_Ib_PR6_35_Z83957	0.23679	0.2383	0	0.01259	0.01595	0.03985	0.38892	0.38439	0.40047	0.40916	0.40615	0.39362	0.38619	0.38877
Gbulloides_Ib_337_DS_GU060421	0.24938	0.25089	0.01259	0	0.02098	0.04488	0.40151	0.39698	0.41306	0.42175	0.41874	0.40621	0.39878	0.40136
Gbulloides_Ib_121-1_DS_GQ293072	0.25274	0.25425	0.01595	0.02098	0	0.03208	0.40487	0.40034	0.41642	0.42511	0.4221	0.40957	0.40214	0.40472
Gbulloides_Ib_52-3_NA_GQ293070	0.27664	0.27815	0.03985	0.04488	0.03208	0	0.42877	0.42424	0.44032	0.44901	0.446	0.43347	0.42604	0.42862
Gbulloides_IIe_347_DS_GU060425	0.32377	0.32528	0.38892	0.40151	0.40487	0.42877	0	0.00453	0.08711	0.0958	0.09279	0.08026	0.07283	0.07541
Gbulloides_IIe_97-1_NA_GQ293071	0.31924	0.32075	0.38439	0.39698	0.40034	0.42424	0.00453	0	0.08258	0.09127	0.08826	0.07573	0.0683	0.07088
Gbulloides_IIa_AA4BUL_DS_AF250111	0.33532	0.33683	0.40047	0.41306	0.41642	0.44032	0.08711	0.08258	0	0.04147	0.03846	0.04029	0.03286	0.03544
Gbulloides_IIa_327_DS_GU060422	0.34401	0.34552	0.40916	0.42175	0.42511	0.44901	0.0958	0.09127	0.04147	0	0.00301	0.04898	0.04155	0.04413
Gbulloides_IIa_SB6BUL2a_DS_AY241712	0.341	0.34251	0.40615	0.41874	0.4221	0.446	0.09279	0.08826	0.03846	0.00301	0	0.04597	0.03854	0.04112
Gbulloides_IIa_32-2_NA_GQ293069	0.32847	0.32998	0.39362	0.40621	0.40957	0.43347	0.08026	0.07573	0.04029	0.04898	0.04597	0	0.01817	0.02075
Gbulloides_IIa_SB2BUL2d_DS_AY241713	0.32104	0.32255	0.38619	0.39878	0.40214	0.42604	0.07283	0.0683	0.03286	0.04155	0.03854	0.01817	0	0.009
Gbulloides_IIa_DSBUL_cons_DS_AF250109	0.32362	0.32513	0.38877	0.40136	0.40472	0.42862	0.07541	0.07088	0.03544	0.04413	0.04112	0.02075	0.009	0
	between species	within species
median	0.34326	0.03544
min	0.0683	0.00151
max	0.44901	0.04898
1Q	0.253117	0.01595
3Q	0.406195	0.04147

## Sheet: Alter ABGD 2
	Gbulloides_Ia_397_DS_GU060423	Gbulloides_Ia_27-3_DS_GQ293068	Gbulloides_U_PR6_35_Z83957	Gbulloides_Ib_337_DS_GU060421	Gbulloides_Ib_121-1_DS_GQ293072	Gbulloides_Id_52-3_NA_GQ293070	Gbulloides_IIe_347_DS_GU060425	Gbulloides_IIe_97-1_NA_GQ293071	Gbulloides_IIc_AA4BUL_DS_AF250111	Gbulloides_IIa_327_DS_GU060422	Gbulloides_IIa_SB6BUL2a_DS_AY241712	Gbulloides_IIf_32-2_NA_GQ293069	Gbulloides_IId_SB2BUL2d_DS_AY241713	Gbulloides_IIb_DSBUL_cons_DS_AF250109
Gbulloides_Ia_397_DS_GU060423	0	0.00151	0.23679	0.24938	0.25274	0.27664	0.32377	0.31924	0.33532	0.34401	0.341	0.32847	0.32104	0.32362
Gbulloides_Ia_27-3_DS_GQ293068	0.00151	0	0.2383	0.25089	0.25425	0.27815	0.32528	0.32075	0.33683	0.34552	0.34251	0.32998	0.32255	0.32513
Gbulloides_Ib_PR6_35_Z83957	0.23679	0.2383	0	0.01259	0.01595	0.03985	0.38892	0.38439	0.40047	0.40916	0.40615	0.39362	0.38619	0.38877
Gbulloides_Ib_337_DS_GU060421	0.24938	0.25089	0.01259	0	0.02098	0.04488	0.40151	0.39698	0.41306	0.42175	0.41874	0.40621	0.39878	0.40136
Gbulloides_Ib_121-1_DS_GQ293072	0.25274	0.25425	0.01595	0.02098	0	0.03208	0.40487	0.40034	0.41642	0.42511	0.4221	0.40957	0.40214	0.40472
Gbulloides_Ib_52-3_NA_GQ293070	0.27664	0.27815	0.03985	0.04488	0.03208	0	0.42877	0.42424	0.44032	0.44901	0.446	0.43347	0.42604	0.42862
Gbulloides_II_347_DS_GU060425	0.32377	0.32528	0.38892	0.40151	0.40487	0.42877	0	0.00453	0.08711	0.0958	0.09279	0.08026	0.07283	0.07541
Gbulloides_II_97-1_NA_GQ293071	0.31924	0.32075	0.38439	0.39698	0.40034	0.42424	0.00453	0	0.08258	0.09127	0.08826	0.07573	0.0683	0.07088
Gbulloides_II_AA4BUL_DS_AF250111	0.33532	0.33683	0.40047	0.41306	0.41642	0.44032	0.08711	0.08258	0	0.04147	0.03846	0.04029	0.03286	0.03544
Gbulloides_II_327_DS_GU060422	0.34401	0.34552	0.40916	0.42175	0.42511	0.44901	0.0958	0.09127	0.04147	0	0.00301	0.04898	0.04155	0.04413
Gbulloides_II_SB6BUL2a_DS_AY241712	0.341	0.34251	0.40615	0.41874	0.4221	0.446	0.09279	0.08826	0.03846	0.00301	0	0.04597	0.03854	0.04112
Gbulloides_II_32-2_NA_GQ293069	0.32847	0.32998	0.39362	0.40621	0.40957	0.43347	0.08026	0.07573	0.04029	0.04898	0.04597	0	0.01817	0.02075
Gbulloides_II_SB2BUL2d_DS_AY241713	0.32104	0.32255	0.38619	0.39878	0.40214	0.42604	0.07283	0.0683	0.03286	0.04155	0.03854	0.01817	0	0.009
Gbulloides_II_DSBUL_cons_DS_AF250109	0.32362	0.32513	0.38877	0.40136	0.40472	0.42862	0.07541	0.07088	0.03544	0.04413	0.04112	0.02075	0.009	0
	between species	within species
median	0.39127	0.04147
min	0.23679	0.00151
max	0.44901	0.0958
1Q	0.32411	0.02098
3Q	0.412187	0.07541
