# Supplementary material for: SSU rDNA Divergence in Planktonic Foraminifera: Molecular Taxonomy and Biogeographic Implications
Source: PLoS One. 2014 Aug 13;9(8):e104641. doi: 10.1371/journal.pone.0104641 (PMC4131912; doi:10.1371/journal.pone.0104641)
Supplement: File S1 — Sequence alignments, PhyML trees used for patristic distance calculation, BEAST ultrametric trees and patristic distance matrices. (ZIP) [file pone.0104641.s004.zip › File S2/patristic matrix/Gconglomerata_matrice.xlsx]

## Sheet: Gconglomerata_matrice
	poss-Gconglomerata_U_Me869_23	poss-Gconglomerata_U_Me868_13	poss-Gconglomerata_U_Me869_24	poss-Gconglomerata_U_Me868_15	poss-Gconglomerata_U_Me868_14	poss-Gconglomerata_U_Me869_22	poss-Gconglomerata_U_Me869_21	poss-Gconglomerata_U_Me868_16
poss-Gconglomerata_U_Me869_23	0	0	0.0015	0	0	0.0015	0.003	0.00752
poss-Gconglomerata_U_Me868_13	0	0	0.0015	0	0	0.0015	0.003	0.00752
poss-Gconglomerata_U_Me869_24	0.0015	0.0015	0	0.0015	0.0015	0.003	0.0045	0.00902
poss-Gconglomerata_U_Me868_15	0	0	0.0015	0	0	0.0015	0.003	0.00752
poss-Gconglomerata_U_Me868_14	0	0	0.0015	0	0	0.0015	0.003	0.00752
poss-Gconglomerata_U_Me869_22	0.0015	0.0015	0.003	0.0015	0.0015	0	0.0045	0.00902
poss-Gconglomerata_U_Me869_21	0.003	0.003	0.0045	0.003	0.003	0.0045	0	0.01052
poss-Gconglomerata_U_Me868_16	0.00752	0.00752	0.00902	0.00752	0.00752	0.00902	0.01052	0
	intra-genomic
median	0.0045
min	0.003
max	0.00752
1Q	0.003375
3Q	0.005255

## Sheet: total distance
	poss-Gconglomerata_U_Me869_23	poss-Gconglomerata_U_Me869_24	poss-Gconglomerata_U_Me869_22	poss-Gconglomerata_U_Me869_21	poss-Gconglomerata_U_Me868_16
poss-Gconglomerata_U_Me869_23	0	0.0015	0.0015	0.003	0.00752
poss-Gconglomerata_U_Me869_24	0.0015	0	0.003	0.0045	0.00902
poss-Gconglomerata_U_Me869_22	0.0015	0.003	0	0.0045	0.00902
poss-Gconglomerata_U_Me869_21	0.003	0.0045	0.0045	0	0.01052
poss-Gconglomerata_U_Me868_16	0.00752	0.00902	0.00902	0.01052	0
	total distance
median	0.0045
min	0.0015
max	0.01052
1Q	0.003
3Q	0.00902

## Sheet: ABGD-GMYC
	poss-Gconglomerata_U_Me869_23	poss-Gconglomerata_U_Me869_24	poss-Gconglomerata_U_Me869_22	poss-Gconglomerata_U_Me869_21	poss-Gconglomerata_U_Me868_16
poss-Gconglomerata_I_Me869_23	0	0.0015	0.0015	0.003	0.00752
poss-Gconglomerata_I_Me869_24	0.0015	0	0.003	0.0045	0.00902
poss-Gconglomerata_I_Me869_22	0.0015	0.003	0	0.0045	0.00902
poss-Gconglomerata_I_Me869_21	0.003	0.0045	0.0045	0	0.01052
poss-Gconglomerata_I_Me868_16	0.00752	0.00902	0.00902	0.01052	0
	total distance
median	0.0045
min	0.0015
max	0.01052
1Q	0.003
3Q	0.00902
