# Supplementary material for: SSU rDNA Divergence in Planktonic Foraminifera: Molecular Taxonomy and Biogeographic Implications
Source: PLoS One. 2014 Aug 13;9(8):e104641. doi: 10.1371/journal.pone.0104641 (PMC4131912; doi:10.1371/journal.pone.0104641)
Supplement: File S1 — Sequence alignments, PhyML trees used for patristic distance calculation, BEAST ultrametric trees and patristic distance matrices. (ZIP) [file pone.0104641.s004.zip › File S2/patristic matrix/Gglutinata_matrice.xlsx]

## Sheet: Gglutinata_matrice
	Gglutinata_Ia3_Gglu1a3-AS265_NA_JQ799900	Gglutinata_U_457_10_AY453136	Gglutinata_U_R019_19_FJ643297	Gglutinata_U_B180_30_Z83974	Gglutinata_U_R019_10_FJ643296	Gglutinata_U_P148_20_FJ643282	Gglutinata_U_P148_05_FJ643277	Gglutinata_U_P148_21_FJ643283	Gglutinata_U_P151_06_FJ643292	Gglutinata_U_P148_07_FJ643278	Gglutinata_U_P148_15_FJ643280	Gglutinata_U_P148_26_FJ643284	Gglutinata_U_P148_17_FJ643281	Gglutinata_U_P148_13_FJ643279	Gglutinata_U_P151_08_FJ643293	Gglutinata_U_P152_28_FJ643295	Gglutinata_U_P149_04_FJ643286	Gglutinata_U_P149_18_FJ643288	Gglutinata_U_P149_28_FJ643290	Gglutinata_U_P149_07_FJ643287	Gglutinata_U_P149_30_FJ643291	Gglutinata_U_P149_22_FJ643289	Gglutinata_U_P152_03_FJ643294	Gglutinata_U_OKI_3-3_AB468831	Gglutinata_U_OKI_2-1_AB263434	Gglutinata_U_OKI_3-2_AB468830	Gglutinata_U_OKI_1-3_AB468827	Gglutinata_U_OKI_2-2_AB468828	Gglutinata_U_OKI_1-1_AB263433	Gglutinata_U_A-G,glu_U_AF250105	Gglutinata_U_OKI_3-1_AB468829	Gglutinata_U_OKI_1-2_AB468826	Gglutinata_U_OKI_4-2_AB468833	Gglutinata_U_OKI_4-1_AB468832
Gglutinata_Ia3_Gglu1a3-AS265_NA_JQ799900	0	0.06321	0.06004	0.06004	0.06004	0.06004	0.06004	0.0616	0.06315	0.06315	0.06315	0.06315	0.06315	0.06315	0.06315	0.08351	0.08038	0.08194	0.08194	0.11347	0.11187	0.11187	0.11515	0.08863	0.08863	0.08558	0.0871	0.0933	0.0933	0.0933	0.09326	0.09173	0.09484	0.09328
Gglutinata_U_457_10_AY453136	0.06321	0	0.00317	0.00317	0.00317	0.00317	0.00317	0.00473	0.00628	0.00628	0.00628	0.00628	0.00628	0.00628	0.00628	0.05608	0.05295	0.05451	0.05451	0.08604	0.08444	0.08444	0.08772	0.08024	0.08024	0.07719	0.07871	0.08491	0.08491	0.08491	0.08487	0.08334	0.08645	0.08489
Gglutinata_U_R019_19_FJ643297	0.06004	0.00317	0	0	0	0	0	0.00156	0.00311	0.00311	0.00311	0.00311	0.00311	0.00311	0.00311	0.05291	0.04978	0.05134	0.05134	0.08287	0.08127	0.08127	0.08455	0.07707	0.07707	0.07402	0.07554	0.08174	0.08174	0.08174	0.0817	0.08017	0.08328	0.08172
Gglutinata_U_B180_30_Z83974	0.06004	0.00317	0	0	0	0	0	0.00156	0.00311	0.00311	0.00311	0.00311	0.00311	0.00311	0.00311	0.05291	0.04978	0.05134	0.05134	0.08287	0.08127	0.08127	0.08455	0.07707	0.07707	0.07402	0.07554	0.08174	0.08174	0.08174	0.0817	0.08017	0.08328	0.08172
Gglutinata_U_R019_10_FJ643296	0.06004	0.00317	0	0	0	0	0	0.00156	0.00311	0.00311	0.00311	0.00311	0.00311	0.00311	0.00311	0.05291	0.04978	0.05134	0.05134	0.08287	0.08127	0.08127	0.08455	0.07707	0.07707	0.07402	0.07554	0.08174	0.08174	0.08174	0.0817	0.08017	0.08328	0.08172
Gglutinata_U_P148_20_FJ643282	0.06004	0.00317	0	0	0	0	0	0.00156	0.00311	0.00311	0.00311	0.00311	0.00311	0.00311	0.00311	0.05291	0.04978	0.05134	0.05134	0.08287	0.08127	0.08127	0.08455	0.07707	0.07707	0.07402	0.07554	0.08174	0.08174	0.08174	0.0817	0.08017	0.08328	0.08172
Gglutinata_U_P148_05_FJ643277	0.06004	0.00317	0	0	0	0	0	0.00156	0.00311	0.00311	0.00311	0.00311	0.00311	0.00311	0.00311	0.05291	0.04978	0.05134	0.05134	0.08287	0.08127	0.08127	0.08455	0.07707	0.07707	0.07402	0.07554	0.08174	0.08174	0.08174	0.0817	0.08017	0.08328	0.08172
Gglutinata_U_P148_21_FJ643283	0.0616	0.00473	0.00156	0.00156	0.00156	0.00156	0.00156	0	0.00155	0.00155	0.00155	0.00155	0.00155	0.00155	0.00155	0.05447	0.05134	0.0529	0.0529	0.08443	0.08283	0.08283	0.08611	0.07863	0.07863	0.07558	0.0771	0.0833	0.0833	0.0833	0.08326	0.08173	0.08484	0.08328
Gglutinata_U_P151_06_FJ643292	0.06315	0.00628	0.00311	0.00311	0.00311	0.00311	0.00311	0.00155	0	0	0	0	0	0	0	0.05602	0.05289	0.05445	0.05445	0.08598	0.08438	0.08438	0.08766	0.08018	0.08018	0.07713	0.07865	0.08485	0.08485	0.08485	0.08481	0.08328	0.08639	0.08483
Gglutinata_U_P148_07_FJ643278	0.06315	0.00628	0.00311	0.00311	0.00311	0.00311	0.00311	0.00155	0	0	0	0	0	0	0	0.05602	0.05289	0.05445	0.05445	0.08598	0.08438	0.08438	0.08766	0.08018	0.08018	0.07713	0.07865	0.08485	0.08485	0.08485	0.08481	0.08328	0.08639	0.08483
Gglutinata_U_P148_15_FJ643280	0.06315	0.00628	0.00311	0.00311	0.00311	0.00311	0.00311	0.00155	0	0	0	0	0	0	0	0.05602	0.05289	0.05445	0.05445	0.08598	0.08438	0.08438	0.08766	0.08018	0.08018	0.07713	0.07865	0.08485	0.08485	0.08485	0.08481	0.08328	0.08639	0.08483
Gglutinata_U_P148_26_FJ643284	0.06315	0.00628	0.00311	0.00311	0.00311	0.00311	0.00311	0.00155	0	0	0	0	0	0	0	0.05602	0.05289	0.05445	0.05445	0.08598	0.08438	0.08438	0.08766	0.08018	0.08018	0.07713	0.07865	0.08485	0.08485	0.08485	0.08481	0.08328	0.08639	0.08483
Gglutinata_U_P148_17_FJ643281	0.06315	0.00628	0.00311	0.00311	0.00311	0.00311	0.00311	0.00155	0	0	0	0	0	0	0	0.05602	0.05289	0.05445	0.05445	0.08598	0.08438	0.08438	0.08766	0.08018	0.08018	0.07713	0.07865	0.08485	0.08485	0.08485	0.08481	0.08328	0.08639	0.08483
Gglutinata_U_P148_13_FJ643279	0.06315	0.00628	0.00311	0.00311	0.00311	0.00311	0.00311	0.00155	0	0	0	0	0	0	0	0.05602	0.05289	0.05445	0.05445	0.08598	0.08438	0.08438	0.08766	0.08018	0.08018	0.07713	0.07865	0.08485	0.08485	0.08485	0.08481	0.08328	0.08639	0.08483
Gglutinata_U_P151_08_FJ643293	0.06315	0.00628	0.00311	0.00311	0.00311	0.00311	0.00311	0.00155	0	0	0	0	0	0	0	0.05602	0.05289	0.05445	0.05445	0.08598	0.08438	0.08438	0.08766	0.08018	0.08018	0.07713	0.07865	0.08485	0.08485	0.08485	0.08481	0.08328	0.08639	0.08483
Gglutinata_U_P152_28_FJ643295	0.08351	0.05608	0.05291	0.05291	0.05291	0.05291	0.05291	0.05447	0.05602	0.05602	0.05602	0.05602	0.05602	0.05602	0.05602	0	0.00313	0.00469	0.00469	0.03622	0.03462	0.03462	0.0379	0.10054	0.10054	0.09749	0.09901	0.10521	0.10521	0.10521	0.10517	0.10364	0.10675	0.10519
Gglutinata_U_P149_04_FJ643286	0.08038	0.05295	0.04978	0.04978	0.04978	0.04978	0.04978	0.05134	0.05289	0.05289	0.05289	0.05289	0.05289	0.05289	0.05289	0.00313	0	0.00156	0.00156	0.03309	0.03149	0.03149	0.03477	0.09741	0.09741	0.09436	0.09588	0.10208	0.10208	0.10208	0.10204	0.10051	0.10362	0.10206
Gglutinata_U_P149_18_FJ643288	0.08194	0.05451	0.05134	0.05134	0.05134	0.05134	0.05134	0.0529	0.05445	0.05445	0.05445	0.05445	0.05445	0.05445	0.05445	0.00469	0.00156	0	0	0.03153	0.02993	0.02993	0.03321	0.09897	0.09897	0.09592	0.09744	0.10364	0.10364	0.10364	0.1036	0.10207	0.10518	0.10362
Gglutinata_U_P149_28_FJ643290	0.08194	0.05451	0.05134	0.05134	0.05134	0.05134	0.05134	0.0529	0.05445	0.05445	0.05445	0.05445	0.05445	0.05445	0.05445	0.00469	0.00156	0	0	0.03153	0.02993	0.02993	0.03321	0.09897	0.09897	0.09592	0.09744	0.10364	0.10364	0.10364	0.1036	0.10207	0.10518	0.10362
Gglutinata_U_P149_07_FJ643287	0.11347	0.08604	0.08287	0.08287	0.08287	0.08287	0.08287	0.08443	0.08598	0.08598	0.08598	0.08598	0.08598	0.08598	0.08598	0.03622	0.03309	0.03153	0.03153	0	0.0016	0.0016	0.00488	0.1305	0.1305	0.12745	0.12897	0.13517	0.13517	0.13517	0.13513	0.1336	0.13671	0.13515
Gglutinata_U_P149_30_FJ643291	0.11187	0.08444	0.08127	0.08127	0.08127	0.08127	0.08127	0.08283	0.08438	0.08438	0.08438	0.08438	0.08438	0.08438	0.08438	0.03462	0.03149	0.02993	0.02993	0.0016	0	0	0.00328	0.1289	0.1289	0.12585	0.12737	0.13357	0.13357	0.13357	0.13353	0.132	0.13511	0.13355
Gglutinata_U_P149_22_FJ643289	0.11187	0.08444	0.08127	0.08127	0.08127	0.08127	0.08127	0.08283	0.08438	0.08438	0.08438	0.08438	0.08438	0.08438	0.08438	0.03462	0.03149	0.02993	0.02993	0.0016	0	0	0.00328	0.1289	0.1289	0.12585	0.12737	0.13357	0.13357	0.13357	0.13353	0.132	0.13511	0.13355
Gglutinata_U_P152_03_FJ643294	0.11515	0.08772	0.08455	0.08455	0.08455	0.08455	0.08455	0.08611	0.08766	0.08766	0.08766	0.08766	0.08766	0.08766	0.08766	0.0379	0.03477	0.03321	0.03321	0.00488	0.00328	0.00328	0	0.13218	0.13218	0.12913	0.13065	0.13685	0.13685	0.13685	0.13681	0.13528	0.13839	0.13683
Gglutinata_U_OKI_3-3_AB468831	0.08863	0.08024	0.07707	0.07707	0.07707	0.07707	0.07707	0.07863	0.08018	0.08018	0.08018	0.08018	0.08018	0.08018	0.08018	0.10054	0.09741	0.09897	0.09897	0.1305	0.1289	0.1289	0.13218	0	0	0.00305	0.00457	0.01077	0.01077	0.01077	0.01073	0.0092	0.01231	0.01075
Gglutinata_U_OKI_2-1_AB263434	0.08863	0.08024	0.07707	0.07707	0.07707	0.07707	0.07707	0.07863	0.08018	0.08018	0.08018	0.08018	0.08018	0.08018	0.08018	0.10054	0.09741	0.09897	0.09897	0.1305	0.1289	0.1289	0.13218	0	0	0.00305	0.00457	0.01077	0.01077	0.01077	0.01073	0.0092	0.01231	0.01075
Gglutinata_U_OKI_3-2_AB468830	0.08558	0.07719	0.07402	0.07402	0.07402	0.07402	0.07402	0.07558	0.07713	0.07713	0.07713	0.07713	0.07713	0.07713	0.07713	0.09749	0.09436	0.09592	0.09592	0.12745	0.12585	0.12585	0.12913	0.00305	0.00305	0	0.00152	0.00772	0.00772	0.00772	0.00768	0.00615	0.00926	0.0077
Gglutinata_U_OKI_1-3_AB468827	0.0871	0.07871	0.07554	0.07554	0.07554	0.07554	0.07554	0.0771	0.07865	0.07865	0.07865	0.07865	0.07865	0.07865	0.07865	0.09901	0.09588	0.09744	0.09744	0.12897	0.12737	0.12737	0.13065	0.00457	0.00457	0.00152	0	0.00924	0.00924	0.00924	0.0092	0.00767	0.01078	0.00922
Gglutinata_U_OKI_2-2_AB468828	0.0933	0.08491	0.08174	0.08174	0.08174	0.08174	0.08174	0.0833	0.08485	0.08485	0.08485	0.08485	0.08485	0.08485	0.08485	0.10521	0.10208	0.10364	0.10364	0.13517	0.13357	0.13357	0.13685	0.01077	0.01077	0.00772	0.00924	0	0	0.0124	0.01236	0.01083	0.01394	0.01238
Gglutinata_U_OKI_1-1_AB263433	0.0933	0.08491	0.08174	0.08174	0.08174	0.08174	0.08174	0.0833	0.08485	0.08485	0.08485	0.08485	0.08485	0.08485	0.08485	0.10521	0.10208	0.10364	0.10364	0.13517	0.13357	0.13357	0.13685	0.01077	0.01077	0.00772	0.00924	0	0	0.0124	0.01236	0.01083	0.01394	0.01238
Gglutinata_U_A-G,glu_U_AF250105	0.0933	0.08491	0.08174	0.08174	0.08174	0.08174	0.08174	0.0833	0.08485	0.08485	0.08485	0.08485	0.08485	0.08485	0.08485	0.10521	0.10208	0.10364	0.10364	0.13517	0.13357	0.13357	0.13685	0.01077	0.01077	0.00772	0.00924	0.0124	0.0124	0	0.00616	0.00463	0.00774	0.00618
Gglutinata_U_OKI_3-1_AB468829	0.09326	0.08487	0.0817	0.0817	0.0817	0.0817	0.0817	0.08326	0.08481	0.08481	0.08481	0.08481	0.08481	0.08481	0.08481	0.10517	0.10204	0.1036	0.1036	0.13513	0.13353	0.13353	0.13681	0.01073	0.01073	0.00768	0.0092	0.01236	0.01236	0.00616	0	0.00153	0.0077	0.00614
Gglutinata_U_OKI_1-2_AB468826	0.09173	0.08334	0.08017	0.08017	0.08017	0.08017	0.08017	0.08173	0.08328	0.08328	0.08328	0.08328	0.08328	0.08328	0.08328	0.10364	0.10051	0.10207	0.10207	0.1336	0.132	0.132	0.13528	0.0092	0.0092	0.00615	0.00767	0.01083	0.01083	0.00463	0.00153	0	0.00617	0.00461
Gglutinata_U_OKI_4-2_AB468833	0.09484	0.08645	0.08328	0.08328	0.08328	0.08328	0.08328	0.08484	0.08639	0.08639	0.08639	0.08639	0.08639	0.08639	0.08639	0.10675	0.10362	0.10518	0.10518	0.13671	0.13511	0.13511	0.13839	0.01231	0.01231	0.00926	0.01078	0.01394	0.01394	0.00774	0.0077	0.00617	0	0.00464
Gglutinata_U_OKI_4-1_AB468832	0.09328	0.08489	0.08172	0.08172	0.08172	0.08172	0.08172	0.08328	0.08483	0.08483	0.08483	0.08483	0.08483	0.08483	0.08483	0.10519	0.10206	0.10362	0.10362	0.13515	0.13355	0.13355	0.13683	0.01075	0.01075	0.0077	0.00922	0.01238	0.01238	0.00618	0.00614	0.00461	0.00464	0
	intra-genomic
median	0.00768
min	0.00155
max	0.0379
1Q	0.00305
3Q	0.02993

## Sheet: patristic literature
	Gglutinata_Ia3_Gglu1a3-AS265_NA_JQ799900	Gglutinata_U_457_10_AY453136	Gglutinata_U_R019_19_FJ643297	Gglutinata_U_P148_21_FJ643283	Gglutinata_U_P151_06_FJ643292	Gglutinata_U_P152_28_FJ643295	Gglutinata_U_P149_04_FJ643286	Gglutinata_U_P149_18_FJ643288	Gglutinata_U_P149_07_FJ643287	Gglutinata_U_P149_30_FJ643291	Gglutinata_U_P152_03_FJ643294	Gglutinata_U_OKI_3-3_AB468831	Gglutinata_U_OKI_3-2_AB468830	Gglutinata_U_OKI_1-3_AB468827	Gglutinata_U_OKI_2-2_AB468828	Gglutinata_U_A-G,glu_U_AF250105	Gglutinata_U_OKI_3-1_AB468829	Gglutinata_U_OKI_1-2_AB468826	Gglutinata_U_OKI_4-2_AB468833	Gglutinata_U_OKI_4-1_AB468832
Gglutinata_Ia3_Gglu1a3-AS265_NA_JQ799900	0	0.06321	0.06004	0.0616	0.06315	0.08351	0.08038	0.08194	0.11347	0.11187	0.11515	0.08863	0.08558	0.0871	0.0933	0.0933	0.09326	0.09173	0.09484	0.09328
Gglutinata_U_457_10_AY453136	0.06321	0	0.00317	0.00473	0.00628	0.05608	0.05295	0.05451	0.08604	0.08444	0.08772	0.08024	0.07719	0.07871	0.08491	0.08491	0.08487	0.08334	0.08645	0.08489
Gglutinata_U_R019_19_FJ643297	0.06004	0.00317	0	0.00156	0.00311	0.05291	0.04978	0.05134	0.08287	0.08127	0.08455	0.07707	0.07402	0.07554	0.08174	0.08174	0.0817	0.08017	0.08328	0.08172
Gglutinata_U_P148_21_FJ643283	0.0616	0.00473	0.00156	0	0.00155	0.05447	0.05134	0.0529	0.08443	0.08283	0.08611	0.07863	0.07558	0.0771	0.0833	0.0833	0.08326	0.08173	0.08484	0.08328
Gglutinata_U_P151_06_FJ643292	0.06315	0.00628	0.00311	0.00155	0	0.05602	0.05289	0.05445	0.08598	0.08438	0.08766	0.08018	0.07713	0.07865	0.08485	0.08485	0.08481	0.08328	0.08639	0.08483
Gglutinata_U_P152_28_FJ643295	0.08351	0.05608	0.05291	0.05447	0.05602	0	0.00313	0.00469	0.03622	0.03462	0.0379	0.10054	0.09749	0.09901	0.10521	0.10521	0.10517	0.10364	0.10675	0.10519
Gglutinata_U_P149_04_FJ643286	0.08038	0.05295	0.04978	0.05134	0.05289	0.00313	0	0.00156	0.03309	0.03149	0.03477	0.09741	0.09436	0.09588	0.10208	0.10208	0.10204	0.10051	0.10362	0.10206
Gglutinata_U_P149_18_FJ643288	0.08194	0.05451	0.05134	0.0529	0.05445	0.00469	0.00156	0	0.03153	0.02993	0.03321	0.09897	0.09592	0.09744	0.10364	0.10364	0.1036	0.10207	0.10518	0.10362
Gglutinata_U_P149_07_FJ643287	0.11347	0.08604	0.08287	0.08443	0.08598	0.03622	0.03309	0.03153	0	0.0016	0.00488	0.1305	0.12745	0.12897	0.13517	0.13517	0.13513	0.1336	0.13671	0.13515
Gglutinata_U_P149_30_FJ643291	0.11187	0.08444	0.08127	0.08283	0.08438	0.03462	0.03149	0.02993	0.0016	0	0.00328	0.1289	0.12585	0.12737	0.13357	0.13357	0.13353	0.132	0.13511	0.13355
Gglutinata_U_P152_03_FJ643294	0.11515	0.08772	0.08455	0.08611	0.08766	0.0379	0.03477	0.03321	0.00488	0.00328	0	0.13218	0.12913	0.13065	0.13685	0.13685	0.13681	0.13528	0.13839	0.13683
Gglutinata_U_OKI_3-3_AB468831	0.08863	0.08024	0.07707	0.07863	0.08018	0.10054	0.09741	0.09897	0.1305	0.1289	0.13218	0	0.00305	0.00457	0.01077	0.01077	0.01073	0.0092	0.01231	0.01075
Gglutinata_U_OKI_3-2_AB468830	0.08558	0.07719	0.07402	0.07558	0.07713	0.09749	0.09436	0.09592	0.12745	0.12585	0.12913	0.00305	0	0.00152	0.00772	0.00772	0.00768	0.00615	0.00926	0.0077
Gglutinata_U_OKI_1-3_AB468827	0.0871	0.07871	0.07554	0.0771	0.07865	0.09901	0.09588	0.09744	0.12897	0.12737	0.13065	0.00457	0.00152	0	0.00924	0.00924	0.0092	0.00767	0.01078	0.00922
Gglutinata_U_OKI_2-2_AB468828	0.0933	0.08491	0.08174	0.0833	0.08485	0.10521	0.10208	0.10364	0.13517	0.13357	0.13685	0.01077	0.00772	0.00924	0	0.0124	0.01236	0.01083	0.01394	0.01238
Gglutinata_U_A-G,glu_U_AF250105	0.0933	0.08491	0.08174	0.0833	0.08485	0.10521	0.10208	0.10364	0.13517	0.13357	0.13685	0.01077	0.00772	0.00924	0.0124	0	0.00616	0.00463	0.00774	0.00618
Gglutinata_U_OKI_3-1_AB468829	0.09326	0.08487	0.0817	0.08326	0.08481	0.10517	0.10204	0.1036	0.13513	0.13353	0.13681	0.01073	0.00768	0.0092	0.01236	0.00616	0	0.00153	0.0077	0.00614
Gglutinata_U_OKI_1-2_AB468826	0.09173	0.08334	0.08017	0.08173	0.08328	0.10364	0.10051	0.10207	0.1336	0.132	0.13528	0.0092	0.00615	0.00767	0.01083	0.00463	0.00153	0	0.00617	0.00461
Gglutinata_U_OKI_4-2_AB468833	0.09484	0.08645	0.08328	0.08484	0.08639	0.10675	0.10362	0.10518	0.13671	0.13511	0.13839	0.01231	0.00926	0.01078	0.01394	0.00774	0.0077	0.00617	0	0.00464
Gglutinata_U_OKI_4-1_AB468832	0.09328	0.08489	0.08172	0.08328	0.08483	0.10519	0.10206	0.10362	0.13515	0.13355	0.13683	0.01075	0.0077	0.00922	0.01238	0.00618	0.00614	0.00461	0.00464	0
	total distances
median	0.08285
min	0.00152
max	0.13839
1Q	0.01394
3Q	0.10054

## Sheet: ABGD
	Gglutinata_Ia3_Gglu1a3-AS265_NA_JQ799900	Gglutinata_U_457_10_AY453136	Gglutinata_U_R019_19_FJ643297	Gglutinata_U_P148_21_FJ643283	Gglutinata_U_P151_06_FJ643292	Gglutinata_U_P152_28_FJ643295	Gglutinata_U_P149_04_FJ643286	Gglutinata_U_P149_18_FJ643288	Gglutinata_U_P149_07_FJ643287	Gglutinata_U_P149_30_FJ643291	Gglutinata_U_P152_03_FJ643294	Gglutinata_U_OKI_3-3_AB468831	Gglutinata_U_OKI_3-2_AB468830	Gglutinata_U_OKI_1-3_AB468827	Gglutinata_U_OKI_2-2_AB468828	Gglutinata_U_A-G,glu_U_AF250105	Gglutinata_U_OKI_3-1_AB468829	Gglutinata_U_OKI_1-2_AB468826	Gglutinata_U_OKI_4-2_AB468833	Gglutinata_U_OKI_4-1_AB468832
Gglutinata_IV_Gglu1a3-AS265_NA_JQ799900	0	0.06321	0.06004	0.0616	0.06315	0.08351	0.08038	0.08194	0.11347	0.11187	0.11515	0.08863	0.08558	0.0871	0.0933	0.0933	0.09326	0.09173	0.09484	0.09328
Gglutinata_III_457_10_AY453136	0.06321	0	0.00317	0.00473	0.00628	0.05608	0.05295	0.05451	0.08604	0.08444	0.08772	0.08024	0.07719	0.07871	0.08491	0.08491	0.08487	0.08334	0.08645	0.08489
Gglutinata_III_R019_19_FJ643297	0.06004	0.00317	0	0.00156	0.00311	0.05291	0.04978	0.05134	0.08287	0.08127	0.08455	0.07707	0.07402	0.07554	0.08174	0.08174	0.0817	0.08017	0.08328	0.08172
Gglutinata_III_P148_21_FJ643283	0.0616	0.00473	0.00156	0	0.00155	0.05447	0.05134	0.0529	0.08443	0.08283	0.08611	0.07863	0.07558	0.0771	0.0833	0.0833	0.08326	0.08173	0.08484	0.08328
Gglutinata_III_P151_06_FJ643292	0.06315	0.00628	0.00311	0.00155	0	0.05602	0.05289	0.05445	0.08598	0.08438	0.08766	0.08018	0.07713	0.07865	0.08485	0.08485	0.08481	0.08328	0.08639	0.08483
Gglutinata_I_P152_28_FJ643295	0.08351	0.05608	0.05291	0.05447	0.05602	0	0.00313	0.00469	0.03622	0.03462	0.0379	0.10054	0.09749	0.09901	0.10521	0.10521	0.10517	0.10364	0.10675	0.10519
Gglutinata_I_P149_04_FJ643286	0.08038	0.05295	0.04978	0.05134	0.05289	0.00313	0	0.00156	0.03309	0.03149	0.03477	0.09741	0.09436	0.09588	0.10208	0.10208	0.10204	0.10051	0.10362	0.10206
Gglutinata_I_P149_18_FJ643288	0.08194	0.05451	0.05134	0.0529	0.05445	0.00469	0.00156	0	0.03153	0.02993	0.03321	0.09897	0.09592	0.09744	0.10364	0.10364	0.1036	0.10207	0.10518	0.10362
Gglutinata_I_P149_07_FJ643287	0.11347	0.08604	0.08287	0.08443	0.08598	0.03622	0.03309	0.03153	0	0.0016	0.00488	0.1305	0.12745	0.12897	0.13517	0.13517	0.13513	0.1336	0.13671	0.13515
Gglutinata_I_P149_30_FJ643291	0.11187	0.08444	0.08127	0.08283	0.08438	0.03462	0.03149	0.02993	0.0016	0	0.00328	0.1289	0.12585	0.12737	0.13357	0.13357	0.13353	0.132	0.13511	0.13355
Gglutinata_I_P152_03_FJ643294	0.11515	0.08772	0.08455	0.08611	0.08766	0.0379	0.03477	0.03321	0.00488	0.00328	0	0.13218	0.12913	0.13065	0.13685	0.13685	0.13681	0.13528	0.13839	0.13683
Gglutinata_II_OKI_3-3_AB468831	0.08863	0.08024	0.07707	0.07863	0.08018	0.10054	0.09741	0.09897	0.1305	0.1289	0.13218	0	0.00305	0.00457	0.01077	0.01077	0.01073	0.0092	0.01231	0.01075
Gglutinata_II_OKI_3-2_AB468830	0.08558	0.07719	0.07402	0.07558	0.07713	0.09749	0.09436	0.09592	0.12745	0.12585	0.12913	0.00305	0	0.00152	0.00772	0.00772	0.00768	0.00615	0.00926	0.0077
Gglutinata_II_OKI_1-3_AB468827	0.0871	0.07871	0.07554	0.0771	0.07865	0.09901	0.09588	0.09744	0.12897	0.12737	0.13065	0.00457	0.00152	0	0.00924	0.00924	0.0092	0.00767	0.01078	0.00922
Gglutinata_II_OKI_2-2_AB468828	0.0933	0.08491	0.08174	0.0833	0.08485	0.10521	0.10208	0.10364	0.13517	0.13357	0.13685	0.01077	0.00772	0.00924	0	0.0124	0.01236	0.01083	0.01394	0.01238
Gglutinata_II_A-Gglu_U_AF250105	0.0933	0.08491	0.08174	0.0833	0.08485	0.10521	0.10208	0.10364	0.13517	0.13357	0.13685	0.01077	0.00772	0.00924	0.0124	0	0.00616	0.00463	0.00774	0.00618
Gglutinata_II_OKI_3-1_AB468829	0.09326	0.08487	0.0817	0.08326	0.08481	0.10517	0.10204	0.1036	0.13513	0.13353	0.13681	0.01073	0.00768	0.0092	0.01236	0.00616	0	0.00153	0.0077	0.00614
Gglutinata_II_OKI_1-2_AB468826	0.09173	0.08334	0.08017	0.08173	0.08328	0.10364	0.10051	0.10207	0.1336	0.132	0.13528	0.0092	0.00615	0.00767	0.01083	0.00463	0.00153	0	0.00617	0.00461
Gglutinata_II_OKI_4-2_AB468833	0.09484	0.08645	0.08328	0.08484	0.08639	0.10675	0.10362	0.10518	0.13671	0.13511	0.13839	0.01231	0.00926	0.01078	0.01394	0.00774	0.0077	0.00617	0	0.00464
Gglutinata_II_OKI_4-1_AB468832	0.09328	0.08489	0.08172	0.08328	0.08483	0.10519	0.10206	0.10362	0.13515	0.13355	0.13683	0.01075	0.0077	0.00922	0.01238	0.00618	0.00614	0.00461	0.00464	0
	between species	within species
median	0.0871	0.00772
min	0.04978	0.00152
max	0.13839	0.0379
1Q	0.08173	0.00464
3Q	0.10519	0.01083
