# Supplementary material for: SSU rDNA Divergence in Planktonic Foraminifera: Molecular Taxonomy and Biogeographic Implications
Source: PLoS One. 2014 Aug 13;9(8):e104641. doi: 10.1371/journal.pone.0104641 (PMC4131912; doi:10.1371/journal.pone.0104641)
Supplement: File S1 — Sequence alignments, PhyML trees used for patristic distance calculation, BEAST ultrametric trees and patristic distance matrices. (ZIP) [file pone.0104641.s004.zip › File S2/patristic matrix/Ginflata_matrice.xlsx]

## Sheet: Ginflata_matrice
	Ginflata_U_Y1094_25	Ginflata_U_Y1094_26	Ginflata_U_Y1094_27	Ginflata_U_Y1096_35	Ginflata_U_Y1096_33	Ginflata_U_Y1094_28	Ginflata_U_P138_01_FJ643317	Ginflata_U_Y1096_34	Ginflata_U_Y1096_37	Ginflata_U_Y1096_36	Ginflata_U_VB11_1_Z83971	Ginflata_U_P138_14_FJ643318	Ginflata_U_R023_08_FJ643320	Ginflata_U_VB11_2_EU199447	Ginflata_U_P137_47_FJ643315	Ginflata_U_P121_05_FJ643314	Ginflata_U_R023_01_FJ643319	Ginflata_U_P137_70_FJ643316	Ginflata_U_Y1094_29
Ginflata_U_Y1094_25	0	0.00215	0.00359	0.0065	0.00505	0.0043	0.00359	0.00503	0.00503	0.00649	0.00359	0.00359	0.00359	0.00359	0.00503	0.00503	0.0084	0.00647	0.01081
Ginflata_U_Y1094_26	0.00215	0	0.00144	0.00435	0.0029	0.00215	0.00144	0.00288	0.00288	0.00434	0.00144	0.00144	0.00144	0.00144	0.00288	0.00288	0.00625	0.00432	0.00866
Ginflata_U_Y1094_27	0.00359	0.00144	0	0.00579	0.00434	0.00359	0.00288	0.00432	0.00432	0.00578	0.00288	0.00288	0.00288	0.00288	0.00432	0.00432	0.00769	0.00576	0.0101
Ginflata_U_Y1096_35	0.0065	0.00435	0.00579	0	0.00725	0.0065	0.00579	0.00723	0.00723	0.00869	0.00579	0.00579	0.00579	0.00579	0.00723	0.00723	0.0106	0.00867	0.01301
Ginflata_U_Y1096_33	0.00505	0.0029	0.00434	0.00725	0	0.00505	0.00434	0.00578	0.00578	0.00724	0.00434	0.00434	0.00434	0.00434	0.00578	0.00578	0.00915	0.00722	0.01156
Ginflata_U_Y1094_28	0.0043	0.00215	0.00359	0.0065	0.00505	0	0.00359	0.00503	0.00503	0.00649	0.00359	0.00359	0.00359	0.00359	0.00503	0.00503	0.0084	0.00647	0.01081
Ginflata_U_P138_01_FJ643317	0.00359	0.00144	0.00288	0.00579	0.00434	0.00359	0	0.00144	0.00144	0.00578	0.00288	0.00288	0.00288	0.00288	0.00432	0.00432	0.00769	0.00576	0.0101
Ginflata_U_Y1096_34	0.00503	0.00288	0.00432	0.00723	0.00578	0.00503	0.00144	0	0	0.00722	0.00432	0.00432	0.00432	0.00432	0.00576	0.00576	0.00913	0.0072	0.01154
Ginflata_U_Y1096_37	0.00503	0.00288	0.00432	0.00723	0.00578	0.00503	0.00144	0	0	0.00722	0.00432	0.00432	0.00432	0.00432	0.00576	0.00576	0.00913	0.0072	0.01154
Ginflata_U_Y1096_36	0.00649	0.00434	0.00578	0.00869	0.00724	0.00649	0.00578	0.00722	0.00722	0	0.0029	0.0029	0.0029	0.0029	0.00434	0.00434	0.00771	0.00578	0.01012
Ginflata_U_VB11_1_Z83971	0.00359	0.00144	0.00288	0.00579	0.00434	0.00359	0.00288	0.00432	0.00432	0.0029	0	0	0	0	0.00144	0.00144	0.00481	0.00288	0.00722
Ginflata_U_P138_14_FJ643318	0.00359	0.00144	0.00288	0.00579	0.00434	0.00359	0.00288	0.00432	0.00432	0.0029	0	0	0	0	0.00144	0.00144	0.00481	0.00288	0.00722
Ginflata_U_R023_08_FJ643320	0.00359	0.00144	0.00288	0.00579	0.00434	0.00359	0.00288	0.00432	0.00432	0.0029	0	0	0	0	0.00144	0.00144	0.00481	0.00288	0.00722
Ginflata_U_VB11_2_EU199447	0.00359	0.00144	0.00288	0.00579	0.00434	0.00359	0.00288	0.00432	0.00432	0.0029	0	0	0	0	0.00144	0.00144	0.00481	0.00288	0.00722
Ginflata_U_P137_47_FJ643315	0.00503	0.00288	0.00432	0.00723	0.00578	0.00503	0.00432	0.00576	0.00576	0.00434	0.00144	0.00144	0.00144	0.00144	0	0	0.00337	0.00144	0.00578
Ginflata_U_P121_05_FJ643314	0.00503	0.00288	0.00432	0.00723	0.00578	0.00503	0.00432	0.00576	0.00576	0.00434	0.00144	0.00144	0.00144	0.00144	0	0	0.00337	0.00144	0.00578
Ginflata_U_R023_01_FJ643319	0.0084	0.00625	0.00769	0.0106	0.00915	0.0084	0.00769	0.00913	0.00913	0.00771	0.00481	0.00481	0.00481	0.00481	0.00337	0.00337	0	0.00481	0.00915
Ginflata_U_P137_70_FJ643316	0.00647	0.00432	0.00576	0.00867	0.00722	0.00647	0.00576	0.0072	0.0072	0.00578	0.00288	0.00288	0.00288	0.00288	0.00144	0.00144	0.00481	0	0.00434
Ginflata_U_Y1094_29	0.01081	0.00866	0.0101	0.01301	0.01156	0.01081	0.0101	0.01154	0.01154	0.01012	0.00722	0.00722	0.00722	0.00722	0.00578	0.00578	0.00915	0.00434	0
		intra-genomic
	median	0.0065
	min	0.00144
	max	0.01081
	1Q	0.0026975
	3Q	0.0083075

## Sheet: total distance
	Ginflata_U_Y1094_25	Ginflata_U_Y1094_26	Ginflata_U_Y1094_27	Ginflata_U_Y1096_35	Ginflata_U_Y1096_33	Ginflata_U_Y1094_28	Ginflata_U_P138_01_FJ643317	Ginflata_U_Y1096_34	Ginflata_U_Y1096_36	Ginflata_U_P137_47_FJ643315	Ginflata_U_R023_01_FJ643319	Ginflata_U_P137_70_FJ643316	Ginflata_U_Y1094_29
Ginflata_U_Y1094_25	0	0.00215	0.00359	0.0065	0.00505	0.0043	0.00359	0.00503	0.00649	0.00503	0.0084	0.00647	0.01081
Ginflata_U_Y1094_26	0.00215	0	0.00144	0.00435	0.0029	0.00215	0.00144	0.00288	0.00434	0.00288	0.00625	0.00432	0.00866
Ginflata_U_Y1094_27	0.00359	0.00144	0	0.00579	0.00434	0.00359	0.00288	0.00432	0.00578	0.00432	0.00769	0.00576	0.0101
Ginflata_U_Y1096_35	0.0065	0.00435	0.00579	0	0.00725	0.0065	0.00579	0.00723	0.00869	0.00723	0.0106	0.00867	0.01301
Ginflata_U_Y1096_33	0.00505	0.0029	0.00434	0.00725	0	0.00505	0.00434	0.00578	0.00724	0.00578	0.00915	0.00722	0.01156
Ginflata_U_Y1094_28	0.0043	0.00215	0.00359	0.0065	0.00505	0	0.00359	0.00503	0.00649	0.00503	0.0084	0.00647	0.01081
Ginflata_U_P138_01_FJ643317	0.00359	0.00144	0.00288	0.00579	0.00434	0.00359	0	0.00144	0.00578	0.00432	0.00769	0.00576	0.0101
Ginflata_U_Y1096_34	0.00503	0.00288	0.00432	0.00723	0.00578	0.00503	0.00144	0	0.00722	0.00576	0.00913	0.0072	0.01154
Ginflata_U_Y1096_36	0.00649	0.00434	0.00578	0.00869	0.00724	0.00649	0.00578	0.00722	0	0.00434	0.00771	0.00578	0.01012
Ginflata_U_VB11_1_Z83971	0.00359	0.00144	0.00288	0.00579	0.00434	0.00359	0.00288	0.00432	0.0029	0.00144	0.00481	0.00288	0.00722
Ginflata_U_P137_47_FJ643315	0.00503	0.00288	0.00432	0.00723	0.00578	0.00503	0.00432	0.00576	0.00434	0	0.00337	0.00144	0.00578
Ginflata_U_R023_01_FJ643319	0.0084	0.00625	0.00769	0.0106	0.00915	0.0084	0.00769	0.00913	0.00771	0.00337	0	0.00481	0.00915
Ginflata_U_P137_70_FJ643316	0.00647	0.00432	0.00576	0.00867	0.00722	0.00647	0.00576	0.0072	0.00578	0.00144	0.00481	0	0.00434
Ginflata_U_Y1094_29	0.01081	0.00866	0.0101	0.01301	0.01156	0.01081	0.0101	0.01154	0.01012	0.00578	0.00915	0.00434	0
		total distance
	median	0.00578
	min	0.00144
	max	0.01301
	1Q	0.00432
	3Q	0.00724

## Sheet: ABGD
	Ginflata_U_Y1094_25	Ginflata_U_Y1094_26	Ginflata_U_Y1094_27	Ginflata_U_Y1096_35	Ginflata_U_Y1096_33	Ginflata_U_Y1094_28	Ginflata_U_P138_01_FJ643317	Ginflata_U_Y1096_34	Ginflata_U_Y1096_36	Ginflata_U_P137_47_FJ643315	Ginflata_U_R023_01_FJ643319	Ginflata_U_P137_70_FJ643316	Ginflata_U_Y1094_29
Ginflata_I_Y1094_25	0	0.00215	0.00359	0.0065	0.00505	0.0043	0.00359	0.00503	0.00649	0.00503	0.0084	0.00647	0.01081
Ginflata_I_Y1094_26	0.00215	0	0.00144	0.00435	0.0029	0.00215	0.00144	0.00288	0.00434	0.00288	0.00625	0.00432	0.00866
Ginflata_I_Y1094_27	0.00359	0.00144	0	0.00579	0.00434	0.00359	0.00288	0.00432	0.00578	0.00432	0.00769	0.00576	0.0101
Ginflata_I_Y1096_35	0.0065	0.00435	0.00579	0	0.00725	0.0065	0.00579	0.00723	0.00869	0.00723	0.0106	0.00867	0.01301
Ginflata_I_Y1096_33	0.00505	0.0029	0.00434	0.00725	0	0.00505	0.00434	0.00578	0.00724	0.00578	0.00915	0.00722	0.01156
Ginflata_I_Y1094_28	0.0043	0.00215	0.00359	0.0065	0.00505	0	0.00359	0.00503	0.00649	0.00503	0.0084	0.00647	0.01081
Ginflata_I_P138_01_FJ643317	0.00359	0.00144	0.00288	0.00579	0.00434	0.00359	0	0.00144	0.00578	0.00432	0.00769	0.00576	0.0101
Ginflata_I_Y1096_34	0.00503	0.00288	0.00432	0.00723	0.00578	0.00503	0.00144	0	0.00722	0.00576	0.00913	0.0072	0.01154
Ginflata_I_Y1096_36	0.00649	0.00434	0.00578	0.00869	0.00724	0.00649	0.00578	0.00722	0	0.00434	0.00771	0.00578	0.01012
Ginflata_I_VB11_1_Z83971	0.00359	0.00144	0.00288	0.00579	0.00434	0.00359	0.00288	0.00432	0.0029	0.00144	0.00481	0.00288	0.00722
Ginflata_I_P137_47_FJ643315	0.00503	0.00288	0.00432	0.00723	0.00578	0.00503	0.00432	0.00576	0.00434	0	0.00337	0.00144	0.00578
Ginflata_I_R023_01_FJ643319	0.0084	0.00625	0.00769	0.0106	0.00915	0.0084	0.00769	0.00913	0.00771	0.00337	0	0.00481	0.00915
Ginflata_I_P137_70_FJ643316	0.00647	0.00432	0.00576	0.00867	0.00722	0.00647	0.00576	0.0072	0.00578	0.00144	0.00481	0	0.00434
Ginflata_I_Y1094_29	0.01081	0.00866	0.0101	0.01301	0.01156	0.01081	0.0101	0.01154	0.01012	0.00578	0.00915	0.00434	0
		intra sp I
	median	0.00578
	min	0.00144
	max	0.01301
	1Q	0.00432
	3Q	0.00724
