# Supplementary material for: SSU rDNA Divergence in Planktonic Foraminifera: Molecular Taxonomy and Biogeographic Implications
Source: PLoS One. 2014 Aug 13;9(8):e104641. doi: 10.1371/journal.pone.0104641 (PMC4131912; doi:10.1371/journal.pone.0104641)
Supplement: File S1 — Sequence alignments, PhyML trees used for patristic distance calculation, BEAST ultrametric trees and patristic distance matrices. (ZIP) [file pone.0104641.s004.zip › File S2/patristic matrix/Gruberconglobatus_matrice.xlsx]

## Sheet: matriceruberconglo
	Gruber_Ia_10_4_EU012458	Gruber_Ia_0157_DS_FM866126	Gruber_Ia_OKI-2_3_AB468886	Gruber_Ia_56_31_EU012487	Gruber_Ia_56_30_EU012486	Gruber_Ia_55_29_EU012485	Gruber_Ia_10_2_EU012456	Gruber_Ia_NA_NA_U80789	Gruber_Ia_OKI-2_2_AB468885	Gruber_Ia_OKI-2_1_AB263464	Gruber_Ia_10_3_EU012457	Gruber_Ia_466_8_EU012455	Gruber_Ib1_NA_NA_Z69599	Gruber_Ib1_PR22_U_Z83965	Gruber_Ib2_31_12_EU012471	Gruber_Ib2_13_5_EU012459	Gruber_Ib2_Grub1b2-AS128_DS_JQ799893	Gruber_Ib2_13_8_EU012462	Gruber_U_OKI-1_1_AB263463	Gruber_Ib2_13_7_EU012461	Gruber_Ib2_13_6_EU012460	Gruber_U_OKI-1_4_AB468884	Gruber_U_OKI-1_3_AB468883	Gruber_U_OKI-1_2_AB468882	Gruber_Ib2_27_5_EU012468	Gruber_Ib2_27_6_EU012469	Gruber_Ib2_31_10_EU012470	Gruber_pink_0008_DS_FM865980	Gruber_pink_0011_DS_FM865981	Gruber_pink_0020_DS_FM865986	Gruber_pink_0021_DS_FM865987	Gruber_pink_NA_NA_U65634	Gruber_pink_0012_DS_FM865982	Gruber_pink_0017_DS_FM865984	Gruber_pink_0407_DS_FM865992	Gruber_pink_0597_DS_FM865993	Gruber_pink_0013_DS_FM865983	Gruber_pink_B242_B242-4_Z83966	Gconglobatus_U_PR11_PR11001_Z83967	Gconglobatus_U_NA_NA_U80790	Gconglobatus_U_OKI-1_1_AB263465	Gconglobatus_U_OKI-1_2_AB468887	Gconglobatus_U_OKI-2_1_AB263466	Gconglobatus_U_OKI-2_2_AB468888	Gruber_IIa1_0211_DS_FM866169	Gruber_IIa1_0050_DS_FM866158	Gruber_IIa1_0180_DS_FM866165	Gruber_IIa1_0218_DS_FM866175	Gruber_IIa1_0185_DS_FM866167
Gruber_Ia_10_4_EU012458	0	0.00149	0.00149	0.00298	0.00149	0.00149	0.00149	0.00149	0.00597	0.00597	0.00298	0.00298	0.0453	0.0453	0.04968	0.0482	0.0482	0.0482	0.0482	0.05265	0.0482	0.05117	0.05416	0.04968	0.0482	0.05415	0.05268	0.13621	0.13621	0.13621	0.13621	0.13621	0.13621	0.13621	0.13621	0.13621	0.13621	0.14677	0.51383	0.50662	0.508	0.508	0.50524	0.50524	0.58832	0.58832	0.58832	0.58832	0.58832
Gruber_Ia_0157_DS_FM866126	0.00149	0	0	0.00149	0	0	0	0	0.00448	0.00448	0.00149	0.00149	0.04381	0.04381	0.04819	0.04671	0.04671	0.04671	0.04671	0.05116	0.04671	0.04968	0.05267	0.04819	0.04671	0.05266	0.05119	0.13472	0.13472	0.13472	0.13472	0.13472	0.13472	0.13472	0.13472	0.13472	0.13472	0.14528	0.51234	0.50513	0.50651	0.50651	0.50375	0.50375	0.58683	0.58683	0.58683	0.58683	0.58683
Gruber_Ia_OKI-2_3_AB468886	0.00149	0	0	0.00149	0	0	0	0	0.00448	0.00448	0.00149	0.00149	0.04381	0.04381	0.04819	0.04671	0.04671	0.04671	0.04671	0.05116	0.04671	0.04968	0.05267	0.04819	0.04671	0.05266	0.05119	0.13472	0.13472	0.13472	0.13472	0.13472	0.13472	0.13472	0.13472	0.13472	0.13472	0.14528	0.51234	0.50513	0.50651	0.50651	0.50375	0.50375	0.58683	0.58683	0.58683	0.58683	0.58683
Gruber_Ia_56_31_EU012487	0.00298	0.00149	0.00149	0	0.00149	0.00149	0.00149	0.00149	0.00597	0.00597	0.00298	0.00298	0.0453	0.0453	0.04968	0.0482	0.0482	0.0482	0.0482	0.05265	0.0482	0.05117	0.05416	0.04968	0.0482	0.05415	0.05268	0.13621	0.13621	0.13621	0.13621	0.13621	0.13621	0.13621	0.13621	0.13621	0.13621	0.14677	0.51383	0.50662	0.508	0.508	0.50524	0.50524	0.58832	0.58832	0.58832	0.58832	0.58832
Gruber_Ia_56_30_EU012486	0.00149	0	0	0.00149	0	0	0	0	0.00448	0.00448	0.00149	0.00149	0.04381	0.04381	0.04819	0.04671	0.04671	0.04671	0.04671	0.05116	0.04671	0.04968	0.05267	0.04819	0.04671	0.05266	0.05119	0.13472	0.13472	0.13472	0.13472	0.13472	0.13472	0.13472	0.13472	0.13472	0.13472	0.14528	0.51234	0.50513	0.50651	0.50651	0.50375	0.50375	0.58683	0.58683	0.58683	0.58683	0.58683
Gruber_Ia_55_29_EU012485	0.00149	0	0	0.00149	0	0	0	0	0.00448	0.00448	0.00149	0.00149	0.04381	0.04381	0.04819	0.04671	0.04671	0.04671	0.04671	0.05116	0.04671	0.04968	0.05267	0.04819	0.04671	0.05266	0.05119	0.13472	0.13472	0.13472	0.13472	0.13472	0.13472	0.13472	0.13472	0.13472	0.13472	0.14528	0.51234	0.50513	0.50651	0.50651	0.50375	0.50375	0.58683	0.58683	0.58683	0.58683	0.58683
Gruber_Ia_10_2_EU012456	0.00149	0	0	0.00149	0	0	0	0	0.00448	0.00448	0.00149	0.00149	0.04381	0.04381	0.04819	0.04671	0.04671	0.04671	0.04671	0.05116	0.04671	0.04968	0.05267	0.04819	0.04671	0.05266	0.05119	0.13472	0.13472	0.13472	0.13472	0.13472	0.13472	0.13472	0.13472	0.13472	0.13472	0.14528	0.51234	0.50513	0.50651	0.50651	0.50375	0.50375	0.58683	0.58683	0.58683	0.58683	0.58683
Gruber_Ia_NA_NA_U80789	0.00149	0	0	0.00149	0	0	0	0	0.00448	0.00448	0.00149	0.00149	0.04381	0.04381	0.04819	0.04671	0.04671	0.04671	0.04671	0.05116	0.04671	0.04968	0.05267	0.04819	0.04671	0.05266	0.05119	0.13472	0.13472	0.13472	0.13472	0.13472	0.13472	0.13472	0.13472	0.13472	0.13472	0.14528	0.51234	0.50513	0.50651	0.50651	0.50375	0.50375	0.58683	0.58683	0.58683	0.58683	0.58683
Gruber_Ia_OKI-2_2_AB468885	0.00597	0.00448	0.00448	0.00597	0.00448	0.00448	0.00448	0.00448	0	0	0.00597	0.00597	0.04829	0.04829	0.05267	0.05119	0.05119	0.05119	0.05119	0.05564	0.05119	0.05416	0.05715	0.05267	0.05119	0.05714	0.05567	0.1392	0.1392	0.1392	0.1392	0.1392	0.1392	0.1392	0.1392	0.1392	0.1392	0.14976	0.51682	0.50961	0.51099	0.51099	0.50823	0.50823	0.59131	0.59131	0.59131	0.59131	0.59131
Gruber_Ia_OKI-2_1_AB263464	0.00597	0.00448	0.00448	0.00597	0.00448	0.00448	0.00448	0.00448	0	0	0.00597	0.00597	0.04829	0.04829	0.05267	0.05119	0.05119	0.05119	0.05119	0.05564	0.05119	0.05416	0.05715	0.05267	0.05119	0.05714	0.05567	0.1392	0.1392	0.1392	0.1392	0.1392	0.1392	0.1392	0.1392	0.1392	0.1392	0.14976	0.51682	0.50961	0.51099	0.51099	0.50823	0.50823	0.59131	0.59131	0.59131	0.59131	0.59131
Gruber_Ia_10_3_EU012457	0.00298	0.00149	0.00149	0.00298	0.00149	0.00149	0.00149	0.00149	0.00597	0.00597	0	0.00298	0.0453	0.0453	0.04968	0.0482	0.0482	0.0482	0.0482	0.05265	0.0482	0.05117	0.05416	0.04968	0.0482	0.05415	0.05268	0.13621	0.13621	0.13621	0.13621	0.13621	0.13621	0.13621	0.13621	0.13621	0.13621	0.14677	0.51383	0.50662	0.508	0.508	0.50524	0.50524	0.58832	0.58832	0.58832	0.58832	0.58832
Gruber_Ia_466_8_EU012455	0.00298	0.00149	0.00149	0.00298	0.00149	0.00149	0.00149	0.00149	0.00597	0.00597	0.00298	0	0.0453	0.0453	0.04968	0.0482	0.0482	0.0482	0.0482	0.05265	0.0482	0.05117	0.05416	0.04968	0.0482	0.05415	0.05268	0.13621	0.13621	0.13621	0.13621	0.13621	0.13621	0.13621	0.13621	0.13621	0.13621	0.14677	0.51383	0.50662	0.508	0.508	0.50524	0.50524	0.58832	0.58832	0.58832	0.58832	0.58832
Gruber_Ib1_NA_NA_Z69599	0.0453	0.04381	0.04381	0.0453	0.04381	0.04381	0.04381	0.04381	0.04829	0.04829	0.0453	0.0453	0	0	0.0233	0.02182	0.02182	0.02182	0.02182	0.02627	0.02182	0.02479	0.02778	0.0233	0.02182	0.02777	0.0263	0.14473	0.14473	0.14473	0.14473	0.14473	0.14473	0.14473	0.14473	0.14473	0.14473	0.15529	0.52235	0.51514	0.51652	0.51652	0.51376	0.51376	0.59684	0.59684	0.59684	0.59684	0.59684
Gruber_Ib1_PR22_U_Z83965	0.0453	0.04381	0.04381	0.0453	0.04381	0.04381	0.04381	0.04381	0.04829	0.04829	0.0453	0.0453	0	0	0.0233	0.02182	0.02182	0.02182	0.02182	0.02627	0.02182	0.02479	0.02778	0.0233	0.02182	0.02777	0.0263	0.14473	0.14473	0.14473	0.14473	0.14473	0.14473	0.14473	0.14473	0.14473	0.14473	0.15529	0.52235	0.51514	0.51652	0.51652	0.51376	0.51376	0.59684	0.59684	0.59684	0.59684	0.59684
Gruber_Ib2_31_12_EU012471	0.04968	0.04819	0.04819	0.04968	0.04819	0.04819	0.04819	0.04819	0.05267	0.05267	0.04968	0.04968	0.0233	0.0233	0	0.00148	0.00148	0.00148	0.00148	0.00593	0.00148	0.00445	0.00744	0.00296	0.00148	0.00743	0.00596	0.14911	0.14911	0.14911	0.14911	0.14911	0.14911	0.14911	0.14911	0.14911	0.14911	0.15967	0.52673	0.51952	0.5209	0.5209	0.51814	0.51814	0.60122	0.60122	0.60122	0.60122	0.60122
Gruber_Ib2_13_5_EU012459	0.0482	0.04671	0.04671	0.0482	0.04671	0.04671	0.04671	0.04671	0.05119	0.05119	0.0482	0.0482	0.02182	0.02182	0.00148	0	0	0	0	0.00445	0	0.00297	0.00596	0.00148	0	0.00595	0.00448	0.14763	0.14763	0.14763	0.14763	0.14763	0.14763	0.14763	0.14763	0.14763	0.14763	0.15819	0.52525	0.51804	0.51942	0.51942	0.51666	0.51666	0.59974	0.59974	0.59974	0.59974	0.59974
Gruber_Ib2_Grub1b2-AS128_DS_JQ799893	0.0482	0.04671	0.04671	0.0482	0.04671	0.04671	0.04671	0.04671	0.05119	0.05119	0.0482	0.0482	0.02182	0.02182	0.00148	0	0	0	0	0.00445	0	0.00297	0.00596	0.00148	0	0.00595	0.00448	0.14763	0.14763	0.14763	0.14763	0.14763	0.14763	0.14763	0.14763	0.14763	0.14763	0.15819	0.52525	0.51804	0.51942	0.51942	0.51666	0.51666	0.59974	0.59974	0.59974	0.59974	0.59974
Gruber_Ib2_13_8_EU012462	0.0482	0.04671	0.04671	0.0482	0.04671	0.04671	0.04671	0.04671	0.05119	0.05119	0.0482	0.0482	0.02182	0.02182	0.00148	0	0	0	0	0.00445	0	0.00297	0.00596	0.00148	0	0.00595	0.00448	0.14763	0.14763	0.14763	0.14763	0.14763	0.14763	0.14763	0.14763	0.14763	0.14763	0.15819	0.52525	0.51804	0.51942	0.51942	0.51666	0.51666	0.59974	0.59974	0.59974	0.59974	0.59974
Gruber_U_OKI-1_1_AB263463	0.0482	0.04671	0.04671	0.0482	0.04671	0.04671	0.04671	0.04671	0.05119	0.05119	0.0482	0.0482	0.02182	0.02182	0.00148	0	0	0	0	0.00445	0	0.00297	0.00596	0.00148	0	0.00595	0.00448	0.14763	0.14763	0.14763	0.14763	0.14763	0.14763	0.14763	0.14763	0.14763	0.14763	0.15819	0.52525	0.51804	0.51942	0.51942	0.51666	0.51666	0.59974	0.59974	0.59974	0.59974	0.59974
Gruber_Ib2_13_7_EU012461	0.05265	0.05116	0.05116	0.05265	0.05116	0.05116	0.05116	0.05116	0.05564	0.05564	0.05265	0.05265	0.02627	0.02627	0.00593	0.00445	0.00445	0.00445	0.00445	0	0.00445	0.00742	0.01041	0.00593	0.00445	0.0104	0.00893	0.15208	0.15208	0.15208	0.15208	0.15208	0.15208	0.15208	0.15208	0.15208	0.15208	0.16264	0.5297	0.52249	0.52387	0.52387	0.52111	0.52111	0.60419	0.60419	0.60419	0.60419	0.60419
Gruber_Ib2_13_6_EU012460	0.0482	0.04671	0.04671	0.0482	0.04671	0.04671	0.04671	0.04671	0.05119	0.05119	0.0482	0.0482	0.02182	0.02182	0.00148	0	0	0	0	0.00445	0	0.00297	0.00596	0.00148	0	0.00595	0.00448	0.14763	0.14763	0.14763	0.14763	0.14763	0.14763	0.14763	0.14763	0.14763	0.14763	0.15819	0.52525	0.51804	0.51942	0.51942	0.51666	0.51666	0.59974	0.59974	0.59974	0.59974	0.59974
Gruber_U_OKI-1_4_AB468884	0.05117	0.04968	0.04968	0.05117	0.04968	0.04968	0.04968	0.04968	0.05416	0.05416	0.05117	0.05117	0.02479	0.02479	0.00445	0.00297	0.00297	0.00297	0.00297	0.00742	0.00297	0	0.00893	0.00445	0.00297	0.00892	0.00745	0.1506	0.1506	0.1506	0.1506	0.1506	0.1506	0.1506	0.1506	0.1506	0.1506	0.16116	0.52822	0.52101	0.52239	0.52239	0.51963	0.51963	0.60271	0.60271	0.60271	0.60271	0.60271
Gruber_U_OKI-1_3_AB468883	0.05416	0.05267	0.05267	0.05416	0.05267	0.05267	0.05267	0.05267	0.05715	0.05715	0.05416	0.05416	0.02778	0.02778	0.00744	0.00596	0.00596	0.00596	0.00596	0.01041	0.00596	0.00893	0	0.00744	0.00596	0.01191	0.01044	0.15359	0.15359	0.15359	0.15359	0.15359	0.15359	0.15359	0.15359	0.15359	0.15359	0.16415	0.53121	0.524	0.52538	0.52538	0.52262	0.52262	0.6057	0.6057	0.6057	0.6057	0.6057
Gruber_U_OKI-1_2_AB468882	0.04968	0.04819	0.04819	0.04968	0.04819	0.04819	0.04819	0.04819	0.05267	0.05267	0.04968	0.04968	0.0233	0.0233	0.00296	0.00148	0.00148	0.00148	0.00148	0.00593	0.00148	0.00445	0.00744	0	0.00148	0.00743	0.00596	0.14911	0.14911	0.14911	0.14911	0.14911	0.14911	0.14911	0.14911	0.14911	0.14911	0.15967	0.52673	0.51952	0.5209	0.5209	0.51814	0.51814	0.60122	0.60122	0.60122	0.60122	0.60122
Gruber_Ib2_27_5_EU012468	0.0482	0.04671	0.04671	0.0482	0.04671	0.04671	0.04671	0.04671	0.05119	0.05119	0.0482	0.0482	0.02182	0.02182	0.00148	0	0	0	0	0.00445	0	0.00297	0.00596	0.00148	0	0.00595	0.00448	0.14763	0.14763	0.14763	0.14763	0.14763	0.14763	0.14763	0.14763	0.14763	0.14763	0.15819	0.52525	0.51804	0.51942	0.51942	0.51666	0.51666	0.59974	0.59974	0.59974	0.59974	0.59974
Gruber_Ib2_27_6_EU012469	0.05415	0.05266	0.05266	0.05415	0.05266	0.05266	0.05266	0.05266	0.05714	0.05714	0.05415	0.05415	0.02777	0.02777	0.00743	0.00595	0.00595	0.00595	0.00595	0.0104	0.00595	0.00892	0.01191	0.00743	0.00595	0	0.01043	0.15358	0.15358	0.15358	0.15358	0.15358	0.15358	0.15358	0.15358	0.15358	0.15358	0.16414	0.5312	0.52399	0.52537	0.52537	0.52261	0.52261	0.60569	0.60569	0.60569	0.60569	0.60569
Gruber_Ib2_31_10_EU012470	0.05268	0.05119	0.05119	0.05268	0.05119	0.05119	0.05119	0.05119	0.05567	0.05567	0.05268	0.05268	0.0263	0.0263	0.00596	0.00448	0.00448	0.00448	0.00448	0.00893	0.00448	0.00745	0.01044	0.00596	0.00448	0.01043	0	0.15211	0.15211	0.15211	0.15211	0.15211	0.15211	0.15211	0.15211	0.15211	0.15211	0.16267	0.52973	0.52252	0.5239	0.5239	0.52114	0.52114	0.60422	0.60422	0.60422	0.60422	0.60422
Gruber_pink_0008_DS_FM865980	0.13621	0.13472	0.13472	0.13621	0.13472	0.13472	0.13472	0.13472	0.1392	0.1392	0.13621	0.13621	0.14473	0.14473	0.14911	0.14763	0.14763	0.14763	0.14763	0.15208	0.14763	0.1506	0.15359	0.14911	0.14763	0.15358	0.15211	0	0	0	0	0	0	0	0	0	0	0.01056	0.51018	0.50297	0.50435	0.50435	0.50159	0.50159	0.58467	0.58467	0.58467	0.58467	0.58467
Gruber_pink_0011_DS_FM865981	0.13621	0.13472	0.13472	0.13621	0.13472	0.13472	0.13472	0.13472	0.1392	0.1392	0.13621	0.13621	0.14473	0.14473	0.14911	0.14763	0.14763	0.14763	0.14763	0.15208	0.14763	0.1506	0.15359	0.14911	0.14763	0.15358	0.15211	0	0	0	0	0	0	0	0	0	0	0.01056	0.51018	0.50297	0.50435	0.50435	0.50159	0.50159	0.58467	0.58467	0.58467	0.58467	0.58467
Gruber_pink_0020_DS_FM865986	0.13621	0.13472	0.13472	0.13621	0.13472	0.13472	0.13472	0.13472	0.1392	0.1392	0.13621	0.13621	0.14473	0.14473	0.14911	0.14763	0.14763	0.14763	0.14763	0.15208	0.14763	0.1506	0.15359	0.14911	0.14763	0.15358	0.15211	0	0	0	0	0	0	0	0	0	0	0.01056	0.51018	0.50297	0.50435	0.50435	0.50159	0.50159	0.58467	0.58467	0.58467	0.58467	0.58467
Gruber_pink_0021_DS_FM865987	0.13621	0.13472	0.13472	0.13621	0.13472	0.13472	0.13472	0.13472	0.1392	0.1392	0.13621	0.13621	0.14473	0.14473	0.14911	0.14763	0.14763	0.14763	0.14763	0.15208	0.14763	0.1506	0.15359	0.14911	0.14763	0.15358	0.15211	0	0	0	0	0	0	0	0	0	0	0.01056	0.51018	0.50297	0.50435	0.50435	0.50159	0.50159	0.58467	0.58467	0.58467	0.58467	0.58467
Gruber_pink_NA_NA_U65634	0.13621	0.13472	0.13472	0.13621	0.13472	0.13472	0.13472	0.13472	0.1392	0.1392	0.13621	0.13621	0.14473	0.14473	0.14911	0.14763	0.14763	0.14763	0.14763	0.15208	0.14763	0.1506	0.15359	0.14911	0.14763	0.15358	0.15211	0	0	0	0	0	0	0	0	0	0	0.01056	0.51018	0.50297	0.50435	0.50435	0.50159	0.50159	0.58467	0.58467	0.58467	0.58467	0.58467
Gruber_pink_0012_DS_FM865982	0.13621	0.13472	0.13472	0.13621	0.13472	0.13472	0.13472	0.13472	0.1392	0.1392	0.13621	0.13621	0.14473	0.14473	0.14911	0.14763	0.14763	0.14763	0.14763	0.15208	0.14763	0.1506	0.15359	0.14911	0.14763	0.15358	0.15211	0	0	0	0	0	0	0	0	0	0	0.01056	0.51018	0.50297	0.50435	0.50435	0.50159	0.50159	0.58467	0.58467	0.58467	0.58467	0.58467
Gruber_pink_0017_DS_FM865984	0.13621	0.13472	0.13472	0.13621	0.13472	0.13472	0.13472	0.13472	0.1392	0.1392	0.13621	0.13621	0.14473	0.14473	0.14911	0.14763	0.14763	0.14763	0.14763	0.15208	0.14763	0.1506	0.15359	0.14911	0.14763	0.15358	0.15211	0	0	0	0	0	0	0	0	0	0	0.01056	0.51018	0.50297	0.50435	0.50435	0.50159	0.50159	0.58467	0.58467	0.58467	0.58467	0.58467
Gruber_pink_0407_DS_FM865992	0.13621	0.13472	0.13472	0.13621	0.13472	0.13472	0.13472	0.13472	0.1392	0.1392	0.13621	0.13621	0.14473	0.14473	0.14911	0.14763	0.14763	0.14763	0.14763	0.15208	0.14763	0.1506	0.15359	0.14911	0.14763	0.15358	0.15211	0	0	0	0	0	0	0	0	0	0	0.01056	0.51018	0.50297	0.50435	0.50435	0.50159	0.50159	0.58467	0.58467	0.58467	0.58467	0.58467
Gruber_pink_0597_DS_FM865993	0.13621	0.13472	0.13472	0.13621	0.13472	0.13472	0.13472	0.13472	0.1392	0.1392	0.13621	0.13621	0.14473	0.14473	0.14911	0.14763	0.14763	0.14763	0.14763	0.15208	0.14763	0.1506	0.15359	0.14911	0.14763	0.15358	0.15211	0	0	0	0	0	0	0	0	0	0	0.01056	0.51018	0.50297	0.50435	0.50435	0.50159	0.50159	0.58467	0.58467	0.58467	0.58467	0.58467
Gruber_pink_0013_DS_FM865983	0.13621	0.13472	0.13472	0.13621	0.13472	0.13472	0.13472	0.13472	0.1392	0.1392	0.13621	0.13621	0.14473	0.14473	0.14911	0.14763	0.14763	0.14763	0.14763	0.15208	0.14763	0.1506	0.15359	0.14911	0.14763	0.15358	0.15211	0	0	0	0	0	0	0	0	0	0	0.01056	0.51018	0.50297	0.50435	0.50435	0.50159	0.50159	0.58467	0.58467	0.58467	0.58467	0.58467
Gruber_pink_B242_B242-4_Z83966	0.14677	0.14528	0.14528	0.14677	0.14528	0.14528	0.14528	0.14528	0.14976	0.14976	0.14677	0.14677	0.15529	0.15529	0.15967	0.15819	0.15819	0.15819	0.15819	0.16264	0.15819	0.16116	0.16415	0.15967	0.15819	0.16414	0.16267	0.01056	0.01056	0.01056	0.01056	0.01056	0.01056	0.01056	0.01056	0.01056	0.01056	0	0.52074	0.51353	0.51491	0.51491	0.51215	0.51215	0.59523	0.59523	0.59523	0.59523	0.59523
Gconglobatus_U_PR11_PR11001_Z83967	0.51383	0.51234	0.51234	0.51383	0.51234	0.51234	0.51234	0.51234	0.51682	0.51682	0.51383	0.51383	0.52235	0.52235	0.52673	0.52525	0.52525	0.52525	0.52525	0.5297	0.52525	0.52822	0.53121	0.52673	0.52525	0.5312	0.52973	0.51018	0.51018	0.51018	0.51018	0.51018	0.51018	0.51018	0.51018	0.51018	0.51018	0.52074	0	0.01823	0.01961	0.01961	0.01685	0.01685	0.21423	0.21423	0.21423	0.21423	0.21423
Gconglobatus_U_NA_NA_U80790	0.50662	0.50513	0.50513	0.50662	0.50513	0.50513	0.50513	0.50513	0.50961	0.50961	0.50662	0.50662	0.51514	0.51514	0.51952	0.51804	0.51804	0.51804	0.51804	0.52249	0.51804	0.52101	0.524	0.51952	0.51804	0.52399	0.52252	0.50297	0.50297	0.50297	0.50297	0.50297	0.50297	0.50297	0.50297	0.50297	0.50297	0.51353	0.01823	0	0.00962	0.00962	0.00686	0.00686	0.20702	0.20702	0.20702	0.20702	0.20702
Gconglobatus_U_OKI-1_1_AB263465	0.508	0.50651	0.50651	0.508	0.50651	0.50651	0.50651	0.50651	0.51099	0.51099	0.508	0.508	0.51652	0.51652	0.5209	0.51942	0.51942	0.51942	0.51942	0.52387	0.51942	0.52239	0.52538	0.5209	0.51942	0.52537	0.5239	0.50435	0.50435	0.50435	0.50435	0.50435	0.50435	0.50435	0.50435	0.50435	0.50435	0.51491	0.01961	0.00962	0	0	0.00824	0.00824	0.2084	0.2084	0.2084	0.2084	0.2084
Gconglobatus_U_OKI-1_2_AB468887	0.508	0.50651	0.50651	0.508	0.50651	0.50651	0.50651	0.50651	0.51099	0.51099	0.508	0.508	0.51652	0.51652	0.5209	0.51942	0.51942	0.51942	0.51942	0.52387	0.51942	0.52239	0.52538	0.5209	0.51942	0.52537	0.5239	0.50435	0.50435	0.50435	0.50435	0.50435	0.50435	0.50435	0.50435	0.50435	0.50435	0.51491	0.01961	0.00962	0	0	0.00824	0.00824	0.2084	0.2084	0.2084	0.2084	0.2084
Gconglobatus_U_OKI-2_1_AB263466	0.50524	0.50375	0.50375	0.50524	0.50375	0.50375	0.50375	0.50375	0.50823	0.50823	0.50524	0.50524	0.51376	0.51376	0.51814	0.51666	0.51666	0.51666	0.51666	0.52111	0.51666	0.51963	0.52262	0.51814	0.51666	0.52261	0.52114	0.50159	0.50159	0.50159	0.50159	0.50159	0.50159	0.50159	0.50159	0.50159	0.50159	0.51215	0.01685	0.00686	0.00824	0.00824	0	0	0.20564	0.20564	0.20564	0.20564	0.20564
Gconglobatus_U_OKI-2_2_AB468888	0.50524	0.50375	0.50375	0.50524	0.50375	0.50375	0.50375	0.50375	0.50823	0.50823	0.50524	0.50524	0.51376	0.51376	0.51814	0.51666	0.51666	0.51666	0.51666	0.52111	0.51666	0.51963	0.52262	0.51814	0.51666	0.52261	0.52114	0.50159	0.50159	0.50159	0.50159	0.50159	0.50159	0.50159	0.50159	0.50159	0.50159	0.51215	0.01685	0.00686	0.00824	0.00824	0	0	0.20564	0.20564	0.20564	0.20564	0.20564
Gruber_IIa1_0211_DS_FM866169	0.58832	0.58683	0.58683	0.58832	0.58683	0.58683	0.58683	0.58683	0.59131	0.59131	0.58832	0.58832	0.59684	0.59684	0.60122	0.59974	0.59974	0.59974	0.59974	0.60419	0.59974	0.60271	0.6057	0.60122	0.59974	0.60569	0.60422	0.58467	0.58467	0.58467	0.58467	0.58467	0.58467	0.58467	0.58467	0.58467	0.58467	0.59523	0.21423	0.20702	0.2084	0.2084	0.20564	0.20564	0	0	0	0	0
Gruber_IIa1_0050_DS_FM866158	0.58832	0.58683	0.58683	0.58832	0.58683	0.58683	0.58683	0.58683	0.59131	0.59131	0.58832	0.58832	0.59684	0.59684	0.60122	0.59974	0.59974	0.59974	0.59974	0.60419	0.59974	0.60271	0.6057	0.60122	0.59974	0.60569	0.60422	0.58467	0.58467	0.58467	0.58467	0.58467	0.58467	0.58467	0.58467	0.58467	0.58467	0.59523	0.21423	0.20702	0.2084	0.2084	0.20564	0.20564	0	0	0	0	0
Gruber_IIa1_0180_DS_FM866165	0.58832	0.58683	0.58683	0.58832	0.58683	0.58683	0.58683	0.58683	0.59131	0.59131	0.58832	0.58832	0.59684	0.59684	0.60122	0.59974	0.59974	0.59974	0.59974	0.60419	0.59974	0.60271	0.6057	0.60122	0.59974	0.60569	0.60422	0.58467	0.58467	0.58467	0.58467	0.58467	0.58467	0.58467	0.58467	0.58467	0.58467	0.59523	0.21423	0.20702	0.2084	0.2084	0.20564	0.20564	0	0	0	0	0
Gruber_IIa1_0218_DS_FM866175	0.58832	0.58683	0.58683	0.58832	0.58683	0.58683	0.58683	0.58683	0.59131	0.59131	0.58832	0.58832	0.59684	0.59684	0.60122	0.59974	0.59974	0.59974	0.59974	0.60419	0.59974	0.60271	0.6057	0.60122	0.59974	0.60569	0.60422	0.58467	0.58467	0.58467	0.58467	0.58467	0.58467	0.58467	0.58467	0.58467	0.58467	0.59523	0.21423	0.20702	0.2084	0.2084	0.20564	0.20564	0	0	0	0	0
Gruber_IIa1_0185_DS_FM866167	0.58832	0.58683	0.58683	0.58832	0.58683	0.58683	0.58683	0.58683	0.59131	0.59131	0.58832	0.58832	0.59684	0.59684	0.60122	0.59974	0.59974	0.59974	0.59974	0.60419	0.59974	0.60271	0.6057	0.60122	0.59974	0.60569	0.60422	0.58467	0.58467	0.58467	0.58467	0.58467	0.58467	0.58467	0.58467	0.58467	0.58467	0.59523	0.21423	0.20702	0.2084	0.2084	0.20564	0.20564	0	0	0	0	0
Gruber_IIa1_0238_DS_FM866178	0.58832	0.58683	0.58683	0.58832	0.58683	0.58683	0.58683	0.58683	0.59131	0.59131	0.58832	0.58832	0.59684	0.59684	0.60122	0.59974	0.59974	0.59974	0.59974	0.60419	0.59974	0.60271	0.6057	0.60122	0.59974	0.60569	0.60422	0.58467	0.58467	0.58467	0.58467	0.58467	0.58467	0.58467	0.58467	0.58467	0.58467	0.59523	0.21423	0.20702	0.2084	0.2084	0.20564	0.20564	0	0	0	0	0
Gruber_IIa1_0215_DS_FM866172	0.58832	0.58683	0.58683	0.58832	0.58683	0.58683	0.58683	0.58683	0.59131	0.59131	0.58832	0.58832	0.59684	0.59684	0.60122	0.59974	0.59974	0.59974	0.59974	0.60419	0.59974	0.60271	0.6057	0.60122	0.59974	0.60569	0.60422	0.58467	0.58467	0.58467	0.58467	0.58467	0.58467	0.58467	0.58467	0.58467	0.58467	0.59523	0.21423	0.20702	0.2084	0.2084	0.20564	0.20564	0	0	0	0	0
Gruber_IIa1_0236_DS_FM866177	0.58832	0.58683	0.58683	0.58832	0.58683	0.58683	0.58683	0.58683	0.59131	0.59131	0.58832	0.58832	0.59684	0.59684	0.60122	0.59974	0.59974	0.59974	0.59974	0.60419	0.59974	0.60271	0.6057	0.60122	0.59974	0.60569	0.60422	0.58467	0.58467	0.58467	0.58467	0.58467	0.58467	0.58467	0.58467	0.58467	0.58467	0.59523	0.21423	0.20702	0.2084	0.2084	0.20564	0.20564	0	0	0	0	0
Gruber_IIa1_0213_DS_FM866171	0.58832	0.58683	0.58683	0.58832	0.58683	0.58683	0.58683	0.58683	0.59131	0.59131	0.58832	0.58832	0.59684	0.59684	0.60122	0.59974	0.59974	0.59974	0.59974	0.60419	0.59974	0.60271	0.6057	0.60122	0.59974	0.60569	0.60422	0.58467	0.58467	0.58467	0.58467	0.58467	0.58467	0.58467	0.58467	0.58467	0.58467	0.59523	0.21423	0.20702	0.2084	0.2084	0.20564	0.20564	0	0	0	0	0
Gruber_IIa1_0023_DS_FM866155	0.58832	0.58683	0.58683	0.58832	0.58683	0.58683	0.58683	0.58683	0.59131	0.59131	0.58832	0.58832	0.59684	0.59684	0.60122	0.59974	0.59974	0.59974	0.59974	0.60419	0.59974	0.60271	0.6057	0.60122	0.59974	0.60569	0.60422	0.58467	0.58467	0.58467	0.58467	0.58467	0.58467	0.58467	0.58467	0.58467	0.58467	0.59523	0.21423	0.20702	0.2084	0.2084	0.20564	0.20564	0	0	0	0	0
Gruber_IIa1_0264_DS_FM866182	0.58832	0.58683	0.58683	0.58832	0.58683	0.58683	0.58683	0.58683	0.59131	0.59131	0.58832	0.58832	0.59684	0.59684	0.60122	0.59974	0.59974	0.59974	0.59974	0.60419	0.59974	0.60271	0.6057	0.60122	0.59974	0.60569	0.60422	0.58467	0.58467	0.58467	0.58467	0.58467	0.58467	0.58467	0.58467	0.58467	0.58467	0.59523	0.21423	0.20702	0.2084	0.2084	0.20564	0.20564	0	0	0	0	0
Gruber_IIa1_0217_DS_FM866174	0.58832	0.58683	0.58683	0.58832	0.58683	0.58683	0.58683	0.58683	0.59131	0.59131	0.58832	0.58832	0.59684	0.59684	0.60122	0.59974	0.59974	0.59974	0.59974	0.60419	0.59974	0.60271	0.6057	0.60122	0.59974	0.60569	0.60422	0.58467	0.58467	0.58467	0.58467	0.58467	0.58467	0.58467	0.58467	0.58467	0.58467	0.59523	0.21423	0.20702	0.2084	0.2084	0.20564	0.20564	0	0	0	0	0
Gruber_IIa1_0169_DS_FM866162	0.58832	0.58683	0.58683	0.58832	0.58683	0.58683	0.58683	0.58683	0.59131	0.59131	0.58832	0.58832	0.59684	0.59684	0.60122	0.59974	0.59974	0.59974	0.59974	0.60419	0.59974	0.60271	0.6057	0.60122	0.59974	0.60569	0.60422	0.58467	0.58467	0.58467	0.58467	0.58467	0.58467	0.58467	0.58467	0.58467	0.58467	0.59523	0.21423	0.20702	0.2084	0.2084	0.20564	0.20564	0	0	0	0	0
Gruber_IIa1_0250_DS_FM866180	0.58832	0.58683	0.58683	0.58832	0.58683	0.58683	0.58683	0.58683	0.59131	0.59131	0.58832	0.58832	0.59684	0.59684	0.60122	0.59974	0.59974	0.59974	0.59974	0.60419	0.59974	0.60271	0.6057	0.60122	0.59974	0.60569	0.60422	0.58467	0.58467	0.58467	0.58467	0.58467	0.58467	0.58467	0.58467	0.58467	0.58467	0.59523	0.21423	0.20702	0.2084	0.2084	0.20564	0.20564	0	0	0	0	0
Gruber_IIa2_0167_DS_FM866160	0.58974	0.58825	0.58825	0.58974	0.58825	0.58825	0.58825	0.58825	0.59273	0.59273	0.58974	0.58974	0.59826	0.59826	0.60264	0.60116	0.60116	0.60116	0.60116	0.60561	0.60116	0.60413	0.60712	0.60264	0.60116	0.60711	0.60564	0.58609	0.58609	0.58609	0.58609	0.58609	0.58609	0.58609	0.58609	0.58609	0.58609	0.59665	0.21565	0.20844	0.20982	0.20982	0.20706	0.20706	0.00142	0.00142	0.00142	0.00142	0.00142
Gruber_IIa2_0251_DS_FM866181	0.58974	0.58825	0.58825	0.58974	0.58825	0.58825	0.58825	0.58825	0.59273	0.59273	0.58974	0.58974	0.59826	0.59826	0.60264	0.60116	0.60116	0.60116	0.60116	0.60561	0.60116	0.60413	0.60712	0.60264	0.60116	0.60711	0.60564	0.58609	0.58609	0.58609	0.58609	0.58609	0.58609	0.58609	0.58609	0.58609	0.58609	0.59665	0.21565	0.20844	0.20982	0.20982	0.20706	0.20706	0.00142	0.00142	0.00142	0.00142	0.00142
Gruber_IIa2_454_9_EU012453	0.59401	0.59252	0.59252	0.59401	0.59252	0.59252	0.59252	0.59252	0.597	0.597	0.59401	0.59401	0.60253	0.60253	0.60691	0.60543	0.60543	0.60543	0.60543	0.60988	0.60543	0.6084	0.61139	0.60691	0.60543	0.61138	0.60991	0.59036	0.59036	0.59036	0.59036	0.59036	0.59036	0.59036	0.59036	0.59036	0.59036	0.60092	0.21992	0.21271	0.21409	0.21409	0.21133	0.21133	0.00569	0.00569	0.00569	0.00569	0.00569
Gruber_IIa2_454_3_EU012452	0.59403	0.59254	0.59254	0.59403	0.59254	0.59254	0.59254	0.59254	0.59702	0.59702	0.59403	0.59403	0.60255	0.60255	0.60693	0.60545	0.60545	0.60545	0.60545	0.6099	0.60545	0.60842	0.61141	0.60693	0.60545	0.6114	0.60993	0.59038	0.59038	0.59038	0.59038	0.59038	0.59038	0.59038	0.59038	0.59038	0.59038	0.60094	0.21994	0.21273	0.21411	0.21411	0.21135	0.21135	0.00571	0.00571	0.00571	0.00571	0.00571
Gruber_IIa2_454_10_EU012454	0.58974	0.58825	0.58825	0.58974	0.58825	0.58825	0.58825	0.58825	0.59273	0.59273	0.58974	0.58974	0.59826	0.59826	0.60264	0.60116	0.60116	0.60116	0.60116	0.60561	0.60116	0.60413	0.60712	0.60264	0.60116	0.60711	0.60564	0.58609	0.58609	0.58609	0.58609	0.58609	0.58609	0.58609	0.58609	0.58609	0.58609	0.59665	0.21565	0.20844	0.20982	0.20982	0.20706	0.20706	0.00142	0.00142	0.00142	0.00142	0.00142
Gruber_IIa2_0019_DS_FM866154	0.58974	0.58825	0.58825	0.58974	0.58825	0.58825	0.58825	0.58825	0.59273	0.59273	0.58974	0.58974	0.59826	0.59826	0.60264	0.60116	0.60116	0.60116	0.60116	0.60561	0.60116	0.60413	0.60712	0.60264	0.60116	0.60711	0.60564	0.58609	0.58609	0.58609	0.58609	0.58609	0.58609	0.58609	0.58609	0.58609	0.58609	0.59665	0.21565	0.20844	0.20982	0.20982	0.20706	0.20706	0.00142	0.00142	0.00142	0.00142	0.00142
Gruber_IIa1_0216_DS_FM866173	0.58974	0.58825	0.58825	0.58974	0.58825	0.58825	0.58825	0.58825	0.59273	0.59273	0.58974	0.58974	0.59826	0.59826	0.60264	0.60116	0.60116	0.60116	0.60116	0.60561	0.60116	0.60413	0.60712	0.60264	0.60116	0.60711	0.60564	0.58609	0.58609	0.58609	0.58609	0.58609	0.58609	0.58609	0.58609	0.58609	0.58609	0.59665	0.21565	0.20844	0.20982	0.20982	0.20706	0.20706	0.00142	0.00142	0.00142	0.00142	0.00142
Gruber_IIa2_0168_DS_FM866161	0.58974	0.58825	0.58825	0.58974	0.58825	0.58825	0.58825	0.58825	0.59273	0.59273	0.58974	0.58974	0.59826	0.59826	0.60264	0.60116	0.60116	0.60116	0.60116	0.60561	0.60116	0.60413	0.60712	0.60264	0.60116	0.60711	0.60564	0.58609	0.58609	0.58609	0.58609	0.58609	0.58609	0.58609	0.58609	0.58609	0.58609	0.59665	0.21565	0.20844	0.20982	0.20982	0.20706	0.20706	0.00142	0.00142	0.00142	0.00142	0.00142
Gruber_IIa2_0186_DS_FM866168	0.58974	0.58825	0.58825	0.58974	0.58825	0.58825	0.58825	0.58825	0.59273	0.59273	0.58974	0.58974	0.59826	0.59826	0.60264	0.60116	0.60116	0.60116	0.60116	0.60561	0.60116	0.60413	0.60712	0.60264	0.60116	0.60711	0.60564	0.58609	0.58609	0.58609	0.58609	0.58609	0.58609	0.58609	0.58609	0.58609	0.58609	0.59665	0.21565	0.20844	0.20982	0.20982	0.20706	0.20706	0.00142	0.00142	0.00142	0.00142	0.00142
Gruber_IIa_37_19_EU012477	0.58974	0.58825	0.58825	0.58974	0.58825	0.58825	0.58825	0.58825	0.59273	0.59273	0.58974	0.58974	0.59826	0.59826	0.60264	0.60116	0.60116	0.60116	0.60116	0.60561	0.60116	0.60413	0.60712	0.60264	0.60116	0.60711	0.60564	0.58609	0.58609	0.58609	0.58609	0.58609	0.58609	0.58609	0.58609	0.58609	0.58609	0.59665	0.21565	0.20844	0.20982	0.20982	0.20706	0.20706	0.00142	0.00142	0.00142	0.00142	0.00142
Gruber_IIa_33_13_EU012472	0.59116	0.58967	0.58967	0.59116	0.58967	0.58967	0.58967	0.58967	0.59415	0.59415	0.59116	0.59116	0.59968	0.59968	0.60406	0.60258	0.60258	0.60258	0.60258	0.60703	0.60258	0.60555	0.60854	0.60406	0.60258	0.60853	0.60706	0.58751	0.58751	0.58751	0.58751	0.58751	0.58751	0.58751	0.58751	0.58751	0.58751	0.59807	0.21707	0.20986	0.21124	0.21124	0.20848	0.20848	0.00284	0.00284	0.00284	0.00284	0.00284
Gruber_IIa_46_22_EU012480	0.59116	0.58967	0.58967	0.59116	0.58967	0.58967	0.58967	0.58967	0.59415	0.59415	0.59116	0.59116	0.59968	0.59968	0.60406	0.60258	0.60258	0.60258	0.60258	0.60703	0.60258	0.60555	0.60854	0.60406	0.60258	0.60853	0.60706	0.58751	0.58751	0.58751	0.58751	0.58751	0.58751	0.58751	0.58751	0.58751	0.58751	0.59807	0.21707	0.20986	0.21124	0.21124	0.20848	0.20848	0.00284	0.00284	0.00284	0.00284	0.00284
Gruber_IIa_24_1_EU012466	0.58974	0.58825	0.58825	0.58974	0.58825	0.58825	0.58825	0.58825	0.59273	0.59273	0.58974	0.58974	0.59826	0.59826	0.60264	0.60116	0.60116	0.60116	0.60116	0.60561	0.60116	0.60413	0.60712	0.60264	0.60116	0.60711	0.60564	0.58609	0.58609	0.58609	0.58609	0.58609	0.58609	0.58609	0.58609	0.58609	0.58609	0.59665	0.21565	0.20844	0.20982	0.20982	0.20706	0.20706	0.00142	0.00142	0.00142	0.00142	0.00142
Gruber_IIa_37_20_EU012478	0.59257	0.59108	0.59108	0.59257	0.59108	0.59108	0.59108	0.59108	0.59556	0.59556	0.59257	0.59257	0.60109	0.60109	0.60547	0.60399	0.60399	0.60399	0.60399	0.60844	0.60399	0.60696	0.60995	0.60547	0.60399	0.60994	0.60847	0.58892	0.58892	0.58892	0.58892	0.58892	0.58892	0.58892	0.58892	0.58892	0.58892	0.59948	0.21848	0.21127	0.21265	0.21265	0.20989	0.20989	0.00425	0.00425	0.00425	0.00425	0.00425
Gruber_IIa_24_2_EU012467	0.59542	0.59393	0.59393	0.59542	0.59393	0.59393	0.59393	0.59393	0.59841	0.59841	0.59542	0.59542	0.60394	0.60394	0.60832	0.60684	0.60684	0.60684	0.60684	0.61129	0.60684	0.60981	0.6128	0.60832	0.60684	0.61279	0.61132	0.59177	0.59177	0.59177	0.59177	0.59177	0.59177	0.59177	0.59177	0.59177	0.59177	0.60233	0.22133	0.21412	0.2155	0.2155	0.21274	0.21274	0.0071	0.0071	0.0071	0.0071	0.0071
Gruber_IIa_46_24_EU012481	0.59116	0.58967	0.58967	0.59116	0.58967	0.58967	0.58967	0.58967	0.59415	0.59415	0.59116	0.59116	0.59968	0.59968	0.60406	0.60258	0.60258	0.60258	0.60258	0.60703	0.60258	0.60555	0.60854	0.60406	0.60258	0.60853	0.60706	0.58751	0.58751	0.58751	0.58751	0.58751	0.58751	0.58751	0.58751	0.58751	0.58751	0.59807	0.21707	0.20986	0.21124	0.21124	0.20848	0.20848	0.00284	0.00284	0.00284	0.00284	0.00284
Gruber_IIa_37_18_EU012476	0.59399	0.5925	0.5925	0.59399	0.5925	0.5925	0.5925	0.5925	0.59698	0.59698	0.59399	0.59399	0.60251	0.60251	0.60689	0.60541	0.60541	0.60541	0.60541	0.60986	0.60541	0.60838	0.61137	0.60689	0.60541	0.61136	0.60989	0.59034	0.59034	0.59034	0.59034	0.59034	0.59034	0.59034	0.59034	0.59034	0.59034	0.6009	0.2199	0.21269	0.21407	0.21407	0.21131	0.21131	0.00567	0.00567	0.00567	0.00567	0.00567
Gruber_IIa_46_21_EU012479	0.59543	0.59394	0.59394	0.59543	0.59394	0.59394	0.59394	0.59394	0.59842	0.59842	0.59543	0.59543	0.60395	0.60395	0.60833	0.60685	0.60685	0.60685	0.60685	0.6113	0.60685	0.60982	0.61281	0.60833	0.60685	0.6128	0.61133	0.59178	0.59178	0.59178	0.59178	0.59178	0.59178	0.59178	0.59178	0.59178	0.59178	0.60234	0.22134	0.21413	0.21551	0.21551	0.21275	0.21275	0.00711	0.00711	0.00711	0.00711	0.00711
Gruber_IIa_55_27_EU012483	0.58974	0.58825	0.58825	0.58974	0.58825	0.58825	0.58825	0.58825	0.59273	0.59273	0.58974	0.58974	0.59826	0.59826	0.60264	0.60116	0.60116	0.60116	0.60116	0.60561	0.60116	0.60413	0.60712	0.60264	0.60116	0.60711	0.60564	0.58609	0.58609	0.58609	0.58609	0.58609	0.58609	0.58609	0.58609	0.58609	0.58609	0.59665	0.21565	0.20844	0.20982	0.20982	0.20706	0.20706	0.00142	0.00142	0.00142	0.00142	0.00142
Gruber_IIa_34_14_EU012475	0.59257	0.59108	0.59108	0.59257	0.59108	0.59108	0.59108	0.59108	0.59556	0.59556	0.59257	0.59257	0.60109	0.60109	0.60547	0.60399	0.60399	0.60399	0.60399	0.60844	0.60399	0.60696	0.60995	0.60547	0.60399	0.60994	0.60847	0.58892	0.58892	0.58892	0.58892	0.58892	0.58892	0.58892	0.58892	0.58892	0.58892	0.59948	0.21848	0.21127	0.21265	0.21265	0.20989	0.20989	0.00425	0.00425	0.00425	0.00425	0.00425
Gruber_IIa_23_9_EU012463	0.59543	0.59394	0.59394	0.59543	0.59394	0.59394	0.59394	0.59394	0.59842	0.59842	0.59543	0.59543	0.60395	0.60395	0.60833	0.60685	0.60685	0.60685	0.60685	0.6113	0.60685	0.60982	0.61281	0.60833	0.60685	0.6128	0.61133	0.59178	0.59178	0.59178	0.59178	0.59178	0.59178	0.59178	0.59178	0.59178	0.59178	0.60234	0.22134	0.21413	0.21551	0.21551	0.21275	0.21275	0.00711	0.00711	0.00711	0.00711	0.00711
Gruber_IIa_CA-G_rub3B_NA_AF102230	0.58974	0.58825	0.58825	0.58974	0.58825	0.58825	0.58825	0.58825	0.59273	0.59273	0.58974	0.58974	0.59826	0.59826	0.60264	0.60116	0.60116	0.60116	0.60116	0.60561	0.60116	0.60413	0.60712	0.60264	0.60116	0.60711	0.60564	0.58609	0.58609	0.58609	0.58609	0.58609	0.58609	0.58609	0.58609	0.58609	0.58609	0.59665	0.21565	0.20844	0.20982	0.20982	0.20706	0.20706	0.00142	0.00142	0.00142	0.00142	0.00142
Gruber_IIa_34_13_EU012474	0.59258	0.59109	0.59109	0.59258	0.59109	0.59109	0.59109	0.59109	0.59557	0.59557	0.59258	0.59258	0.6011	0.6011	0.60548	0.604	0.604	0.604	0.604	0.60845	0.604	0.60697	0.60996	0.60548	0.604	0.60995	0.60848	0.58893	0.58893	0.58893	0.58893	0.58893	0.58893	0.58893	0.58893	0.58893	0.58893	0.59949	0.21849	0.21128	0.21266	0.21266	0.2099	0.2099	0.00426	0.00426	0.00426	0.00426	0.00426
Gruber_IIa_33_14_EU012473	0.58974	0.58825	0.58825	0.58974	0.58825	0.58825	0.58825	0.58825	0.59273	0.59273	0.58974	0.58974	0.59826	0.59826	0.60264	0.60116	0.60116	0.60116	0.60116	0.60561	0.60116	0.60413	0.60712	0.60264	0.60116	0.60711	0.60564	0.58609	0.58609	0.58609	0.58609	0.58609	0.58609	0.58609	0.58609	0.58609	0.58609	0.59665	0.21565	0.20844	0.20982	0.20982	0.20706	0.20706	0.00142	0.00142	0.00142	0.00142	0.00142
Gruber_IIa_23_10_EU012464	0.58974	0.58825	0.58825	0.58974	0.58825	0.58825	0.58825	0.58825	0.59273	0.59273	0.58974	0.58974	0.59826	0.59826	0.60264	0.60116	0.60116	0.60116	0.60116	0.60561	0.60116	0.60413	0.60712	0.60264	0.60116	0.60711	0.60564	0.58609	0.58609	0.58609	0.58609	0.58609	0.58609	0.58609	0.58609	0.58609	0.58609	0.59665	0.21565	0.20844	0.20982	0.20982	0.20706	0.20706	0.00142	0.00142	0.00142	0.00142	0.00142
Gruber_IIa_23_11_EU012465	0.58974	0.58825	0.58825	0.58974	0.58825	0.58825	0.58825	0.58825	0.59273	0.59273	0.58974	0.58974	0.59826	0.59826	0.60264	0.60116	0.60116	0.60116	0.60116	0.60561	0.60116	0.60413	0.60712	0.60264	0.60116	0.60711	0.60564	0.58609	0.58609	0.58609	0.58609	0.58609	0.58609	0.58609	0.58609	0.58609	0.58609	0.59665	0.21565	0.20844	0.20982	0.20982	0.20706	0.20706	0.00142	0.00142	0.00142	0.00142	0.00142
Gruber_IIa_55_26_EU012482	0.58974	0.58825	0.58825	0.58974	0.58825	0.58825	0.58825	0.58825	0.59273	0.59273	0.58974	0.58974	0.59826	0.59826	0.60264	0.60116	0.60116	0.60116	0.60116	0.60561	0.60116	0.60413	0.60712	0.60264	0.60116	0.60711	0.60564	0.58609	0.58609	0.58609	0.58609	0.58609	0.58609	0.58609	0.58609	0.58609	0.58609	0.59665	0.21565	0.20844	0.20982	0.20982	0.20706	0.20706	0.00142	0.00142	0.00142	0.00142	0.00142
Gruber_IIa_55_28_EU012484	0.58974	0.58825	0.58825	0.58974	0.58825	0.58825	0.58825	0.58825	0.59273	0.59273	0.58974	0.58974	0.59826	0.59826	0.60264	0.60116	0.60116	0.60116	0.60116	0.60561	0.60116	0.60413	0.60712	0.60264	0.60116	0.60711	0.60564	0.58609	0.58609	0.58609	0.58609	0.58609	0.58609	0.58609	0.58609	0.58609	0.58609	0.59665	0.21565	0.20844	0.20982	0.20982	0.20706	0.20706	0.00142	0.00142	0.00142	0.00142	0.00142
		intra genomic
	median	0.00595
	min	0.00149
	max	0.00893
	1Q	0.00437
	3Q	0.00711
[truncated: 37 more columns]

## Sheet: patristic litterature
	Gruber_Ia_10_4_EU012458	Gruber_Ia_0157_DS_FM866126	Gruber_Ia_56_31_EU012487	Gruber_Ia_OKI-2_2_AB468885	Gruber_Ia_10_3_EU012457	Gruber_Ia_466_8_EU012455	Gruber_Ib1_NA_NA_Z69599	Gruber_Ib2_31_12_EU012471	Gruber_Ib2_13_5_EU012459	Gruber_Ib2_13_7_EU012461	Gruber_Ib2_27_6_EU012469	Gruber_Ib2_31_10_EU012470	Gruber_pink_0008_DS_FM865980	Gruber_pink_B242_B242-4_Z83966	Gconglobatus_U_PR11_PR11001_Z83967	Gconglobatus_U_NA_NA_U80790	Gconglobatus_U_OKI-1_1_AB263465	Gconglobatus_U_OKI-2_1_AB263466	Gruber_IIa1_0211_DS_FM866169	Gruber_IIa2_0167_DS_FM866160	Gruber_IIa2_454_9_EU012453	Gruber_IIa2_454_3_EU012452	Gruber_IIa_37_19_EU012477	Gruber_IIa_33_13_EU012472	Gruber_IIa_46_22_EU012480	Gruber_IIa_37_20_EU012478	Gruber_IIa_24_2_EU012467	Gruber_IIa_46_24_EU012481	Gruber_IIa_37_18_EU012476	Gruber_IIa_46_21_EU012479	Gruber_IIa_34_14_EU012475	Gruber_IIa_23_9_EU012463	Gruber_IIa_34_13_EU012474
Gruber_Ia_10_4_EU012458	0	0.00149	0.00298	0.00597	0.00298	0.00298	0.0453	0.04968	0.0482	0.05265	0.05415	0.05268	0.13621	0.14677	0.51383	0.50662	0.508	0.50524	0.58832	0.58974	0.59401	0.59403	0.58974	0.59116	0.59116	0.59257	0.59542	0.59116	0.59399	0.59543	0.59257	0.59543	0.59258
Gruber_Ia_0157_DS_FM866126	0.00149	0	0.00149	0.00448	0.00149	0.00149	0.04381	0.04819	0.04671	0.05116	0.05266	0.05119	0.13472	0.14528	0.51234	0.50513	0.50651	0.50375	0.58683	0.58825	0.59252	0.59254	0.58825	0.58967	0.58967	0.59108	0.59393	0.58967	0.5925	0.59394	0.59108	0.59394	0.59109
Gruber_Ia_56_31_EU012487	0.00298	0.00149	0	0.00597	0.00298	0.00298	0.0453	0.04968	0.0482	0.05265	0.05415	0.05268	0.13621	0.14677	0.51383	0.50662	0.508	0.50524	0.58832	0.58974	0.59401	0.59403	0.58974	0.59116	0.59116	0.59257	0.59542	0.59116	0.59399	0.59543	0.59257	0.59543	0.59258
Gruber_Ia_OKI-2_2_AB468885	0.00597	0.00448	0.00597	0	0.00597	0.00597	0.04829	0.05267	0.05119	0.05564	0.05714	0.05567	0.1392	0.14976	0.51682	0.50961	0.51099	0.50823	0.59131	0.59273	0.597	0.59702	0.59273	0.59415	0.59415	0.59556	0.59841	0.59415	0.59698	0.59842	0.59556	0.59842	0.59557
Gruber_Ia_10_3_EU012457	0.00298	0.00149	0.00298	0.00597	0	0.00298	0.0453	0.04968	0.0482	0.05265	0.05415	0.05268	0.13621	0.14677	0.51383	0.50662	0.508	0.50524	0.58832	0.58974	0.59401	0.59403	0.58974	0.59116	0.59116	0.59257	0.59542	0.59116	0.59399	0.59543	0.59257	0.59543	0.59258
Gruber_Ia_466_8_EU012455	0.00298	0.00149	0.00298	0.00597	0.00298	0	0.0453	0.04968	0.0482	0.05265	0.05415	0.05268	0.13621	0.14677	0.51383	0.50662	0.508	0.50524	0.58832	0.58974	0.59401	0.59403	0.58974	0.59116	0.59116	0.59257	0.59542	0.59116	0.59399	0.59543	0.59257	0.59543	0.59258
Gruber_Ib1_PR22_U_Z83965	0.0453	0.04381	0.0453	0.04829	0.0453	0.0453	0	0.0233	0.02182	0.02627	0.02777	0.0263	0.14473	0.15529	0.52235	0.51514	0.51652	0.51376	0.59684	0.59826	0.60253	0.60255	0.59826	0.59968	0.59968	0.60109	0.60394	0.59968	0.60251	0.60395	0.60109	0.60395	0.6011
Gruber_Ib2_31_12_EU012471	0.04968	0.04819	0.04968	0.05267	0.04968	0.04968	0.0233	0	0.00148	0.00593	0.00743	0.00596	0.14911	0.15967	0.52673	0.51952	0.5209	0.51814	0.60122	0.60264	0.60691	0.60693	0.60264	0.60406	0.60406	0.60547	0.60832	0.60406	0.60689	0.60833	0.60547	0.60833	0.60548
Gruber_Ib2_13_5_EU012459	0.0482	0.04671	0.0482	0.05119	0.0482	0.0482	0.02182	0.00148	0	0.00445	0.00595	0.00448	0.14763	0.15819	0.52525	0.51804	0.51942	0.51666	0.59974	0.60116	0.60543	0.60545	0.60116	0.60258	0.60258	0.60399	0.60684	0.60258	0.60541	0.60685	0.60399	0.60685	0.604
Gruber_Ib2_13_7_EU012461	0.05265	0.05116	0.05265	0.05564	0.05265	0.05265	0.02627	0.00593	0.00445	0	0.0104	0.00893	0.15208	0.16264	0.5297	0.52249	0.52387	0.52111	0.60419	0.60561	0.60988	0.6099	0.60561	0.60703	0.60703	0.60844	0.61129	0.60703	0.60986	0.6113	0.60844	0.6113	0.60845
Gruber_Ib2_27_6_EU012469	0.05415	0.05266	0.05415	0.05714	0.05415	0.05415	0.02777	0.00743	0.00595	0.0104	0	0.01043	0.15358	0.16414	0.5312	0.52399	0.52537	0.52261	0.60569	0.60711	0.61138	0.6114	0.60711	0.60853	0.60853	0.60994	0.61279	0.60853	0.61136	0.6128	0.60994	0.6128	0.60995
Gruber_Ib2_31_10_EU012470	0.05268	0.05119	0.05268	0.05567	0.05268	0.05268	0.0263	0.00596	0.00448	0.00893	0.01043	0	0.15211	0.16267	0.52973	0.52252	0.5239	0.52114	0.60422	0.60564	0.60991	0.60993	0.60564	0.60706	0.60706	0.60847	0.61132	0.60706	0.60989	0.61133	0.60847	0.61133	0.60848
Gruber_pink_0008_DS_FM865980	0.13621	0.13472	0.13621	0.1392	0.13621	0.13621	0.14473	0.14911	0.14763	0.15208	0.15358	0.15211	0	0.01056	0.51018	0.50297	0.50435	0.50159	0.58467	0.58609	0.59036	0.59038	0.58609	0.58751	0.58751	0.58892	0.59177	0.58751	0.59034	0.59178	0.58892	0.59178	0.58893
Gruber_pink_B242_B242-4_Z83966	0.14677	0.14528	0.14677	0.14976	0.14677	0.14677	0.15529	0.15967	0.15819	0.16264	0.16414	0.16267	0.01056	0	0.52074	0.51353	0.51491	0.51215	0.59523	0.59665	0.60092	0.60094	0.59665	0.59807	0.59807	0.59948	0.60233	0.59807	0.6009	0.60234	0.59948	0.60234	0.59949
Gconglobatus_U_PR11_PR11001_Z83967	0.51383	0.51234	0.51383	0.51682	0.51383	0.51383	0.52235	0.52673	0.52525	0.5297	0.5312	0.52973	0.51018	0.52074	0	0.01823	0.01961	0.01685	0.21423	0.21565	0.21992	0.21994	0.21565	0.21707	0.21707	0.21848	0.22133	0.21707	0.2199	0.22134	0.21848	0.22134	0.21849
Gconglobatus_U_NA_NA_U80790	0.50662	0.50513	0.50662	0.50961	0.50662	0.50662	0.51514	0.51952	0.51804	0.52249	0.52399	0.52252	0.50297	0.51353	0.01823	0	0.00962	0.00686	0.20702	0.20844	0.21271	0.21273	0.20844	0.20986	0.20986	0.21127	0.21412	0.20986	0.21269	0.21413	0.21127	0.21413	0.21128
Gconglobatus_U_OKI-1_1_AB263465	0.508	0.50651	0.508	0.51099	0.508	0.508	0.51652	0.5209	0.51942	0.52387	0.52537	0.5239	0.50435	0.51491	0.01961	0.00962	0	0.00824	0.2084	0.20982	0.21409	0.21411	0.20982	0.21124	0.21124	0.21265	0.2155	0.21124	0.21407	0.21551	0.21265	0.21551	0.21266
Gconglobatus_U_OKI-2_1_AB263466	0.50524	0.50375	0.50524	0.50823	0.50524	0.50524	0.51376	0.51814	0.51666	0.52111	0.52261	0.52114	0.50159	0.51215	0.01685	0.00686	0.00824	0	0.20564	0.20706	0.21133	0.21135	0.20706	0.20848	0.20848	0.20989	0.21274	0.20848	0.21131	0.21275	0.20989	0.21275	0.2099
Gruber_IIa1_0211_DS_FM866169	0.58832	0.58683	0.58832	0.59131	0.58832	0.58832	0.59684	0.60122	0.59974	0.60419	0.60569	0.60422	0.58467	0.59523	0.21423	0.20702	0.2084	0.20564	0	0.00142	0.00569	0.00571	0.00142	0.00284	0.00284	0.00425	0.0071	0.00284	0.00567	0.00711	0.00425	0.00711	0.00426
Gruber_IIa2_0167_DS_FM866160	0.58974	0.58825	0.58974	0.59273	0.58974	0.58974	0.59826	0.60264	0.60116	0.60561	0.60711	0.60564	0.58609	0.59665	0.21565	0.20844	0.20982	0.20706	0.00142	0	0.00427	0.00429	0.00284	0.00426	0.00426	0.00567	0.00852	0.00426	0.00709	0.00853	0.00567	0.00853	0.00568
Gruber_IIa2_454_9_EU012453	0.59401	0.59252	0.59401	0.597	0.59401	0.59401	0.60253	0.60691	0.60543	0.60988	0.61138	0.60991	0.59036	0.60092	0.21992	0.21271	0.21409	0.21133	0.00569	0.00427	0	0.00856	0.00711	0.00853	0.00853	0.00994	0.01279	0.00853	0.01136	0.0128	0.00994	0.0128	0.00995
Gruber_IIa2_454_3_EU012452	0.59403	0.59254	0.59403	0.59702	0.59403	0.59403	0.60255	0.60693	0.60545	0.6099	0.6114	0.60993	0.59038	0.60094	0.21994	0.21273	0.21411	0.21135	0.00571	0.00429	0.00856	0	0.00713	0.00855	0.00855	0.00996	0.01281	0.00855	0.01138	0.01282	0.00996	0.01282	0.00997
Gruber_IIa_37_19_EU012477	0.58974	0.58825	0.58974	0.59273	0.58974	0.58974	0.59826	0.60264	0.60116	0.60561	0.60711	0.60564	0.58609	0.59665	0.21565	0.20844	0.20982	0.20706	0.00142	0.00284	0.00711	0.00713	0	0.00142	0.00142	0.00283	0.00568	0.00142	0.00425	0.00569	0.00283	0.00569	0.00284
Gruber_IIa_33_13_EU012472	0.59116	0.58967	0.59116	0.59415	0.59116	0.59116	0.59968	0.60406	0.60258	0.60703	0.60853	0.60706	0.58751	0.59807	0.21707	0.20986	0.21124	0.20848	0.00284	0.00426	0.00853	0.00855	0.00142	0	0.00284	0.00425	0.0071	0.00284	0.00567	0.00711	0.00425	0.00711	0.00426
Gruber_IIa_46_22_EU012480	0.59116	0.58967	0.59116	0.59415	0.59116	0.59116	0.59968	0.60406	0.60258	0.60703	0.60853	0.60706	0.58751	0.59807	0.21707	0.20986	0.21124	0.20848	0.00284	0.00426	0.00853	0.00855	0.00142	0.00284	0	0.00425	0.0071	0.00284	0.00567	0.00711	0.00425	0.00711	0.00426
Gruber_IIa_37_20_EU012478	0.59257	0.59108	0.59257	0.59556	0.59257	0.59257	0.60109	0.60547	0.60399	0.60844	0.60994	0.60847	0.58892	0.59948	0.21848	0.21127	0.21265	0.20989	0.00425	0.00567	0.00994	0.00996	0.00283	0.00425	0.00425	0	0.00851	0.00425	0.00708	0.00852	0.00566	0.00852	0.00567
Gruber_IIa_24_2_EU012467	0.59542	0.59393	0.59542	0.59841	0.59542	0.59542	0.60394	0.60832	0.60684	0.61129	0.61279	0.61132	0.59177	0.60233	0.22133	0.21412	0.2155	0.21274	0.0071	0.00852	0.01279	0.01281	0.00568	0.0071	0.0071	0.00851	0	0.0071	0.00993	0.01137	0.00851	0.01137	0.00852
Gruber_IIa_46_24_EU012481	0.59116	0.58967	0.59116	0.59415	0.59116	0.59116	0.59968	0.60406	0.60258	0.60703	0.60853	0.60706	0.58751	0.59807	0.21707	0.20986	0.21124	0.20848	0.00284	0.00426	0.00853	0.00855	0.00142	0.00284	0.00284	0.00425	0.0071	0	0.00567	0.00711	0.00425	0.00711	0.00426
Gruber_IIa_37_18_EU012476	0.59399	0.5925	0.59399	0.59698	0.59399	0.59399	0.60251	0.60689	0.60541	0.60986	0.61136	0.60989	0.59034	0.6009	0.2199	0.21269	0.21407	0.21131	0.00567	0.00709	0.01136	0.01138	0.00425	0.00567	0.00567	0.00708	0.00993	0.00567	0	0.00994	0.00708	0.00994	0.00709
Gruber_IIa_46_21_EU012479	0.59543	0.59394	0.59543	0.59842	0.59543	0.59543	0.60395	0.60833	0.60685	0.6113	0.6128	0.61133	0.59178	0.60234	0.22134	0.21413	0.21551	0.21275	0.00711	0.00853	0.0128	0.01282	0.00569	0.00711	0.00711	0.00852	0.01137	0.00711	0.00994	0	0.00852	0.01138	0.00853
Gruber_IIa_34_14_EU012475	0.59257	0.59108	0.59257	0.59556	0.59257	0.59257	0.60109	0.60547	0.60399	0.60844	0.60994	0.60847	0.58892	0.59948	0.21848	0.21127	0.21265	0.20989	0.00425	0.00567	0.00994	0.00996	0.00283	0.00425	0.00425	0.00566	0.00851	0.00425	0.00708	0.00852	0	0.00852	0.00567
Gruber_IIa_23_9_EU012463	0.59543	0.59394	0.59543	0.59842	0.59543	0.59543	0.60395	0.60833	0.60685	0.6113	0.6128	0.61133	0.59178	0.60234	0.22134	0.21413	0.21551	0.21275	0.00711	0.00853	0.0128	0.01282	0.00569	0.00711	0.00711	0.00852	0.01137	0.00711	0.00994	0.01138	0.00852	0	0.00853
Gruber_IIa_34_13_EU012474	0.59258	0.59109	0.59258	0.59557	0.59258	0.59258	0.6011	0.60548	0.604	0.60845	0.60995	0.60848	0.58893	0.59949	0.21849	0.21128	0.21266	0.2099	0.00426	0.00568	0.00995	0.00997	0.00284	0.00426	0.00426	0.00567	0.00852	0.00426	0.00709	0.00853	0.00567	0.00853	0
		between species	within species
	median	0.52324	0.00594
	min	0.00142	0.00142
	max	0.6128	0.01961
	1Q	0.16264	0.00425
	3Q	0.59665	0.00851

## Sheet: ABGD-GMYC
	Gruber_Ia_10_4_EU012458	Gruber_Ia_0157_DS_FM866126	Gruber_Ia_56_31_EU012487	Gruber_Ia_OKI-2_2_AB468885	Gruber_Ia_10_3_EU012457	Gruber_Ia_466_8_EU012455	Gruber_Ib1_NA_NA_Z69599	Gruber_Ib2_31_12_EU012471	Gruber_Ib2_13_5_EU012459	Gruber_Ib2_13_7_EU012461	Gruber_U_OKI-1_4_AB468884	Gruber_U_OKI-1_3_AB468883	Gruber_U_OKI-1_2_AB468882	Gruber_Ib2_27_6_EU012469	Gruber_Ib2_31_10_EU012470	Gruber_pink_0008_DS_FM865980	Gruber_pink_B242_B242-4_Z83966	Gconglobatus_U_PR11_PR11001_Z83967	Gconglobatus_U_NA_NA_U80790	Gconglobatus_U_OKI-1_1_AB263465	Gconglobatus_U_OKI-2_1_AB263466	Gruber_IIa1_0211_DS_FM866169	Gruber_IIa2_0167_DS_FM866160	Gruber_IIa2_454_9_EU012453	Gruber_IIa2_454_3_EU012452	Gruber_IIa_37_19_EU012477	Gruber_IIa_33_13_EU012472	Gruber_IIa_46_22_EU012480	Gruber_IIa_37_20_EU012478	Gruber_IIa_24_2_EU012467	Gruber_IIa_46_24_EU012481	Gruber_IIa_37_18_EU012476	Gruber_IIa_46_21_EU012479	Gruber_IIa_34_14_EU012475	Gruber_IIa_23_9_EU012463	Gruber_IIa_34_13_EU012474
Gruber_Ia_10_4_EU012458	0	0.00149	0.00298	0.00597	0.00298	0.00298	0.0453	0.04968	0.0482	0.05265	0.05117	0.05416	0.04968	0.05415	0.05268	0.13621	0.14677	0.51383	0.50662	0.508	0.50524	0.58832	0.58974	0.59401	0.59403	0.58974	0.59116	0.59116	0.59257	0.59542	0.59116	0.59399	0.59543	0.59257	0.59543	0.59258
Gruber_Ia_0157_DS_FM866126	0.00149	0	0.00149	0.00448	0.00149	0.00149	0.04381	0.04819	0.04671	0.05116	0.04968	0.05267	0.04819	0.05266	0.05119	0.13472	0.14528	0.51234	0.50513	0.50651	0.50375	0.58683	0.58825	0.59252	0.59254	0.58825	0.58967	0.58967	0.59108	0.59393	0.58967	0.5925	0.59394	0.59108	0.59394	0.59109
Gruber_Ia_56_31_EU012487	0.00298	0.00149	0	0.00597	0.00298	0.00298	0.0453	0.04968	0.0482	0.05265	0.05117	0.05416	0.04968	0.05415	0.05268	0.13621	0.14677	0.51383	0.50662	0.508	0.50524	0.58832	0.58974	0.59401	0.59403	0.58974	0.59116	0.59116	0.59257	0.59542	0.59116	0.59399	0.59543	0.59257	0.59543	0.59258
Gruber_Ia_OKI-2_2_AB468885	0.00597	0.00448	0.00597	0	0.00597	0.00597	0.04829	0.05267	0.05119	0.05564	0.05416	0.05715	0.05267	0.05714	0.05567	0.1392	0.14976	0.51682	0.50961	0.51099	0.50823	0.59131	0.59273	0.597	0.59702	0.59273	0.59415	0.59415	0.59556	0.59841	0.59415	0.59698	0.59842	0.59556	0.59842	0.59557
Gruber_Ia_10_3_EU012457	0.00298	0.00149	0.00298	0.00597	0	0.00298	0.0453	0.04968	0.0482	0.05265	0.05117	0.05416	0.04968	0.05415	0.05268	0.13621	0.14677	0.51383	0.50662	0.508	0.50524	0.58832	0.58974	0.59401	0.59403	0.58974	0.59116	0.59116	0.59257	0.59542	0.59116	0.59399	0.59543	0.59257	0.59543	0.59258
Gruber_Ia_466_8_EU012455	0.00298	0.00149	0.00298	0.00597	0.00298	0	0.0453	0.04968	0.0482	0.05265	0.05117	0.05416	0.04968	0.05415	0.05268	0.13621	0.14677	0.51383	0.50662	0.508	0.50524	0.58832	0.58974	0.59401	0.59403	0.58974	0.59116	0.59116	0.59257	0.59542	0.59116	0.59399	0.59543	0.59257	0.59543	0.59258
Gruber_Ib_PR22_U_Z83965	0.0453	0.04381	0.0453	0.04829	0.0453	0.0453	0	0.0233	0.02182	0.02627	0.02479	0.02778	0.0233	0.02777	0.0263	0.14473	0.15529	0.52235	0.51514	0.51652	0.51376	0.59684	0.59826	0.60253	0.60255	0.59826	0.59968	0.59968	0.60109	0.60394	0.59968	0.60251	0.60395	0.60109	0.60395	0.6011
Gruber_Ib_31_12_EU012471	0.04968	0.04819	0.04968	0.05267	0.04968	0.04968	0.0233	0	0.00148	0.00593	0.00445	0.00744	0.00296	0.00743	0.00596	0.14911	0.15967	0.52673	0.51952	0.5209	0.51814	0.60122	0.60264	0.60691	0.60693	0.60264	0.60406	0.60406	0.60547	0.60832	0.60406	0.60689	0.60833	0.60547	0.60833	0.60548
Gruber_Ib_13_5_EU012459	0.0482	0.04671	0.0482	0.05119	0.0482	0.0482	0.02182	0.00148	0	0.00445	0.00297	0.00596	0.00148	0.00595	0.00448	0.14763	0.15819	0.52525	0.51804	0.51942	0.51666	0.59974	0.60116	0.60543	0.60545	0.60116	0.60258	0.60258	0.60399	0.60684	0.60258	0.60541	0.60685	0.60399	0.60685	0.604
Gruber_Ib_13_7_EU012461	0.05265	0.05116	0.05265	0.05564	0.05265	0.05265	0.02627	0.00593	0.00445	0	0.00742	0.01041	0.00593	0.0104	0.00893	0.15208	0.16264	0.5297	0.52249	0.52387	0.52111	0.60419	0.60561	0.60988	0.6099	0.60561	0.60703	0.60703	0.60844	0.61129	0.60703	0.60986	0.6113	0.60844	0.6113	0.60845
Gruber_Ib_OKI-1_4_AB468884	0.05117	0.04968	0.05117	0.05416	0.05117	0.05117	0.02479	0.00445	0.00297	0.00742	0	0.00893	0.00445	0.00892	0.00745	0.1506	0.16116	0.52822	0.52101	0.52239	0.51963	0.60271	0.60413	0.6084	0.60842	0.60413	0.60555	0.60555	0.60696	0.60981	0.60555	0.60838	0.60982	0.60696	0.60982	0.60697
Gruber_Ib_OKI-1_3_AB468883	0.05416	0.05267	0.05416	0.05715	0.05416	0.05416	0.02778	0.00744	0.00596	0.01041	0.00893	0	0.00744	0.01191	0.01044	0.15359	0.16415	0.53121	0.524	0.52538	0.52262	0.6057	0.60712	0.61139	0.61141	0.60712	0.60854	0.60854	0.60995	0.6128	0.60854	0.61137	0.61281	0.60995	0.61281	0.60996
Gruber_Ib_OKI-1_2_AB468882	0.04968	0.04819	0.04968	0.05267	0.04968	0.04968	0.0233	0.00296	0.00148	0.00593	0.00445	0.00744	0	0.00743	0.00596	0.14911	0.15967	0.52673	0.51952	0.5209	0.51814	0.60122	0.60264	0.60691	0.60693	0.60264	0.60406	0.60406	0.60547	0.60832	0.60406	0.60689	0.60833	0.60547	0.60833	0.60548
Gruber_Ib_27_6_EU012469	0.05415	0.05266	0.05415	0.05714	0.05415	0.05415	0.02777	0.00743	0.00595	0.0104	0.00892	0.01191	0.00743	0	0.01043	0.15358	0.16414	0.5312	0.52399	0.52537	0.52261	0.60569	0.60711	0.61138	0.6114	0.60711	0.60853	0.60853	0.60994	0.61279	0.60853	0.61136	0.6128	0.60994	0.6128	0.60995
Gruber_Ib_31_10_EU012470	0.05268	0.05119	0.05268	0.05567	0.05268	0.05268	0.0263	0.00596	0.00448	0.00893	0.00745	0.01044	0.00596	0.01043	0	0.15211	0.16267	0.52973	0.52252	0.5239	0.52114	0.60422	0.60564	0.60991	0.60993	0.60564	0.60706	0.60706	0.60847	0.61132	0.60706	0.60989	0.61133	0.60847	0.61133	0.60848
Gruber_pink_0008_DS_FM865980	0.13621	0.13472	0.13621	0.1392	0.13621	0.13621	0.14473	0.14911	0.14763	0.15208	0.1506	0.15359	0.14911	0.15358	0.15211	0	0.01056	0.51018	0.50297	0.50435	0.50159	0.58467	0.58609	0.59036	0.59038	0.58609	0.58751	0.58751	0.58892	0.59177	0.58751	0.59034	0.59178	0.58892	0.59178	0.58893
Gruber_pink_B242_B242-4_Z83966	0.14677	0.14528	0.14677	0.14976	0.14677	0.14677	0.15529	0.15967	0.15819	0.16264	0.16116	0.16415	0.15967	0.16414	0.16267	0.01056	0	0.52074	0.51353	0.51491	0.51215	0.59523	0.59665	0.60092	0.60094	0.59665	0.59807	0.59807	0.59948	0.60233	0.59807	0.6009	0.60234	0.59948	0.60234	0.59949
Gconglobatus_U_PR11_PR11001_Z83967	0.51383	0.51234	0.51383	0.51682	0.51383	0.51383	0.52235	0.52673	0.52525	0.5297	0.52822	0.53121	0.52673	0.5312	0.52973	0.51018	0.52074	0	0.01823	0.01961	0.01685	0.21423	0.21565	0.21992	0.21994	0.21565	0.21707	0.21707	0.21848	0.22133	0.21707	0.2199	0.22134	0.21848	0.22134	0.21849
Gconglobatus_U_NA_NA_U80790	0.50662	0.50513	0.50662	0.50961	0.50662	0.50662	0.51514	0.51952	0.51804	0.52249	0.52101	0.524	0.51952	0.52399	0.52252	0.50297	0.51353	0.01823	0	0.00962	0.00686	0.20702	0.20844	0.21271	0.21273	0.20844	0.20986	0.20986	0.21127	0.21412	0.20986	0.21269	0.21413	0.21127	0.21413	0.21128
Gconglobatus_U_OKI-1_1_AB263465	0.508	0.50651	0.508	0.51099	0.508	0.508	0.51652	0.5209	0.51942	0.52387	0.52239	0.52538	0.5209	0.52537	0.5239	0.50435	0.51491	0.01961	0.00962	0	0.00824	0.2084	0.20982	0.21409	0.21411	0.20982	0.21124	0.21124	0.21265	0.2155	0.21124	0.21407	0.21551	0.21265	0.21551	0.21266
Gconglobatus_U_OKI-2_1_AB263466	0.50524	0.50375	0.50524	0.50823	0.50524	0.50524	0.51376	0.51814	0.51666	0.52111	0.51963	0.52262	0.51814	0.52261	0.52114	0.50159	0.51215	0.01685	0.00686	0.00824	0	0.20564	0.20706	0.21133	0.21135	0.20706	0.20848	0.20848	0.20989	0.21274	0.20848	0.21131	0.21275	0.20989	0.21275	0.2099
Gruber_IIa_0211_DS_FM866169	0.58832	0.58683	0.58832	0.59131	0.58832	0.58832	0.59684	0.60122	0.59974	0.60419	0.60271	0.6057	0.60122	0.60569	0.60422	0.58467	0.59523	0.21423	0.20702	0.2084	0.20564	0	0.00142	0.00569	0.00571	0.00142	0.00284	0.00284	0.00425	0.0071	0.00284	0.00567	0.00711	0.00425	0.00711	0.00426
Gruber_IIa_0167_DS_FM866160	0.58974	0.58825	0.58974	0.59273	0.58974	0.58974	0.59826	0.60264	0.60116	0.60561	0.60413	0.60712	0.60264	0.60711	0.60564	0.58609	0.59665	0.21565	0.20844	0.20982	0.20706	0.00142	0	0.00427	0.00429	0.00284	0.00426	0.00426	0.00567	0.00852	0.00426	0.00709	0.00853	0.00567	0.00853	0.00568
Gruber_IIa_454_9_EU012453	0.59401	0.59252	0.59401	0.597	0.59401	0.59401	0.60253	0.60691	0.60543	0.60988	0.6084	0.61139	0.60691	0.61138	0.60991	0.59036	0.60092	0.21992	0.21271	0.21409	0.21133	0.00569	0.00427	0	0.00856	0.00711	0.00853	0.00853	0.00994	0.01279	0.00853	0.01136	0.0128	0.00994	0.0128	0.00995
Gruber_IIa_454_3_EU012452	0.59403	0.59254	0.59403	0.59702	0.59403	0.59403	0.60255	0.60693	0.60545	0.6099	0.60842	0.61141	0.60693	0.6114	0.60993	0.59038	0.60094	0.21994	0.21273	0.21411	0.21135	0.00571	0.00429	0.00856	0	0.00713	0.00855	0.00855	0.00996	0.01281	0.00855	0.01138	0.01282	0.00996	0.01282	0.00997
Gruber_IIa_37_19_EU012477	0.58974	0.58825	0.58974	0.59273	0.58974	0.58974	0.59826	0.60264	0.60116	0.60561	0.60413	0.60712	0.60264	0.60711	0.60564	0.58609	0.59665	0.21565	0.20844	0.20982	0.20706	0.00142	0.00284	0.00711	0.00713	0	0.00142	0.00142	0.00283	0.00568	0.00142	0.00425	0.00569	0.00283	0.00569	0.00284
Gruber_IIa_33_13_EU012472	0.59116	0.58967	0.59116	0.59415	0.59116	0.59116	0.59968	0.60406	0.60258	0.60703	0.60555	0.60854	0.60406	0.60853	0.60706	0.58751	0.59807	0.21707	0.20986	0.21124	0.20848	0.00284	0.00426	0.00853	0.00855	0.00142	0	0.00284	0.00425	0.0071	0.00284	0.00567	0.00711	0.00425	0.00711	0.00426
Gruber_IIa_46_22_EU012480	0.59116	0.58967	0.59116	0.59415	0.59116	0.59116	0.59968	0.60406	0.60258	0.60703	0.60555	0.60854	0.60406	0.60853	0.60706	0.58751	0.59807	0.21707	0.20986	0.21124	0.20848	0.00284	0.00426	0.00853	0.00855	0.00142	0.00284	0	0.00425	0.0071	0.00284	0.00567	0.00711	0.00425	0.00711	0.00426
Gruber_IIa_37_20_EU012478	0.59257	0.59108	0.59257	0.59556	0.59257	0.59257	0.60109	0.60547	0.60399	0.60844	0.60696	0.60995	0.60547	0.60994	0.60847	0.58892	0.59948	0.21848	0.21127	0.21265	0.20989	0.00425	0.00567	0.00994	0.00996	0.00283	0.00425	0.00425	0	0.00851	0.00425	0.00708	0.00852	0.00566	0.00852	0.00567
Gruber_IIa_24_2_EU012467	0.59542	0.59393	0.59542	0.59841	0.59542	0.59542	0.60394	0.60832	0.60684	0.61129	0.60981	0.6128	0.60832	0.61279	0.61132	0.59177	0.60233	0.22133	0.21412	0.2155	0.21274	0.0071	0.00852	0.01279	0.01281	0.00568	0.0071	0.0071	0.00851	0	0.0071	0.00993	0.01137	0.00851	0.01137	0.00852
Gruber_IIa_46_24_EU012481	0.59116	0.58967	0.59116	0.59415	0.59116	0.59116	0.59968	0.60406	0.60258	0.60703	0.60555	0.60854	0.60406	0.60853	0.60706	0.58751	0.59807	0.21707	0.20986	0.21124	0.20848	0.00284	0.00426	0.00853	0.00855	0.00142	0.00284	0.00284	0.00425	0.0071	0	0.00567	0.00711	0.00425	0.00711	0.00426
Gruber_IIa_37_18_EU012476	0.59399	0.5925	0.59399	0.59698	0.59399	0.59399	0.60251	0.60689	0.60541	0.60986	0.60838	0.61137	0.60689	0.61136	0.60989	0.59034	0.6009	0.2199	0.21269	0.21407	0.21131	0.00567	0.00709	0.01136	0.01138	0.00425	0.00567	0.00567	0.00708	0.00993	0.00567	0	0.00994	0.00708	0.00994	0.00709
Gruber_IIa_46_21_EU012479	0.59543	0.59394	0.59543	0.59842	0.59543	0.59543	0.60395	0.60833	0.60685	0.6113	0.60982	0.61281	0.60833	0.6128	0.61133	0.59178	0.60234	0.22134	0.21413	0.21551	0.21275	0.00711	0.00853	0.0128	0.01282	0.00569	0.00711	0.00711	0.00852	0.01137	0.00711	0.00994	0	0.00852	0.01138	0.00853
Gruber_IIa_34_14_EU012475	0.59257	0.59108	0.59257	0.59556	0.59257	0.59257	0.60109	0.60547	0.60399	0.60844	0.60696	0.60995	0.60547	0.60994	0.60847	0.58892	0.59948	0.21848	0.21127	0.21265	0.20989	0.00425	0.00567	0.00994	0.00996	0.00283	0.00425	0.00425	0.00566	0.00851	0.00425	0.00708	0.00852	0	0.00852	0.00567
Gruber_IIa_23_9_EU012463	0.59543	0.59394	0.59543	0.59842	0.59543	0.59543	0.60395	0.60833	0.60685	0.6113	0.60982	0.61281	0.60833	0.6128	0.61133	0.59178	0.60234	0.22134	0.21413	0.21551	0.21275	0.00711	0.00853	0.0128	0.01282	0.00569	0.00711	0.00711	0.00852	0.01137	0.00711	0.00994	0.01138	0.00852	0	0.00853
Gruber_IIa_34_13_EU012474	0.59258	0.59109	0.59258	0.59557	0.59258	0.59258	0.6011	0.60548	0.604	0.60845	0.60697	0.60996	0.60548	0.60995	0.60848	0.58893	0.59949	0.21849	0.21128	0.21266	0.2099	0.00426	0.00568	0.00995	0.00997	0.00284	0.00426	0.00426	0.00567	0.00852	0.00426	0.00709	0.00853	0.00567	0.00853	0
	between species	within species
median	0.58974	0.00709
min	0.04381	0.00142
max	0.61281	0.02778
1Q	0.212732	0.00426
3Q	0.60258	0.00883

## Sheet: PR22 isolated
	Gruber_Ia_10_4_EU012458	Gruber_Ia_0157_DS_FM866126	Gruber_Ia_56_31_EU012487	Gruber_Ia_OKI-2_2_AB468885	Gruber_Ia_10_3_EU012457	Gruber_Ia_466_8_EU012455	Gruber_Ib1_NA_NA_Z69599	Gruber_Ib2_31_12_EU012471	Gruber_Ib2_13_5_EU012459	Gruber_Ib2_13_7_EU012461	Gruber_U_OKI-1_4_AB468884	Gruber_U_OKI-1_3_AB468883	Gruber_U_OKI-1_2_AB468882	Gruber_Ib2_27_6_EU012469	Gruber_Ib2_31_10_EU012470	Gruber_pink_0008_DS_FM865980	Gruber_pink_B242_B242-4_Z83966	Gconglobatus_U_PR11_PR11001_Z83967	Gconglobatus_U_NA_NA_U80790	Gconglobatus_U_OKI-1_1_AB263465	Gconglobatus_U_OKI-2_1_AB263466	Gruber_IIa1_0211_DS_FM866169	Gruber_IIa2_0167_DS_FM866160	Gruber_IIa2_454_9_EU012453	Gruber_IIa2_454_3_EU012452	Gruber_IIa_37_19_EU012477	Gruber_IIa_33_13_EU012472	Gruber_IIa_46_22_EU012480	Gruber_IIa_37_20_EU012478	Gruber_IIa_24_2_EU012467	Gruber_IIa_46_24_EU012481	Gruber_IIa_37_18_EU012476	Gruber_IIa_46_21_EU012479	Gruber_IIa_34_14_EU012475	Gruber_IIa_23_9_EU012463	Gruber_IIa_34_13_EU012474
Gruber_Ia_10_4_EU012458	0	0.00149	0.00298	0.00597	0.00298	0.00298	0.0453	0.04968	0.0482	0.05265	0.05117	0.05416	0.04968	0.05415	0.05268	0.13621	0.14677	0.51383	0.50662	0.508	0.50524	0.58832	0.58974	0.59401	0.59403	0.58974	0.59116	0.59116	0.59257	0.59542	0.59116	0.59399	0.59543	0.59257	0.59543	0.59258
Gruber_Ia_0157_DS_FM866126	0.00149	0	0.00149	0.00448	0.00149	0.00149	0.04381	0.04819	0.04671	0.05116	0.04968	0.05267	0.04819	0.05266	0.05119	0.13472	0.14528	0.51234	0.50513	0.50651	0.50375	0.58683	0.58825	0.59252	0.59254	0.58825	0.58967	0.58967	0.59108	0.59393	0.58967	0.5925	0.59394	0.59108	0.59394	0.59109
Gruber_Ia_56_31_EU012487	0.00298	0.00149	0	0.00597	0.00298	0.00298	0.0453	0.04968	0.0482	0.05265	0.05117	0.05416	0.04968	0.05415	0.05268	0.13621	0.14677	0.51383	0.50662	0.508	0.50524	0.58832	0.58974	0.59401	0.59403	0.58974	0.59116	0.59116	0.59257	0.59542	0.59116	0.59399	0.59543	0.59257	0.59543	0.59258
Gruber_Ia_OKI-2_2_AB468885	0.00597	0.00448	0.00597	0	0.00597	0.00597	0.04829	0.05267	0.05119	0.05564	0.05416	0.05715	0.05267	0.05714	0.05567	0.1392	0.14976	0.51682	0.50961	0.51099	0.50823	0.59131	0.59273	0.597	0.59702	0.59273	0.59415	0.59415	0.59556	0.59841	0.59415	0.59698	0.59842	0.59556	0.59842	0.59557
Gruber_Ia_10_3_EU012457	0.00298	0.00149	0.00298	0.00597	0	0.00298	0.0453	0.04968	0.0482	0.05265	0.05117	0.05416	0.04968	0.05415	0.05268	0.13621	0.14677	0.51383	0.50662	0.508	0.50524	0.58832	0.58974	0.59401	0.59403	0.58974	0.59116	0.59116	0.59257	0.59542	0.59116	0.59399	0.59543	0.59257	0.59543	0.59258
Gruber_Ia_466_8_EU012455	0.00298	0.00149	0.00298	0.00597	0.00298	0	0.0453	0.04968	0.0482	0.05265	0.05117	0.05416	0.04968	0.05415	0.05268	0.13621	0.14677	0.51383	0.50662	0.508	0.50524	0.58832	0.58974	0.59401	0.59403	0.58974	0.59116	0.59116	0.59257	0.59542	0.59116	0.59399	0.59543	0.59257	0.59543	0.59258
Gruber_Ib_PR22_U_Z83965	0.0453	0.04381	0.0453	0.04829	0.0453	0.0453	0	0.0233	0.02182	0.02627	0.02479	0.02778	0.0233	0.02777	0.0263	0.14473	0.15529	0.52235	0.51514	0.51652	0.51376	0.59684	0.59826	0.60253	0.60255	0.59826	0.59968	0.59968	0.60109	0.60394	0.59968	0.60251	0.60395	0.60109	0.60395	0.6011
Gruber_Ib_31_12_EU012471	0.04968	0.04819	0.04968	0.05267	0.04968	0.04968	0.0233	0	0.00148	0.00593	0.00445	0.00744	0.00296	0.00743	0.00596	0.14911	0.15967	0.52673	0.51952	0.5209	0.51814	0.60122	0.60264	0.60691	0.60693	0.60264	0.60406	0.60406	0.60547	0.60832	0.60406	0.60689	0.60833	0.60547	0.60833	0.60548
Gruber_Ib_13_5_EU012459	0.0482	0.04671	0.0482	0.05119	0.0482	0.0482	0.02182	0.00148	0	0.00445	0.00297	0.00596	0.00148	0.00595	0.00448	0.14763	0.15819	0.52525	0.51804	0.51942	0.51666	0.59974	0.60116	0.60543	0.60545	0.60116	0.60258	0.60258	0.60399	0.60684	0.60258	0.60541	0.60685	0.60399	0.60685	0.604
Gruber_Ib_13_7_EU012461	0.05265	0.05116	0.05265	0.05564	0.05265	0.05265	0.02627	0.00593	0.00445	0	0.00742	0.01041	0.00593	0.0104	0.00893	0.15208	0.16264	0.5297	0.52249	0.52387	0.52111	0.60419	0.60561	0.60988	0.6099	0.60561	0.60703	0.60703	0.60844	0.61129	0.60703	0.60986	0.6113	0.60844	0.6113	0.60845
Gruber_Ib_OKI-1_4_AB468884	0.05117	0.04968	0.05117	0.05416	0.05117	0.05117	0.02479	0.00445	0.00297	0.00742	0	0.00893	0.00445	0.00892	0.00745	0.1506	0.16116	0.52822	0.52101	0.52239	0.51963	0.60271	0.60413	0.6084	0.60842	0.60413	0.60555	0.60555	0.60696	0.60981	0.60555	0.60838	0.60982	0.60696	0.60982	0.60697
Gruber_Ib_OKI-1_3_AB468883	0.05416	0.05267	0.05416	0.05715	0.05416	0.05416	0.02778	0.00744	0.00596	0.01041	0.00893	0	0.00744	0.01191	0.01044	0.15359	0.16415	0.53121	0.524	0.52538	0.52262	0.6057	0.60712	0.61139	0.61141	0.60712	0.60854	0.60854	0.60995	0.6128	0.60854	0.61137	0.61281	0.60995	0.61281	0.60996
Gruber_Ib_OKI-1_2_AB468882	0.04968	0.04819	0.04968	0.05267	0.04968	0.04968	0.0233	0.00296	0.00148	0.00593	0.00445	0.00744	0	0.00743	0.00596	0.14911	0.15967	0.52673	0.51952	0.5209	0.51814	0.60122	0.60264	0.60691	0.60693	0.60264	0.60406	0.60406	0.60547	0.60832	0.60406	0.60689	0.60833	0.60547	0.60833	0.60548
Gruber_Ib_27_6_EU012469	0.05415	0.05266	0.05415	0.05714	0.05415	0.05415	0.02777	0.00743	0.00595	0.0104	0.00892	0.01191	0.00743	0	0.01043	0.15358	0.16414	0.5312	0.52399	0.52537	0.52261	0.60569	0.60711	0.61138	0.6114	0.60711	0.60853	0.60853	0.60994	0.61279	0.60853	0.61136	0.6128	0.60994	0.6128	0.60995
Gruber_Ib_31_10_EU012470	0.05268	0.05119	0.05268	0.05567	0.05268	0.05268	0.0263	0.00596	0.00448	0.00893	0.00745	0.01044	0.00596	0.01043	0	0.15211	0.16267	0.52973	0.52252	0.5239	0.52114	0.60422	0.60564	0.60991	0.60993	0.60564	0.60706	0.60706	0.60847	0.61132	0.60706	0.60989	0.61133	0.60847	0.61133	0.60848
Gruber_pink_0008_DS_FM865980	0.13621	0.13472	0.13621	0.1392	0.13621	0.13621	0.14473	0.14911	0.14763	0.15208	0.1506	0.15359	0.14911	0.15358	0.15211	0	0.01056	0.51018	0.50297	0.50435	0.50159	0.58467	0.58609	0.59036	0.59038	0.58609	0.58751	0.58751	0.58892	0.59177	0.58751	0.59034	0.59178	0.58892	0.59178	0.58893
Gruber_pink_B242_B242-4_Z83966	0.14677	0.14528	0.14677	0.14976	0.14677	0.14677	0.15529	0.15967	0.15819	0.16264	0.16116	0.16415	0.15967	0.16414	0.16267	0.01056	0	0.52074	0.51353	0.51491	0.51215	0.59523	0.59665	0.60092	0.60094	0.59665	0.59807	0.59807	0.59948	0.60233	0.59807	0.6009	0.60234	0.59948	0.60234	0.59949
Gconglobatus_U_PR11_PR11001_Z83967	0.51383	0.51234	0.51383	0.51682	0.51383	0.51383	0.52235	0.52673	0.52525	0.5297	0.52822	0.53121	0.52673	0.5312	0.52973	0.51018	0.52074	0	0.01823	0.01961	0.01685	0.21423	0.21565	0.21992	0.21994	0.21565	0.21707	0.21707	0.21848	0.22133	0.21707	0.2199	0.22134	0.21848	0.22134	0.21849
Gconglobatus_U_NA_NA_U80790	0.50662	0.50513	0.50662	0.50961	0.50662	0.50662	0.51514	0.51952	0.51804	0.52249	0.52101	0.524	0.51952	0.52399	0.52252	0.50297	0.51353	0.01823	0	0.00962	0.00686	0.20702	0.20844	0.21271	0.21273	0.20844	0.20986	0.20986	0.21127	0.21412	0.20986	0.21269	0.21413	0.21127	0.21413	0.21128
Gconglobatus_U_OKI-1_1_AB263465	0.508	0.50651	0.508	0.51099	0.508	0.508	0.51652	0.5209	0.51942	0.52387	0.52239	0.52538	0.5209	0.52537	0.5239	0.50435	0.51491	0.01961	0.00962	0	0.00824	0.2084	0.20982	0.21409	0.21411	0.20982	0.21124	0.21124	0.21265	0.2155	0.21124	0.21407	0.21551	0.21265	0.21551	0.21266
Gconglobatus_U_OKI-2_1_AB263466	0.50524	0.50375	0.50524	0.50823	0.50524	0.50524	0.51376	0.51814	0.51666	0.52111	0.51963	0.52262	0.51814	0.52261	0.52114	0.50159	0.51215	0.01685	0.00686	0.00824	0	0.20564	0.20706	0.21133	0.21135	0.20706	0.20848	0.20848	0.20989	0.21274	0.20848	0.21131	0.21275	0.20989	0.21275	0.2099
Gruber_IIa_0211_DS_FM866169	0.58832	0.58683	0.58832	0.59131	0.58832	0.58832	0.59684	0.60122	0.59974	0.60419	0.60271	0.6057	0.60122	0.60569	0.60422	0.58467	0.59523	0.21423	0.20702	0.2084	0.20564	0	0.00142	0.00569	0.00571	0.00142	0.00284	0.00284	0.00425	0.0071	0.00284	0.00567	0.00711	0.00425	0.00711	0.00426
Gruber_IIa_0167_DS_FM866160	0.58974	0.58825	0.58974	0.59273	0.58974	0.58974	0.59826	0.60264	0.60116	0.60561	0.60413	0.60712	0.60264	0.60711	0.60564	0.58609	0.59665	0.21565	0.20844	0.20982	0.20706	0.00142	0	0.00427	0.00429	0.00284	0.00426	0.00426	0.00567	0.00852	0.00426	0.00709	0.00853	0.00567	0.00853	0.00568
Gruber_IIa_454_9_EU012453	0.59401	0.59252	0.59401	0.597	0.59401	0.59401	0.60253	0.60691	0.60543	0.60988	0.6084	0.61139	0.60691	0.61138	0.60991	0.59036	0.60092	0.21992	0.21271	0.21409	0.21133	0.00569	0.00427	0	0.00856	0.00711	0.00853	0.00853	0.00994	0.01279	0.00853	0.01136	0.0128	0.00994	0.0128	0.00995
Gruber_IIa_454_3_EU012452	0.59403	0.59254	0.59403	0.59702	0.59403	0.59403	0.60255	0.60693	0.60545	0.6099	0.60842	0.61141	0.60693	0.6114	0.60993	0.59038	0.60094	0.21994	0.21273	0.21411	0.21135	0.00571	0.00429	0.00856	0	0.00713	0.00855	0.00855	0.00996	0.01281	0.00855	0.01138	0.01282	0.00996	0.01282	0.00997
Gruber_IIa_37_19_EU012477	0.58974	0.58825	0.58974	0.59273	0.58974	0.58974	0.59826	0.60264	0.60116	0.60561	0.60413	0.60712	0.60264	0.60711	0.60564	0.58609	0.59665	0.21565	0.20844	0.20982	0.20706	0.00142	0.00284	0.00711	0.00713	0	0.00142	0.00142	0.00283	0.00568	0.00142	0.00425	0.00569	0.00283	0.00569	0.00284
Gruber_IIa_33_13_EU012472	0.59116	0.58967	0.59116	0.59415	0.59116	0.59116	0.59968	0.60406	0.60258	0.60703	0.60555	0.60854	0.60406	0.60853	0.60706	0.58751	0.59807	0.21707	0.20986	0.21124	0.20848	0.00284	0.00426	0.00853	0.00855	0.00142	0	0.00284	0.00425	0.0071	0.00284	0.00567	0.00711	0.00425	0.00711	0.00426
Gruber_IIa_46_22_EU012480	0.59116	0.58967	0.59116	0.59415	0.59116	0.59116	0.59968	0.60406	0.60258	0.60703	0.60555	0.60854	0.60406	0.60853	0.60706	0.58751	0.59807	0.21707	0.20986	0.21124	0.20848	0.00284	0.00426	0.00853	0.00855	0.00142	0.00284	0	0.00425	0.0071	0.00284	0.00567	0.00711	0.00425	0.00711	0.00426
Gruber_IIa_37_20_EU012478	0.59257	0.59108	0.59257	0.59556	0.59257	0.59257	0.60109	0.60547	0.60399	0.60844	0.60696	0.60995	0.60547	0.60994	0.60847	0.58892	0.59948	0.21848	0.21127	0.21265	0.20989	0.00425	0.00567	0.00994	0.00996	0.00283	0.00425	0.00425	0	0.00851	0.00425	0.00708	0.00852	0.00566	0.00852	0.00567
Gruber_IIa_24_2_EU012467	0.59542	0.59393	0.59542	0.59841	0.59542	0.59542	0.60394	0.60832	0.60684	0.61129	0.60981	0.6128	0.60832	0.61279	0.61132	0.59177	0.60233	0.22133	0.21412	0.2155	0.21274	0.0071	0.00852	0.01279	0.01281	0.00568	0.0071	0.0071	0.00851	0	0.0071	0.00993	0.01137	0.00851	0.01137	0.00852
Gruber_IIa_46_24_EU012481	0.59116	0.58967	0.59116	0.59415	0.59116	0.59116	0.59968	0.60406	0.60258	0.60703	0.60555	0.60854	0.60406	0.60853	0.60706	0.58751	0.59807	0.21707	0.20986	0.21124	0.20848	0.00284	0.00426	0.00853	0.00855	0.00142	0.00284	0.00284	0.00425	0.0071	0	0.00567	0.00711	0.00425	0.00711	0.00426
Gruber_IIa_37_18_EU012476	0.59399	0.5925	0.59399	0.59698	0.59399	0.59399	0.60251	0.60689	0.60541	0.60986	0.60838	0.61137	0.60689	0.61136	0.60989	0.59034	0.6009	0.2199	0.21269	0.21407	0.21131	0.00567	0.00709	0.01136	0.01138	0.00425	0.00567	0.00567	0.00708	0.00993	0.00567	0	0.00994	0.00708	0.00994	0.00709
Gruber_IIa_46_21_EU012479	0.59543	0.59394	0.59543	0.59842	0.59543	0.59543	0.60395	0.60833	0.60685	0.6113	0.60982	0.61281	0.60833	0.6128	0.61133	0.59178	0.60234	0.22134	0.21413	0.21551	0.21275	0.00711	0.00853	0.0128	0.01282	0.00569	0.00711	0.00711	0.00852	0.01137	0.00711	0.00994	0	0.00852	0.01138	0.00853
Gruber_IIa_34_14_EU012475	0.59257	0.59108	0.59257	0.59556	0.59257	0.59257	0.60109	0.60547	0.60399	0.60844	0.60696	0.60995	0.60547	0.60994	0.60847	0.58892	0.59948	0.21848	0.21127	0.21265	0.20989	0.00425	0.00567	0.00994	0.00996	0.00283	0.00425	0.00425	0.00566	0.00851	0.00425	0.00708	0.00852	0	0.00852	0.00567
Gruber_IIa_23_9_EU012463	0.59543	0.59394	0.59543	0.59842	0.59543	0.59543	0.60395	0.60833	0.60685	0.6113	0.60982	0.61281	0.60833	0.6128	0.61133	0.59178	0.60234	0.22134	0.21413	0.21551	0.21275	0.00711	0.00853	0.0128	0.01282	0.00569	0.00711	0.00711	0.00852	0.01137	0.00711	0.00994	0.01138	0.00852	0	0.00853
Gruber_IIa_34_13_EU012474	0.59258	0.59109	0.59258	0.59557	0.59258	0.59258	0.6011	0.60548	0.604	0.60845	0.60697	0.60996	0.60548	0.60995	0.60848	0.58893	0.59949	0.21849	0.21128	0.21266	0.2099	0.00426	0.00568	0.00995	0.00997	0.00284	0.00426	0.00426	0.00567	0.00852	0.00426	0.00709	0.00853	0.00567	0.00853	0
	between PR22 and other sequences
min	0.02182

## Sheet: ABGD alter
	Gruber_Ia_10_4_EU012458	Gruber_Ia_0157_DS_FM866126	Gruber_Ia_56_31_EU012487	Gruber_Ia_OKI-2_2_AB468885	Gruber_Ia_10_3_EU012457	Gruber_Ia_466_8_EU012455	Gruber_Ib1_NA_NA_Z69599	Gruber_Ib2_31_12_EU012471	Gruber_Ib2_13_5_EU012459	Gruber_Ib2_13_7_EU012461	Gruber_U_OKI-1_4_AB468884	Gruber_U_OKI-1_3_AB468883	Gruber_U_OKI-1_2_AB468882	Gruber_Ib2_27_6_EU012469	Gruber_Ib2_31_10_EU012470	Gruber_pink_0008_DS_FM865980	Gruber_pink_B242_B242-4_Z83966	Gconglobatus_U_PR11_PR11001_Z83967	Gconglobatus_U_NA_NA_U80790	Gconglobatus_U_OKI-1_1_AB263465	Gconglobatus_U_OKI-2_1_AB263466	Gruber_IIa1_0211_DS_FM866169	Gruber_IIa2_0167_DS_FM866160	Gruber_IIa2_454_9_EU012453	Gruber_IIa2_454_3_EU012452	Gruber_IIa_37_19_EU012477	Gruber_IIa_33_13_EU012472	Gruber_IIa_46_22_EU012480	Gruber_IIa_37_20_EU012478	Gruber_IIa_24_2_EU012467	Gruber_IIa_46_24_EU012481	Gruber_IIa_37_18_EU012476	Gruber_IIa_46_21_EU012479	Gruber_IIa_34_14_EU012475	Gruber_IIa_23_9_EU012463	Gruber_IIa_34_13_EU012474
Gruber_I_10_4_EU012458	0	0.00149	0.00298	0.00597	0.00298	0.00298	0.0453	0.04968	0.0482	0.05265	0.05117	0.05416	0.04968	0.05415	0.05268	0.13621	0.14677	0.51383	0.50662	0.508	0.50524	0.58832	0.58974	0.59401	0.59403	0.58974	0.59116	0.59116	0.59257	0.59542	0.59116	0.59399	0.59543	0.59257	0.59543	0.59258
Gruber_I_0157_DS_FM866126	0.00149	0	0.00149	0.00448	0.00149	0.00149	0.04381	0.04819	0.04671	0.05116	0.04968	0.05267	0.04819	0.05266	0.05119	0.13472	0.14528	0.51234	0.50513	0.50651	0.50375	0.58683	0.58825	0.59252	0.59254	0.58825	0.58967	0.58967	0.59108	0.59393	0.58967	0.5925	0.59394	0.59108	0.59394	0.59109
Gruber_I_56_31_EU012487	0.00298	0.00149	0	0.00597	0.00298	0.00298	0.0453	0.04968	0.0482	0.05265	0.05117	0.05416	0.04968	0.05415	0.05268	0.13621	0.14677	0.51383	0.50662	0.508	0.50524	0.58832	0.58974	0.59401	0.59403	0.58974	0.59116	0.59116	0.59257	0.59542	0.59116	0.59399	0.59543	0.59257	0.59543	0.59258
Gruber_I_OKI-2_2_AB468885	0.00597	0.00448	0.00597	0	0.00597	0.00597	0.04829	0.05267	0.05119	0.05564	0.05416	0.05715	0.05267	0.05714	0.05567	0.1392	0.14976	0.51682	0.50961	0.51099	0.50823	0.59131	0.59273	0.597	0.59702	0.59273	0.59415	0.59415	0.59556	0.59841	0.59415	0.59698	0.59842	0.59556	0.59842	0.59557
Gruber_I_10_3_EU012457	0.00298	0.00149	0.00298	0.00597	0	0.00298	0.0453	0.04968	0.0482	0.05265	0.05117	0.05416	0.04968	0.05415	0.05268	0.13621	0.14677	0.51383	0.50662	0.508	0.50524	0.58832	0.58974	0.59401	0.59403	0.58974	0.59116	0.59116	0.59257	0.59542	0.59116	0.59399	0.59543	0.59257	0.59543	0.59258
Gruber_I_466_8_EU012455	0.00298	0.00149	0.00298	0.00597	0.00298	0	0.0453	0.04968	0.0482	0.05265	0.05117	0.05416	0.04968	0.05415	0.05268	0.13621	0.14677	0.51383	0.50662	0.508	0.50524	0.58832	0.58974	0.59401	0.59403	0.58974	0.59116	0.59116	0.59257	0.59542	0.59116	0.59399	0.59543	0.59257	0.59543	0.59258
Gruber_I_PR22_U_Z83965	0.0453	0.04381	0.0453	0.04829	0.0453	0.0453	0	0.0233	0.02182	0.02627	0.02479	0.02778	0.0233	0.02777	0.0263	0.14473	0.15529	0.52235	0.51514	0.51652	0.51376	0.59684	0.59826	0.60253	0.60255	0.59826	0.59968	0.59968	0.60109	0.60394	0.59968	0.60251	0.60395	0.60109	0.60395	0.6011
Gruber_I_31_12_EU012471	0.04968	0.04819	0.04968	0.05267	0.04968	0.04968	0.0233	0	0.00148	0.00593	0.00445	0.00744	0.00296	0.00743	0.00596	0.14911	0.15967	0.52673	0.51952	0.5209	0.51814	0.60122	0.60264	0.60691	0.60693	0.60264	0.60406	0.60406	0.60547	0.60832	0.60406	0.60689	0.60833	0.60547	0.60833	0.60548
Gruber_I_13_5_EU012459	0.0482	0.04671	0.0482	0.05119	0.0482	0.0482	0.02182	0.00148	0	0.00445	0.00297	0.00596	0.00148	0.00595	0.00448	0.14763	0.15819	0.52525	0.51804	0.51942	0.51666	0.59974	0.60116	0.60543	0.60545	0.60116	0.60258	0.60258	0.60399	0.60684	0.60258	0.60541	0.60685	0.60399	0.60685	0.604
Gruber_I_13_7_EU012461	0.05265	0.05116	0.05265	0.05564	0.05265	0.05265	0.02627	0.00593	0.00445	0	0.00742	0.01041	0.00593	0.0104	0.00893	0.15208	0.16264	0.5297	0.52249	0.52387	0.52111	0.60419	0.60561	0.60988	0.6099	0.60561	0.60703	0.60703	0.60844	0.61129	0.60703	0.60986	0.6113	0.60844	0.6113	0.60845
Gruber_I_OKI-1_4_AB468884	0.05117	0.04968	0.05117	0.05416	0.05117	0.05117	0.02479	0.00445	0.00297	0.00742	0	0.00893	0.00445	0.00892	0.00745	0.1506	0.16116	0.52822	0.52101	0.52239	0.51963	0.60271	0.60413	0.6084	0.60842	0.60413	0.60555	0.60555	0.60696	0.60981	0.60555	0.60838	0.60982	0.60696	0.60982	0.60697
Gruber_I_OKI-1_3_AB468883	0.05416	0.05267	0.05416	0.05715	0.05416	0.05416	0.02778	0.00744	0.00596	0.01041	0.00893	0	0.00744	0.01191	0.01044	0.15359	0.16415	0.53121	0.524	0.52538	0.52262	0.6057	0.60712	0.61139	0.61141	0.60712	0.60854	0.60854	0.60995	0.6128	0.60854	0.61137	0.61281	0.60995	0.61281	0.60996
Gruber_I_OKI-1_2_AB468882	0.04968	0.04819	0.04968	0.05267	0.04968	0.04968	0.0233	0.00296	0.00148	0.00593	0.00445	0.00744	0	0.00743	0.00596	0.14911	0.15967	0.52673	0.51952	0.5209	0.51814	0.60122	0.60264	0.60691	0.60693	0.60264	0.60406	0.60406	0.60547	0.60832	0.60406	0.60689	0.60833	0.60547	0.60833	0.60548
Gruber_I_27_6_EU012469	0.05415	0.05266	0.05415	0.05714	0.05415	0.05415	0.02777	0.00743	0.00595	0.0104	0.00892	0.01191	0.00743	0	0.01043	0.15358	0.16414	0.5312	0.52399	0.52537	0.52261	0.60569	0.60711	0.61138	0.6114	0.60711	0.60853	0.60853	0.60994	0.61279	0.60853	0.61136	0.6128	0.60994	0.6128	0.60995
Gruber_I_31_10_EU012470	0.05268	0.05119	0.05268	0.05567	0.05268	0.05268	0.0263	0.00596	0.00448	0.00893	0.00745	0.01044	0.00596	0.01043	0	0.15211	0.16267	0.52973	0.52252	0.5239	0.52114	0.60422	0.60564	0.60991	0.60993	0.60564	0.60706	0.60706	0.60847	0.61132	0.60706	0.60989	0.61133	0.60847	0.61133	0.60848
Gruber_pink_0008_DS_FM865980	0.13621	0.13472	0.13621	0.1392	0.13621	0.13621	0.14473	0.14911	0.14763	0.15208	0.1506	0.15359	0.14911	0.15358	0.15211	0	0.01056	0.51018	0.50297	0.50435	0.50159	0.58467	0.58609	0.59036	0.59038	0.58609	0.58751	0.58751	0.58892	0.59177	0.58751	0.59034	0.59178	0.58892	0.59178	0.58893
Gruber_pink_B242_B242-4_Z83966	0.14677	0.14528	0.14677	0.14976	0.14677	0.14677	0.15529	0.15967	0.15819	0.16264	0.16116	0.16415	0.15967	0.16414	0.16267	0.01056	0	0.52074	0.51353	0.51491	0.51215	0.59523	0.59665	0.60092	0.60094	0.59665	0.59807	0.59807	0.59948	0.60233	0.59807	0.6009	0.60234	0.59948	0.60234	0.59949
Gconglobatus_U_PR11_PR11001_Z83967	0.51383	0.51234	0.51383	0.51682	0.51383	0.51383	0.52235	0.52673	0.52525	0.5297	0.52822	0.53121	0.52673	0.5312	0.52973	0.51018	0.52074	0	0.01823	0.01961	0.01685	0.21423	0.21565	0.21992	0.21994	0.21565	0.21707	0.21707	0.21848	0.22133	0.21707	0.2199	0.22134	0.21848	0.22134	0.21849
Gconglobatus_U_NA_NA_U80790	0.50662	0.50513	0.50662	0.50961	0.50662	0.50662	0.51514	0.51952	0.51804	0.52249	0.52101	0.524	0.51952	0.52399	0.52252	0.50297	0.51353	0.01823	0	0.00962	0.00686	0.20702	0.20844	0.21271	0.21273	0.20844	0.20986	0.20986	0.21127	0.21412	0.20986	0.21269	0.21413	0.21127	0.21413	0.21128
Gconglobatus_U_OKI-1_1_AB263465	0.508	0.50651	0.508	0.51099	0.508	0.508	0.51652	0.5209	0.51942	0.52387	0.52239	0.52538	0.5209	0.52537	0.5239	0.50435	0.51491	0.01961	0.00962	0	0.00824	0.2084	0.20982	0.21409	0.21411	0.20982	0.21124	0.21124	0.21265	0.2155	0.21124	0.21407	0.21551	0.21265	0.21551	0.21266
Gconglobatus_U_OKI-2_1_AB263466	0.50524	0.50375	0.50524	0.50823	0.50524	0.50524	0.51376	0.51814	0.51666	0.52111	0.51963	0.52262	0.51814	0.52261	0.52114	0.50159	0.51215	0.01685	0.00686	0.00824	0	0.20564	0.20706	0.21133	0.21135	0.20706	0.20848	0.20848	0.20989	0.21274	0.20848	0.21131	0.21275	0.20989	0.21275	0.2099
Gruber_IIa_0211_DS_FM866169	0.58832	0.58683	0.58832	0.59131	0.58832	0.58832	0.59684	0.60122	0.59974	0.60419	0.60271	0.6057	0.60122	0.60569	0.60422	0.58467	0.59523	0.21423	0.20702	0.2084	0.20564	0	0.00142	0.00569	0.00571	0.00142	0.00284	0.00284	0.00425	0.0071	0.00284	0.00567	0.00711	0.00425	0.00711	0.00426
Gruber_IIa_0167_DS_FM866160	0.58974	0.58825	0.58974	0.59273	0.58974	0.58974	0.59826	0.60264	0.60116	0.60561	0.60413	0.60712	0.60264	0.60711	0.60564	0.58609	0.59665	0.21565	0.20844	0.20982	0.20706	0.00142	0	0.00427	0.00429	0.00284	0.00426	0.00426	0.00567	0.00852	0.00426	0.00709	0.00853	0.00567	0.00853	0.00568
Gruber_IIa_454_9_EU012453	0.59401	0.59252	0.59401	0.597	0.59401	0.59401	0.60253	0.60691	0.60543	0.60988	0.6084	0.61139	0.60691	0.61138	0.60991	0.59036	0.60092	0.21992	0.21271	0.21409	0.21133	0.00569	0.00427	0	0.00856	0.00711	0.00853	0.00853	0.00994	0.01279	0.00853	0.01136	0.0128	0.00994	0.0128	0.00995
Gruber_IIa_454_3_EU012452	0.59403	0.59254	0.59403	0.59702	0.59403	0.59403	0.60255	0.60693	0.60545	0.6099	0.60842	0.61141	0.60693	0.6114	0.60993	0.59038	0.60094	0.21994	0.21273	0.21411	0.21135	0.00571	0.00429	0.00856	0	0.00713	0.00855	0.00855	0.00996	0.01281	0.00855	0.01138	0.01282	0.00996	0.01282	0.00997
Gruber_IIa_37_19_EU012477	0.58974	0.58825	0.58974	0.59273	0.58974	0.58974	0.59826	0.60264	0.60116	0.60561	0.60413	0.60712	0.60264	0.60711	0.60564	0.58609	0.59665	0.21565	0.20844	0.20982	0.20706	0.00142	0.00284	0.00711	0.00713	0	0.00142	0.00142	0.00283	0.00568	0.00142	0.00425	0.00569	0.00283	0.00569	0.00284
Gruber_IIa_33_13_EU012472	0.59116	0.58967	0.59116	0.59415	0.59116	0.59116	0.59968	0.60406	0.60258	0.60703	0.60555	0.60854	0.60406	0.60853	0.60706	0.58751	0.59807	0.21707	0.20986	0.21124	0.20848	0.00284	0.00426	0.00853	0.00855	0.00142	0	0.00284	0.00425	0.0071	0.00284	0.00567	0.00711	0.00425	0.00711	0.00426
Gruber_IIa_46_22_EU012480	0.59116	0.58967	0.59116	0.59415	0.59116	0.59116	0.59968	0.60406	0.60258	0.60703	0.60555	0.60854	0.60406	0.60853	0.60706	0.58751	0.59807	0.21707	0.20986	0.21124	0.20848	0.00284	0.00426	0.00853	0.00855	0.00142	0.00284	0	0.00425	0.0071	0.00284	0.00567	0.00711	0.00425	0.00711	0.00426
Gruber_IIa_37_20_EU012478	0.59257	0.59108	0.59257	0.59556	0.59257	0.59257	0.60109	0.60547	0.60399	0.60844	0.60696	0.60995	0.60547	0.60994	0.60847	0.58892	0.59948	0.21848	0.21127	0.21265	0.20989	0.00425	0.00567	0.00994	0.00996	0.00283	0.00425	0.00425	0	0.00851	0.00425	0.00708	0.00852	0.00566	0.00852	0.00567
Gruber_IIa_24_2_EU012467	0.59542	0.59393	0.59542	0.59841	0.59542	0.59542	0.60394	0.60832	0.60684	0.61129	0.60981	0.6128	0.60832	0.61279	0.61132	0.59177	0.60233	0.22133	0.21412	0.2155	0.21274	0.0071	0.00852	0.01279	0.01281	0.00568	0.0071	0.0071	0.00851	0	0.0071	0.00993	0.01137	0.00851	0.01137	0.00852
Gruber_IIa_46_24_EU012481	0.59116	0.58967	0.59116	0.59415	0.59116	0.59116	0.59968	0.60406	0.60258	0.60703	0.60555	0.60854	0.60406	0.60853	0.60706	0.58751	0.59807	0.21707	0.20986	0.21124	0.20848	0.00284	0.00426	0.00853	0.00855	0.00142	0.00284	0.00284	0.00425	0.0071	0	0.00567	0.00711	0.00425	0.00711	0.00426
Gruber_IIa_37_18_EU012476	0.59399	0.5925	0.59399	0.59698	0.59399	0.59399	0.60251	0.60689	0.60541	0.60986	0.60838	0.61137	0.60689	0.61136	0.60989	0.59034	0.6009	0.2199	0.21269	0.21407	0.21131	0.00567	0.00709	0.01136	0.01138	0.00425	0.00567	0.00567	0.00708	0.00993	0.00567	0	0.00994	0.00708	0.00994	0.00709
Gruber_IIa_46_21_EU012479	0.59543	0.59394	0.59543	0.59842	0.59543	0.59543	0.60395	0.60833	0.60685	0.6113	0.60982	0.61281	0.60833	0.6128	0.61133	0.59178	0.60234	0.22134	0.21413	0.21551	0.21275	0.00711	0.00853	0.0128	0.01282	0.00569	0.00711	0.00711	0.00852	0.01137	0.00711	0.00994	0	0.00852	0.01138	0.00853
Gruber_IIa_34_14_EU012475	0.59257	0.59108	0.59257	0.59556	0.59257	0.59257	0.60109	0.60547	0.60399	0.60844	0.60696	0.60995	0.60547	0.60994	0.60847	0.58892	0.59948	0.21848	0.21127	0.21265	0.20989	0.00425	0.00567	0.00994	0.00996	0.00283	0.00425	0.00425	0.00566	0.00851	0.00425	0.00708	0.00852	0	0.00852	0.00567
Gruber_IIa_23_9_EU012463	0.59543	0.59394	0.59543	0.59842	0.59543	0.59543	0.60395	0.60833	0.60685	0.6113	0.60982	0.61281	0.60833	0.6128	0.61133	0.59178	0.60234	0.22134	0.21413	0.21551	0.21275	0.00711	0.00853	0.0128	0.01282	0.00569	0.00711	0.00711	0.00852	0.01137	0.00711	0.00994	0.01138	0.00852	0	0.00853
Gruber_IIa_34_13_EU012474	0.59258	0.59109	0.59258	0.59557	0.59258	0.59258	0.6011	0.60548	0.604	0.60845	0.60697	0.60996	0.60548	0.60995	0.60848	0.58893	0.59949	0.21849	0.21128	0.21266	0.2099	0.00426	0.00568	0.00995	0.00997	0.00284	0.00426	0.00426	0.00567	0.00852	0.00426	0.00709	0.00853	0.00567	0.00853	0
	between species	within species
median	0.59178	0.00852
min	0.13472	0.00142
max	0.61281	0.05715
1Q	0.50662	0.00567
3Q	0.60406	0.0317875
