# Supplementary material for: SSU rDNA Divergence in Planktonic Foraminifera: Molecular Taxonomy and Biogeographic Implications
Source: PLoS One. 2014 Aug 13;9(8):e104641. doi: 10.1371/journal.pone.0104641 (PMC4131912; doi:10.1371/journal.pone.0104641)
Supplement: File S1 — Sequence alignments, PhyML trees used for patristic distance calculation, BEAST ultrametric trees and patristic distance matrices. (ZIP) [file pone.0104641.s004.zip › File S2/patristic matrix/Gsacculifer_matrice.xlsx]

## Sheet: Gsacculifer_patristique_matrice
	Gsacculifer_I_NA_NA_U80792	Gsacculifer_I_OKI-4_1_AB263462	Gsacculifer_I_OKI-4_2_AB468881	Gsacculifer_I_OKI-1_1_AB263459	Gsacculifer_I_OKI-3_2_AB468880	Gsacculifer_I_NA_NA_U65633	Gsacculifer_I_OKI-2_2_AB468878	Gsacculifer_I_V64_12_Z83963	Gsacculifer_I_OKI-3_1_AB263461	Gsacculifer_I_OKI-2_3_AB468879	Gsacculifer_I_OKI-1_3_AB468876	Gsacculifer_I_OKI-2_1_AB263460	Gsacculifer_I_OKI-1_4_AB468877	Gsacculifer_I_OKI-1_2_AB468875	Gsacculifer_I_PR26_PR26001_Z83964
Gsacculifer_I_NA_NA_U80792	0	0.00278	0.00418	0.00418	0	0	0	0.00418	0.00278	0.00417	0.00556	0.00556	0.00556	0.00417	0.00842
Gsacculifer_I_OKI-4_1_AB263462	0.00278	0	0.00696	0.00696	0.00278	0.00278	0.00278	0.00696	0.00556	0.00695	0.00834	0.00834	0.00834	0.00695	0.0112
Gsacculifer_I_OKI-4_2_AB468881	0.00418	0.00696	0	0	0.00418	0.00418	0.00418	0.00836	0.00696	0.00835	0.00974	0.00974	0.00974	0.00835	0.0126
Gsacculifer_I_OKI-1_1_AB263459	0.00418	0.00696	0	0	0.00418	0.00418	0.00418	0.00836	0.00696	0.00835	0.00974	0.00974	0.00974	0.00835	0.0126
Gsacculifer_I_OKI-3_2_AB468880	0	0.00278	0.00418	0.00418	0	0	0	0.00418	0.00278	0.00417	0.00556	0.00556	0.00556	0.00417	0.00842
Gsacculifer_I_NA_NA_U65633	0	0.00278	0.00418	0.00418	0	0	0	0.00418	0.00278	0.00417	0.00556	0.00556	0.00556	0.00417	0.00842
Gsacculifer_I_OKI-2_2_AB468878	0	0.00278	0.00418	0.00418	0	0	0	0.00418	0.00278	0.00417	0.00556	0.00556	0.00556	0.00417	0.00842
Gsacculifer_I_V64_12_Z83963	0.00418	0.00696	0.00836	0.00836	0.00418	0.00418	0.00418	0	0.00696	0.00835	0.00974	0.00974	0.00974	0.00835	0.0126
Gsacculifer_I_OKI-3_1_AB263461	0.00278	0.00556	0.00696	0.00696	0.00278	0.00278	0.00278	0.00696	0	0.00417	0.00556	0.00556	0.00834	0.00695	0.0112
Gsacculifer_I_OKI-2_3_AB468879	0.00417	0.00695	0.00835	0.00835	0.00417	0.00417	0.00417	0.00835	0.00417	0	0.00695	0.00695	0.00973	0.00834	0.01259
Gsacculifer_I_OKI-1_3_AB468876	0.00556	0.00834	0.00974	0.00974	0.00556	0.00556	0.00556	0.00974	0.00556	0.00695	0	0	0.01112	0.00973	0.01398
Gsacculifer_I_OKI-2_1_AB263460	0.00556	0.00834	0.00974	0.00974	0.00556	0.00556	0.00556	0.00974	0.00556	0.00695	0	0	0.01112	0.00973	0.01398
Gsacculifer_I_OKI-1_4_AB468877	0.00556	0.00834	0.00974	0.00974	0.00556	0.00556	0.00556	0.00974	0.00834	0.00973	0.01112	0.01112	0	0.00139	0.01398
Gsacculifer_I_OKI-1_2_AB468875	0.00417	0.00695	0.00835	0.00835	0.00417	0.00417	0.00417	0.00835	0.00695	0.00834	0.00973	0.00973	0.00139	0	0.01259
Gsacculifer_I_PR26_PR26001_Z83964	0.00842	0.0112	0.0126	0.0126	0.00842	0.00842	0.00842	0.0126	0.0112	0.01259	0.01398	0.01398	0.01398	0.01259	0
	intra-genomic
mediane	0.004865
min	0.00139
max	0.00696
1Q	0.0024325
3Q	0.0069525

## Sheet: litterature-ABGD-GMYC
	Gsacculifer_I_NA_NA_U80792	Gsacculifer_I_OKI-4_1_AB263462	Gsacculifer_I_OKI-4_2_AB468881	Gsacculifer_I_V64_12_Z83963	Gsacculifer_I_OKI-3_1_AB263461	Gsacculifer_I_OKI-2_3_AB468879	Gsacculifer_I_OKI-1_3_AB468876	Gsacculifer_I_OKI-1_4_AB468877	Gsacculifer_I_OKI-1_2_AB468875	Gsacculifer_I_PR26_PR26001_Z83964
Gsacculifer_I_NA_NA_U80792	0	0.00278	0.00418	0.00418	0.00278	0.00417	0.00556	0.00556	0.00417	0.00842
Gsacculifer_I_OKI-4_1_AB263462	0.00278	0	0.00696	0.00696	0.00556	0.00695	0.00834	0.00834	0.00695	0.0112
Gsacculifer_I_OKI-4_2_AB468881	0.00418	0.00696	0	0.00836	0.00696	0.00835	0.00974	0.00974	0.00835	0.0126
Gsacculifer_I_V64_12_Z83963	0.00418	0.00696	0.00836	0	0.00696	0.00835	0.00974	0.00974	0.00835	0.0126
Gsacculifer_I_OKI-3_1_AB263461	0.00278	0.00556	0.00696	0.00696	0	0.00417	0.00556	0.00834	0.00695	0.0112
Gsacculifer_I_OKI-2_3_AB468879	0.00417	0.00695	0.00835	0.00835	0.00417	0	0.00695	0.00973	0.00834	0.01259
Gsacculifer_I_OKI-1_3_AB468876	0.00556	0.00834	0.00974	0.00974	0.00556	0.00695	0	0.01112	0.00973	0.01398
Gsacculifer_I_OKI-1_4_AB468877	0.00556	0.00834	0.00974	0.00974	0.00834	0.00973	0.01112	0	0.00139	0.01398
Gsacculifer_I_OKI-1_2_AB468875	0.00417	0.00695	0.00835	0.00835	0.00695	0.00834	0.00973	0.00139	0	0.01259
Gsacculifer_I_PR26_PR26001_Z83964	0.00842	0.0112	0.0126	0.0126	0.0112	0.01259	0.01398	0.01398	0.01259	0
	within species
mediane	0.00834
min	0.00139
max	0.01398
1Q	0.00556
3Q	0.00974

## Sheet: PR26 isolated
	Gsacculifer_I_NA_NA_U80792	Gsacculifer_I_OKI-4_1_AB263462	Gsacculifer_I_OKI-4_2_AB468881	Gsacculifer_I_V64_12_Z83963	Gsacculifer_I_OKI-3_1_AB263461	Gsacculifer_I_OKI-2_3_AB468879	Gsacculifer_I_OKI-1_3_AB468876	Gsacculifer_I_OKI-1_4_AB468877	Gsacculifer_I_OKI-1_2_AB468875	Gsacculifer_I_PR26_PR26001_Z83964
Gsacculifer_I_NA_NA_U80792	0	0.00278	0.00418	0.00418	0.00278	0.00417	0.00556	0.00556	0.00417	0.00842
Gsacculifer_I_OKI-4_1_AB263462	0.00278	0	0.00696	0.00696	0.00556	0.00695	0.00834	0.00834	0.00695	0.0112
Gsacculifer_I_OKI-4_2_AB468881	0.00418	0.00696	0	0.00836	0.00696	0.00835	0.00974	0.00974	0.00835	0.0126
Gsacculifer_I_V64_12_Z83963	0.00418	0.00696	0.00836	0	0.00696	0.00835	0.00974	0.00974	0.00835	0.0126
Gsacculifer_I_OKI-3_1_AB263461	0.00278	0.00556	0.00696	0.00696	0	0.00417	0.00556	0.00834	0.00695	0.0112
Gsacculifer_I_OKI-2_3_AB468879	0.00417	0.00695	0.00835	0.00835	0.00417	0	0.00695	0.00973	0.00834	0.01259
Gsacculifer_I_OKI-1_3_AB468876	0.00556	0.00834	0.00974	0.00974	0.00556	0.00695	0	0.01112	0.00973	0.01398
Gsacculifer_I_OKI-1_4_AB468877	0.00556	0.00834	0.00974	0.00974	0.00834	0.00973	0.01112	0	0.00139	0.01398
Gsacculifer_I_OKI-1_2_AB468875	0.00417	0.00695	0.00835	0.00835	0.00695	0.00834	0.00973	0.00139	0	0.01259
Gsacculifer_I_PR26_PR26001_Z83964	0.00842	0.0112	0.0126	0.0126	0.0112	0.01259	0.01398	0.01398	0.01259	0
	distances between PR26 and other sequences
min	0.00842
