# Supplementary material for: SSU rDNA Divergence in Planktonic Foraminifera: Molecular Taxonomy and Biogeographic Implications
Source: PLoS One. 2014 Aug 13;9(8):e104641. doi: 10.1371/journal.pone.0104641 (PMC4131912; doi:10.1371/journal.pone.0104641)
Supplement: File S1 — Sequence alignments, PhyML trees used for patristic distance calculation, BEAST ultrametric trees and patristic distance matrices. (ZIP) [file pone.0104641.s004.zip › File S2/patristic matrix/Gsiphonifera_matrice.xlsx]

## Sheet: matricesipho
	Gsiphonifera_Ia1_Gsip1a2_BR-BR14SIPI_NA_JQ743484	Gsiphonifera_U_OKI-3_1_AB263451	Gsiphonifera_U_NA_NA_Z69602	Gsiphonifera_I_NA_NA_U65631	Gsiphonifera_U_PR18_12_Z83959	Gsiphonifera_TIIb_CA-G_sII6B_NA_AF102228	Gsiphonifera_TIII_NA_NA_AJ251212	Gsiphonifera_TII_NA_NA_U80788	Gsiphonifera_TIIa_CA-G_sII2A_NA_AF102227	Gsiphonifera_TII_NA_NA_U80787	Gsiphonifera_U_OKI-5_2_AB468870	Gsiphonifera_U_OKI-4_1_AB263454	Gsiphonifera_U_OKI-3_2_AB468868	Gsiphonifera_U_OKI-1_1_AB263452	Gsiphonifera_U_OKI-1_2_AB468864	Gsiphonifera_IIa_Gsip2a3-AS273_NA_JQ799892	Gsiphonifera_U_OKI-4_2AB468869	Gsiphonifera_U_OKI-2_1_AB263453	Gsiphonifera_U_OKI-2_4_AB468867	Gsiphonifera_U-OKI-5_1_AB263455	Gsiphonifera_U_OKI-2_3_AB468866	Gsiphonifera_U_OKI-2_2_AB468865
Gsiphonifera_Ia1_Gsip1a2_BR-BR14SIPI_NA_JQ743484	0	0	0.01689	0.00557	0.00557	0.30809	0.30809	0.3099	0.32084	0.32084	0.32224	0.32224	0.3176	0.3176	0.3204	0.3176	0.32041	0.32041	0.32181	0.32181	0.32181	0.32321
Gsiphonifera_U_OKI-3_1_AB263451	0	0	0.01689	0.00557	0.00557	0.30809	0.30809	0.3099	0.32084	0.32084	0.32224	0.32224	0.3176	0.3176	0.3204	0.3176	0.32041	0.32041	0.32181	0.32181	0.32181	0.32321
Gsiphonifera_U_NA_NA_Z69602	0.01689	0.01689	0	0.01132	0.01132	0.31682	0.31682	0.31863	0.32957	0.32957	0.33097	0.33097	0.32633	0.32633	0.32913	0.32633	0.32914	0.32914	0.33054	0.33054	0.33054	0.33194
Gsiphonifera_I_NA_NA_U65631	0.00557	0.00557	0.01132	0	0	0.3055	0.3055	0.30731	0.31825	0.31825	0.31965	0.31965	0.31501	0.31501	0.31781	0.31501	0.31782	0.31782	0.31922	0.31922	0.31922	0.32062
Gsiphonifera_U_PR18_12_Z83959	0.00557	0.00557	0.01132	0	0	0.3055	0.3055	0.30731	0.31825	0.31825	0.31965	0.31965	0.31501	0.31501	0.31781	0.31501	0.31782	0.31782	0.31922	0.31922	0.31922	0.32062
Gsiphonifera_TIIb_CA-G_sII6B_NA_AF102228	0.30809	0.30809	0.31682	0.3055	0.3055	0	0	0.07723	0.08817	0.08817	0.08957	0.08957	0.08493	0.08493	0.08773	0.08493	0.08774	0.08774	0.08914	0.08914	0.08914	0.09054
Gsiphonifera_TIII_NA_NA_AJ251212	0.30809	0.30809	0.31682	0.3055	0.3055	0	0	0.07723	0.08817	0.08817	0.08957	0.08957	0.08493	0.08493	0.08773	0.08493	0.08774	0.08774	0.08914	0.08914	0.08914	0.09054
Gsiphonifera_TII_NA_NA_U80788	0.3099	0.3099	0.31863	0.30731	0.30731	0.07723	0.07723	0	0.03412	0.03412	0.03552	0.03552	0.03088	0.03088	0.03368	0.03088	0.03369	0.03369	0.03509	0.03509	0.03509	0.03649
Gsiphonifera_TIIa_CA-G_sII2A_NA_AF102227	0.32084	0.32084	0.32957	0.31825	0.31825	0.08817	0.08817	0.03412	0	0.0028	0.0042	0.0042	0.02056	0.02056	0.02336	0.02056	0.02337	0.02337	0.02477	0.02477	0.02477	0.02617
Gsiphonifera_TII_NA_NA_U80787	0.32084	0.32084	0.32957	0.31825	0.31825	0.08817	0.08817	0.03412	0.0028	0	0.0042	0.0042	0.02056	0.02056	0.02336	0.02056	0.02337	0.02337	0.02477	0.02477	0.02477	0.02617
Gsiphonifera_U_OKI-5_2_AB468870	0.32224	0.32224	0.33097	0.31965	0.31965	0.08957	0.08957	0.03552	0.0042	0.0042	0	0	0.02196	0.02196	0.02476	0.02196	0.02477	0.02477	0.02617	0.02617	0.02617	0.02757
Gsiphonifera_U_OKI-4_1_AB263454	0.32224	0.32224	0.33097	0.31965	0.31965	0.08957	0.08957	0.03552	0.0042	0.0042	0	0	0.02196	0.02196	0.02476	0.02196	0.02477	0.02477	0.02617	0.02617	0.02617	0.02757
Gsiphonifera_U_OKI-3_2_AB468868	0.3176	0.3176	0.32633	0.31501	0.31501	0.08493	0.08493	0.03088	0.02056	0.02056	0.02196	0.02196	0	0	0.0056	0.0028	0.00561	0.00561	0.00701	0.00701	0.00701	0.00841
Gsiphonifera_U_OKI-1_1_AB263452	0.3176	0.3176	0.32633	0.31501	0.31501	0.08493	0.08493	0.03088	0.02056	0.02056	0.02196	0.02196	0	0	0.0056	0.0028	0.00561	0.00561	0.00701	0.00701	0.00701	0.00841
Gsiphonifera_U_OKI-1_2_AB468864	0.3204	0.3204	0.32913	0.31781	0.31781	0.08773	0.08773	0.03368	0.02336	0.02336	0.02476	0.02476	0.0056	0.0056	0	0.0028	0.00561	0.00561	0.00701	0.00701	0.00701	0.00841
Gsiphonifera_IIa_Gsip2a3-AS273_NA_JQ799892	0.3176	0.3176	0.32633	0.31501	0.31501	0.08493	0.08493	0.03088	0.02056	0.02056	0.02196	0.02196	0.0028	0.0028	0.0028	0	0.00281	0.00281	0.00421	0.00421	0.00421	0.00561
Gsiphonifera_U_OKI-4_2AB468869	0.32041	0.32041	0.32914	0.31782	0.31782	0.08774	0.08774	0.03369	0.02337	0.02337	0.02477	0.02477	0.00561	0.00561	0.00561	0.00281	0	0	0.0014	0.0014	0.0014	0.0028
Gsiphonifera_U_OKI-2_1_AB263453	0.32041	0.32041	0.32914	0.31782	0.31782	0.08774	0.08774	0.03369	0.02337	0.02337	0.02477	0.02477	0.00561	0.00561	0.00561	0.00281	0	0	0.0014	0.0014	0.0014	0.0028
Gsiphonifera_U_OKI-2_4_AB468867	0.32181	0.32181	0.33054	0.31922	0.31922	0.08914	0.08914	0.03509	0.02477	0.02477	0.02617	0.02617	0.00701	0.00701	0.00701	0.00421	0.0014	0.0014	0	0	0	0.0014
Gsiphonifera_U-OKI-5_1_AB263455	0.32181	0.32181	0.33054	0.31922	0.31922	0.08914	0.08914	0.03509	0.02477	0.02477	0.02617	0.02617	0.00701	0.00701	0.00701	0.00421	0.0014	0.0014	0	0	0	0.0014
Gsiphonifera_U_OKI-2_3_AB468866	0.32181	0.32181	0.33054	0.31922	0.31922	0.08914	0.08914	0.03509	0.02477	0.02477	0.02617	0.02617	0.00701	0.00701	0.00701	0.00421	0.0014	0.0014	0	0	0	0.0014
Gsiphonifera_U_OKI-2_2_AB468865	0.32321	0.32321	0.33194	0.32062	0.32062	0.09054	0.09054	0.03649	0.02617	0.02617	0.02757	0.02757	0.00841	0.00841	0.00841	0.00561	0.0028	0.0028	0.0014	0.0014	0.0014	0
	intra-genomic
median	0.013085
min	0.0014
max	0.02477
1Q	0.0072425
3Q	0.0189275

## Sheet: patristic literature
	Gsiphonifera_Ia1_Gsip1a2_BR-BR14SIPI_NA_JQ743484	Gsiphonifera_U_NA_NA_Z69602	Gsiphonifera_I_NA_NA_U65631	Gsiphonifera_TIIb_CA-G_sII6B_NA_AF102228	Gsiphonifera_TII_NA_NA_U80788	Gsiphonifera_TIIa_CA-G_sII2A_NA_AF102227	Gsiphonifera_TII_NA_NA_U80787	Gsiphonifera_IIa_Gsip2a3-AS273_NA_JQ799892
Gsiphonifera_I_Gsip1a2_BR-BR14SIPI_NA_JQ743484	0	0.01689	0.00557	0.30809	0.3099	0.32084	0.32084	0.3176
Gsiphonifera_I_NA_NA_Z69602	0.01689	0	0.01132	0.31682	0.31863	0.32957	0.32957	0.32633
Gsiphonifera_I_NA_NA_U65631	0.00557	0.01132	0	0.3055	0.30731	0.31825	0.31825	0.31501
Gsiphonifera_TIII_CA-G_sII6B_NA_AF102228	0.30809	0.31682	0.3055	0	0.07723	0.08817	0.08817	0.08493
Gsiphonifera_TII_NA_NA_U80788	0.3099	0.31863	0.30731	0.07723	0	0.03412	0.03412	0.03088
Gsiphonifera_TII_CA-G_sII2A_NA_AF102227	0.32084	0.32957	0.31825	0.08817	0.03412	0	0.0028	0.02056
Gsiphonifera_TII_NA_NA_U80787	0.32084	0.32957	0.31825	0.08817	0.03412	0.0028	0	0.02056
Gsiphonifera_II_Gsip2a3-AS273_NA_JQ799892	0.3176	0.32633	0.31501	0.08493	0.03088	0.02056	0.02056	0
	between species	within species
median	0.31682	0.02056
min	0.07723	0.0028
max	0.32957	0.03412
1Q	0.305953	0.01132
3Q	0.320288	0.03088

## Sheet: ABGD-GMYC
	Gsiphonifera_Ia1_Gsip1a2_BR-BR14SIPI_NA_JQ743484	Gsiphonifera_U_NA_NA_Z69602	Gsiphonifera_I_NA_NA_U65631	Gsiphonifera_TIIb_CA-G_sII6B_NA_AF102228	Gsiphonifera_TII_NA_NA_U80788	Gsiphonifera_TIIa_CA-G_sII2A_NA_AF102227	Gsiphonifera_TII_NA_NA_U80787	Gsiphonifera_U_OKI-5_2_AB468870	Gsiphonifera_U_OKI-3_2_AB468868	Gsiphonifera_U_OKI-1_2_AB468864	Gsiphonifera_IIa_Gsip2a3-AS273_NA_JQ799892	Gsiphonifera_U_OKI-4_2AB468869	Gsiphonifera_U_OKI-2_4_AB468867	Gsiphonifera_U_OKI-2_2_AB468865
Gsiphonifera_I_Gsip1a2_BR-BR14SIPI_NA_JQ743484	0	0.01689	0.00557	0.30809	0.3099	0.32084	0.32084	0.32224	0.3176	0.3204	0.3176	0.32041	0.32181	0.32321
Gsiphonifera_I_NA_NA_Z69602	0.01689	0	0.01132	0.31682	0.31863	0.32957	0.32957	0.33097	0.32633	0.32913	0.32633	0.32914	0.33054	0.33194
Gsiphonifera_I_NA_NA_U65631	0.00557	0.01132	0	0.3055	0.30731	0.31825	0.31825	0.31965	0.31501	0.31781	0.31501	0.31782	0.31922	0.32062
Gsiphonifera_III_CA-G_sII6B_NA_AF102228	0.30809	0.31682	0.3055	0	0.07723	0.08817	0.08817	0.08957	0.08493	0.08773	0.08493	0.08774	0.08914	0.09054
Gsiphonifera_II_NA_NA_U80788	0.3099	0.31863	0.30731	0.07723	0	0.03412	0.03412	0.03552	0.03088	0.03368	0.03088	0.03369	0.03509	0.03649
Gsiphonifera_II_CA-G_sII2A_NA_AF102227	0.32084	0.32957	0.31825	0.08817	0.03412	0	0.0028	0.0042	0.02056	0.02336	0.02056	0.02337	0.02477	0.02617
Gsiphonifera_II_NA_NA_U80787	0.32084	0.32957	0.31825	0.08817	0.03412	0.0028	0	0.0042	0.02056	0.02336	0.02056	0.02337	0.02477	0.02617
Gsiphonifera_II_OKI-5_2_AB468870	0.32224	0.33097	0.31965	0.08957	0.03552	0.0042	0.0042	0	0.02196	0.02476	0.02196	0.02477	0.02617	0.02757
Gsiphonifera_II_OKI-3_2_AB468868	0.3176	0.32633	0.31501	0.08493	0.03088	0.02056	0.02056	0.02196	0	0.0056	0.0028	0.00561	0.00701	0.00841
Gsiphonifera_II_OKI-1_2_AB468864	0.3204	0.32913	0.31781	0.08773	0.03368	0.02336	0.02336	0.02476	0.0056	0	0.0028	0.00561	0.00701	0.00841
Gsiphonifera_II_Gsip2a3-AS273_NA_JQ799892	0.3176	0.32633	0.31501	0.08493	0.03088	0.02056	0.02056	0.02196	0.0028	0.0028	0	0.00281	0.00421	0.00561
Gsiphonifera_II_OKI-4_2AB468869	0.32041	0.32914	0.31782	0.08774	0.03369	0.02337	0.02337	0.02477	0.00561	0.00561	0.00281	0	0.0014	0.0028
Gsiphonifera_II_OKI-2_4_AB468867	0.32181	0.33054	0.31922	0.08914	0.03509	0.02477	0.02477	0.02617	0.00701	0.00701	0.00421	0.0014	0	0.0014
Gsiphonifera_II_OKI-2_2_AB468865	0.32321	0.33194	0.32062	0.09054	0.03649	0.02617	0.02617	0.02757	0.00841	0.00841	0.00561	0.0028	0.0014	0
	between species	within species
median	0.31825	0.02056
min	0.07723	0.0014
max	0.33194	0.03649
1Q	0.305953	0.0056075
3Q	0.322133	0.02617

## Sheet: ABGD alter
	Gsiphonifera_Ia1_Gsip1a2_BR-BR14SIPI_NA_JQ743484	Gsiphonifera_U_NA_NA_Z69602	Gsiphonifera_I_NA_NA_U65631	Gsiphonifera_TIIb_CA-G_sII6B_NA_AF102228	Gsiphonifera_TII_NA_NA_U80788	Gsiphonifera_TIIa_CA-G_sII2A_NA_AF102227	Gsiphonifera_TII_NA_NA_U80787	Gsiphonifera_U_OKI-5_2_AB468870	Gsiphonifera_U_OKI-3_2_AB468868	Gsiphonifera_U_OKI-1_2_AB468864	Gsiphonifera_IIa_Gsip2a3-AS273_NA_JQ799892	Gsiphonifera_U_OKI-4_2AB468869	Gsiphonifera_U_OKI-2_4_AB468867	Gsiphonifera_U_OKI-2_2_AB468865
Gsiphonifera_I_Gsip1a2_BR-BR14SIPI_NA_JQ743484	0	0.01689	0.00557	0.30809	0.3099	0.32084	0.32084	0.32224	0.3176	0.3204	0.3176	0.32041	0.32181	0.32321
Gsiphonifera_I_NA_NA_Z69602	0.01689	0	0.01132	0.31682	0.31863	0.32957	0.32957	0.33097	0.32633	0.32913	0.32633	0.32914	0.33054	0.33194
Gsiphonifera_I_NA_NA_U65631	0.00557	0.01132	0	0.3055	0.30731	0.31825	0.31825	0.31965	0.31501	0.31781	0.31501	0.31782	0.31922	0.32062
Gsiphonifera_II_CA-G_sII6B_NA_AF102228	0.30809	0.31682	0.3055	0	0.07723	0.08817	0.08817	0.08957	0.08493	0.08773	0.08493	0.08774	0.08914	0.09054
Gsiphonifera_II_NA_NA_U80788	0.3099	0.31863	0.30731	0.07723	0	0.03412	0.03412	0.03552	0.03088	0.03368	0.03088	0.03369	0.03509	0.03649
Gsiphonifera_II_CA-G_sII2A_NA_AF102227	0.32084	0.32957	0.31825	0.08817	0.03412	0	0.0028	0.0042	0.02056	0.02336	0.02056	0.02337	0.02477	0.02617
Gsiphonifera_II_NA_NA_U80787	0.32084	0.32957	0.31825	0.08817	0.03412	0.0028	0	0.0042	0.02056	0.02336	0.02056	0.02337	0.02477	0.02617
Gsiphonifera_II_OKI-5_2_AB468870	0.32224	0.33097	0.31965	0.08957	0.03552	0.0042	0.0042	0	0.02196	0.02476	0.02196	0.02477	0.02617	0.02757
Gsiphonifera_II_OKI-3_2_AB468868	0.3176	0.32633	0.31501	0.08493	0.03088	0.02056	0.02056	0.02196	0	0.0056	0.0028	0.00561	0.00701	0.00841
Gsiphonifera_II_OKI-1_2_AB468864	0.3204	0.32913	0.31781	0.08773	0.03368	0.02336	0.02336	0.02476	0.0056	0	0.0028	0.00561	0.00701	0.00841
Gsiphonifera_II_Gsip2a3-AS273_NA_JQ799892	0.3176	0.32633	0.31501	0.08493	0.03088	0.02056	0.02056	0.02196	0.0028	0.0028	0	0.00281	0.00421	0.00561
Gsiphonifera_II_OKI-4_2AB468869	0.32041	0.32914	0.31782	0.08774	0.03369	0.02337	0.02337	0.02477	0.00561	0.00561	0.00281	0	0.0014	0.0028
Gsiphonifera_II_OKI-2_4_AB468867	0.32181	0.33054	0.31922	0.08914	0.03509	0.02477	0.02477	0.02617	0.00701	0.00701	0.00421	0.0014	0	0.0014
Gsiphonifera_II_OKI-2_2_AB468865	0.32321	0.33194	0.32062	0.09054	0.03649	0.02617	0.02617	0.02757	0.00841	0.00841	0.00561	0.0028	0.0014	0
	between species	within species
median	0.3204	0.023365
min	0.3055	0.0014
max	0.33194	0.09054
1Q	0.3176	0.00561
3Q	0.32633	0.03412
