# Supplementary material for: SSU rDNA Divergence in Planktonic Foraminifera: Molecular Taxonomy and Biogeographic Implications
Source: PLoS One. 2014 Aug 13;9(8):e104641. doi: 10.1371/journal.pone.0104641 (PMC4131912; doi:10.1371/journal.pone.0104641)
Supplement: File S1 — Sequence alignments, PhyML trees used for patristic distance calculation, BEAST ultrametric trees and patristic distance matrices. (ZIP) [file pone.0104641.s004.zip › File S2/patristic matrix/Gtumida_matrice.xlsx]

## Sheet: Gtumida_matrice
	Gtumida_U_GB1028_2	Gtumida_U_GB1028_3	Gtumida_U_GB1028_1	Gtumida_U_Z389_11	Gtumida_U_Z564_19	Gtumida_U_Z388_13	Gtumida_U_Z389_10	Gtumida_U_Z564_17	Gtumida_U_Z563_19	Gtumida_U_Z388_12	Gtumida_U_Z564_18	Gtumida_U_Z564_20	Gtumida_U_Z563_18	Gtumida_U_Z388_9	Gtumida_U_Z388_10	Gtumida_U_Z563_17	Gtumida_U_Z388_11	Gtumida_U_Z389_9
Gtumida_U_GB1028_2	0	0	0.00508	0.00761	0.00507	0.00634	0.00761	0.00381	0.00381	0.00507	0.00381	0.00507	0.00381	0.00381	0.00381	0.00381	0.00507	0.00507
Gtumida_U_GB1028_3	0	0	0.00508	0.00761	0.00507	0.00634	0.00761	0.00381	0.00381	0.00507	0.00381	0.00507	0.00381	0.00381	0.00381	0.00381	0.00507	0.00507
Gtumida_U_GB1028_1	0.00508	0.00508	0	0.00763	0.00509	0.00636	0.00763	0.00383	0.00383	0.00509	0.00383	0.00509	0.00383	0.00383	0.00383	0.00383	0.00509	0.00509
Gtumida_U_Z389_11	0.00761	0.00761	0.00763	0	0.00506	0.00633	0.0076	0.0038	0.0038	0.00506	0.0038	0.00506	0.0038	0.0038	0.0038	0.0038	0.00506	0.00506
Gtumida_U_Z564_19	0.00507	0.00507	0.00509	0.00506	0	0.00379	0.00506	0.00126	0.00126	0.00252	0.00126	0.00252	0.00126	0.00126	0.00126	0.00126	0.00252	0.00252
Gtumida_U_Z388_13	0.00634	0.00634	0.00636	0.00633	0.00379	0	0.00379	0.00253	0.00253	0.00379	0.00253	0.00379	0.00253	0.00253	0.00253	0.00253	0.00379	0.00379
Gtumida_U_Z389_10	0.00761	0.00761	0.00763	0.0076	0.00506	0.00379	0	0.0038	0.0038	0.00506	0.0038	0.00506	0.0038	0.0038	0.0038	0.0038	0.00506	0.00506
Gtumida_U_Z564_17	0.00381	0.00381	0.00383	0.0038	0.00126	0.00253	0.0038	0	0	0.00126	0	0.00126	0	0	0	0	0.00126	0.00126
Gtumida_U_Z563_19	0.00381	0.00381	0.00383	0.0038	0.00126	0.00253	0.0038	0	0	0.00126	0	0.00126	0	0	0	0	0.00126	0.00126
Gtumida_U_Z388_12	0.00507	0.00507	0.00509	0.00506	0.00252	0.00379	0.00506	0.00126	0.00126	0	0.00126	0.00252	0.00126	0.00126	0.00126	0.00126	0.00252	0.00252
Gtumida_U_Z564_18	0.00381	0.00381	0.00383	0.0038	0.00126	0.00253	0.0038	0	0	0.00126	0	0.00126	0	0	0	0	0.00126	0.00126
Gtumida_U_Z564_20	0.00507	0.00507	0.00509	0.00506	0.00252	0.00379	0.00506	0.00126	0.00126	0.00252	0.00126	0	0.00126	0.00126	0.00126	0.00126	0.00252	0.00252
Gtumida_U_Z563_18	0.00381	0.00381	0.00383	0.0038	0.00126	0.00253	0.0038	0	0	0.00126	0	0.00126	0	0	0	0	0.00126	0.00126
Gtumida_U_Z388_9	0.00381	0.00381	0.00383	0.0038	0.00126	0.00253	0.0038	0	0	0.00126	0	0.00126	0	0	0	0	0.00126	0.00126
Gtumida_U_Z388_10	0.00381	0.00381	0.00383	0.0038	0.00126	0.00253	0.0038	0	0	0.00126	0	0.00126	0	0	0	0	0.00126	0.00126
Gtumida_U_Z563_17	0.00381	0.00381	0.00383	0.0038	0.00126	0.00253	0.0038	0	0	0.00126	0	0.00126	0	0	0	0	0.00126	0.00126
Gtumida_U_Z388_11	0.00507	0.00507	0.00509	0.00506	0.00252	0.00379	0.00506	0.00126	0.00126	0.00252	0.00126	0.00252	0.00126	0.00126	0.00126	0.00126	0	0.00252
Gtumida_U_Z389_9	0.00507	0.00507	0.00509	0.00506	0.00252	0.00379	0.00506	0.00126	0.00126	0.00252	0.00126	0.00252	0.00126	0.00126	0.00126	0.00126	0.00252	0
	intra-genomic
median	0.00379
min	0.00126
max	0.0076
1Q	0.00252
3Q	0.00506

## Sheet: distance totale
	Gtumida_U_GB1028_2	Gtumida_U_GB1028_1	Gtumida_U_Z389_11	Gtumida_U_Z564_19	Gtumida_U_Z388_13	Gtumida_U_Z389_10	Gtumida_U_Z564_17	Gtumida_U_Z388_12	Gtumida_U_Z564_20	Gtumida_U_Z388_11	Gtumida_U_Z389_9
Gtumida_U_GB1028_2	0	0.00508	0.00761	0.00507	0.00634	0.00761	0.00381	0.00507	0.00507	0.00507	0.00507
Gtumida_U_GB1028_1	0.00508	0	0.00763	0.00509	0.00636	0.00763	0.00383	0.00509	0.00509	0.00509	0.00509
Gtumida_U_Z389_11	0.00761	0.00763	0	0.00506	0.00633	0.0076	0.0038	0.00506	0.00506	0.00506	0.00506
Gtumida_U_Z564_19	0.00507	0.00509	0.00506	0	0.00379	0.00506	0.00126	0.00252	0.00252	0.00252	0.00252
Gtumida_U_Z388_13	0.00634	0.00636	0.00633	0.00379	0	0.00379	0.00253	0.00379	0.00379	0.00379	0.00379
Gtumida_U_Z389_10	0.00761	0.00763	0.0076	0.00506	0.00379	0	0.0038	0.00506	0.00506	0.00506	0.00506
Gtumida_U_Z564_17	0.00381	0.00383	0.0038	0.00126	0.00253	0.0038	0	0.00126	0.00126	0.00126	0.00126
Gtumida_U_Z388_12	0.00507	0.00509	0.00506	0.00252	0.00379	0.00506	0.00126	0	0.00252	0.00252	0.00252
Gtumida_U_Z564_20	0.00507	0.00509	0.00506	0.00252	0.00379	0.00506	0.00126	0.00252	0	0.00252	0.00252
Gtumida_U_Z388_11	0.00507	0.00509	0.00506	0.00252	0.00379	0.00506	0.00126	0.00252	0.00252	0	0.00252
Gtumida_U_Z389_9	0.00507	0.00509	0.00506	0.00252	0.00379	0.00506	0.00126	0.00252	0.00252	0.00252	0
	total distance
median	0.00381
min	0
max	0.00763
1Q	0.00252
3Q	0.00507

## Sheet: ABGD-GMYC
	Gtumida_U_GB1028_2	Gtumida_U_GB1028_1	Gtumida_U_Z389_11	Gtumida_U_Z564_19	Gtumida_U_Z388_13	Gtumida_U_Z389_10	Gtumida_U_Z564_17	Gtumida_U_Z388_12	Gtumida_U_Z564_20	Gtumida_U_Z388_11	Gtumida_U_Z389_9
Gtumida_I_GB1028_2	0	0.00508	0.00761	0.00507	0.00634	0.00761	0.00381	0.00507	0.00507	0.00507	0.00507
Gtumida_I_GB1028_1	0.00508	0	0.00763	0.00509	0.00636	0.00763	0.00383	0.00509	0.00509	0.00509	0.00509
Gtumida_I_Z389_11	0.00761	0.00763	0	0.00506	0.00633	0.0076	0.0038	0.00506	0.00506	0.00506	0.00506
Gtumida_I_Z564_19	0.00507	0.00509	0.00506	0	0.00379	0.00506	0.00126	0.00252	0.00252	0.00252	0.00252
Gtumida_I_Z388_13	0.00634	0.00636	0.00633	0.00379	0	0.00379	0.00253	0.00379	0.00379	0.00379	0.00379
Gtumida_I_Z389_10	0.00761	0.00763	0.0076	0.00506	0.00379	0	0.0038	0.00506	0.00506	0.00506	0.00506
Gtumida_I_Z564_17	0.00381	0.00383	0.0038	0.00126	0.00253	0.0038	0	0.00126	0.00126	0.00126	0.00126
Gtumida_I_Z388_12	0.00507	0.00509	0.00506	0.00252	0.00379	0.00506	0.00126	0	0.00252	0.00252	0.00252
Gtumida_I_Z564_20	0.00507	0.00509	0.00506	0.00252	0.00379	0.00506	0.00126	0.00252	0	0.00252	0.00252
Gtumida_I_Z388_11	0.00507	0.00509	0.00506	0.00252	0.00379	0.00506	0.00126	0.00252	0.00252	0	0.00252
Gtumida_I_Z389_9	0.00507	0.00509	0.00506	0.00252	0.00379	0.00506	0.00126	0.00252	0.00252	0.00252	0
	within species
median	0.00381
min	0
max	0.00763
1Q	0.00252
3Q	0.00507
