# Supplementary material for: SSU rDNA Divergence in Planktonic Foraminifera: Molecular Taxonomy and Biogeographic Implications
Source: PLoS One. 2014 Aug 13;9(8):e104641. doi: 10.1371/journal.pone.0104641 (PMC4131912; doi:10.1371/journal.pone.0104641)
Supplement: File S1 — Sequence alignments, PhyML trees used for patristic distance calculation, BEAST ultrametric trees and patristic distance matrices. (ZIP) [file pone.0104641.s004.zip › File S2/patristic matrix/Gungulata_matrice.xlsx]

## Sheet: Gungulata_matrice
	Gungulata_U_GA2215_40	Gungulata_U_GA2215_38	Gungulata_U_GA2215_37	Gungulata_U_GA2215_39	Gungulata_U_Gung-AS224_NA_JQ799897	Gungulata_U_GA2287_72	Gungulata_U_GA2287_70	Gungulata_U_GA1875_5	Gungulata_U_GA1875_8	Gungulata_U_GA2284_45	Gungulata_U_GA2285_55	Gungulata_U_GA2214_32	Gungulata_U_GA2286_64	Gungulata_U_GA1881_16	Gungulata_U_GA2286_62	Gungulata_U_GA2286_63	Gungulata_U_GA2287_71	Gungulata_U_GA2286_61	Gungulata_U_GA2285_50	Gungulata_U_GA2284_47	Gungulata_U_GA2214_29	Gungulata_U_GA1875_7	Gungulata_U_GA1881_13	Gungulata_U_GA1875_6	Gungulata_U_GA2284_48	Gungulata_U_GA1951_21	Gungulata_U_GA2214_31	Gungulata_U_GA1881_15	Gungulata_U_GA2214_30	Gungulata_U_GA1951_24_	Gungulata_U_GA2284_46	Gungulata_U_GA1951_22	Gungulata_U_GA1881_14	Gungulata_U_GA1951_23	Gungulata_U_GA2285_49	Gungulata_U_GA2285_56	Gungulata_U_GA2287_69
Gungulata_U_GA2215_40	0	0.00252	0.00252	0.00378	0.00633	0.00885	0.00885	0.00759	0.00759	0.00759	0.00759	0.00885	0.00885	0.00885	0.01011	0.00759	0.00759	0.00885	0.00885	0.00759	0.00759	0.00759	0.01138	0.00759	0.01011	0.01011	0.01011	0.01138	0.00759	0.00759	0.00759	0.01011	0.01391	0.00885	0.00885	0.00759	0.00759
Gungulata_U_GA2215_38	0.00252	0	0.00252	0.00378	0.00633	0.00885	0.00885	0.00759	0.00759	0.00759	0.00759	0.00885	0.00885	0.00885	0.01011	0.00759	0.00759	0.00885	0.00885	0.00759	0.00759	0.00759	0.01138	0.00759	0.01011	0.01011	0.01011	0.01138	0.00759	0.00759	0.00759	0.01011	0.01391	0.00885	0.00885	0.00759	0.00759
Gungulata_U_GA2215_37	0.00252	0.00252	0	0.00378	0.00633	0.00885	0.00885	0.00759	0.00759	0.00759	0.00759	0.00885	0.00885	0.00885	0.01011	0.00759	0.00759	0.00885	0.00885	0.00759	0.00759	0.00759	0.01138	0.00759	0.01011	0.01011	0.01011	0.01138	0.00759	0.00759	0.00759	0.01011	0.01391	0.00885	0.00885	0.00759	0.00759
Gungulata_U_GA2215_39	0.00378	0.00378	0.00378	0	0.00759	0.01011	0.01011	0.00885	0.00885	0.00885	0.00885	0.01011	0.01011	0.01011	0.01137	0.00885	0.00885	0.01011	0.01011	0.00885	0.00885	0.00885	0.01264	0.00885	0.01137	0.01137	0.01137	0.01264	0.00885	0.00885	0.00885	0.01137	0.01517	0.01011	0.01011	0.00885	0.00885
Gungulata_U_Gung-AS224_NA_JQ799897	0.00633	0.00633	0.00633	0.00759	0	0.00252	0.00252	0.00126	0.00126	0.00126	0.00126	0.00252	0.00252	0.00252	0.00378	0.00126	0.00126	0.00252	0.00252	0.00126	0.00126	0.00126	0.00505	0.00126	0.00378	0.00378	0.00378	0.00505	0.00126	0.00126	0.00126	0.00378	0.00758	0.00252	0.00252	0.00126	0.00126
Gungulata_U_GA2287_72	0.00885	0.00885	0.00885	0.01011	0.00252	0	0.00252	0.00126	0.00126	0.00126	0.00126	0.00252	0.00252	0.00252	0.00378	0.00126	0.00126	0.00252	0.00252	0.00126	0.00126	0.00126	0.00505	0.00126	0.00378	0.00378	0.00378	0.00505	0.00126	0.00126	0.00126	0.00378	0.00758	0.00252	0.00252	0.00126	0.00126
Gungulata_U_GA2287_70	0.00885	0.00885	0.00885	0.01011	0.00252	0.00252	0	0.00126	0.00126	0.00126	0.00126	0.00252	0.00252	0.00252	0.00378	0.00126	0.00126	0.00252	0.00252	0.00126	0.00126	0.00126	0.00505	0.00126	0.00378	0.00378	0.00378	0.00505	0.00126	0.00126	0.00126	0.00378	0.00758	0.00252	0.00252	0.00126	0.00126
Gungulata_U_GA1875_5	0.00759	0.00759	0.00759	0.00885	0.00126	0.00126	0.00126	0	0	0	0	0.00126	0.00126	0.00126	0.00252	0	0	0.00126	0.00126	0	0	0	0.00379	0	0.00252	0.00252	0.00252	0.00379	0	0	0	0.00252	0.00632	0.00126	0.00126	0	0
Gungulata_U_GA1875_8	0.00759	0.00759	0.00759	0.00885	0.00126	0.00126	0.00126	0	0	0	0	0.00126	0.00126	0.00126	0.00252	0	0	0.00126	0.00126	0	0	0	0.00379	0	0.00252	0.00252	0.00252	0.00379	0	0	0	0.00252	0.00632	0.00126	0.00126	0	0
Gungulata_U_GA2284_45	0.00759	0.00759	0.00759	0.00885	0.00126	0.00126	0.00126	0	0	0	0	0.00126	0.00126	0.00126	0.00252	0	0	0.00126	0.00126	0	0	0	0.00379	0	0.00252	0.00252	0.00252	0.00379	0	0	0	0.00252	0.00632	0.00126	0.00126	0	0
Gungulata_U_GA2285_55	0.00759	0.00759	0.00759	0.00885	0.00126	0.00126	0.00126	0	0	0	0	0.00126	0.00126	0.00126	0.00252	0	0	0.00126	0.00126	0	0	0	0.00379	0	0.00252	0.00252	0.00252	0.00379	0	0	0	0.00252	0.00632	0.00126	0.00126	0	0
Gungulata_U_GA2214_32	0.00885	0.00885	0.00885	0.01011	0.00252	0.00252	0.00252	0.00126	0.00126	0.00126	0.00126	0	0.00252	0.00252	0.00378	0.00126	0.00126	0.00252	0.00252	0.00126	0.00126	0.00126	0.00505	0.00126	0.00378	0.00378	0.00378	0.00505	0.00126	0.00126	0.00126	0.00378	0.00758	0.00252	0.00252	0.00126	0.00126
Gungulata_U_GA2286_64	0.00885	0.00885	0.00885	0.01011	0.00252	0.00252	0.00252	0.00126	0.00126	0.00126	0.00126	0.00252	0	0.00252	0.00378	0.00126	0.00126	0.00252	0.00252	0.00126	0.00126	0.00126	0.00505	0.00126	0.00378	0.00378	0.00378	0.00505	0.00126	0.00126	0.00126	0.00378	0.00758	0.00252	0.00252	0.00126	0.00126
Gungulata_U_GA1881_16	0.00885	0.00885	0.00885	0.01011	0.00252	0.00252	0.00252	0.00126	0.00126	0.00126	0.00126	0.00252	0.00252	0	0.00378	0.00126	0.00126	0.00252	0.00252	0.00126	0.00126	0.00126	0.00505	0.00126	0.00378	0.00378	0.00378	0.00505	0.00126	0.00126	0.00126	0.00378	0.00758	0.00252	0.00252	0.00126	0.00126
Gungulata_U_GA2286_62	0.01011	0.01011	0.01011	0.01137	0.00378	0.00378	0.00378	0.00252	0.00252	0.00252	0.00252	0.00378	0.00378	0.00378	0	0.00252	0.00252	0.00378	0.00378	0.00252	0.00252	0.00252	0.00631	0.00252	0.00504	0.00504	0.00504	0.00631	0.00252	0.00252	0.00252	0.00504	0.00884	0.00378	0.00378	0.00252	0.00252
Gungulata_U_GA2286_63	0.00759	0.00759	0.00759	0.00885	0.00126	0.00126	0.00126	0	0	0	0	0.00126	0.00126	0.00126	0.00252	0	0	0.00126	0.00126	0	0	0	0.00379	0	0.00252	0.00252	0.00252	0.00379	0	0	0	0.00252	0.00632	0.00126	0.00126	0	0
Gungulata_U_GA2287_71	0.00759	0.00759	0.00759	0.00885	0.00126	0.00126	0.00126	0	0	0	0	0.00126	0.00126	0.00126	0.00252	0	0	0.00126	0.00126	0	0	0	0.00379	0	0.00252	0.00252	0.00252	0.00379	0	0	0	0.00252	0.00632	0.00126	0.00126	0	0
Gungulata_U_GA2286_61	0.00885	0.00885	0.00885	0.01011	0.00252	0.00252	0.00252	0.00126	0.00126	0.00126	0.00126	0.00252	0.00252	0.00252	0.00378	0.00126	0.00126	0	0.00252	0.00126	0.00126	0.00126	0.00505	0.00126	0.00378	0.00378	0.00378	0.00505	0.00126	0.00126	0.00126	0.00378	0.00758	0.00252	0.00252	0.00126	0.00126
Gungulata_U_GA2285_50	0.00885	0.00885	0.00885	0.01011	0.00252	0.00252	0.00252	0.00126	0.00126	0.00126	0.00126	0.00252	0.00252	0.00252	0.00378	0.00126	0.00126	0.00252	0	0.00126	0.00126	0.00126	0.00505	0.00126	0.00378	0.00378	0.00378	0.00505	0.00126	0.00126	0.00126	0.00378	0.00758	0.00252	0.00252	0.00126	0.00126
Gungulata_U_GA2284_47	0.00759	0.00759	0.00759	0.00885	0.00126	0.00126	0.00126	0	0	0	0	0.00126	0.00126	0.00126	0.00252	0	0	0.00126	0.00126	0	0	0	0.00379	0	0.00252	0.00252	0.00252	0.00379	0	0	0	0.00252	0.00632	0.00126	0.00126	0	0
Gungulata_U_GA2214_29	0.00759	0.00759	0.00759	0.00885	0.00126	0.00126	0.00126	0	0	0	0	0.00126	0.00126	0.00126	0.00252	0	0	0.00126	0.00126	0	0	0	0.00379	0	0.00252	0.00252	0.00252	0.00379	0	0	0	0.00252	0.00632	0.00126	0.00126	0	0
Gungulata_U_GA1875_7	0.00759	0.00759	0.00759	0.00885	0.00126	0.00126	0.00126	0	0	0	0	0.00126	0.00126	0.00126	0.00252	0	0	0.00126	0.00126	0	0	0	0.00379	0	0.00252	0.00252	0.00252	0.00379	0	0	0	0.00252	0.00632	0.00126	0.00126	0	0
Gungulata_U_GA1881_13	0.01138	0.01138	0.01138	0.01264	0.00505	0.00505	0.00505	0.00379	0.00379	0.00379	0.00379	0.00505	0.00505	0.00505	0.00631	0.00379	0.00379	0.00505	0.00505	0.00379	0.00379	0.00379	0	0.00379	0.00631	0.00631	0.00631	0.00758	0.00379	0.00379	0.00379	0.00631	0.01011	0.00505	0.00505	0.00379	0.00379
Gungulata_U_GA1875_6	0.00759	0.00759	0.00759	0.00885	0.00126	0.00126	0.00126	0	0	0	0	0.00126	0.00126	0.00126	0.00252	0	0	0.00126	0.00126	0	0	0	0.00379	0	0.00252	0.00252	0.00252	0.00379	0	0	0	0.00252	0.00632	0.00126	0.00126	0	0
Gungulata_U_GA2284_48	0.01011	0.01011	0.01011	0.01137	0.00378	0.00378	0.00378	0.00252	0.00252	0.00252	0.00252	0.00378	0.00378	0.00378	0.00504	0.00252	0.00252	0.00378	0.00378	0.00252	0.00252	0.00252	0.00631	0.00252	0	0.00504	0.00504	0.00631	0.00252	0.00252	0.00252	0.00504	0.00884	0.00378	0.00378	0.00252	0.00252
Gungulata_U_GA1951_21	0.01011	0.01011	0.01011	0.01137	0.00378	0.00378	0.00378	0.00252	0.00252	0.00252	0.00252	0.00378	0.00378	0.00378	0.00504	0.00252	0.00252	0.00378	0.00378	0.00252	0.00252	0.00252	0.00631	0.00252	0.00504	0	0.00504	0.00631	0.00252	0.00252	0.00252	0.00504	0.00884	0.00378	0.00378	0.00252	0.00252
Gungulata_U_GA2214_31	0.01011	0.01011	0.01011	0.01137	0.00378	0.00378	0.00378	0.00252	0.00252	0.00252	0.00252	0.00378	0.00378	0.00378	0.00504	0.00252	0.00252	0.00378	0.00378	0.00252	0.00252	0.00252	0.00631	0.00252	0.00504	0.00504	0	0.00631	0.00252	0.00252	0.00252	0.00504	0.00884	0.00378	0.00378	0.00252	0.00252
Gungulata_U_GA1881_15	0.01138	0.01138	0.01138	0.01264	0.00505	0.00505	0.00505	0.00379	0.00379	0.00379	0.00379	0.00505	0.00505	0.00505	0.00631	0.00379	0.00379	0.00505	0.00505	0.00379	0.00379	0.00379	0.00758	0.00379	0.00631	0.00631	0.00631	0	0.00379	0.00379	0.00379	0.00631	0.01011	0.00505	0.00505	0.00379	0.00379
Gungulata_U_GA2214_30	0.00759	0.00759	0.00759	0.00885	0.00126	0.00126	0.00126	0	0	0	0	0.00126	0.00126	0.00126	0.00252	0	0	0.00126	0.00126	0	0	0	0.00379	0	0.00252	0.00252	0.00252	0.00379	0	0	0	0.00252	0.00632	0.00126	0.00126	0	0
Gungulata_U_GA1951_24_	0.00759	0.00759	0.00759	0.00885	0.00126	0.00126	0.00126	0	0	0	0	0.00126	0.00126	0.00126	0.00252	0	0	0.00126	0.00126	0	0	0	0.00379	0	0.00252	0.00252	0.00252	0.00379	0	0	0	0.00252	0.00632	0.00126	0.00126	0	0
Gungulata_U_GA2284_46	0.00759	0.00759	0.00759	0.00885	0.00126	0.00126	0.00126	0	0	0	0	0.00126	0.00126	0.00126	0.00252	0	0	0.00126	0.00126	0	0	0	0.00379	0	0.00252	0.00252	0.00252	0.00379	0	0	0	0.00252	0.00632	0.00126	0.00126	0	0
Gungulata_U_GA1951_22	0.01011	0.01011	0.01011	0.01137	0.00378	0.00378	0.00378	0.00252	0.00252	0.00252	0.00252	0.00378	0.00378	0.00378	0.00504	0.00252	0.00252	0.00378	0.00378	0.00252	0.00252	0.00252	0.00631	0.00252	0.00504	0.00504	0.00504	0.00631	0.00252	0.00252	0.00252	0	0.00884	0.00378	0.00378	0.00252	0.00252
Gungulata_U_GA1881_14	0.01391	0.01391	0.01391	0.01517	0.00758	0.00758	0.00758	0.00632	0.00632	0.00632	0.00632	0.00758	0.00758	0.00758	0.00884	0.00632	0.00632	0.00758	0.00758	0.00632	0.00632	0.00632	0.01011	0.00632	0.00884	0.00884	0.00884	0.01011	0.00632	0.00632	0.00632	0.00884	0	0.00758	0.00758	0.00632	0.00632
Gungulata_U_GA1951_23	0.00885	0.00885	0.00885	0.01011	0.00252	0.00252	0.00252	0.00126	0.00126	0.00126	0.00126	0.00252	0.00252	0.00252	0.00378	0.00126	0.00126	0.00252	0.00252	0.00126	0.00126	0.00126	0.00505	0.00126	0.00378	0.00378	0.00378	0.00505	0.00126	0.00126	0.00126	0.00378	0.00758	0	0.00252	0.00126	0.00126
Gungulata_U_GA2285_49	0.00885	0.00885	0.00885	0.01011	0.00252	0.00252	0.00252	0.00126	0.00126	0.00126	0.00126	0.00252	0.00252	0.00252	0.00378	0.00126	0.00126	0.00252	0.00252	0.00126	0.00126	0.00126	0.00505	0.00126	0.00378	0.00378	0.00378	0.00505	0.00126	0.00126	0.00126	0.00378	0.00758	0.00252	0	0.00126	0.00126
Gungulata_U_GA2285_56	0.00759	0.00759	0.00759	0.00885	0.00126	0.00126	0.00126	0	0	0	0	0.00126	0.00126	0.00126	0.00252	0	0	0.00126	0.00126	0	0	0	0.00379	0	0.00252	0.00252	0.00252	0.00379	0	0	0	0.00252	0.00632	0.00126	0.00126	0	0
Gungulata_U_GA2287_69	0.00759	0.00759	0.00759	0.00885	0.00126	0.00126	0.00126	0	0	0	0	0.00126	0.00126	0.00126	0.00252	0	0	0.00126	0.00126	0	0	0	0.00379	0	0.00252	0.00252	0.00252	0.00379	0	0	0	0.00252	0.00632	0.00126	0.00126	0	0
	intra-genomic
median	0.00379
min	0.00126
max	0.01517
1Q	0.00252
3Q	0.00884

## Sheet: total distance
	Gungulata_U_GA2215_40	Gungulata_U_GA2215_38	Gungulata_U_GA2215_37	Gungulata_U_GA2215_39	Gungulata_U_Gung-AS224_NA_JQ799897	Gungulata_U_GA2287_72	Gungulata_U_GA2287_70	Gungulata_U_GA1875_5	Gungulata_U_GA2214_32	Gungulata_U_GA2286_64	Gungulata_U_GA1881_16	Gungulata_U_GA2286_62	Gungulata_U_GA2286_61	Gungulata_U_GA2285_50	Gungulata_U_GA1881_13	Gungulata_U_GA2284_48	Gungulata_U_GA1951_21	Gungulata_U_GA2214_31	Gungulata_U_GA1881_15	Gungulata_U_GA1951_22	Gungulata_U_GA1881_14	Gungulata_U_GA1951_23	Gungulata_U_GA2285_49
Gungulata_U_GA2215_40	0	0.00252	0.00252	0.00378	0.00633	0.00885	0.00885	0.00759	0.00885	0.00885	0.00885	0.01011	0.00885	0.00885	0.01138	0.01011	0.01011	0.01011	0.01138	0.01011	0.01391	0.00885	0.00885
Gungulata_U_GA2215_38	0.00252	0	0.00252	0.00378	0.00633	0.00885	0.00885	0.00759	0.00885	0.00885	0.00885	0.01011	0.00885	0.00885	0.01138	0.01011	0.01011	0.01011	0.01138	0.01011	0.01391	0.00885	0.00885
Gungulata_U_GA2215_37	0.00252	0.00252	0	0.00378	0.00633	0.00885	0.00885	0.00759	0.00885	0.00885	0.00885	0.01011	0.00885	0.00885	0.01138	0.01011	0.01011	0.01011	0.01138	0.01011	0.01391	0.00885	0.00885
Gungulata_U_GA2215_39	0.00378	0.00378	0.00378	0	0.00759	0.01011	0.01011	0.00885	0.01011	0.01011	0.01011	0.01137	0.01011	0.01011	0.01264	0.01137	0.01137	0.01137	0.01264	0.01137	0.01517	0.01011	0.01011
Gungulata_U_Gung-AS224_NA_JQ799897	0.00633	0.00633	0.00633	0.00759	0	0.00252	0.00252	0.00126	0.00252	0.00252	0.00252	0.00378	0.00252	0.00252	0.00505	0.00378	0.00378	0.00378	0.00505	0.00378	0.00758	0.00252	0.00252
Gungulata_U_GA2287_72	0.00885	0.00885	0.00885	0.01011	0.00252	0	0.00252	0.00126	0.00252	0.00252	0.00252	0.00378	0.00252	0.00252	0.00505	0.00378	0.00378	0.00378	0.00505	0.00378	0.00758	0.00252	0.00252
Gungulata_U_GA2287_70	0.00885	0.00885	0.00885	0.01011	0.00252	0.00252	0	0.00126	0.00252	0.00252	0.00252	0.00378	0.00252	0.00252	0.00505	0.00378	0.00378	0.00378	0.00505	0.00378	0.00758	0.00252	0.00252
Gungulata_U_GA1875_5	0.00759	0.00759	0.00759	0.00885	0.00126	0.00126	0.00126	0	0.00126	0.00126	0.00126	0.00252	0.00126	0.00126	0.00379	0.00252	0.00252	0.00252	0.00379	0.00252	0.00632	0.00126	0.00126
Gungulata_U_GA2214_32	0.00885	0.00885	0.00885	0.01011	0.00252	0.00252	0.00252	0.00126	0	0.00252	0.00252	0.00378	0.00252	0.00252	0.00505	0.00378	0.00378	0.00378	0.00505	0.00378	0.00758	0.00252	0.00252
Gungulata_U_GA2286_64	0.00885	0.00885	0.00885	0.01011	0.00252	0.00252	0.00252	0.00126	0.00252	0	0.00252	0.00378	0.00252	0.00252	0.00505	0.00378	0.00378	0.00378	0.00505	0.00378	0.00758	0.00252	0.00252
Gungulata_U_GA1881_16	0.00885	0.00885	0.00885	0.01011	0.00252	0.00252	0.00252	0.00126	0.00252	0.00252	0	0.00378	0.00252	0.00252	0.00505	0.00378	0.00378	0.00378	0.00505	0.00378	0.00758	0.00252	0.00252
Gungulata_U_GA2286_62	0.01011	0.01011	0.01011	0.01137	0.00378	0.00378	0.00378	0.00252	0.00378	0.00378	0.00378	0	0.00378	0.00378	0.00631	0.00504	0.00504	0.00504	0.00631	0.00504	0.00884	0.00378	0.00378
Gungulata_U_GA2286_61	0.00885	0.00885	0.00885	0.01011	0.00252	0.00252	0.00252	0.00126	0.00252	0.00252	0.00252	0.00378	0	0.00252	0.00505	0.00378	0.00378	0.00378	0.00505	0.00378	0.00758	0.00252	0.00252
Gungulata_U_GA2285_50	0.00885	0.00885	0.00885	0.01011	0.00252	0.00252	0.00252	0.00126	0.00252	0.00252	0.00252	0.00378	0.00252	0	0.00505	0.00378	0.00378	0.00378	0.00505	0.00378	0.00758	0.00252	0.00252
Gungulata_U_GA1881_13	0.01138	0.01138	0.01138	0.01264	0.00505	0.00505	0.00505	0.00379	0.00505	0.00505	0.00505	0.00631	0.00505	0.00505	0	0.00631	0.00631	0.00631	0.00758	0.00631	0.01011	0.00505	0.00505
Gungulata_U_GA2284_48	0.01011	0.01011	0.01011	0.01137	0.00378	0.00378	0.00378	0.00252	0.00378	0.00378	0.00378	0.00504	0.00378	0.00378	0.00631	0	0.00504	0.00504	0.00631	0.00504	0.00884	0.00378	0.00378
Gungulata_U_GA1951_21	0.01011	0.01011	0.01011	0.01137	0.00378	0.00378	0.00378	0.00252	0.00378	0.00378	0.00378	0.00504	0.00378	0.00378	0.00631	0.00504	0	0.00504	0.00631	0.00504	0.00884	0.00378	0.00378
Gungulata_U_GA2214_31	0.01011	0.01011	0.01011	0.01137	0.00378	0.00378	0.00378	0.00252	0.00378	0.00378	0.00378	0.00504	0.00378	0.00378	0.00631	0.00504	0.00504	0	0.00631	0.00504	0.00884	0.00378	0.00378
Gungulata_U_GA1881_15	0.01138	0.01138	0.01138	0.01264	0.00505	0.00505	0.00505	0.00379	0.00505	0.00505	0.00505	0.00631	0.00505	0.00505	0.00758	0.00631	0.00631	0.00631	0	0.00631	0.01011	0.00505	0.00505
Gungulata_U_GA1951_22	0.01011	0.01011	0.01011	0.01137	0.00378	0.00378	0.00378	0.00252	0.00378	0.00378	0.00378	0.00504	0.00378	0.00378	0.00631	0.00504	0.00504	0.00504	0.00631	0	0.00884	0.00378	0.00378
Gungulata_U_GA1881_14	0.01391	0.01391	0.01391	0.01517	0.00758	0.00758	0.00758	0.00632	0.00758	0.00758	0.00758	0.00884	0.00758	0.00758	0.01011	0.00884	0.00884	0.00884	0.01011	0.00884	0	0.00758	0.00758
Gungulata_U_GA1951_23	0.00885	0.00885	0.00885	0.01011	0.00252	0.00252	0.00252	0.00126	0.00252	0.00252	0.00252	0.00378	0.00252	0.00252	0.00505	0.00378	0.00378	0.00378	0.00505	0.00378	0.00758	0	0.00252
Gungulata_U_GA2285_49	0.00885	0.00885	0.00885	0.01011	0.00252	0.00252	0.00252	0.00126	0.00252	0.00252	0.00252	0.00378	0.00252	0.00252	0.00505	0.00378	0.00378	0.00378	0.00505	0.00378	0.00758	0.00252	0
	total distance
median	0.00504
min	0.00126
max	0.01517
1Q	0.003465
3Q	0.00885

## Sheet: ABGD-GMYC
	Gungulata_U_GA2215_40	Gungulata_U_GA2215_38	Gungulata_U_GA2215_37	Gungulata_U_GA2215_39	Gungulata_U_Gung-AS224_NA_JQ799897	Gungulata_U_GA2287_72	Gungulata_U_GA2287_70	Gungulata_U_GA1875_5	Gungulata_U_GA2214_32	Gungulata_U_GA2286_64	Gungulata_U_GA1881_16	Gungulata_U_GA2286_62	Gungulata_U_GA2286_61	Gungulata_U_GA2285_50	Gungulata_U_GA1881_13	Gungulata_U_GA2284_48	Gungulata_U_GA1951_21	Gungulata_U_GA2214_31	Gungulata_U_GA1881_15	Gungulata_U_GA1951_22	Gungulata_U_GA1881_14	Gungulata_U_GA1951_23	Gungulata_U_GA2285_49
Gungulata_I_GA2215_40	0	0.00252	0.00252	0.00378	0.00633	0.00885	0.00885	0.00759	0.00885	0.00885	0.00885	0.01011	0.00885	0.00885	0.01138	0.01011	0.01011	0.01011	0.01138	0.01011	0.01391	0.00885	0.00885
Gungulata_I_GA2215_38	0.00252	0	0.00252	0.00378	0.00633	0.00885	0.00885	0.00759	0.00885	0.00885	0.00885	0.01011	0.00885	0.00885	0.01138	0.01011	0.01011	0.01011	0.01138	0.01011	0.01391	0.00885	0.00885
Gungulata_I_GA2215_37	0.00252	0.00252	0	0.00378	0.00633	0.00885	0.00885	0.00759	0.00885	0.00885	0.00885	0.01011	0.00885	0.00885	0.01138	0.01011	0.01011	0.01011	0.01138	0.01011	0.01391	0.00885	0.00885
Gungulata_I_GA2215_39	0.00378	0.00378	0.00378	0	0.00759	0.01011	0.01011	0.00885	0.01011	0.01011	0.01011	0.01137	0.01011	0.01011	0.01264	0.01137	0.01137	0.01137	0.01264	0.01137	0.01517	0.01011	0.01011
Gungulata_I_Gung-AS224_NA_JQ799897	0.00633	0.00633	0.00633	0.00759	0	0.00252	0.00252	0.00126	0.00252	0.00252	0.00252	0.00378	0.00252	0.00252	0.00505	0.00378	0.00378	0.00378	0.00505	0.00378	0.00758	0.00252	0.00252
Gungulata_I_GA2287_72	0.00885	0.00885	0.00885	0.01011	0.00252	0	0.00252	0.00126	0.00252	0.00252	0.00252	0.00378	0.00252	0.00252	0.00505	0.00378	0.00378	0.00378	0.00505	0.00378	0.00758	0.00252	0.00252
Gungulata_I_GA2287_70	0.00885	0.00885	0.00885	0.01011	0.00252	0.00252	0	0.00126	0.00252	0.00252	0.00252	0.00378	0.00252	0.00252	0.00505	0.00378	0.00378	0.00378	0.00505	0.00378	0.00758	0.00252	0.00252
Gungulata_I_GA1875_5	0.00759	0.00759	0.00759	0.00885	0.00126	0.00126	0.00126	0	0.00126	0.00126	0.00126	0.00252	0.00126	0.00126	0.00379	0.00252	0.00252	0.00252	0.00379	0.00252	0.00632	0.00126	0.00126
Gungulata_I_GA2214_32	0.00885	0.00885	0.00885	0.01011	0.00252	0.00252	0.00252	0.00126	0	0.00252	0.00252	0.00378	0.00252	0.00252	0.00505	0.00378	0.00378	0.00378	0.00505	0.00378	0.00758	0.00252	0.00252
Gungulata_I_GA2286_64	0.00885	0.00885	0.00885	0.01011	0.00252	0.00252	0.00252	0.00126	0.00252	0	0.00252	0.00378	0.00252	0.00252	0.00505	0.00378	0.00378	0.00378	0.00505	0.00378	0.00758	0.00252	0.00252
Gungulata_I_GA1881_16	0.00885	0.00885	0.00885	0.01011	0.00252	0.00252	0.00252	0.00126	0.00252	0.00252	0	0.00378	0.00252	0.00252	0.00505	0.00378	0.00378	0.00378	0.00505	0.00378	0.00758	0.00252	0.00252
Gungulata_I_GA2286_62	0.01011	0.01011	0.01011	0.01137	0.00378	0.00378	0.00378	0.00252	0.00378	0.00378	0.00378	0	0.00378	0.00378	0.00631	0.00504	0.00504	0.00504	0.00631	0.00504	0.00884	0.00378	0.00378
Gungulata_I_GA2286_61	0.00885	0.00885	0.00885	0.01011	0.00252	0.00252	0.00252	0.00126	0.00252	0.00252	0.00252	0.00378	0	0.00252	0.00505	0.00378	0.00378	0.00378	0.00505	0.00378	0.00758	0.00252	0.00252
Gungulata_I_GA2285_50	0.00885	0.00885	0.00885	0.01011	0.00252	0.00252	0.00252	0.00126	0.00252	0.00252	0.00252	0.00378	0.00252	0	0.00505	0.00378	0.00378	0.00378	0.00505	0.00378	0.00758	0.00252	0.00252
Gungulata_I_GA1881_13	0.01138	0.01138	0.01138	0.01264	0.00505	0.00505	0.00505	0.00379	0.00505	0.00505	0.00505	0.00631	0.00505	0.00505	0	0.00631	0.00631	0.00631	0.00758	0.00631	0.01011	0.00505	0.00505
Gungulata_I_GA2284_48	0.01011	0.01011	0.01011	0.01137	0.00378	0.00378	0.00378	0.00252	0.00378	0.00378	0.00378	0.00504	0.00378	0.00378	0.00631	0	0.00504	0.00504	0.00631	0.00504	0.00884	0.00378	0.00378
Gungulata_I_GA1951_21	0.01011	0.01011	0.01011	0.01137	0.00378	0.00378	0.00378	0.00252	0.00378	0.00378	0.00378	0.00504	0.00378	0.00378	0.00631	0.00504	0	0.00504	0.00631	0.00504	0.00884	0.00378	0.00378
Gungulata_I_GA2214_31	0.01011	0.01011	0.01011	0.01137	0.00378	0.00378	0.00378	0.00252	0.00378	0.00378	0.00378	0.00504	0.00378	0.00378	0.00631	0.00504	0.00504	0	0.00631	0.00504	0.00884	0.00378	0.00378
Gungulata_I_GA1881_15	0.01138	0.01138	0.01138	0.01264	0.00505	0.00505	0.00505	0.00379	0.00505	0.00505	0.00505	0.00631	0.00505	0.00505	0.00758	0.00631	0.00631	0.00631	0	0.00631	0.01011	0.00505	0.00505
Gungulata_I_GA1951_22	0.01011	0.01011	0.01011	0.01137	0.00378	0.00378	0.00378	0.00252	0.00378	0.00378	0.00378	0.00504	0.00378	0.00378	0.00631	0.00504	0.00504	0.00504	0.00631	0	0.00884	0.00378	0.00378
Gungulata_I_GA1881_14	0.01391	0.01391	0.01391	0.01517	0.00758	0.00758	0.00758	0.00632	0.00758	0.00758	0.00758	0.00884	0.00758	0.00758	0.01011	0.00884	0.00884	0.00884	0.01011	0.00884	0	0.00758	0.00758
Gungulata_I_GA1951_23	0.00885	0.00885	0.00885	0.01011	0.00252	0.00252	0.00252	0.00126	0.00252	0.00252	0.00252	0.00378	0.00252	0.00252	0.00505	0.00378	0.00378	0.00378	0.00505	0.00378	0.00758	0	0.00252
Gungulata_I_GA2285_49	0.00885	0.00885	0.00885	0.01011	0.00252	0.00252	0.00252	0.00126	0.00252	0.00252	0.00252	0.00378	0.00252	0.00252	0.00505	0.00378	0.00378	0.00378	0.00505	0.00378	0.00758	0.00252	0
	within species
median	0.00504
min	0.00126
max	0.01517
1Q	0.003465
3Q	0.00885
