# Supplementary material for: SSU rDNA Divergence in Planktonic Foraminifera: Molecular Taxonomy and Biogeographic Implications
Source: PLoS One. 2014 Aug 13;9(8):e104641. doi: 10.1371/journal.pone.0104641 (PMC4131912; doi:10.1371/journal.pone.0104641)
Supplement: File S1 — Sequence alignments, PhyML trees used for patristic distance calculation, BEAST ultrametric trees and patristic distance matrices. (ZIP) [file pone.0104641.s004.zip › File S2/patristic matrix/Guvula_matrice.xlsx]

## Sheet: Guvula_matrice
	Guvula_U_P086_11_FJ643302	Guvula_U_P085_23_FJ643299	Guvula_U_P085_47_FJ643301	Guvula_U_P085_16_FJ643298	Guvula_U_P085_45_FJ643300	Guvula_U_DS8_NA_AF387173
Guvula_U_P086_11_FJ643302	0	0.01142	0.00995	0.00854	0.01138	0.18731
Guvula_U_P085_23_FJ643299	0.01142	0	0.00429	0.00288	0.00572	0.19379
Guvula_U_P085_47_FJ643301	0.00995	0.00429	0	0.00141	0.00425	0.19232
Guvula_U_P085_16_FJ643298	0.00854	0.00288	0.00141	0	0.00284	0.19091
Guvula_U_P085_45_FJ643300	0.01138	0.00572	0.00425	0.00284	0	0.19375
Guvula_U_DS8_NA_AF387173	0.18731	0.19379	0.19232	0.19091	0.19375	0
	intra-genomic
median	0.003565
min	0.00141
max	0.00572
1Q	0.00284
3Q	0.00429

## Sheet: patristique literature
	Guvula_U_P086_11_FJ643302	Guvula_U_P085_23_FJ643299	Guvula_U_P085_47_FJ643301	Guvula_U_P085_16_FJ643298	Guvula_U_P085_45_FJ643300	Guvula_U_DS8_NA_AF387173
Guvula_U_P086_11_FJ643302		0.01142	0.00995	0.00854	0.01138	0.18731
Guvula_U_P085_23_FJ643299	0.01142		0.00429	0.00288	0.00572	0.19379
Guvula_U_P085_47_FJ643301	0.00995	0.00429		0.00141	0.00425	0.19232
Guvula_U_P085_16_FJ643298	0.00854	0.00288	0.00141		0.00284	0.19091
Guvula_U_P085_45_FJ643300	0.01138	0.00572	0.00425	0.00284		0.19375
Guvula_U_DS8_NA_AF387173	0.18731	0.19379	0.19232	0.19091	0.19375
	total
median	0.00995
min	0.00141
max	0.19379
1Q	0.00426
3Q	0.19001

## Sheet: ABGD
	Guvula_U_P086_11_FJ643302	Guvula_U_P085_23_FJ643299	Guvula_U_P085_47_FJ643301	Guvula_U_P085_16_FJ643298	Guvula_U_P085_45_FJ643300	Guvula_U_DS8_NA_AF387173
Guvula_I_P086_11_FJ643302	0	0.01142	0.00995	0.00854	0.01138	0.18731
Guvula_I_P085_23_FJ643299	0.01142	0	0.00429	0.00288	0.00572	0.19379
Guvula_I_P085_47_FJ643301	0.00995	0.00429	0	0.00141	0.00425	0.19232
Guvula_I_P085_16_FJ643298	0.00854	0.00288	0.00141	0	0.00284	0.19091
Guvula_I_P085_45_FJ643300	0.01138	0.00572	0.00425	0.00284	0	0.19375
Guvula_II_DS8_NA_AF387173	0.18731	0.19379	0.19232	0.19091	0.19375	0
	between species	within species
median	0.19232	0.005005
min	0.18731	0.00141
max	0.19379	0.01142
1Q	0.19091	0.00288
3Q	0.19375	0.00995
