# Supplementary material for: SSU rDNA Divergence in Planktonic Foraminifera: Molecular Taxonomy and Biogeographic Implications
Source: PLoS One. 2014 Aug 13;9(8):e104641. doi: 10.1371/journal.pone.0104641 (PMC4131912; doi:10.1371/journal.pone.0104641)
Supplement: File S1 — Sequence alignments, PhyML trees used for patristic distance calculation, BEAST ultrametric trees and patristic distance matrices. (ZIP) [file pone.0104641.s004.zip › File S2/patristic matrix/Hhirsuta_matrice.xlsx]

## Sheet: Ghirsuta_patristique_matrice
	Ghirsuta_U_GUA-2_1_AB263444	Ghirsuta_U_GUA-2_2_AB468848	Ghirsuta_U_GUA-1_3_AB468847	Ghirsuta_U_GUA-1_1_AB263443	Ghirsuta_U_GUA-2_3_AB468849	Ghirsuta_U_GUA-1_2_AB468846	Ghirsuta_U_P066_04_FJ643307	Ghirsuta_U_P069_71_FJ643310	Ghirsuta_U_P029_05_FJ643305	Ghirsuta_U_P066_13_FJ643308	Ghirsuta_U_B8_2_EU199448	Ghirsuta_U_B8_7a_Z83973	Ghirsuta_U_P069_60_FJ643309	Ghirsuta_U_R002_02_FJ643311	Ghirsuta_U_R002_09_FJ643312	Ghirsuta_U_R002_11_FJ643313	Ghirsuta_U_P027_02_FJ643303	Ghirsuta_U_P029_09_FJ643306	Ghirsuta_U_P027_06_FJ643304
Ghirsuta_U_GUA-2_1_AB263444	0	0	0.00548	0.00183	0.00365	0.00183	0.00182	0.00182	0.00182	0.00182	0.00365	0.00365	0.00182	0.00364	0.00364	0.00364	0.00365	0.00365	0.00365
Ghirsuta_U_GUA-2_2_AB468848	0	0	0.00548	0.00183	0.00365	0.00183	0.00182	0.00182	0.00182	0.00182	0.00365	0.00365	0.00182	0.00364	0.00364	0.00364	0.00365	0.00365	0.00365
Ghirsuta_U_GUA-1_3_AB468847	0.00548	0.00548	0	0.00365	0.00547	0.00365	0.0073	0.0073	0.0073	0.0073	0.00913	0.00913	0.0073	0.00912	0.00912	0.00912	0.00913	0.00913	0.00913
Ghirsuta_U_GUA-1_1_AB263443	0.00183	0.00183	0.00365	0	0.00182	0	0.00365	0.00365	0.00365	0.00365	0.00548	0.00548	0.00365	0.00547	0.00547	0.00547	0.00548	0.00548	0.00548
Ghirsuta_U_GUA-2_3_AB468849	0.00365	0.00365	0.00547	0.00182	0	0.00182	0.00547	0.00547	0.00547	0.00547	0.0073	0.0073	0.00547	0.00729	0.00729	0.00729	0.0073	0.0073	0.0073
Ghirsuta_U_GUA-1_2_AB468846	0.00183	0.00183	0.00365	0	0.00182	0	0.00365	0.00365	0.00365	0.00365	0.00548	0.00548	0.00365	0.00547	0.00547	0.00547	0.00548	0.00548	0.00548
Ghirsuta_U_P066_04_FJ643307	0.00182	0.00182	0.0073	0.00365	0.00547	0.00365	0	0	0	0	0.00183	0.00183	0	0.00182	0.00182	0.00182	0.00183	0.00183	0.00183
Ghirsuta_U_P069_71_FJ643310	0.00182	0.00182	0.0073	0.00365	0.00547	0.00365	0	0	0	0	0.00183	0.00183	0	0.00182	0.00182	0.00182	0.00183	0.00183	0.00183
Ghirsuta_U_P029_05_FJ643305	0.00182	0.00182	0.0073	0.00365	0.00547	0.00365	0	0	0	0	0.00183	0.00183	0	0.00182	0.00182	0.00182	0.00183	0.00183	0.00183
Ghirsuta_U_P066_13_FJ643308	0.00182	0.00182	0.0073	0.00365	0.00547	0.00365	0	0	0	0	0.00183	0.00183	0	0.00182	0.00182	0.00182	0.00183	0.00183	0.00183
Ghirsuta_U_B8_2_EU199448	0.00365	0.00365	0.00913	0.00548	0.0073	0.00548	0.00183	0.00183	0.00183	0.00183	0	0	0.00183	0.00365	0.00365	0.00365	0.00366	0.00366	0.00366
Ghirsuta_U_B8_7a_Z83973	0.00365	0.00365	0.00913	0.00548	0.0073	0.00548	0.00183	0.00183	0.00183	0.00183	0	0	0.00183	0.00365	0.00365	0.00365	0.00366	0.00366	0.00366
Ghirsuta_U_P069_60_FJ643309	0.00182	0.00182	0.0073	0.00365	0.00547	0.00365	0	0	0	0	0.00183	0.00183	0	0.00182	0.00182	0.00182	0.00183	0.00183	0.00183
Ghirsuta_U_R002_02_FJ643311	0.00364	0.00364	0.00912	0.00547	0.00729	0.00547	0.00182	0.00182	0.00182	0.00182	0.00365	0.00365	0.00182	0	0	0	0.00365	0.00365	0.00365
Ghirsuta_U_R002_09_FJ643312	0.00364	0.00364	0.00912	0.00547	0.00729	0.00547	0.00182	0.00182	0.00182	0.00182	0.00365	0.00365	0.00182	0	0	0	0.00365	0.00365	0.00365
Ghirsuta_U_R002_11_FJ643313	0.00364	0.00364	0.00912	0.00547	0.00729	0.00547	0.00182	0.00182	0.00182	0.00182	0.00365	0.00365	0.00182	0	0	0	0.00365	0.00365	0.00365
Ghirsuta_U_P027_02_FJ643303	0.00365	0.00365	0.00913	0.00548	0.0073	0.00548	0.00183	0.00183	0.00183	0.00183	0.00366	0.00366	0.00183	0.00365	0.00365	0.00365	0	0	0
Ghirsuta_U_P029_09_FJ643306	0.00365	0.00365	0.00913	0.00548	0.0073	0.00548	0.00183	0.00183	0.00183	0.00183	0.00366	0.00366	0.00183	0.00365	0.00365	0.00365	0	0	0
Ghirsuta_U_P027_06_FJ643304	0.00365	0.00365	0.00913	0.00548	0.0073	0.00548	0.00183	0.00183	0.00183	0.00183	0.00366	0.00366	0.00183	0.00365	0.00365	0.00365	0	0	0
	intra-genomic
median	0.00365
min	0.00183
max	0.00365
1Q	0.00183
3Q	0.00365

## Sheet: distance tot
	Ghirsuta_U_GUA-2_1_AB263444	Ghirsuta_U_GUA-1_3_AB468847	Ghirsuta_U_GUA-1_1_AB263443	Ghirsuta_U_GUA-2_3_AB468849	Ghirsuta_U_P066_04_FJ643307	Ghirsuta_U_B8_2_EU199448	Ghirsuta_U_R002_02_FJ643311	Ghirsuta_U_P027_02_FJ643303
Ghirsuta_U_GUA-2_1_AB263444	0	0.00548	0.00183	0.00365	0.00182	0.00365	0.00364	0.00365
Ghirsuta_U_GUA-1_3_AB468847	0.00548	0	0.00365	0.00547	0.0073	0.00913	0.00912	0.00913
Ghirsuta_U_GUA-1_1_AB263443	0.00183	0.00365	0	0.00182	0.00365	0.00548	0.00547	0.00548
Ghirsuta_U_GUA-2_3_AB468849	0.00365	0.00547	0.00182	0	0.00547	0.0073	0.00729	0.0073
Ghirsuta_U_P066_04_FJ643307	0.00182	0.0073	0.00365	0.00547	0	0.00183	0.00182	0.00183
Ghirsuta_U_B8_2_EU199448	0.00365	0.00913	0.00548	0.0073	0.00183	0	0.00365	0.00366
Ghirsuta_U_R002_02_FJ643311	0.00364	0.00912	0.00547	0.00729	0.00182	0.00365	0	0.00365
Ghirsuta_U_P027_02_FJ643303	0.00365	0.00913	0.00548	0.0073	0.00183	0.00366	0.00365	0
	distance total
median	0.003655
min	0.00182
max	0.00913
1Q	0.0036425
3Q	0.0059325

## Sheet: ABGD-GMYC
	Ghirsuta_U_GUA-2_1_AB263444	Ghirsuta_U_GUA-1_3_AB468847	Ghirsuta_U_GUA-1_1_AB263443	Ghirsuta_U_GUA-2_3_AB468849	Ghirsuta_U_P066_04_FJ643307	Ghirsuta_U_B8_2_EU199448	Ghirsuta_U_R002_02_FJ643311	Ghirsuta_U_P027_02_FJ643303
Ghirsuta_I_GIA-2_1_AB263444	0	0.00548	0.00183	0.00365	0.00182	0.00365	0.00364	0.00365
Ghirsuta_I_GIA-1_3_AB468847	0.00548	0	0.00365	0.00547	0.0073	0.00913	0.00912	0.00913
Ghirsuta_I_GIA-1_1_AB263443	0.00183	0.00365	0	0.00182	0.00365	0.00548	0.00547	0.00548
Ghirsuta_I_GIA-2_3_AB468849	0.00365	0.00547	0.00182	0	0.00547	0.0073	0.00729	0.0073
Ghirsuta_I_P066_04_FJ643307	0.00182	0.0073	0.00365	0.00547	0	0.00183	0.00182	0.00183
Ghirsuta_I_B8_2_EI199448	0.00365	0.00913	0.00548	0.0073	0.00183	0	0.00365	0.00366
Ghirsuta_I_R002_02_FJ643311	0.00364	0.00912	0.00547	0.00729	0.00182	0.00365	0	0.00365
Ghirsuta_I_P027_02_FJ643303	0.00365	0.00913	0.00548	0.0073	0.00183	0.00366	0.00365	0
	within species
median	0.003655
min	0.00182
max	0.00913
1Q	0.0036425
3Q	0.0059325
