# Supplementary material for: SSU rDNA Divergence in Planktonic Foraminifera: Molecular Taxonomy and Biogeographic Implications
Source: PLoS One. 2014 Aug 13;9(8):e104641. doi: 10.1371/journal.pone.0104641 (PMC4131912; doi:10.1371/journal.pone.0104641)
Supplement: File S1 — Sequence alignments, PhyML trees used for patristic distance calculation, BEAST ultrametric trees and patristic distance matrices. (ZIP) [file pone.0104641.s004.zip › File S2/patristic matrix/Hpelagica_matrice.xlsx]

## Sheet: Hpelagica_matrice
	Hpelagica_U_OKI-1_3_AB468857	Hpelagica_U_OKI-4_2_AB468863	Hpelagica_I_OKI-2_1_AB263449	Hpelagica_I_OKI-2_2_AB468858	Hpelagica_I_R022_30_FJ643366	Hpelagica_I_OKI-1_2_AB468856	Hpelagica_U_OKI-3_3_AB468860	Hpelagica_I_OKI-1_1_AB263448	Hpelagica_I_P101_30_FJ643359	Hpelagica_U_OKI-3_4_AB468861	Hpelagica_I_P101_67_FJ643361	Hpelagica_I_R022_05_FJ643364	Hpelagica_I_P101_49_FJ643360	Hpelagica_U_OKI-3_2_AB468859	Hpelagica_I_R022_01_FJ643363	Hpelagica_I_R022_18_FJ643365	Hpelagica_U_OKI-4_1_AB468862	Hpelagica_U_OKI-3_1_AB263450	Hpelagica_IIa_R025_06_FJ643367	Hpelagica_IIa_R025_09_FJ643368	Hpelagica_IIa_R025_15_FJ643369	Hpelagica_U_P080_10_FJ643346	Hpelagica_IIa_P080_16_FJ643347	Hpelagica_U_P080_20_FJ643348	Hpelagica_IIa_P080_20_FJ643348	Hpelagica_IIa_P080_41_FJ643349	Hpelagica_IIb_P100_07_FJ643354	Hpelagica_U_P100_07_FJ643354	Hpelagica_U_P100_05_FJ643353	Hpelagica_IIb_P100_05_FJ643353	Hpelagica_IIb_P100_09_FJ643356	Hpelagica_IIb_P100_02_FJ643351	Hpelagica_IIb_P100_08_FJ643355	Hpelagica_IIb_P100_10_FJ643357
Hpelagica_U_OKI-1_3_AB468857	0	0.00506	0.00505	0.00505	0.00379	0.00379	0.00505	0.00379	0.00379	0.00379	0.00379	0.00379	0.00379	0.00758	0.00379	0.00379	0.00759	0.00759	0.64868	0.64868	0.64868	0.65723	0.65723	0.65723	0.65723	0.65864	0.63941	0.63941	0.63941	0.63941	0.64084	0.64084	0.64084	0.64084
Hpelagica_U_OKI-4_2_AB468863	0.00506	0	0.00505	0.00505	0.00379	0.00379	0.00505	0.00379	0.00379	0.00379	0.00379	0.00379	0.00379	0.00758	0.00379	0.00379	0.00759	0.00759	0.64868	0.64868	0.64868	0.65723	0.65723	0.65723	0.65723	0.65864	0.63941	0.63941	0.63941	0.63941	0.64084	0.64084	0.64084	0.64084
Hpelagica_I_OKI-2_1_AB263449	0.00505	0.00505	0	0	0.00126	0.00126	0.00252	0.00126	0.00126	0.00126	0.00126	0.00126	0.00126	0.00505	0.00126	0.00126	0.00506	0.00506	0.64867	0.64867	0.64867	0.65722	0.65722	0.65722	0.65722	0.65863	0.6394	0.6394	0.6394	0.6394	0.64083	0.64083	0.64083	0.64083
Hpelagica_I_OKI-2_2_AB468858	0.00505	0.00505	0	0	0.00126	0.00126	0.00252	0.00126	0.00126	0.00126	0.00126	0.00126	0.00126	0.00505	0.00126	0.00126	0.00506	0.00506	0.64867	0.64867	0.64867	0.65722	0.65722	0.65722	0.65722	0.65863	0.6394	0.6394	0.6394	0.6394	0.64083	0.64083	0.64083	0.64083
Hpelagica_I_R022_30_FJ643366	0.00379	0.00379	0.00126	0.00126	0	0	0.00126	0	0	0	0	0	0	0.00379	0	0	0.0038	0.0038	0.64741	0.64741	0.64741	0.65596	0.65596	0.65596	0.65596	0.65737	0.63814	0.63814	0.63814	0.63814	0.63957	0.63957	0.63957	0.63957
Hpelagica_I_OKI-1_2_AB468856	0.00379	0.00379	0.00126	0.00126	0	0	0.00126	0	0	0	0	0	0	0.00379	0	0	0.0038	0.0038	0.64741	0.64741	0.64741	0.65596	0.65596	0.65596	0.65596	0.65737	0.63814	0.63814	0.63814	0.63814	0.63957	0.63957	0.63957	0.63957
Hpelagica_U_OKI-3_3_AB468860	0.00505	0.00505	0.00252	0.00252	0.00126	0.00126	0	0.00126	0.00126	0.00126	0.00126	0.00126	0.00126	0.00505	0.00126	0.00126	0.00506	0.00506	0.64867	0.64867	0.64867	0.65722	0.65722	0.65722	0.65722	0.65863	0.6394	0.6394	0.6394	0.6394	0.64083	0.64083	0.64083	0.64083
Hpelagica_I_OKI-1_1_AB263448	0.00379	0.00379	0.00126	0.00126	0	0	0.00126	0	0	0	0	0	0	0.00379	0	0	0.0038	0.0038	0.64741	0.64741	0.64741	0.65596	0.65596	0.65596	0.65596	0.65737	0.63814	0.63814	0.63814	0.63814	0.63957	0.63957	0.63957	0.63957
Hpelagica_I_P101_30_FJ643359	0.00379	0.00379	0.00126	0.00126	0	0	0.00126	0	0	0	0	0	0	0.00379	0	0	0.0038	0.0038	0.64741	0.64741	0.64741	0.65596	0.65596	0.65596	0.65596	0.65737	0.63814	0.63814	0.63814	0.63814	0.63957	0.63957	0.63957	0.63957
Hpelagica_U_OKI-3_4_AB468861	0.00379	0.00379	0.00126	0.00126	0	0	0.00126	0	0	0	0	0	0	0.00379	0	0	0.0038	0.0038	0.64741	0.64741	0.64741	0.65596	0.65596	0.65596	0.65596	0.65737	0.63814	0.63814	0.63814	0.63814	0.63957	0.63957	0.63957	0.63957
Hpelagica_I_P101_67_FJ643361	0.00379	0.00379	0.00126	0.00126	0	0	0.00126	0	0	0	0	0	0	0.00379	0	0	0.0038	0.0038	0.64741	0.64741	0.64741	0.65596	0.65596	0.65596	0.65596	0.65737	0.63814	0.63814	0.63814	0.63814	0.63957	0.63957	0.63957	0.63957
Hpelagica_I_R022_05_FJ643364	0.00379	0.00379	0.00126	0.00126	0	0	0.00126	0	0	0	0	0	0	0.00379	0	0	0.0038	0.0038	0.64741	0.64741	0.64741	0.65596	0.65596	0.65596	0.65596	0.65737	0.63814	0.63814	0.63814	0.63814	0.63957	0.63957	0.63957	0.63957
Hpelagica_I_P101_49_FJ643360	0.00379	0.00379	0.00126	0.00126	0	0	0.00126	0	0	0	0	0	0	0.00379	0	0	0.0038	0.0038	0.64741	0.64741	0.64741	0.65596	0.65596	0.65596	0.65596	0.65737	0.63814	0.63814	0.63814	0.63814	0.63957	0.63957	0.63957	0.63957
Hpelagica_U_OKI-3_2_AB468859	0.00758	0.00758	0.00505	0.00505	0.00379	0.00379	0.00505	0.00379	0.00379	0.00379	0.00379	0.00379	0.00379	0	0.00379	0.00379	0.00759	0.00759	0.6512	0.6512	0.6512	0.65975	0.65975	0.65975	0.65975	0.66116	0.64193	0.64193	0.64193	0.64193	0.64336	0.64336	0.64336	0.64336
Hpelagica_I_R022_01_FJ643363	0.00379	0.00379	0.00126	0.00126	0	0	0.00126	0	0	0	0	0	0	0.00379	0	0	0.0038	0.0038	0.64741	0.64741	0.64741	0.65596	0.65596	0.65596	0.65596	0.65737	0.63814	0.63814	0.63814	0.63814	0.63957	0.63957	0.63957	0.63957
Hpelagica_I_R022_18_FJ643365	0.00379	0.00379	0.00126	0.00126	0	0	0.00126	0	0	0	0	0	0	0.00379	0	0	0.0038	0.0038	0.64741	0.64741	0.64741	0.65596	0.65596	0.65596	0.65596	0.65737	0.63814	0.63814	0.63814	0.63814	0.63957	0.63957	0.63957	0.63957
Hpelagica_U_OKI-4_1_AB468862	0.00759	0.00759	0.00506	0.00506	0.0038	0.0038	0.00506	0.0038	0.0038	0.0038	0.0038	0.0038	0.0038	0.00759	0.0038	0.0038	0	0	0.65121	0.65121	0.65121	0.65976	0.65976	0.65976	0.65976	0.66117	0.64194	0.64194	0.64194	0.64194	0.64337	0.64337	0.64337	0.64337
Hpelagica_U_OKI-3_1_AB263450	0.00759	0.00759	0.00506	0.00506	0.0038	0.0038	0.00506	0.0038	0.0038	0.0038	0.0038	0.0038	0.0038	0.00759	0.0038	0.0038	0	0	0.65121	0.65121	0.65121	0.65976	0.65976	0.65976	0.65976	0.66117	0.64194	0.64194	0.64194	0.64194	0.64337	0.64337	0.64337	0.64337
Hpelagica_IIa_R025_06_FJ643367	0.64868	0.64868	0.64867	0.64867	0.64741	0.64741	0.64867	0.64741	0.64741	0.64741	0.64741	0.64741	0.64741	0.6512	0.64741	0.64741	0.65121	0.65121	0	0	0	0.00855	0.00855	0.00855	0.00855	0.00996	0.04579	0.04579	0.04579	0.04579	0.04722	0.04722	0.04722	0.04722
Hpelagica_IIa_R025_09_FJ643368	0.64868	0.64868	0.64867	0.64867	0.64741	0.64741	0.64867	0.64741	0.64741	0.64741	0.64741	0.64741	0.64741	0.6512	0.64741	0.64741	0.65121	0.65121	0	0	0	0.00855	0.00855	0.00855	0.00855	0.00996	0.04579	0.04579	0.04579	0.04579	0.04722	0.04722	0.04722	0.04722
Hpelagica_IIa_R025_15_FJ643369	0.64868	0.64868	0.64867	0.64867	0.64741	0.64741	0.64867	0.64741	0.64741	0.64741	0.64741	0.64741	0.64741	0.6512	0.64741	0.64741	0.65121	0.65121	0	0	0	0.00855	0.00855	0.00855	0.00855	0.00996	0.04579	0.04579	0.04579	0.04579	0.04722	0.04722	0.04722	0.04722
Hpelagica_IIa_P080_16_FJ643347	0.65723	0.65723	0.65722	0.65722	0.65596	0.65596	0.65722	0.65596	0.65596	0.65596	0.65596	0.65596	0.65596	0.65975	0.65596	0.65596	0.65976	0.65976	0.00855	0.00855	0.00855	0	0	0	0	0.00141	0.05434	0.05434	0.05434	0.05434	0.05577	0.05577	0.05577	0.05577
Hpelagica_IIa_P080_20_FJ643348	0.65723	0.65723	0.65722	0.65722	0.65596	0.65596	0.65722	0.65596	0.65596	0.65596	0.65596	0.65596	0.65596	0.65975	0.65596	0.65596	0.65976	0.65976	0.00855	0.00855	0.00855	0	0	0	0	0.00141	0.05434	0.05434	0.05434	0.05434	0.05577	0.05577	0.05577	0.05577
Hpelagica_IIa_P080_10_FJ643346	0.65723	0.65723	0.65722	0.65722	0.65596	0.65596	0.65722	0.65596	0.65596	0.65596	0.65596	0.65596	0.65596	0.65975	0.65596	0.65596	0.65976	0.65976	0.00855	0.00855	0.00855	0	0	0	0	0.00141	0.05434	0.05434	0.05434	0.05434	0.05577	0.05577	0.05577	0.05577
Hpelagica_IIa_P080_08_FJ643345	0.65723	0.65723	0.65722	0.65722	0.65596	0.65596	0.65722	0.65596	0.65596	0.65596	0.65596	0.65596	0.65596	0.65975	0.65596	0.65596	0.65976	0.65976	0.00855	0.00855	0.00855	0	0	0	0	0.00141	0.05434	0.05434	0.05434	0.05434	0.05577	0.05577	0.05577	0.05577
Hpelagica_IIa_P080_41_FJ643349	0.65864	0.65864	0.65863	0.65863	0.65737	0.65737	0.65863	0.65737	0.65737	0.65737	0.65737	0.65737	0.65737	0.66116	0.65737	0.65737	0.66117	0.66117	0.00996	0.00996	0.00996	0.00141	0.00141	0.00141	0.00141	0	0.05575	0.05575	0.05575	0.05575	0.05718	0.05718	0.05718	0.05718
Hpelagica_IIb_P100_07_FJ643354	0.63941	0.63941	0.6394	0.6394	0.63814	0.63814	0.6394	0.63814	0.63814	0.63814	0.63814	0.63814	0.63814	0.64193	0.63814	0.63814	0.64194	0.64194	0.04579	0.04579	0.04579	0.05434	0.05434	0.05434	0.05434	0.05575	0	0	0	0	0.00143	0.00143	0.00143	0.00143
Hpelagica_IIb_P100_05_FJ643353	0.63941	0.63941	0.6394	0.6394	0.63814	0.63814	0.6394	0.63814	0.63814	0.63814	0.63814	0.63814	0.63814	0.64193	0.63814	0.63814	0.64194	0.64194	0.04579	0.04579	0.04579	0.05434	0.05434	0.05434	0.05434	0.05575	0	0	0	0	0.00143	0.00143	0.00143	0.00143
Hpelagica_IIb_P100_03_FJ643352	0.63941	0.63941	0.6394	0.6394	0.63814	0.63814	0.6394	0.63814	0.63814	0.63814	0.63814	0.63814	0.63814	0.64193	0.63814	0.63814	0.64194	0.64194	0.04579	0.04579	0.04579	0.05434	0.05434	0.05434	0.05434	0.05575	0	0	0	0	0.00143	0.00143	0.00143	0.00143
Hpelagica_IIb_P100_01_FJ643350	0.63941	0.63941	0.6394	0.6394	0.63814	0.63814	0.6394	0.63814	0.63814	0.63814	0.63814	0.63814	0.63814	0.64193	0.63814	0.63814	0.64194	0.64194	0.04579	0.04579	0.04579	0.05434	0.05434	0.05434	0.05434	0.05575	0	0	0	0	0.00143	0.00143	0.00143	0.00143
Hpelagica_IIb_P100_09_FJ643356	0.64084	0.64084	0.64083	0.64083	0.63957	0.63957	0.64083	0.63957	0.63957	0.63957	0.63957	0.63957	0.63957	0.64336	0.63957	0.63957	0.64337	0.64337	0.04722	0.04722	0.04722	0.05577	0.05577	0.05577	0.05577	0.05718	0.00143	0.00143	0.00143	0.00143	0	0.00286	0.00286	0.00286
Hpelagica_IIb_P100_02_FJ643351	0.64084	0.64084	0.64083	0.64083	0.63957	0.63957	0.64083	0.63957	0.63957	0.63957	0.63957	0.63957	0.63957	0.64336	0.63957	0.63957	0.64337	0.64337	0.04722	0.04722	0.04722	0.05577	0.05577	0.05577	0.05577	0.05718	0.00143	0.00143	0.00143	0.00143	0.00286	0	0.00286	0.00286
Hpelagica_IIb_P100_08_FJ643355	0.64084	0.64084	0.64083	0.64083	0.63957	0.63957	0.64083	0.63957	0.63957	0.63957	0.63957	0.63957	0.63957	0.64336	0.63957	0.63957	0.64337	0.64337	0.04722	0.04722	0.04722	0.05577	0.05577	0.05577	0.05577	0.05718	0.00143	0.00143	0.00143	0.00143	0.00286	0.00286	0	0
Hpelagica_IIb_P100_10_FJ643357	0.64084	0.64084	0.64083	0.64083	0.63957	0.63957	0.64083	0.63957	0.63957	0.63957	0.63957	0.63957	0.63957	0.64336	0.63957	0.63957	0.64337	0.64337	0.04722	0.04722	0.04722	0.05577	0.05577	0.05577	0.05577	0.05718	0.00143	0.00143	0.00143	0.00143	0.00286	0.00286	0	0
	intra-genomic
median	0.00286
min	0.00141
max	0.00759
1Q	0.00143
3Q	0.0035575

## Sheet: literature
	Hpelagica_I_OKI-2_1_AB263449	Hpelagica_I_R022_30_FJ643366	Hpelagica_IIa_R025_06_FJ643367	Hpelagica_U_P080_10_FJ643346	Hpelagica_IIa_P080_41_FJ643349	Hpelagica_IIb_P100_07_FJ643354	Hpelagica_IIb_P100_09_FJ643356	Hpelagica_IIb_P100_02_FJ643351	Hpelagica_IIb_P100_08_FJ643355
Hpelagica_I_OKI-2_1_AB263449	0	0.00126	0.64867	0.65722	0.65863	0.6394	0.64083	0.64083	0.64083
Hpelagica_I_R022_30_FJ643366	0.00126	0	0.64741	0.65596	0.65737	0.63814	0.63957	0.63957	0.63957
Hpelagica_IIa_R025_06_FJ643367	0.64867	0.64741	0	0.00855	0.00996	0.04579	0.04722	0.04722	0.04722
Hpelagica_IIa_P080_16_FJ643347	0.65722	0.65596	0.00855	0	0.00141	0.05434	0.05577	0.05577	0.05577
Hpelagica_IIa_P080_41_FJ643349	0.65863	0.65737	0.00996	0.00141	0	0.05575	0.05718	0.05718	0.05718
Hpelagica_IIb_P100_07_FJ643354	0.6394	0.63814	0.04579	0.05434	0.05575	0	0.00143	0.00143	0.00143
Hpelagica_IIb_P100_09_FJ643356	0.64083	0.63957	0.04722	0.05577	0.05718	0.00143	0	0.00286	0.00286
Hpelagica_IIb_P100_02_FJ643351	0.64083	0.63957	0.04722	0.05577	0.05718	0.00143	0.00286	0	0.00286
Hpelagica_IIb_P100_08_FJ643355	0.64083	0.63957	0.04722	0.05577	0.05718	0.00143	0.00286	0.00286	0
		between species	within species
	median	0.63877	0.002145
	min	0.04579	0.00126
	max	0.65863	0.00996
	1Q	0.05577	0.00143
	3Q	0.64083	0.00286

## Sheet: ABGD
	Hpelagica_U_OKI-1_3_AB468857	Hpelagica_U_OKI-4_2_AB468863	Hpelagica_I_OKI-2_1_AB263449	Hpelagica_I_R022_30_FJ643366	Hpelagica_U_OKI-3_3_AB468860	Hpelagica_U_OKI-3_2_AB468859	Hpelagica_U_OKI-4_1_AB468862	Hpelagica_IIa_R025_06_FJ643367	Hpelagica_U_P080_10_FJ643346	Hpelagica_IIa_P080_41_FJ643349	Hpelagica_IIb_P100_07_FJ643354	Hpelagica_IIb_P100_09_FJ643356	Hpelagica_IIb_P100_02_FJ643351	Hpelagica_IIb_P100_08_FJ643355
Hpelagica_I_OKI-1_3_AB468857	0	0.00506	0.00505	0.00379	0.00505	0.00758	0.00759	0.64868	0.65723	0.65864	0.63941	0.64084	0.64084	0.64084
Hpelagica_I_OKI-4_2_AB468863	0.00506	0	0.00505	0.00379	0.00505	0.00758	0.00759	0.64868	0.65723	0.65864	0.63941	0.64084	0.64084	0.64084
Hpelagica_I_OKI-2_1_AB263449	0.00505	0.00505	0	0.00126	0.00252	0.00505	0.00506	0.64867	0.65722	0.65863	0.6394	0.64083	0.64083	0.64083
Hpelagica_I_R022_30_FJ643366	0.00379	0.00379	0.00126	0	0.00126	0.00379	0.0038	0.64741	0.65596	0.65737	0.63814	0.63957	0.63957	0.63957
Hpelagica_I_OKI-3_3_AB468860	0.00505	0.00505	0.00252	0.00126	0	0.00505	0.00506	0.64867	0.65722	0.65863	0.6394	0.64083	0.64083	0.64083
Hpelagica_I_OKI-3_2_AB468859	0.00758	0.00758	0.00505	0.00379	0.00505	0	0.00759	0.6512	0.65975	0.66116	0.64193	0.64336	0.64336	0.64336
Hpelagica_I_OKI-4_1_AB468862	0.00759	0.00759	0.00506	0.0038	0.00506	0.00759	0	0.65121	0.65976	0.66117	0.64194	0.64337	0.64337	0.64337
Hpelagica_IIa_R025_06_FJ643367	0.64868	0.64868	0.64867	0.64741	0.64867	0.6512	0.65121	0	0.00855	0.00996	0.04579	0.04722	0.04722	0.04722
Hpelagica_IIa_P080_16_FJ643347	0.65723	0.65723	0.65722	0.65596	0.65722	0.65975	0.65976	0.00855	0	0.00141	0.05434	0.05577	0.05577	0.05577
Hpelagica_IIa_P080_41_FJ643349	0.65864	0.65864	0.65863	0.65737	0.65863	0.66116	0.66117	0.00996	0.00141	0	0.05575	0.05718	0.05718	0.05718
Hpelagica_IIb_P100_07_FJ643354	0.63941	0.63941	0.6394	0.63814	0.6394	0.64193	0.64194	0.04579	0.05434	0.05575	0	0.00143	0.00143	0.00143
Hpelagica_IIb_P100_09_FJ643356	0.64084	0.64084	0.64083	0.63957	0.64083	0.64336	0.64337	0.04722	0.05577	0.05718	0.00143	0	0.00286	0.00286
Hpelagica_IIb_P100_02_FJ643351	0.64084	0.64084	0.64083	0.63957	0.64083	0.64336	0.64337	0.04722	0.05577	0.05718	0.00143	0.00286	0	0.00286
Hpelagica_IIb_P100_08_FJ643355	0.64084	0.64084	0.64083	0.63957	0.64083	0.64336	0.64337	0.04722	0.05577	0.05718	0.00143	0.00286	0.00286	0
		between species	within species
	median	0.64084	0.00505
	min	0.04579	0.00126
	max	0.66117	0.00996
	1Q	0.63941	0.00286
	3Q	0.6512	0.00506

## Sheet: ABGD alter
	Hpelagica_U_OKI-1_3_AB468857	Hpelagica_U_OKI-4_2_AB468863	Hpelagica_I_OKI-2_1_AB263449	Hpelagica_I_R022_30_FJ643366	Hpelagica_U_OKI-3_3_AB468860	Hpelagica_U_OKI-3_2_AB468859	Hpelagica_U_OKI-4_1_AB468862	Hpelagica_IIa_R025_06_FJ643367	Hpelagica_U_P080_10_FJ643346	Hpelagica_IIa_P080_41_FJ643349	Hpelagica_IIb_P100_07_FJ643354	Hpelagica_IIb_P100_09_FJ643356	Hpelagica_IIb_P100_02_FJ643351	Hpelagica_IIb_P100_08_FJ643355
Hpelagica_I_OKI-1_3_AB468857	0	0.00506	0.00505	0.00379	0.00505	0.00758	0.00759	0.64868	0.65723	0.65864	0.63941	0.64084	0.64084	0.64084
Hpelagica_I_OKI-4_2_AB468863	0.00506	0	0.00505	0.00379	0.00505	0.00758	0.00759	0.64868	0.65723	0.65864	0.63941	0.64084	0.64084	0.64084
Hpelagica_I_OKI-2_1_AB263449	0.00505	0.00505	0	0.00126	0.00252	0.00505	0.00506	0.64867	0.65722	0.65863	0.6394	0.64083	0.64083	0.64083
Hpelagica_I_R022_30_FJ643366	0.00379	0.00379	0.00126	0	0.00126	0.00379	0.0038	0.64741	0.65596	0.65737	0.63814	0.63957	0.63957	0.63957
Hpelagica_I_OKI-3_3_AB468860	0.00505	0.00505	0.00252	0.00126	0	0.00505	0.00506	0.64867	0.65722	0.65863	0.6394	0.64083	0.64083	0.64083
Hpelagica_I_OKI-3_2_AB468859	0.00758	0.00758	0.00505	0.00379	0.00505	0	0.00759	0.6512	0.65975	0.66116	0.64193	0.64336	0.64336	0.64336
Hpelagica_I_OKI-4_1_AB468862	0.00759	0.00759	0.00506	0.0038	0.00506	0.00759	0	0.65121	0.65976	0.66117	0.64194	0.64337	0.64337	0.64337
Hpelagica_II_R025_06_FJ643367	0.64868	0.64868	0.64867	0.64741	0.64867	0.6512	0.65121	0	0.00855	0.00996	0.04579	0.04722	0.04722	0.04722
Hpelagica_II_P080_16_FJ643347	0.65723	0.65723	0.65722	0.65596	0.65722	0.65975	0.65976	0.00855	0	0.00141	0.05434	0.05577	0.05577	0.05577
Hpelagica_II_P080_41_FJ643349	0.65864	0.65864	0.65863	0.65737	0.65863	0.66116	0.66117	0.00996	0.00141	0	0.05575	0.05718	0.05718	0.05718
Hpelagica_II_P100_07_FJ643354	0.63941	0.63941	0.6394	0.63814	0.6394	0.64193	0.64194	0.04579	0.05434	0.05575	0	0.00143	0.00143	0.00143
Hpelagica_II_P100_09_FJ643356	0.64084	0.64084	0.64083	0.63957	0.64083	0.64336	0.64337	0.04722	0.05577	0.05718	0.00143	0	0.00286	0.00286
Hpelagica_II_P100_02_FJ643351	0.64084	0.64084	0.64083	0.63957	0.64083	0.64336	0.64337	0.04722	0.05577	0.05718	0.00143	0.00286	0	0.00286
Hpelagica_II_P100_08_FJ643355	0.64084	0.64084	0.64083	0.63957	0.64083	0.64336	0.64337	0.04722	0.05577	0.05718	0.00143	0.00286	0.00286	0
		between species	within species
	median	0.64336	0.00506
	min	0.63814	0.00126
	max	0.66117	0.05718
	1Q	0.64083	0.00379
	3Q	0.65722	0.04722
