# Supplementary material for: SSU rDNA Divergence in Planktonic Foraminifera: Molecular Taxonomy and Biogeographic Implications
Source: PLoS One. 2014 Aug 13;9(8):e104641. doi: 10.1371/journal.pone.0104641 (PMC4131912; doi:10.1371/journal.pone.0104641)
Supplement: File S1 — Sequence alignments, PhyML trees used for patristic distance calculation, BEAST ultrametric trees and patristic distance matrices. (ZIP) [file pone.0104641.s004.zip › File S2/patristic matrix/Mmenardii_matrice.xlsx]

## Sheet: Gmenardii_matrice
	Gmenardii_U_OKI-1_NA_AB263445	Gmenardii_U_Y1097_19	Gmenardii_U_Gmen-AS131_NA_JQ799896	Gmenardii_U_Y1097_20	Gmenardii_U_OKI-1_2_AB468850	Gmenardii_U_Y1097_18	Gmenardii_U_PR3_5_Z83970	Gmenardii_U_Y1106_5	Gmenardii_U_NA_NA_U80794	Gmenardii_U_Y1106_1	Gmenardii_U_Y1106_4	Gmenardii_U_Y1106_3	Gmenardii_U_Y1106_2	Gmenardii_U_OKI-1_3_AB468851
Gmenardii_U_OKI-1_NA_AB263445	0	0.00126	0	0.00126	0.00126	0.00252	0.00899	0.00252	0.00126	0.00126	0.00126	0.00252	0.00252	0.00896
Gmenardii_U_Y1097_19	0.00126	0	0.00126	0.00252	0.00252	0.00378	0.01025	0.00378	0.00252	0.00252	0.00252	0.00378	0.00378	0.01022
Gmenardii_U_Gmen-AS131_NA_JQ799896	0	0.00126	0	0.00126	0.00126	0.00252	0.00899	0.00252	0.00126	0.00126	0.00126	0.00252	0.00252	0.00896
Gmenardii_U_Y1097_20	0.00126	0.00252	0.00126	0	0.00252	0.00378	0.01025	0.00378	0.00252	0.00252	0.00252	0.00378	0.00378	0.01022
Gmenardii_U_OKI-1_2_AB468850	0.00126	0.00252	0.00126	0.00252	0	0.00378	0.01025	0.00378	0.00252	0.00252	0.00252	0.00378	0.00378	0.01022
Gmenardii_U_Y1097_18	0.00252	0.00378	0.00252	0.00378	0.00378	0	0.01151	0.00504	0.00378	0.00378	0.00378	0.00504	0.00504	0.01148
Gmenardii_U_PR3_5_Z83970	0.00899	0.01025	0.00899	0.01025	0.01025	0.01151	0	0.00899	0.00773	0.00773	0.00773	0.00899	0.00899	0.01795
Gmenardii_U_Y1106_5	0.00252	0.00378	0.00252	0.00378	0.00378	0.00504	0.00899	0	0.00126	0.00126	0.00126	0.00252	0.00252	0.01148
Gmenardii_U_NA_NA_U80794	0.00126	0.00252	0.00126	0.00252	0.00252	0.00378	0.00773	0.00126	0	0	0	0.00126	0.00126	0.01022
Gmenardii_U_Y1106_1	0.00126	0.00252	0.00126	0.00252	0.00252	0.00378	0.00773	0.00126	0	0	0	0.00126	0.00126	0.01022
Gmenardii_U_Y1106_4	0.00126	0.00252	0.00126	0.00252	0.00252	0.00378	0.00773	0.00126	0	0	0	0.00126	0.00126	0.01022
Gmenardii_U_Y1106_3	0.00252	0.00378	0.00252	0.00378	0.00378	0.00504	0.00899	0.00252	0.00126	0.00126	0.00126	0	0.00252	0.01148
Gmenardii_U_Y1106_2	0.00252	0.00378	0.00252	0.00378	0.00378	0.00504	0.00899	0.00252	0.00126	0.00126	0.00126	0.00252	0	0.01148
Gmenardii_U_OKI-1_3_AB468851	0.00896	0.01022	0.00896	0.01022	0.01022	0.01148	0.01795	0.01148	0.01022	0.01022	0.01022	0.01148	0.01148	0
	intra-genomic
median	0.00252
min	0.00126
max	0.01022
1Q	0.00126
3Q	0.00378

## Sheet: distance totale
	Gmenardii_U_OKI-1_NA_AB263445	Gmenardii_U_Y1097_19	Gmenardii_U_Y1097_20	Gmenardii_U_OKI-1_2_AB468850	Gmenardii_U_Y1097_18	Gmenardii_U_PR3_5_Z83970	Gmenardii_U_Y1106_5	Gmenardii_U_NA_NA_U80794	Gmenardii_U_Y1106_3	Gmenardii_U_Y1106_2	Gmenardii_U_OKI-1_3_AB468851
Gmenardii_U_OKI-1_NA_AB263445	0	0.00126	0.00126	0.00126	0.00252	0.00899	0.00252	0.00126	0.00252	0.00252	0.00896
Gmenardii_U_Y1097_19	0.00126	0	0.00252	0.00252	0.00378	0.01025	0.00378	0.00252	0.00378	0.00378	0.01022
Gmenardii_U_Y1097_20	0.00126	0.00252	0	0.00252	0.00378	0.01025	0.00378	0.00252	0.00378	0.00378	0.01022
Gmenardii_U_OKI-1_2_AB468850	0.00126	0.00252	0.00252	0	0.00378	0.01025	0.00378	0.00252	0.00378	0.00378	0.01022
Gmenardii_U_Y1097_18	0.00252	0.00378	0.00378	0.00378	0	0.01151	0.00504	0.00378	0.00504	0.00504	0.01148
Gmenardii_U_PR3_5_Z83970	0.00899	0.01025	0.01025	0.01025	0.01151	0	0.00899	0.00773	0.00899	0.00899	0.01795
Gmenardii_U_Y1106_5	0.00252	0.00378	0.00378	0.00378	0.00504	0.00899	0	0.00126	0.00252	0.00252	0.01148
Gmenardii_U_NA_NA_U80794	0.00126	0.00252	0.00252	0.00252	0.00378	0.00773	0.00126	0	0.00126	0.00126	0.01022
Gmenardii_U_Y1106_3	0.00252	0.00378	0.00378	0.00378	0.00504	0.00899	0.00252	0.00126	0	0.00252	0.01148
Gmenardii_U_Y1106_2	0.00252	0.00378	0.00378	0.00378	0.00504	0.00899	0.00252	0.00126	0.00252	0	0.01148
Gmenardii_U_OKI-1_3_AB468851	0.00896	0.01022	0.01022	0.01022	0.01148	0.01795	0.01148	0.01022	0.01148	0.01148	0
	total distance
median	0.00378
min	0.00126
max	0.01795
1Q	0.00252
3Q	0.00899

## Sheet: ABGD-GMYC
	Gmenardii_U_OKI-1_NA_AB263445	Gmenardii_U_Y1097_19	Gmenardii_U_Y1097_20	Gmenardii_U_OKI-1_2_AB468850	Gmenardii_U_Y1097_18	Gmenardii_U_PR3_5_Z83970	Gmenardii_U_Y1106_5	Gmenardii_U_NA_NA_U80794	Gmenardii_U_Y1106_3	Gmenardii_U_Y1106_2	Gmenardii_U_OKI-1_3_AB468851
Gmenardii_I_OKI-1_NA_AB263445	0	0.00126	0.00126	0.00126	0.00252	0.00899	0.00252	0.00126	0.00252	0.00252	0.00896
Gmenardii_I_Y1097_19	0.00126	0	0.00252	0.00252	0.00378	0.01025	0.00378	0.00252	0.00378	0.00378	0.01022
Gmenardii_I_Y1097_20	0.00126	0.00252	0	0.00252	0.00378	0.01025	0.00378	0.00252	0.00378	0.00378	0.01022
Gmenardii_I_OKI-1_2_AB468850	0.00126	0.00252	0.00252	0	0.00378	0.01025	0.00378	0.00252	0.00378	0.00378	0.01022
Gmenardii_I_Y1097_18	0.00252	0.00378	0.00378	0.00378	0	0.01151	0.00504	0.00378	0.00504	0.00504	0.01148
Gmenardii_I_PR3_5_Z83970	0.00899	0.01025	0.01025	0.01025	0.01151	0	0.00899	0.00773	0.00899	0.00899	0.01795
Gmenardii_I_Y1106_5	0.00252	0.00378	0.00378	0.00378	0.00504	0.00899	0	0.00126	0.00252	0.00252	0.01148
Gmenardii_I_NA_NA_U80794	0.00126	0.00252	0.00252	0.00252	0.00378	0.00773	0.00126	0	0.00126	0.00126	0.01022
Gmenardii_I_Y1106_3	0.00252	0.00378	0.00378	0.00378	0.00504	0.00899	0.00252	0.00126	0	0.00252	0.01148
Gmenardii_I_Y1106_2	0.00252	0.00378	0.00378	0.00378	0.00504	0.00899	0.00252	0.00126	0.00252	0	0.01148
Gmenardii_I_OKI-1_3_AB468851	0.00896	0.01022	0.01022	0.01022	0.01148	0.01795	0.01148	0.01022	0.01148	0.01148	0
	within species
median	0.00378
min	0.00126
max	0.01795
1Q	0.00252
3Q	0.00899
