# Supplementary material for: SSU rDNA Divergence in Planktonic Foraminifera: Molecular Taxonomy and Biogeographic Implications
Source: PLoS One. 2014 Aug 13;9(8):e104641. doi: 10.1371/journal.pone.0104641 (PMC4131912; doi:10.1371/journal.pone.0104641)
Supplement: File S1 — Sequence alignments, PhyML trees used for patristic distance calculation, BEAST ultrametric trees and patristic distance matrices. (ZIP) [file pone.0104641.s004.zip › File S2/patristic matrix/Ndutertrei_matrice.xlsx]

## Sheet: Ndutertrei_matrice
	Ndutertrei_U_456-14_NA_AY453135	Ndutertrei_Ib_BR26DUT_NA_AY241707	Ndutertrei_U_Oki-1_2_AB468838	Ndutertrei_U_Oki-1_1_AB263437	Ndutertrei_U_NA_NA_U65635	Ndutertrei_U_Oki-2_1_AB263438	Ndutertrei_U_B47_1_Z83972	Ndutertrei_U_Oki-2_2_AB468839	Ndutertrei_U_B47_2_EU199449
Ndutertrei_U_456-14_NA_AY453135	0	0.0029	0.00726	0.00726	0.00725	0.01159	0.0087	0.01015	0.0087
Ndutertrei_Ib_BR26DUT_NA_AY241707	0.0029	0	0.00726	0.00726	0.00725	0.01159	0.0087	0.01015	0.0087
Ndutertrei_U_Oki-1_2_AB468838	0.00726	0.00726	0	0	0.00871	0.01305	0.01016	0.01161	0.01016
Ndutertrei_U_Oki-1_1_AB263437	0.00726	0.00726	0	0	0.00871	0.01305	0.01016	0.01161	0.01016
Ndutertrei_U_NA_NA_U65635	0.00725	0.00725	0.00871	0.00871	0	0.00724	0.00435	0.0058	0.00435
Ndutertrei_U_Oki-2_1_AB263438	0.01159	0.01159	0.01305	0.01305	0.00724	0	0.00289	0.00434	0.00289
Ndutertrei_U_B47_1_Z83972	0.0087	0.0087	0.01016	0.01016	0.00435	0.00289	0	0.00145	0
Ndutertrei_U_Oki-2_2_AB468839	0.01015	0.01015	0.01161	0.01161	0.0058	0.00434	0.00145	0	0.00145
Ndutertrei_U_B47_2_EU199449	0.0087	0.0087	0.01016	0.01016	0.00435	0.00289	0	0.00145	0
intra-genomic	0.00434

## Sheet: total distance
	Ndutertrei_U_456-14_NA_AY453135	Ndutertrei_Ib_BR26DUT_NA_AY241707	Ndutertrei_U_Oki-1_2_AB468838	Ndutertrei_U_NA_NA_U65635	Ndutertrei_U_Oki-2_1_AB263438	Ndutertrei_U_B47_1_Z83972	Ndutertrei_U_Oki-2_2_AB468839
Ndutertrei_U_456-14_NA_AY453135	0	0.0029	0.00726	0.00725	0.01159	0.0087	0.01015
Ndutertrei_Ib_BR26DUT_NA_AY241707	0.0029	0	0.00726	0.00725	0.01159	0.0087	0.01015
Ndutertrei_U_Oki-1_2_AB468838	0.00726	0.00726	0	0.00871	0.01305	0.01016	0.01161
Ndutertrei_U_NA_NA_U65635	0.00725	0.00725	0.00871	0	0.00724	0.00435	0.0058
Ndutertrei_U_Oki-2_1_AB263438	0.01159	0.01159	0.01305	0.00724	0	0.00289	0.00434
Ndutertrei_U_B47_1_Z83972	0.0087	0.0087	0.01016	0.00435	0.00289	0	0.00145
Ndutertrei_U_Oki-2_2_AB468839	0.01015	0.01015	0.01161	0.0058	0.00434	0.00145	0
	total distance
median	0.00726
min	0.00145
max	0.01305
1Q	0.0054375
3Q	0.01015

## Sheet: ABGD-GMYC
	Ndutertrei_U_456-14_NA_AY453135	Ndutertrei_Ib_BR26DUT_NA_AY241707	Ndutertrei_U_Oki-1_2_AB468838	Ndutertrei_U_NA_NA_U65635	Ndutertrei_U_Oki-2_1_AB263438	Ndutertrei_U_B47_1_Z83972	Ndutertrei_U_Oki-2_2_AB468839
Ndutertrei_I_456-14_NA_AY453135	0	0.0029	0.00726	0.00725	0.01159	0.0087	0.01015
Ndutertrei_I_BR26DUT_NA_AY241707	0.0029	0	0.00726	0.00725	0.01159	0.0087	0.01015
Ndutertrei_I_Oki-1_2_AB468838	0.00726	0.00726	0	0.00871	0.01305	0.01016	0.01161
Ndutertrei_I_NA_NA_U65635	0.00725	0.00725	0.00871	0	0.00724	0.00435	0.0058
Ndutertrei_I_Oki-2_1_AB263438	0.01159	0.01159	0.01305	0.00724	0	0.00289	0.00434
Ndutertrei_I_B47_1_Z83972	0.0087	0.0087	0.01016	0.00435	0.00289	0	0.00145
Ndutertrei_I_Oki-2_2_AB468839	0.01015	0.01015	0.01161	0.0058	0.00434	0.00145	0
	within species
median	0.00726
min	0.00145
max	0.01305
1Q	0.0054375
3Q	0.01015
