# Supplementary material for: SSU rDNA Divergence in Planktonic Foraminifera: Molecular Taxonomy and Biogeographic Implications
Source: PLoS One. 2014 Aug 13;9(8):e104641. doi: 10.1371/journal.pone.0104641 (PMC4131912; doi:10.1371/journal.pone.0104641)
Supplement: File S1 — Sequence alignments, PhyML trees used for patristic distance calculation, BEAST ultrametric trees and patristic distance matrices. (ZIP) [file pone.0104641.s004.zip › File S2/patristic matrix/Nincompta_matrice.xlsx]

## Sheet: Nincompta_matrice
	Nincompta_U_P150_07_FJ643372	Nincompta_I_DS133PACR_NA_AF250117	Nincompta_U_P150_08_FJ643373	Nincompta_U_P150_05_FJ643371	Nincompta_U_P106_09_FJ643370	Nincompta_U_P150_10_FJ643374	Nincompta_I_AA1pac_NA_AF250118	Nincompta_U_P106_02_FJ643375	Nincompta_U_12-6_NA_AY453131	Nincompta_U_12-5_NA_AY453130	Nincompta_U_2-14-9_NA_AY453128	Nincompta_U_11-2_NA_AY453129	Nincompta_TII_SB79PACRII_NA_AY241711
Nincompta_U_P150_07_FJ643372	0	0.0013	0	0	0	0	0	0	0.07346	0.07346	0.07085	0.07347	0.0774
Nincompta_I_DS133PACR_NA_AF250117	0.0013	0	0.0013	0.0013	0.0013	0.0013	0.0013	0.0013	0.07476	0.07476	0.07215	0.07477	0.0787
Nincompta_U_P150_08_FJ643373	0	0.0013	0	0	0	0	0	0	0.07346	0.07346	0.07085	0.07347	0.0774
Nincompta_U_P150_05_FJ643371	0	0.0013	0	0	0	0	0	0	0.07346	0.07346	0.07085	0.07347	0.0774
Nincompta_U_P106_09_FJ643370	0	0.0013	0	0	0	0	0	0	0.07346	0.07346	0.07085	0.07347	0.0774
Nincompta_U_P150_10_FJ643374	0	0.0013	0	0	0	0	0	0	0.07346	0.07346	0.07085	0.07347	0.0774
Nincompta_I_AA1pac_NA_AF250118	0	0.0013	0	0	0	0	0	0	0.07346	0.07346	0.07085	0.07347	0.0774
Nincompta_U_P106_02_FJ643375	0	0.0013	0	0	0	0	0	0	0.07346	0.07346	0.07085	0.07347	0.0774
Nincompta_U_12-6_NA_AY453131	0.07346	0.07476	0.07346	0.07346	0.07346	0.07346	0.07346	0.07346	0	0.00522	0.00261	0.00523	0.00916
Nincompta_U_12-5_NA_AY453130	0.07346	0.07476	0.07346	0.07346	0.07346	0.07346	0.07346	0.07346	0.00522	0	0.00261	0.00523	0.00916
Nincompta_U_2-14-9_NA_AY453128	0.07085	0.07215	0.07085	0.07085	0.07085	0.07085	0.07085	0.07085	0.00261	0.00261	0	0.00262	0.00655
Nincompta_U_11-2_NA_AY453129	0.07347	0.07477	0.07347	0.07347	0.07347	0.07347	0.07347	0.07347	0.00523	0.00523	0.00262	0	0.00655
Nincompta_TII_SB79PACRII_NA_AY241711	0.0774	0.0787	0.0774	0.0774	0.0774	0.0774	0.0774	0.0774	0.00916	0.00916	0.00655	0.00655	0

## Sheet: patristic literature
	Nincompta_I_DS133PACR_NA_AF250117	Nincompta_I_AA1pac_NA_AF250118	Nincompta_TII_SB79PACRII_NA_AY241711
Nincompta_I_DS133PACR_NA_AF250117	0	0.0013	0.0787
Nincompta_I_AA1pac_NA_AF250118	0.0013	0	0.0774
Nincompta_TII_SB79PACRII_NA_AY241711	0.0787	0.0774	0
	between species	within species
median	0.07805	0.0013
min	0.0774
max	0.0787
1Q	#NUM!
3Q	0.078375

## Sheet: ABGD-GMYC
	Nincompta_U_P150_07_FJ643372	Nincompta_I_DS133PACR_NA_AF250117	Nincompta_U_12-6_NA_AY453131	Nincompta_U_12-5_NA_AY453130	Nincompta_U_2-14-9_NA_AY453128	Nincompta_U_11-2_NA_AY453129	Nincompta_TII_SB79PACRII_NA_AY241711
Nincompta_U_P150_07_FJ643372	0	0.0013	0.07346	0.07346	0.07085	0.07347	0.0774
Nincompta_I_DS133PACR_NA_AF250117	0.0013	0	0.07476	0.07476	0.07215	0.07477	0.0787
Nincompta_II_12-6_NA_AY453131	0.07346	0.07476	0	0.00522	0.00261	0.00523	0.00916
Nincompta_II_12-5_NA_AY453130	0.07346	0.07476	0.00522	0	0.00261	0.00523	0.00916
Nincompta_II_2-14-9_NA_AY453128	0.07085	0.07215	0.00261	0.00261	0	0.00262	0.00655
Nincompta_II_11-2_NA_AY453129	0.07347	0.07477	0.00523	0.00523	0.00262	0	0.00655
Nincompta_TII_SB79PACRII_NA_AY241711	0.0774	0.0787	0.00916	0.00916	0.00655	0.00655	0
	between species	within species
median	0.074115	0.00523
min	0.07085	0.0013
max	0.0787	0.00916
1Q	0.07346	0.00261
3Q	0.07477	0.00655

## Sheet: AY453130 isolated
	Nincompta_U_P150_07_FJ643372	Nincompta_I_DS133PACR_NA_AF250117	Nincompta_U_12-6_NA_AY453131	Nincompta_U_12-5_NA_AY453130	Nincompta_U_2-14-9_NA_AY453128	Nincompta_U_11-2_NA_AY453129	Nincompta_TII_SB79PACRII_NA_AY241711
Nincompta_U_P150_07_FJ643372	0	0.0013	0.07346	0.07346	0.07085	0.07347	0.0774
Nincompta_I_DS133PACR_NA_AF250117	0.0013	0	0.07476	0.07476	0.07215	0.07477	0.0787
Nincompta_II_12-6_NA_AY453131	0.07346	0.07476	0	0.00522	0.00261	0.00523	0.00916
Nincompta_II_12-5_NA_AY453130	0.07346	0.07476	0.00522	0	0.00261	0.00523	0.00916
Nincompta_II_2-14-9_NA_AY453128	0.07085	0.07215	0.00261	0.00261	0	0.00262	0.00655
Nincompta_II_11-2_NA_AY453129	0.07347	0.07477	0.00523	0.00523	0.00262	0	0.00655
Nincompta_TII_SB79PACRII_NA_AY241711	0.0774	0.0787	0.00916	0.00916	0.00655	0.00655	0
	distance between AY453130 and other sequences
min	0.00261
