# Supplementary material for: SSU rDNA Divergence in Planktonic Foraminifera: Molecular Taxonomy and Biogeographic Implications
Source: PLoS One. 2014 Aug 13;9(8):e104641. doi: 10.1371/journal.pone.0104641 (PMC4131912; doi:10.1371/journal.pone.0104641)
Supplement: File S1 — Sequence alignments, PhyML trees used for patristic distance calculation, BEAST ultrametric trees and patristic distance matrices. (ZIP) [file pone.0104641.s004.zip › File S2/patristic matrix/Npachyderma_matrice.xlsx]

## Sheet: Npachyderma_matrice
	Npachyderma_I_NS1L34L7PACLI_NA_AY305329	Npachyderma_V_BG44C1_C6_AY305332	Npachyderma_VI_BG88_NA_EF447102	Npachyderma_II_AN155C1PACLII_NA_AY305330	Npachyderma_III_AA11PACLIII_NA_AF250119	Npachyderma_TIII_AN635C1PACLIII_NA_AY305331	Npachyderma_VIII_548-26_NA_AY453137	Npachyderma_U_548-32_NA_AY453138	Npachyderma_VII_NP28_NA_EF447103	Npachyderma_U_13-10_NA_AY973272	Npachyderma_U_14-14_NA_AY453132	Npachyderma_U_2-2-2_NA_AY453126	Npachyderma_U_2-2-1_NA_AY453125	Npachyderma_TIV_AA40PACLIV_NA_AF250120
Npachyderma_I_NS1L34L7PACLI_NA_AY305329	0	0.09059	0.09602	0.09381	0.098	0.10073	0.07623	0.11889	0.07443	0.07254	0.07847	0.07473	0.07694	0.07652
Npachyderma_V_BG44C1_C6_AY305332	0.09059	0	0.02081	0.0186	0.02279	0.02552	0.0604	0.10306	0.0586	0.05671	0.06264	0.0589	0.06111	0.08103
Npachyderma_VI_BG88_NA_EF447102	0.09602	0.02081	0	0.01725	0.02144	0.02417	0.06583	0.10849	0.06403	0.06214	0.06807	0.06433	0.06654	0.08646
Npachyderma_II_AN155C1PACLII_NA_AY305330	0.09381	0.0186	0.01725	0	0.01265	0.01538	0.06362	0.10628	0.06182	0.05993	0.06586	0.06212	0.06433	0.08425
Npachyderma_III_AA11PACLIII_NA_AF250119	0.098	0.02279	0.02144	0.01265	0	0.00273	0.06781	0.11047	0.06601	0.06412	0.07005	0.06631	0.06852	0.08844
Npachyderma_TIII_AN635C1PACLIII_NA_AY305331	0.10073	0.02552	0.02417	0.01538	0.00273	0	0.07054	0.1132	0.06874	0.06685	0.07278	0.06904	0.07125	0.09117
Npachyderma_VII_548-26_NA_AY453137	0.07623	0.0604	0.06583	0.06362	0.06781	0.07054	0	0.05622	0.01176	0.00987	0.0158	0.01206	0.01427	0.06667
Npachyderma_U_548-32_NA_AY453138	0.11889	0.10306	0.10849	0.10628	0.11047	0.1132	0.05622	0	0.05442	0.05253	0.05846	0.05472	0.05693	0.10933
Npachyderma_VII_NP28_NA_EF447103	0.07443	0.0586	0.06403	0.06182	0.06601	0.06874	0.01176	0.05442	0	0.00483	0.01076	0.00702	0.00923	0.06487
Npachyderma_U_13-10_NA_AY973272	0.07254	0.05671	0.06214	0.05993	0.06412	0.06685	0.00987	0.05253	0.00483	0	0.00593	0.00219	0.0044	0.06298
Npachyderma_U_14-14_NA_AY453132	0.07847	0.06264	0.06807	0.06586	0.07005	0.07278	0.0158	0.05846	0.01076	0.00593	0	0.00812	0.01033	0.06891
Npachyderma_U_2-2-2_NA_AY453126	0.07473	0.0589	0.06433	0.06212	0.06631	0.06904	0.01206	0.05472	0.00702	0.00219	0.00812	0	0.00221	0.06517
Npachyderma_U_2-2-1_NA_AY453125	0.07694	0.06111	0.06654	0.06433	0.06852	0.07125	0.01427	0.05693	0.00923	0.0044	0.01033	0.00221	0	0.06738
Npachyderma_TIV_AA40PACLIV_NA_AF250120	0.07652	0.08103	0.08646	0.08425	0.08844	0.09117	0.06667	0.10933	0.06487	0.06298	0.06891	0.06517	0.06738	0

## Sheet: literature
	Npachyderma_I_NS1L34L7PACLI_NA_AY305329	Npachyderma_V_BG44C1_C6_AY305332	Npachyderma_VI_BG88_NA_EF447102	Npachyderma_II_AN155C1PACLII_NA_AY305330	Npachyderma_III_AA11PACLIII_NA_AF250119	Npachyderma_TIII_AN635C1PACLIII_NA_AY305331	Npachyderma_VIII_548-26_NA_AY453137	Npachyderma_VII_NP28_NA_EF447103	Npachyderma_TIV_AA40PACLIV_NA_AF250120
Npachyderma_I_NS1L34L7PACLI_NA_AY305329	0	0.09059	0.09602	0.09381	0.098	0.10073	0.07623	0.07443	0.07652
Npachyderma_V_BG44C1_C6_AY305332	0.09059	0	0.02081	0.0186	0.02279	0.02552	0.0604	0.0586	0.08103
Npachyderma_VI_BG88_NA_EF447102	0.09602	0.02081	0	0.01725	0.02144	0.02417	0.06583	0.06403	0.08646
Npachyderma_II_AN155C1PACLII_NA_AY305330	0.09381	0.0186	0.01725	0	0.01265	0.01538	0.06362	0.06182	0.08425
Npachyderma_III_AA11PACLIII_NA_AF250119	0.098	0.02279	0.02144	0.01265	0	0.00273	0.06781	0.06601	0.08844
Npachyderma_TIII_AN635C1PACLIII_NA_AY305331	0.10073	0.02552	0.02417	0.01538	0.00273	0	0.07054	0.06874	0.09117
Npachyderma_VII_548-26_NA_AY453137	0.07623	0.0604	0.06583	0.06362	0.06781	0.07054	0	0.01176	0.06667
Npachyderma_VII_NP28_NA_EF447103	0.07443	0.0586	0.06403	0.06182	0.06601	0.06874	0.01176	0	0.06487
Npachyderma_TIV_AA40PACLIV_NA_AF250120	0.07652	0.08103	0.08646	0.08425	0.08844	0.09117	0.06667	0.06487	0
		between species	within species
	median	0.06634	0.007245
	min	0.01265	0.00273
	max	0.10073	0.01176
	3Q	0.02552	0.00273
	1Q	0.08425	0.01176

## Sheet: ABGD
	Npachyderma_I_NS1L34L7PACLI_NA_AY305329	Npachyderma_V_BG44C1_C6_AY305332	Npachyderma_VI_BG88_NA_EF447102	Npachyderma_II_AN155C1PACLII_NA_AY305330	Npachyderma_III_AA11PACLIII_NA_AF250119	Npachyderma_TIII_AN635C1PACLIII_NA_AY305331	Npachyderma_VIII_548-26_NA_AY453137	Npachyderma_U_548-32_NA_AY453138	Npachyderma_VII_NP28_NA_EF447103	Npachyderma_U_13-10_NA_AY973272	Npachyderma_U_14-14_NA_AY453132	Npachyderma_U_2-2-2_NA_AY453126	Npachyderma_U_2-2-1_NA_AY453125	Npachyderma_TIV_AA40PACLIV_NA_AF250120
Npachyderma_I_NS1L34L7PACLI_NA_AY305329	0	0.09059	0.09602	0.09381	0.098	0.10073	0.07623	0.11889	0.07443	0.07254	0.07847	0.07473	0.07694	0.07652
Npachyderma_II_BG44C1_C6_AY305332	0.09059	0	0.02081	0.0186	0.02279	0.02552	0.0604	0.10306	0.0586	0.05671	0.06264	0.0589	0.06111	0.08103
Npachyderma_II_BG88_NA_EF447102	0.09602	0.02081	0	0.01725	0.02144	0.02417	0.06583	0.10849	0.06403	0.06214	0.06807	0.06433	0.06654	0.08646
Npachyderma_II_AN155C1PACLII_NA_AY305330	0.09381	0.0186	0.01725	0	0.01265	0.01538	0.06362	0.10628	0.06182	0.05993	0.06586	0.06212	0.06433	0.08425
Npachyderma_II_AA11PACLIII_NA_AF250119	0.098	0.02279	0.02144	0.01265	0	0.00273	0.06781	0.11047	0.06601	0.06412	0.07005	0.06631	0.06852	0.08844
Npachyderma_II_AN635C1PACLIII_NA_AY305331	0.10073	0.02552	0.02417	0.01538	0.00273	0	0.07054	0.1132	0.06874	0.06685	0.07278	0.06904	0.07125	0.09117
Npachyderma_VII_548-26_NA_AY453137	0.07623	0.0604	0.06583	0.06362	0.06781	0.07054	0	0.05622	0.01176	0.00987	0.0158	0.01206	0.01427	0.06667
Npachyderma_VII_548-32_NA_AY453138	0.11889	0.10306	0.10849	0.10628	0.11047	0.1132	0.05622	0	0.05442	0.05253	0.05846	0.05472	0.05693	0.10933
Npachyderma_VII_NP28_NA_EF447103	0.07443	0.0586	0.06403	0.06182	0.06601	0.06874	0.01176	0.05442	0	0.00483	0.01076	0.00702	0.00923	0.06487
Npachyderma_VII_13-10_NA_AY973272	0.07254	0.05671	0.06214	0.05993	0.06412	0.06685	0.00987	0.05253	0.00483	0	0.00593	0.00219	0.0044	0.06298
Npachyderma_VII_14-14_NA_AY453132	0.07847	0.06264	0.06807	0.06586	0.07005	0.07278	0.0158	0.05846	0.01076	0.00593	0	0.00812	0.01033	0.06891
Npachyderma_VII_2-2-2_NA_AY453126	0.07473	0.0589	0.06433	0.06212	0.06631	0.06904	0.01206	0.05472	0.00702	0.00219	0.00812	0	0.00221	0.06517
Npachyderma_VII_2-2-1_NA_AY453125	0.07694	0.06111	0.06654	0.06433	0.06852	0.07125	0.01427	0.05693	0.00923	0.0044	0.01033	0.00221	0	0.06738
Npachyderma_TIV_AA40PACLIV_NA_AF250120	0.07652	0.08103	0.08646	0.08425	0.08844	0.09117	0.06667	0.10933	0.06487	0.06298	0.06891	0.06517	0.06738	0
		between species	within species
	median	0.068825	0.01427
	min	0.05671	0.00219
	max	0.11889	0.05846
	3Q	0.0848025	0.023825
	1Q	0.06433	0.00812

## Sheet: GMYC
	Npachyderma_I_NS1L34L7PACLI_NA_AY305329	Npachyderma_V_BG44C1_C6_AY305332	Npachyderma_VI_BG88_NA_EF447102	Npachyderma_II_AN155C1PACLII_NA_AY305330	Npachyderma_III_AA11PACLIII_NA_AF250119	Npachyderma_TIII_AN635C1PACLIII_NA_AY305331	Npachyderma_VIII_548-26_NA_AY453137	Npachyderma_U_548-32_NA_AY453138	Npachyderma_VII_NP28_NA_EF447103	Npachyderma_U_13-10_NA_AY973272	Npachyderma_U_14-14_NA_AY453132	Npachyderma_U_2-2-2_NA_AY453126	Npachyderma_U_2-2-1_NA_AY453125	Npachyderma_TIV_AA40PACLIV_NA_AF250120
Npachyderma_I_NS1L34L7PACLI_NA_AY305329	0	0.09059	0.09602	0.09381	0.098	0.10073	0.07623	0.11889	0.07443	0.07254	0.07847	0.07473	0.07694	0.07652
Npachyderma_V_BG44C1_C6_AY305332	0.09059	0	0.02081	0.0186	0.02279	0.02552	0.0604	0.10306	0.0586	0.05671	0.06264	0.0589	0.06111	0.08103
Npachyderma_II_BG88_NA_EF447102	0.09602	0.02081	0	0.01725	0.02144	0.02417	0.06583	0.10849	0.06403	0.06214	0.06807	0.06433	0.06654	0.08646
Npachyderma_II_AN155C1PACLII_NA_AY305330	0.09381	0.0186	0.01725	0	0.01265	0.01538	0.06362	0.10628	0.06182	0.05993	0.06586	0.06212	0.06433	0.08425
Npachyderma_II_AA11PACLIII_NA_AF250119	0.098	0.02279	0.02144	0.01265	0	0.00273	0.06781	0.11047	0.06601	0.06412	0.07005	0.06631	0.06852	0.08844
Npachyderma_TII_AN635C1PACLIII_NA_AY305331	0.10073	0.02552	0.02417	0.01538	0.00273	0	0.07054	0.1132	0.06874	0.06685	0.07278	0.06904	0.07125	0.09117
Npachyderma_VIIa_548-26_NA_AY453137	0.07623	0.0604	0.06583	0.06362	0.06781	0.07054	0	0.05622	0.01176	0.00987	0.0158	0.01206	0.01427	0.06667
Npachyderma_VIIa_548-32_NA_AY453138	0.11889	0.10306	0.10849	0.10628	0.11047	0.1132	0.05622	0	0.05442	0.05253	0.05846	0.05472	0.05693	0.10933
Npachyderma_VIIb_NP28_NA_EF447103	0.07443	0.0586	0.06403	0.06182	0.06601	0.06874	0.01176	0.05442	0	0.00483	0.01076	0.00702	0.00923	0.06487
Npachyderma_VIIb_13-10_NA_AY973272	0.07254	0.05671	0.06214	0.05993	0.06412	0.06685	0.00987	0.05253	0.00483	0	0.00593	0.00219	0.0044	0.06298
Npachyderma_VIIb_14-14_NA_AY453132	0.07847	0.06264	0.06807	0.06586	0.07005	0.07278	0.0158	0.05846	0.01076	0.00593	0	0.00812	0.01033	0.06891
Npachyderma_VIIb_2-2-2_NA_AY453126	0.07473	0.0589	0.06433	0.06212	0.06631	0.06904	0.01206	0.05472	0.00702	0.00219	0.00812	0	0.00221	0.06517
Npachyderma_VIIb_2-2-1_NA_AY453125	0.07694	0.06111	0.06654	0.06433	0.06852	0.07125	0.01427	0.05693	0.00923	0.0044	0.01033	0.00221	0	0.06738
Npachyderma_TIV_AA40PACLIV_NA_AF250120	0.07652	0.08103	0.08646	0.08425	0.08844	0.09117	0.06667	0.10933	0.06487	0.06298	0.06891	0.06517	0.06738	0
		between species	within species
	median	0.066605	0.00923
	min	0.00987	0.00219
	max	0.11889	0.05622
	3Q	0.07694	0.01538
	1Q	0.0604	0.0047225
