# Supplementary material for: SSU rDNA Divergence in Planktonic Foraminifera: Molecular Taxonomy and Biogeographic Implications
Source: PLoS One. 2014 Aug 13;9(8):e104641. doi: 10.1371/journal.pone.0104641 (PMC4131912; doi:10.1371/journal.pone.0104641)
Supplement: File S1 — Sequence alignments, PhyML trees used for patristic distance calculation, BEAST ultrametric trees and patristic distance matrices. (ZIP) [file pone.0104641.s004.zip › File S2/patristic matrix/Ouniversa_matrice.xlsx]

## Sheet: Ouniversa_matrice
	Ouniversa_I_PR2_PR2001_Z83962	Ouniversa_I_NA_NA_Z69601	Ouniversa_I_NA_NA_U65632	Ouniversa_I_NA_NA_U80791	Ouniversa_III_OKI-3_2_AB468874	Ouniversa_III_V13_1_Z83961	Ouniversa_III_OKI-1_3_AB468872	Ouniversa_III_OKI-1_2_AB468871	Ouniversa_III_OKI-1_1_AB263456	Ouniversa_III_OKI-2_2_AB468873	Ouniversa_III_OKI-3_1_AB263458	Ouniversa_III_OKI-2_1_AB263457	Ouniversa_III_CA_O-uni3A_NA_AF102229
Ouniversa_I_PR2_PR2001_Z83962	0	0	0.00152	0.00152	0.33665	0.34469	0.34157	0.34002	0.34002	0.34002	0.34157	0.34002	0.34002
Ouniversa_I_NA_NA_Z69601	0	0	0.00152	0.00152	0.33665	0.34469	0.34157	0.34002	0.34002	0.34002	0.34157	0.34002	0.34002
Ouniversa_I_NA_NA_U65632	0.00152	0.00152	0	0	0.33817	0.34621	0.34309	0.34154	0.34154	0.34154	0.34309	0.34154	0.34154
Ouniversa_I_NA_NA_U80791	0.00152	0.00152	0	0	0.33817	0.34621	0.34309	0.34154	0.34154	0.34154	0.34309	0.34154	0.34154
Ouniversa_III_OKI-3_2_AB468874	0.33665	0.33665	0.33817	0.33817	0	0.00934	0.00622	0.00467	0.00467	0.00467	0.00622	0.00467	0.00467
Ouniversa_III_V13_1_Z83961	0.34469	0.34469	0.34621	0.34621	0.00934	0	0.00622	0.00467	0.00467	0.00467	0.00622	0.00467	0.00467
Ouniversa_III_OKI-1_3_AB468872	0.34157	0.34157	0.34309	0.34309	0.00622	0.00622	0	0.00155	0.00155	0.00155	0.0031	0.00155	0.00155
Ouniversa_III_OKI-1_2_AB468871	0.34002	0.34002	0.34154	0.34154	0.00467	0.00467	0.00155	0	0	0	0.00155	0	0
Ouniversa_III_OKI-1_1_AB263456	0.34002	0.34002	0.34154	0.34154	0.00467	0.00467	0.00155	0	0	0	0.00155	0	0
Ouniversa_III_OKI-2_2_AB468873	0.34002	0.34002	0.34154	0.34154	0.00467	0.00467	0.00155	0	0	0	0.00155	0	0
Ouniversa_III_OKI-3_1_AB263458	0.34157	0.34157	0.34309	0.34309	0.00622	0.00622	0.0031	0.00155	0.00155	0.00155	0	0.00155	0.00155
Ouniversa_III_OKI-2_1_AB263457	0.34002	0.34002	0.34154	0.34154	0.00467	0.00467	0.00155	0	0	0	0.00155	0	0
Ouniversa_III_CA_O-uni3A_NA_AF102229	0.34002	0.34002	0.34154	0.34154	0.00467	0.00467	0.00155	0	0	0	0.00155	0	0
		intra-genomic
	mediane	0.003885
	min	0.00155
	max	0.00622
	1erquartile	0.0027175
	3ièmequartile	0.0050525

## Sheet: litterature-ABGD
	Ouniversa_I_PR2_PR2001_Z83962	Ouniversa_I_NA_NA_U65632	Ouniversa_III_OKI-3_2_AB468874	Ouniversa_III_V13_1_Z83961	Ouniversa_III_OKI-1_3_AB468872	Ouniversa_III_OKI-1_2_AB468871	Ouniversa_III_OKI-3_1_AB263458
Ouniversa_I_PR2_PR2001_Z83962	0	0.00152	0.33665	0.34469	0.34157	0.34002	0.34157
Ouniversa_I_NA_NA_U65632	0.00152	0	0.33817	0.34621	0.34309	0.34154	0.34309
Ouniversa_III_OKI-3_2_AB468874	0.33665	0.33817	0	0.00934	0.00622	0.00467	0.00622
Ouniversa_III_V13_1_Z83961	0.34469	0.34621	0.00934	0	0.00622	0.00467	0.00622
Ouniversa_III_OKI-1_3_AB468872	0.34157	0.34309	0.00622	0.00622	0	0.00155	0.0031
Ouniversa_III_OKI-1_2_AB468871	0.34002	0.34154	0.00467	0.00467	0.00155	0	0.00155
Ouniversa_III_OKI-3_1_AB263458	0.34157	0.34309	0.00622	0.00622	0.0031	0.00155	0
	between species	within species
mediane	0.34157	0.00467
min	0.33665	0.00152
max	0.34621	0.00934
1erquartile	0.339558	0.0019375
3ièmequartile	0.34309	0.00622
