# Supplementary material for: SSU rDNA Divergence in Planktonic Foraminifera: Molecular Taxonomy and Biogeographic Implications
Source: PLoS One. 2014 Aug 13;9(8):e104641. doi: 10.1371/journal.pone.0104641 (PMC4131912; doi:10.1371/journal.pone.0104641)
Supplement: File S1 — Sequence alignments, PhyML trees used for patristic distance calculation, BEAST ultrametric trees and patristic distance matrices. (ZIP) [file pone.0104641.s004.zip › File S2/patristic matrix/Pobliquiloculata_matrice.xlsx]

## Sheet: Pobliquiloculata_ma
	Pobliquiloculata_I_Y1491_93_AB636790	Pobliquiloculata_I_GYB1810_31_AB636689	Pobliquiloculata_I_Y1442_83_AB636783	Pobliquiloculata_I_Y1442_86_AB636695	Pobliquiloculata_I_GYB1810_25_AB636772	Pobliquiloculata_I_Z232_9_AB636750	Pobliquiloculata_I_Z232_11_AB636752	Pobliquiloculata_I_Z232_8_AB636683	Pobliquiloculata_I_GYA541_37_AB636778	Pobliquiloculata_I_GYA541_40_AB636779	Pobliquiloculata_I_Y1492_6_AB636792	Pobliquiloculata_I_Me867_5_AB636803	Pobliquiloculata_I_Z330_28_AB636760	Pobliquiloculata_I_Z511_51_AB636766	Pobliquiloculata_I_Z511_54_AB636765	Pobliquiloculata_I_Z362_37_AB636762	Pobliquiloculata_I_Z362_41_AB636761	Pobliquiloculata_I_Z511_52_AB636767	Pobliquiloculata_I_Z362_39_AB636764	Pobliquiloculata_I_Z362_38_AB636763	Pobliquiloculata_I_Ama53_1_AB636742	Pobliquiloculata_I_KH1431_33_AB636904	Pobliquiloculata_I_Me1597_39_AB636798	Pobliquiloculata_I_Z329_16_AB636753	Pobliquiloculata_I_Z329_19_AB636756	Pobliquiloculata_I_Z329_18_AB636754	Pobliquiloculata_I_KH1431_34_AB636905	Pobliquiloculata_I_KH1431_35_AB636906	Pobliquiloculata_U_AS108_U_JQ799899	Pobliquiloculata_I_Y1489_45_AB636785	Pobliquiloculata_I_Y1489_49_AB636786	Pobliquiloculata_I_Y1489_43_AB636787	Pobliquiloculata_I_GYB648_1_AB636769	Pobliquiloculata_I_GYB648_15_AB636688	Pobliquiloculata_I_GYB648_9_AB636771	Pobliquiloculata_I_Y1491_52_AB636788	Pobliquiloculata_I_Y1489_44_AB636696	Pobliquiloculata_I_GYB1811_33_AB636690	Pobliquiloculata_I_GYB648_6_AB636770	Pobliquiloculata_I_Y1492_9_AB636793	Pobliquiloculata_I_Y1491_88_AB636789	Pobliquiloculata_I_Me867_7_AB636805	Pobliquiloculata_I_GYB1811_40_AB636774	Pobliquiloculata_I_Y1492_3_AB636791	Pobliquiloculata_I_Y1492_5_AB636698	Pobliquiloculata_I_Z511_50_AB636768	Pobliquiloculata_I_KH342_1_AB636898	Pobliquiloculata_I_Z511_49_AB636687	Pobliquiloculata_I_KH342_4_AB636732
Pobliquiloculata_I_Y1491_93_AB636790	0	0.0066	0.00878	0.00878	0.01097	0.011	0.011	0.011	0.00877	0.00876	0.01573	0.00917	0.01348	0.01349	0.01349	0.01998	0.01564	0.01565	0.01349	0.01349	0.0135	0.01812	0.01618	0.02054	0.02054	0.02054	0.01617	0.01617	0.01401	0.01827	0.0204	0.0204	0.0216	0.02599	0.02378	0.02262	0.02256	0.01614	0.0205	0.01614	0.02258	0.01936	0.01614	0.01614	0.01401	0.01832	0.01616	0.01616	0.01831
Pobliquiloculata_I_GYB1810_31_AB636689	0.0066	0	0.00218	0.00218	0.00437	0.0044	0.0044	0.0044	0.00217	0.00216	0.00913	0.00257	0.00688	0.00689	0.00689	0.01338	0.00904	0.00905	0.00689	0.00689	0.0069	0.01152	0.00958	0.01394	0.01394	0.01394	0.00957	0.00957	0.00741	0.01167	0.0138	0.0138	0.015	0.01939	0.01718	0.01602	0.01596	0.00954	0.0139	0.00954	0.01598	0.01276	0.00954	0.00954	0.00741	0.01172	0.00956	0.00956	0.01171
Pobliquiloculata_I_Y1442_83_AB636783	0.00878	0.00218	0	0	0.00653	0.00656	0.00656	0.00656	0.00435	0.00434	0.01131	0.00475	0.00906	0.00907	0.00907	0.01556	0.01122	0.01123	0.00907	0.00907	0.00908	0.0137	0.01176	0.01612	0.01612	0.01612	0.01175	0.01175	0.00959	0.01385	0.01598	0.01598	0.01718	0.02157	0.01936	0.0182	0.01814	0.01172	0.01608	0.01172	0.01816	0.01494	0.01172	0.01172	0.00959	0.0139	0.01174	0.01174	0.01389
Pobliquiloculata_I_Y1442_86_AB636695	0.00878	0.00218	0	0	0.00653	0.00656	0.00656	0.00656	0.00435	0.00434	0.01131	0.00475	0.00906	0.00907	0.00907	0.01556	0.01122	0.01123	0.00907	0.00907	0.00908	0.0137	0.01176	0.01612	0.01612	0.01612	0.01175	0.01175	0.00959	0.01385	0.01598	0.01598	0.01718	0.02157	0.01936	0.0182	0.01814	0.01172	0.01608	0.01172	0.01816	0.01494	0.01172	0.01172	0.00959	0.0139	0.01174	0.01174	0.01389
Pobliquiloculata_I_GYB1810_25_AB636772	0.01097	0.00437	0.00653	0.00653	0	0.00439	0.00439	0.00439	0.00654	0.00653	0.0135	0.00694	0.01125	0.01126	0.01126	0.01775	0.01341	0.01342	0.01126	0.01126	0.01127	0.01589	0.01395	0.01831	0.01831	0.01831	0.01394	0.01394	0.01178	0.01604	0.01817	0.01817	0.01937	0.02376	0.02155	0.02039	0.02033	0.01391	0.01827	0.01391	0.02035	0.01713	0.01391	0.01391	0.01178	0.01609	0.01393	0.01393	0.01608
Pobliquiloculata_I_Z232_9_AB636750	0.011	0.0044	0.00656	0.00656	0.00439	0	0	0	0.00657	0.00656	0.01353	0.00697	0.01128	0.01129	0.01129	0.01778	0.01344	0.01345	0.01129	0.01129	0.0113	0.01592	0.01398	0.01834	0.01834	0.01834	0.01397	0.01397	0.01181	0.01607	0.0182	0.0182	0.0194	0.02379	0.02158	0.02042	0.02036	0.01394	0.0183	0.01394	0.02038	0.01716	0.01394	0.01394	0.01181	0.01612	0.01396	0.01396	0.01611
Pobliquiloculata_I_Z232_11_AB636752	0.011	0.0044	0.00656	0.00656	0.00439	0	0	0	0.00657	0.00656	0.01353	0.00697	0.01128	0.01129	0.01129	0.01778	0.01344	0.01345	0.01129	0.01129	0.0113	0.01592	0.01398	0.01834	0.01834	0.01834	0.01397	0.01397	0.01181	0.01607	0.0182	0.0182	0.0194	0.02379	0.02158	0.02042	0.02036	0.01394	0.0183	0.01394	0.02038	0.01716	0.01394	0.01394	0.01181	0.01612	0.01396	0.01396	0.01611
Pobliquiloculata_I_Z232_8_AB636683	0.011	0.0044	0.00656	0.00656	0.00439	0	0	0	0.00657	0.00656	0.01353	0.00697	0.01128	0.01129	0.01129	0.01778	0.01344	0.01345	0.01129	0.01129	0.0113	0.01592	0.01398	0.01834	0.01834	0.01834	0.01397	0.01397	0.01181	0.01607	0.0182	0.0182	0.0194	0.02379	0.02158	0.02042	0.02036	0.01394	0.0183	0.01394	0.02038	0.01716	0.01394	0.01394	0.01181	0.01612	0.01396	0.01396	0.01611
Pobliquiloculata_I_GYA541_37_AB636778	0.00877	0.00217	0.00435	0.00435	0.00654	0.00657	0.00657	0.00657	0	0.00433	0.0113	0.00474	0.00905	0.00906	0.00906	0.01555	0.01121	0.01122	0.00906	0.00906	0.00907	0.01369	0.01175	0.01611	0.01611	0.01611	0.01174	0.01174	0.00958	0.01384	0.01597	0.01597	0.01717	0.02156	0.01935	0.01819	0.01813	0.01171	0.01607	0.01171	0.01815	0.01493	0.01171	0.01171	0.00958	0.01389	0.01173	0.01173	0.01388
Pobliquiloculata_I_GYA541_40_AB636779	0.00876	0.00216	0.00434	0.00434	0.00653	0.00656	0.00656	0.00656	0.00433	0	0.01129	0.00473	0.00904	0.00905	0.00905	0.01554	0.0112	0.01121	0.00905	0.00905	0.00906	0.01368	0.01174	0.0161	0.0161	0.0161	0.01173	0.01173	0.00957	0.01383	0.01596	0.01596	0.01716	0.02155	0.01934	0.01818	0.01812	0.0117	0.01606	0.0117	0.01814	0.01492	0.0117	0.0117	0.00957	0.01388	0.01172	0.01172	0.01387
Pobliquiloculata_I_Y1492_6_AB636792	0.01573	0.00913	0.01131	0.01131	0.0135	0.01353	0.01353	0.01353	0.0113	0.01129	0	0.00656	0.01087	0.01088	0.01088	0.01737	0.01303	0.01304	0.01088	0.01088	0.01089	0.01551	0.01357	0.01793	0.01793	0.01793	0.01356	0.01356	0.0114	0.01566	0.01779	0.01779	0.01899	0.02338	0.02117	0.02001	0.01995	0.01353	0.01789	0.01353	0.01997	0.01675	0.01353	0.01353	0.0114	0.01571	0.01355	0.01355	0.0157
Pobliquiloculata_I_Me867_5_AB636803	0.00917	0.00257	0.00475	0.00475	0.00694	0.00697	0.00697	0.00697	0.00474	0.00473	0.00656	0	0.00431	0.00432	0.00432	0.01081	0.00647	0.00648	0.00432	0.00432	0.00433	0.00895	0.00701	0.01137	0.01137	0.01137	0.007	0.007	0.00484	0.0091	0.01123	0.01123	0.01243	0.01682	0.01461	0.01345	0.01339	0.00697	0.01133	0.00697	0.01341	0.01019	0.00697	0.00697	0.00484	0.00915	0.00699	0.00699	0.00914
Pobliquiloculata_I_Z330_28_AB636760	0.01348	0.00688	0.00906	0.00906	0.01125	0.01128	0.01128	0.01128	0.00905	0.00904	0.01087	0.00431	0	0.00431	0.00431	0.0108	0.00646	0.00647	0.00431	0.00431	0.00864	0.01326	0.01132	0.01568	0.01568	0.01568	0.01131	0.01131	0.00915	0.01341	0.01554	0.01554	0.01674	0.02113	0.01892	0.01776	0.0177	0.01128	0.01564	0.01128	0.01772	0.0145	0.01128	0.01128	0.00915	0.01346	0.0113	0.0113	0.01345
Pobliquiloculata_I_Z511_51_AB636766	0.01349	0.00689	0.00907	0.00907	0.01126	0.01129	0.01129	0.01129	0.00906	0.00905	0.01088	0.00432	0.00431	0	0	0.00649	0.00215	0.00216	0	0	0.00865	0.01327	0.01133	0.01569	0.01569	0.01569	0.01132	0.01132	0.00916	0.01342	0.01555	0.01555	0.01675	0.02114	0.01893	0.01777	0.01771	0.01129	0.01565	0.01129	0.01773	0.01451	0.01129	0.01129	0.00916	0.01347	0.01131	0.01131	0.01346
Pobliquiloculata_I_Z511_54_AB636765	0.01349	0.00689	0.00907	0.00907	0.01126	0.01129	0.01129	0.01129	0.00906	0.00905	0.01088	0.00432	0.00431	0	0	0.00649	0.00215	0.00216	0	0	0.00865	0.01327	0.01133	0.01569	0.01569	0.01569	0.01132	0.01132	0.00916	0.01342	0.01555	0.01555	0.01675	0.02114	0.01893	0.01777	0.01771	0.01129	0.01565	0.01129	0.01773	0.01451	0.01129	0.01129	0.00916	0.01347	0.01131	0.01131	0.01346
Pobliquiloculata_I_Z362_37_AB636762	0.01998	0.01338	0.01556	0.01556	0.01775	0.01778	0.01778	0.01778	0.01555	0.01554	0.01737	0.01081	0.0108	0.00649	0.00649	0	0.00864	0.00865	0.00649	0.00649	0.01514	0.01976	0.01782	0.02218	0.02218	0.02218	0.01781	0.01781	0.01565	0.01991	0.02204	0.02204	0.02324	0.02763	0.02542	0.02426	0.0242	0.01778	0.02214	0.01778	0.02422	0.021	0.01778	0.01778	0.01565	0.01996	0.0178	0.0178	0.01995
Pobliquiloculata_I_Z362_41_AB636761	0.01564	0.00904	0.01122	0.01122	0.01341	0.01344	0.01344	0.01344	0.01121	0.0112	0.01303	0.00647	0.00646	0.00215	0.00215	0.00864	0	0.00431	0.00215	0.00215	0.0108	0.01542	0.01348	0.01784	0.01784	0.01784	0.01347	0.01347	0.01131	0.01557	0.0177	0.0177	0.0189	0.02329	0.02108	0.01992	0.01986	0.01344	0.0178	0.01344	0.01988	0.01666	0.01344	0.01344	0.01131	0.01562	0.01346	0.01346	0.01561
Pobliquiloculata_I_Z511_52_AB636767	0.01565	0.00905	0.01123	0.01123	0.01342	0.01345	0.01345	0.01345	0.01122	0.01121	0.01304	0.00648	0.00647	0.00216	0.00216	0.00865	0.00431	0	0.00216	0.00216	0.01081	0.01543	0.01349	0.01785	0.01785	0.01785	0.01348	0.01348	0.01132	0.01558	0.01771	0.01771	0.01891	0.0233	0.02109	0.01993	0.01987	0.01345	0.01781	0.01345	0.01989	0.01667	0.01345	0.01345	0.01132	0.01563	0.01347	0.01347	0.01562
Pobliquiloculata_I_Z362_39_AB636764	0.01349	0.00689	0.00907	0.00907	0.01126	0.01129	0.01129	0.01129	0.00906	0.00905	0.01088	0.00432	0.00431	0	0	0.00649	0.00215	0.00216	0	0	0.00865	0.01327	0.01133	0.01569	0.01569	0.01569	0.01132	0.01132	0.00916	0.01342	0.01555	0.01555	0.01675	0.02114	0.01893	0.01777	0.01771	0.01129	0.01565	0.01129	0.01773	0.01451	0.01129	0.01129	0.00916	0.01347	0.01131	0.01131	0.01346
Pobliquiloculata_I_Z362_38_AB636763	0.01349	0.00689	0.00907	0.00907	0.01126	0.01129	0.01129	0.01129	0.00906	0.00905	0.01088	0.00432	0.00431	0	0	0.00649	0.00215	0.00216	0	0	0.00865	0.01327	0.01133	0.01569	0.01569	0.01569	0.01132	0.01132	0.00916	0.01342	0.01555	0.01555	0.01675	0.02114	0.01893	0.01777	0.01771	0.01129	0.01565	0.01129	0.01773	0.01451	0.01129	0.01129	0.00916	0.01347	0.01131	0.01131	0.01346
Pobliquiloculata_I_Ama53_1_AB636742	0.0135	0.0069	0.00908	0.00908	0.01127	0.0113	0.0113	0.0113	0.00907	0.00906	0.01089	0.00433	0.00864	0.00865	0.00865	0.01514	0.0108	0.01081	0.00865	0.00865	0	0.01328	0.01134	0.0157	0.0157	0.0157	0.01133	0.01133	0.00917	0.01343	0.01556	0.01556	0.01676	0.02115	0.01894	0.01778	0.01772	0.0113	0.01566	0.0113	0.01774	0.01452	0.0113	0.0113	0.00917	0.01348	0.01132	0.01132	0.01347
Pobliquiloculata_I_KH1431_33_AB636904	0.01812	0.01152	0.0137	0.0137	0.01589	0.01592	0.01592	0.01592	0.01369	0.01368	0.01551	0.00895	0.01326	0.01327	0.01327	0.01976	0.01542	0.01543	0.01327	0.01327	0.01328	0	0.01112	0.01548	0.01548	0.01548	0.01111	0.01111	0.00895	0.01321	0.01534	0.01534	0.01654	0.02093	0.01872	0.01756	0.0175	0.01108	0.01544	0.01108	0.01752	0.0143	0.01108	0.01108	0.00895	0.01326	0.0111	0.0111	0.01325
Pobliquiloculata_I_Me1597_39_AB636798	0.01618	0.00958	0.01176	0.01176	0.01395	0.01398	0.01398	0.01398	0.01175	0.01174	0.01357	0.00701	0.01132	0.01133	0.01133	0.01782	0.01348	0.01349	0.01133	0.01133	0.01134	0.01112	0	0.00436	0.00436	0.00436	0.00433	0.00433	0.00217	0.00643	0.00856	0.00856	0.00976	0.01415	0.01194	0.01078	0.01072	0.0043	0.00866	0.0043	0.01074	0.00752	0.0043	0.0043	0.00217	0.00648	0.00432	0.00432	0.00647
Pobliquiloculata_I_Z329_16_AB636753	0.02054	0.01394	0.01612	0.01612	0.01831	0.01834	0.01834	0.01834	0.01611	0.0161	0.01793	0.01137	0.01568	0.01569	0.01569	0.02218	0.01784	0.01785	0.01569	0.01569	0.0157	0.01548	0.00436	0	0	0	0.00869	0.00869	0.00653	0.01079	0.01292	0.01292	0.01412	0.01851	0.0163	0.01514	0.01508	0.00866	0.01302	0.00866	0.0151	0.01188	0.00866	0.00866	0.00653	0.01084	0.00868	0.00868	0.01083
Pobliquiloculata_I_Z329_19_AB636756	0.02054	0.01394	0.01612	0.01612	0.01831	0.01834	0.01834	0.01834	0.01611	0.0161	0.01793	0.01137	0.01568	0.01569	0.01569	0.02218	0.01784	0.01785	0.01569	0.01569	0.0157	0.01548	0.00436	0	0	0	0.00869	0.00869	0.00653	0.01079	0.01292	0.01292	0.01412	0.01851	0.0163	0.01514	0.01508	0.00866	0.01302	0.00866	0.0151	0.01188	0.00866	0.00866	0.00653	0.01084	0.00868	0.00868	0.01083
Pobliquiloculata_I_Z329_18_AB636754	0.02054	0.01394	0.01612	0.01612	0.01831	0.01834	0.01834	0.01834	0.01611	0.0161	0.01793	0.01137	0.01568	0.01569	0.01569	0.02218	0.01784	0.01785	0.01569	0.01569	0.0157	0.01548	0.00436	0	0	0	0.00869	0.00869	0.00653	0.01079	0.01292	0.01292	0.01412	0.01851	0.0163	0.01514	0.01508	0.00866	0.01302	0.00866	0.0151	0.01188	0.00866	0.00866	0.00653	0.01084	0.00868	0.00868	0.01083
Pobliquiloculata_I_KH1431_34_AB636905	0.01617	0.00957	0.01175	0.01175	0.01394	0.01397	0.01397	0.01397	0.01174	0.01173	0.01356	0.007	0.01131	0.01132	0.01132	0.01781	0.01347	0.01348	0.01132	0.01132	0.01133	0.01111	0.00433	0.00869	0.00869	0.00869	0	0.00432	0.00216	0.00642	0.00855	0.00855	0.00975	0.01414	0.01193	0.01077	0.01071	0.00429	0.00865	0.00429	0.01073	0.00751	0.00429	0.00429	0.00216	0.00647	0.00431	0.00431	0.00646
Pobliquiloculata_I_KH1431_35_AB636906	0.01617	0.00957	0.01175	0.01175	0.01394	0.01397	0.01397	0.01397	0.01174	0.01173	0.01356	0.007	0.01131	0.01132	0.01132	0.01781	0.01347	0.01348	0.01132	0.01132	0.01133	0.01111	0.00433	0.00869	0.00869	0.00869	0.00432	0	0.00216	0.00642	0.00855	0.00855	0.00975	0.01414	0.01193	0.01077	0.01071	0.00429	0.00865	0.00429	0.01073	0.00751	0.00429	0.00429	0.00216	0.00647	0.00431	0.00431	0.00646
Pobliquiloculata_U_AS108_U_JQ799899	0.01401	0.00741	0.00959	0.00959	0.01178	0.01181	0.01181	0.01181	0.00958	0.00957	0.0114	0.00484	0.00915	0.00916	0.00916	0.01565	0.01131	0.01132	0.00916	0.00916	0.00917	0.00895	0.00217	0.00653	0.00653	0.00653	0.00216	0.00216	0	0.00426	0.00639	0.00639	0.00759	0.01198	0.00977	0.00861	0.00855	0.00213	0.00649	0.00213	0.00857	0.00535	0.00213	0.00213	0	0.00431	0.00215	0.00215	0.0043
Pobliquiloculata_I_Y1489_45_AB636785	0.01827	0.01167	0.01385	0.01385	0.01604	0.01607	0.01607	0.01607	0.01384	0.01383	0.01566	0.0091	0.01341	0.01342	0.01342	0.01991	0.01557	0.01558	0.01342	0.01342	0.01343	0.01321	0.00643	0.01079	0.01079	0.01079	0.00642	0.00642	0.00426	0	0.00213	0.00213	0.00333	0.00772	0.00551	0.00435	0.00429	0.00213	0.00649	0.00213	0.00857	0.00535	0.00213	0.00213	0.00426	0.00857	0.00641	0.00641	0.00856
Pobliquiloculata_I_Y1489_49_AB636786	0.0204	0.0138	0.01598	0.01598	0.01817	0.0182	0.0182	0.0182	0.01597	0.01596	0.01779	0.01123	0.01554	0.01555	0.01555	0.02204	0.0177	0.01771	0.01555	0.01555	0.01556	0.01534	0.00856	0.01292	0.01292	0.01292	0.00855	0.00855	0.00639	0.00213	0	0.00426	0.00546	0.00985	0.00764	0.00648	0.00642	0.00426	0.00862	0.00426	0.0107	0.00748	0.00426	0.00426	0.00639	0.0107	0.00854	0.00854	0.01069
Pobliquiloculata_I_Y1489_43_AB636787	0.0204	0.0138	0.01598	0.01598	0.01817	0.0182	0.0182	0.0182	0.01597	0.01596	0.01779	0.01123	0.01554	0.01555	0.01555	0.02204	0.0177	0.01771	0.01555	0.01555	0.01556	0.01534	0.00856	0.01292	0.01292	0.01292	0.00855	0.00855	0.00639	0.00213	0.00426	0	0.00316	0.00755	0.00534	0.00648	0.00642	0.00426	0.00862	0.00426	0.0107	0.00748	0.00426	0.00426	0.00639	0.0107	0.00854	0.00854	0.01069
Pobliquiloculata_I_GYB648_1_AB636769	0.0216	0.015	0.01718	0.01718	0.01937	0.0194	0.0194	0.0194	0.01717	0.01716	0.01899	0.01243	0.01674	0.01675	0.01675	0.02324	0.0189	0.01891	0.01675	0.01675	0.01676	0.01654	0.00976	0.01412	0.01412	0.01412	0.00975	0.00975	0.00759	0.00333	0.00546	0.00316	0	0.00439	0.00218	0.00768	0.00762	0.00546	0.00982	0.00546	0.0119	0.00868	0.00546	0.00546	0.00759	0.0119	0.00974	0.00974	0.01189
Pobliquiloculata_I_GYB648_15_AB636688	0.02599	0.01939	0.02157	0.02157	0.02376	0.02379	0.02379	0.02379	0.02156	0.02155	0.02338	0.01682	0.02113	0.02114	0.02114	0.02763	0.02329	0.0233	0.02114	0.02114	0.02115	0.02093	0.01415	0.01851	0.01851	0.01851	0.01414	0.01414	0.01198	0.00772	0.00985	0.00755	0.00439	0	0.00657	0.01207	0.01201	0.00985	0.01421	0.00985	0.01629	0.01307	0.00985	0.00985	0.01198	0.01629	0.01413	0.01413	0.01628
Pobliquiloculata_I_GYB648_9_AB636771	0.02378	0.01718	0.01936	0.01936	0.02155	0.02158	0.02158	0.02158	0.01935	0.01934	0.02117	0.01461	0.01892	0.01893	0.01893	0.02542	0.02108	0.02109	0.01893	0.01893	0.01894	0.01872	0.01194	0.0163	0.0163	0.0163	0.01193	0.01193	0.00977	0.00551	0.00764	0.00534	0.00218	0.00657	0	0.00986	0.0098	0.00764	0.012	0.00764	0.01408	0.01086	0.00764	0.00764	0.00977	0.01408	0.01192	0.01192	0.01407
Pobliquiloculata_I_Y1491_52_AB636788	0.02262	0.01602	0.0182	0.0182	0.02039	0.02042	0.02042	0.02042	0.01819	0.01818	0.02001	0.01345	0.01776	0.01777	0.01777	0.02426	0.01992	0.01993	0.01777	0.01777	0.01778	0.01756	0.01078	0.01514	0.01514	0.01514	0.01077	0.01077	0.00861	0.00435	0.00648	0.00648	0.00768	0.01207	0.00986	0	0.00436	0.00648	0.01084	0.00648	0.01292	0.0097	0.00648	0.00648	0.00861	0.01292	0.01076	0.01076	0.01291
Pobliquiloculata_I_Y1489_44_AB636696	0.02256	0.01596	0.01814	0.01814	0.02033	0.02036	0.02036	0.02036	0.01813	0.01812	0.01995	0.01339	0.0177	0.01771	0.01771	0.0242	0.01986	0.01987	0.01771	0.01771	0.01772	0.0175	0.01072	0.01508	0.01508	0.01508	0.01071	0.01071	0.00855	0.00429	0.00642	0.00642	0.00762	0.01201	0.0098	0.00436	0	0.00642	0.01078	0.00642	0.01286	0.00964	0.00642	0.00642	0.00855	0.01286	0.0107	0.0107	0.01285
Pobliquiloculata_I_GYB1811_33_AB636690	0.01614	0.00954	0.01172	0.01172	0.01391	0.01394	0.01394	0.01394	0.01171	0.0117	0.01353	0.00697	0.01128	0.01129	0.01129	0.01778	0.01344	0.01345	0.01129	0.01129	0.0113	0.01108	0.0043	0.00866	0.00866	0.00866	0.00429	0.00429	0.00213	0.00213	0.00426	0.00426	0.00546	0.00985	0.00764	0.00648	0.00642	0	0.00436	0	0.00644	0.00322	0	0	0.00213	0.00644	0.00428	0.00428	0.00643
Pobliquiloculata_I_GYB648_6_AB636770	0.0205	0.0139	0.01608	0.01608	0.01827	0.0183	0.0183	0.0183	0.01607	0.01606	0.01789	0.01133	0.01564	0.01565	0.01565	0.02214	0.0178	0.01781	0.01565	0.01565	0.01566	0.01544	0.00866	0.01302	0.01302	0.01302	0.00865	0.00865	0.00649	0.00649	0.00862	0.00862	0.00982	0.01421	0.012	0.01084	0.01078	0.00436	0	0.00436	0.0108	0.00758	0.00436	0.00436	0.00649	0.0108	0.00864	0.00864	0.01079
Pobliquiloculata_I_Y1492_9_AB636793	0.01614	0.00954	0.01172	0.01172	0.01391	0.01394	0.01394	0.01394	0.01171	0.0117	0.01353	0.00697	0.01128	0.01129	0.01129	0.01778	0.01344	0.01345	0.01129	0.01129	0.0113	0.01108	0.0043	0.00866	0.00866	0.00866	0.00429	0.00429	0.00213	0.00213	0.00426	0.00426	0.00546	0.00985	0.00764	0.00648	0.00642	0	0.00436	0	0.00644	0.00322	0	0	0.00213	0.00644	0.00428	0.00428	0.00643
Pobliquiloculata_I_Y1491_88_AB636789	0.02258	0.01598	0.01816	0.01816	0.02035	0.02038	0.02038	0.02038	0.01815	0.01814	0.01997	0.01341	0.01772	0.01773	0.01773	0.02422	0.01988	0.01989	0.01773	0.01773	0.01774	0.01752	0.01074	0.0151	0.0151	0.0151	0.01073	0.01073	0.00857	0.00857	0.0107	0.0107	0.0119	0.01629	0.01408	0.01292	0.01286	0.00644	0.0108	0.00644	0	0.00322	0.00644	0.00644	0.00857	0.01288	0.01072	0.01072	0.01287
Pobliquiloculata_I_Me867_7_AB636805	0.01936	0.01276	0.01494	0.01494	0.01713	0.01716	0.01716	0.01716	0.01493	0.01492	0.01675	0.01019	0.0145	0.01451	0.01451	0.021	0.01666	0.01667	0.01451	0.01451	0.01452	0.0143	0.00752	0.01188	0.01188	0.01188	0.00751	0.00751	0.00535	0.00535	0.00748	0.00748	0.00868	0.01307	0.01086	0.0097	0.00964	0.00322	0.00758	0.00322	0.00322	0	0.00322	0.00322	0.00535	0.00966	0.0075	0.0075	0.00965
Pobliquiloculata_I_GYB1811_40_AB636774	0.01614	0.00954	0.01172	0.01172	0.01391	0.01394	0.01394	0.01394	0.01171	0.0117	0.01353	0.00697	0.01128	0.01129	0.01129	0.01778	0.01344	0.01345	0.01129	0.01129	0.0113	0.01108	0.0043	0.00866	0.00866	0.00866	0.00429	0.00429	0.00213	0.00213	0.00426	0.00426	0.00546	0.00985	0.00764	0.00648	0.00642	0	0.00436	0	0.00644	0.00322	0	0	0.00213	0.00644	0.00428	0.00428	0.00643
Pobliquiloculata_I_Y1492_3_AB636791	0.01614	0.00954	0.01172	0.01172	0.01391	0.01394	0.01394	0.01394	0.01171	0.0117	0.01353	0.00697	0.01128	0.01129	0.01129	0.01778	0.01344	0.01345	0.01129	0.01129	0.0113	0.01108	0.0043	0.00866	0.00866	0.00866	0.00429	0.00429	0.00213	0.00213	0.00426	0.00426	0.00546	0.00985	0.00764	0.00648	0.00642	0	0.00436	0	0.00644	0.00322	0	0	0.00213	0.00644	0.00428	0.00428	0.00643
Pobliquiloculata_I_Y1492_5_AB636698	0.01401	0.00741	0.00959	0.00959	0.01178	0.01181	0.01181	0.01181	0.00958	0.00957	0.0114	0.00484	0.00915	0.00916	0.00916	0.01565	0.01131	0.01132	0.00916	0.00916	0.00917	0.00895	0.00217	0.00653	0.00653	0.00653	0.00216	0.00216	0	0.00426	0.00639	0.00639	0.00759	0.01198	0.00977	0.00861	0.00855	0.00213	0.00649	0.00213	0.00857	0.00535	0.00213	0.00213	0	0.00431	0.00215	0.00215	0.0043
Pobliquiloculata_I_Z511_50_AB636768	0.01832	0.01172	0.0139	0.0139	0.01609	0.01612	0.01612	0.01612	0.01389	0.01388	0.01571	0.00915	0.01346	0.01347	0.01347	0.01996	0.01562	0.01563	0.01347	0.01347	0.01348	0.01326	0.00648	0.01084	0.01084	0.01084	0.00647	0.00647	0.00431	0.00857	0.0107	0.0107	0.0119	0.01629	0.01408	0.01292	0.01286	0.00644	0.0108	0.00644	0.01288	0.00966	0.00644	0.00644	0.00431	0	0.00216	0.00216	0.00431
Pobliquiloculata_I_KH342_1_AB636898	0.01616	0.00956	0.01174	0.01174	0.01393	0.01396	0.01396	0.01396	0.01173	0.01172	0.01355	0.00699	0.0113	0.01131	0.01131	0.0178	0.01346	0.01347	0.01131	0.01131	0.01132	0.0111	0.00432	0.00868	0.00868	0.00868	0.00431	0.00431	0.00215	0.00641	0.00854	0.00854	0.00974	0.01413	0.01192	0.01076	0.0107	0.00428	0.00864	0.00428	0.01072	0.0075	0.00428	0.00428	0.00215	0.00216	0	0	0.00215
Pobliquiloculata_I_Z511_49_AB636687	0.01616	0.00956	0.01174	0.01174	0.01393	0.01396	0.01396	0.01396	0.01173	0.01172	0.01355	0.00699	0.0113	0.01131	0.01131	0.0178	0.01346	0.01347	0.01131	0.01131	0.01132	0.0111	0.00432	0.00868	0.00868	0.00868	0.00431	0.00431	0.00215	0.00641	0.00854	0.00854	0.00974	0.01413	0.01192	0.01076	0.0107	0.00428	0.00864	0.00428	0.01072	0.0075	0.00428	0.00428	0.00215	0.00216	0	0	0.00215
Pobliquiloculata_I_KH342_4_AB636732	0.01831	0.01171	0.01389	0.01389	0.01608	0.01611	0.01611	0.01611	0.01388	0.01387	0.0157	0.00914	0.01345	0.01346	0.01346	0.01995	0.01561	0.01562	0.01346	0.01346	0.01347	0.01325	0.00647	0.01083	0.01083	0.01083	0.00646	0.00646	0.0043	0.00856	0.01069	0.01069	0.01189	0.01628	0.01407	0.01291	0.01285	0.00643	0.01079	0.00643	0.01287	0.00965	0.00643	0.00643	0.0043	0.00431	0.00215	0.00215	0
Pobliquiloculata_I_GYB1810_29_AB636773	0.01832	0.01172	0.0139	0.0139	0.01609	0.01612	0.01612	0.01612	0.01389	0.01388	0.01571	0.00915	0.01346	0.01347	0.01347	0.01996	0.01562	0.01563	0.01347	0.01347	0.01348	0.01326	0.00648	0.01084	0.01084	0.01084	0.00647	0.00647	0.00431	0.00857	0.0107	0.0107	0.0119	0.01629	0.01408	0.01292	0.01286	0.00644	0.0108	0.00644	0.01288	0.00966	0.00644	0.00644	0.00431	0.00432	0.00216	0.00216	0.00431
Pobliquiloculata_I_Me1600_45_AB636794	0.0205	0.0139	0.01608	0.01608	0.01827	0.0183	0.0183	0.0183	0.01607	0.01606	0.01789	0.01133	0.01564	0.01565	0.01565	0.02214	0.0178	0.01781	0.01565	0.01565	0.01566	0.01544	0.00866	0.01302	0.01302	0.01302	0.00865	0.00865	0.00649	0.01075	0.01288	0.01288	0.01408	0.01847	0.01626	0.0151	0.01504	0.00862	0.01298	0.00862	0.01506	0.01184	0.00862	0.00862	0.00649	0.0065	0.00434	0.00434	0.00649
Pobliquiloculata_I_KH342_3_AB636900	0.02048	0.01388	0.01606	0.01606	0.01825	0.01828	0.01828	0.01828	0.01605	0.01604	0.01787	0.01131	0.01562	0.01563	0.01563	0.02212	0.01778	0.01779	0.01563	0.01563	0.01564	0.01542	0.00864	0.013	0.013	0.013	0.00863	0.00863	0.00647	0.01073	0.01286	0.01286	0.01406	0.01845	0.01624	0.01508	0.01502	0.0086	0.01296	0.0086	0.01504	0.01182	0.0086	0.0086	0.00647	0.00648	0.00432	0.00432	0.00647
Pobliquiloculata_I_KH342_2_AB636899	0.02048	0.01388	0.01606	0.01606	0.01825	0.01828	0.01828	0.01828	0.01605	0.01604	0.01787	0.01131	0.01562	0.01563	0.01563	0.02212	0.01778	0.01779	0.01563	0.01563	0.01564	0.01542	0.00864	0.013	0.013	0.013	0.00863	0.00863	0.00647	0.01073	0.01286	0.01286	0.01406	0.01845	0.01624	0.01508	0.01502	0.0086	0.01296	0.0086	0.01504	0.01182	0.0086	0.0086	0.00647	0.00648	0.00432	0.00432	0.00647
Pobliquiloculata_I_Z329_20_AB636684	0.02169	0.01509	0.01727	0.01727	0.01946	0.01949	0.01949	0.01949	0.01726	0.01725	0.01908	0.01252	0.01683	0.01684	0.01684	0.02333	0.01899	0.019	0.01684	0.01684	0.01685	0.01663	0.00985	0.01421	0.01421	0.01421	0.00984	0.00984	0.00768	0.01194	0.01407	0.01407	0.01527	0.01966	0.01745	0.01629	0.01623	0.00981	0.01417	0.00981	0.01625	0.01303	0.00981	0.00981	0.00768	0.00769	0.00553	0.00553	0.00768
Pobliquiloculata_I_Z329_22_AB636755	0.02613	0.01953	0.02171	0.02171	0.0239	0.02393	0.02393	0.02393	0.0217	0.02169	0.02352	0.01696	0.02127	0.02128	0.02128	0.02777	0.02343	0.02344	0.02128	0.02128	0.02129	0.02107	0.01429	0.01865	0.01865	0.01865	0.01428	0.01428	0.01212	0.01638	0.01851	0.01851	0.01971	0.0241	0.02189	0.02073	0.02067	0.01425	0.01861	0.01425	0.02069	0.01747	0.01425	0.01425	0.01212	0.01213	0.00997	0.00997	0.01212
Pobliquiloculata_I_GYB2180_57_AB636691	0.01833	0.01173	0.01391	0.01391	0.0161	0.01613	0.01613	0.01613	0.0139	0.01389	0.01572	0.00916	0.01347	0.01348	0.01348	0.01997	0.01563	0.01564	0.01348	0.01348	0.01349	0.01327	0.00649	0.01085	0.01085	0.01085	0.00648	0.00648	0.00432	0.00858	0.01071	0.01071	0.01191	0.0163	0.01409	0.01293	0.01287	0.00645	0.01081	0.00645	0.01289	0.00967	0.00645	0.00645	0.00432	0.00433	0.00217	0.00217	0.00432
Pobliquiloculata_I_KH281_15_AB636890	0.02709	0.02049	0.02267	0.02267	0.02486	0.02489	0.02489	0.02489	0.02266	0.02265	0.02448	0.01792	0.02223	0.02224	0.02224	0.02873	0.02439	0.0244	0.02224	0.02224	0.02225	0.02203	0.01525	0.01961	0.01961	0.01961	0.01524	0.01524	0.01308	0.01734	0.01947	0.01947	0.02067	0.02506	0.02285	0.02169	0.02163	0.01521	0.01957	0.01521	0.02165	0.01843	0.01521	0.01521	0.01308	0.01309	0.01093	0.01093	0.01308
Pobliquiloculata_I_KH281_12_AB636730	0.0249	0.0183	0.02048	0.02048	0.02267	0.0227	0.0227	0.0227	0.02047	0.02046	0.02229	0.01573	0.02004	0.02005	0.02005	0.02654	0.0222	0.02221	0.02005	0.02005	0.02006	0.01984	0.01306	0.01742	0.01742	0.01742	0.01305	0.01305	0.01089	0.01515	0.01728	0.01728	0.01848	0.02287	0.02066	0.0195	0.01944	0.01302	0.01738	0.01302	0.01946	0.01624	0.01302	0.01302	0.01089	0.0109	0.00874	0.00874	0.01089
Pobliquiloculata_I_Me867_8_AB636702	0.01616	0.00956	0.01174	0.01174	0.01393	0.01396	0.01396	0.01396	0.01173	0.01172	0.01355	0.00699	0.0113	0.01131	0.01131	0.0178	0.01346	0.01347	0.01131	0.01131	0.01132	0.0111	0.00432	0.00868	0.00868	0.00868	0.00431	0.00431	0.00215	0.00641	0.00854	0.00854	0.00974	0.01413	0.01192	0.01076	0.0107	0.00428	0.00864	0.00428	0.01072	0.0075	0.00428	0.00428	0.00215	0.00646	0.0043	0.0043	0.00645
Pobliquiloculata_I_Y1211_75_AB636782	0.01616	0.00956	0.01174	0.01174	0.01393	0.01396	0.01396	0.01396	0.01173	0.01172	0.01355	0.00699	0.0113	0.01131	0.01131	0.0178	0.01346	0.01347	0.01131	0.01131	0.01132	0.0111	0.00432	0.00868	0.00868	0.00868	0.00431	0.00431	0.00215	0.00641	0.00854	0.00854	0.00974	0.01413	0.01192	0.01076	0.0107	0.00428	0.00864	0.00428	0.01072	0.0075	0.00428	0.00428	0.00215	0.00646	0.0043	0.0043	0.00645
Pobliquiloculata_I_Y1211_4_AB636694	0.01616	0.00956	0.01174	0.01174	0.01393	0.01396	0.01396	0.01396	0.01173	0.01172	0.01355	0.00699	0.0113	0.01131	0.01131	0.0178	0.01346	0.01347	0.01131	0.01131	0.01132	0.0111	0.00432	0.00868	0.00868	0.00868	0.00431	0.00431	0.00215	0.00641	0.00854	0.00854	0.00974	0.01413	0.01192	0.01076	0.0107	0.00428	0.00864	0.00428	0.01072	0.0075	0.00428	0.00428	0.00215	0.00646	0.0043	0.0043	0.00645
Pobliquiloculata_I_Y1211_9_AB636781	0.01832	0.01172	0.0139	0.0139	0.01609	0.01612	0.01612	0.01612	0.01389	0.01388	0.01571	0.00915	0.01346	0.01347	0.01347	0.01996	0.01562	0.01563	0.01347	0.01347	0.01348	0.01326	0.00648	0.01084	0.01084	0.01084	0.00647	0.00647	0.00431	0.00857	0.0107	0.0107	0.0119	0.01629	0.01408	0.01292	0.01286	0.00644	0.0108	0.00644	0.01288	0.00966	0.00644	0.00644	0.00431	0.00862	0.00646	0.00646	0.00861
Pobliquiloculata_I_GYA2746_52_AB636777	0.01832	0.01172	0.0139	0.0139	0.01609	0.01612	0.01612	0.01612	0.01389	0.01388	0.01571	0.00915	0.01346	0.01347	0.01347	0.01996	0.01562	0.01563	0.01347	0.01347	0.01348	0.01326	0.00648	0.01084	0.01084	0.01084	0.00647	0.00647	0.00431	0.00857	0.0107	0.0107	0.0119	0.01629	0.01408	0.01292	0.01286	0.00644	0.0108	0.00644	0.01288	0.00966	0.00644	0.00644	0.00431	0.00862	0.00646	0.00646	0.00861
Pobliquiloculata_I_GYA2746_41_AB636692	0.01832	0.01172	0.0139	0.0139	0.01609	0.01612	0.01612	0.01612	0.01389	0.01388	0.01571	0.00915	0.01346	0.01347	0.01347	0.01996	0.01562	0.01563	0.01347	0.01347	0.01348	0.01326	0.00648	0.01084	0.01084	0.01084	0.00647	0.00647	0.00431	0.00857	0.0107	0.0107	0.0119	0.01629	0.01408	0.01292	0.01286	0.00644	0.0108	0.00644	0.01288	0.00966	0.00644	0.00644	0.00431	0.00862	0.00646	0.00646	0.00861
Pobliquiloculata_I_Y1211_7_AB636780	0.0205	0.0139	0.01608	0.01608	0.01827	0.0183	0.0183	0.0183	0.01607	0.01606	0.01789	0.01133	0.01564	0.01565	0.01565	0.02214	0.0178	0.01781	0.01565	0.01565	0.01566	0.01544	0.00866	0.01302	0.01302	0.01302	0.00865	0.00865	0.00649	0.01075	0.01288	0.01288	0.01408	0.01847	0.01626	0.0151	0.01504	0.00862	0.01298	0.00862	0.01506	0.01184	0.00862	0.00862	0.00649	0.0108	0.00864	0.00864	0.01079
Pobliquiloculata_I_Me867_6_AB636804	0.02066	0.01406	0.01624	0.01624	0.01843	0.01846	0.01846	0.01846	0.01623	0.01622	0.01805	0.01149	0.0158	0.01581	0.01581	0.0223	0.01796	0.01797	0.01581	0.01581	0.01582	0.0156	0.00882	0.01318	0.01318	0.01318	0.00881	0.00881	0.00665	0.01091	0.01304	0.01304	0.01424	0.01863	0.01642	0.01526	0.0152	0.00878	0.01314	0.00878	0.01522	0.012	0.00878	0.00878	0.00665	0.01096	0.0088	0.0088	0.01095
Pobliquiloculata_I_Y1491_89_AB636697	0.02394	0.01734	0.01952	0.01952	0.02171	0.02174	0.02174	0.02174	0.01951	0.0195	0.02133	0.01477	0.01908	0.01909	0.01909	0.02558	0.02124	0.02125	0.01909	0.01909	0.0191	0.01888	0.0121	0.01646	0.01646	0.01646	0.01209	0.01209	0.00993	0.01419	0.01632	0.01632	0.01752	0.02191	0.0197	0.01854	0.01848	0.01206	0.01642	0.01206	0.0185	0.01528	0.01206	0.01206	0.00993	0.01424	0.01208	0.01208	0.01423
Pobliquiloculata_I_KH281_13_AB636893	0.01832	0.01172	0.0139	0.0139	0.01609	0.01612	0.01612	0.01612	0.01389	0.01388	0.01571	0.00915	0.01346	0.01347	0.01347	0.01996	0.01562	0.01563	0.01347	0.01347	0.01348	0.01326	0.00648	0.01084	0.01084	0.01084	0.00647	0.00647	0.00431	0.00857	0.0107	0.0107	0.0119	0.01629	0.01408	0.01292	0.01286	0.00644	0.0108	0.00644	0.01288	0.00966	0.00644	0.00644	0.00431	0.00862	0.00646	0.00646	0.00861
Pobliquiloculata_I_KH281_9_AB636892	0.02266	0.01606	0.01824	0.01824	0.02043	0.02046	0.02046	0.02046	0.01823	0.01822	0.02005	0.01349	0.0178	0.01781	0.01781	0.0243	0.01996	0.01997	0.01781	0.01781	0.01782	0.0176	0.01082	0.01518	0.01518	0.01518	0.01081	0.01081	0.00865	0.01291	0.01504	0.01504	0.01624	0.02063	0.01842	0.01726	0.0172	0.01078	0.01514	0.01078	0.01722	0.014	0.01078	0.01078	0.00865	0.01296	0.0108	0.0108	0.01295
Pobliquiloculata_I_GYA541_38_AB636693	0.01616	0.00956	0.01174	0.01174	0.01393	0.01396	0.01396	0.01396	0.01173	0.01172	0.01355	0.00699	0.0113	0.01131	0.01131	0.0178	0.01346	0.01347	0.01131	0.01131	0.01132	0.0111	0.00432	0.00868	0.00868	0.00868	0.00431	0.00431	0.00215	0.00641	0.00854	0.00854	0.00974	0.01413	0.01192	0.01076	0.0107	0.00428	0.00864	0.00428	0.01072	0.0075	0.00428	0.00428	0.00215	0.00646	0.0043	0.0043	0.00645
Pobliquiloculata_I_Z232_10_AB636751	0.02273	0.01613	0.01831	0.01831	0.0205	0.02053	0.02053	0.02053	0.0183	0.01829	0.02012	0.01356	0.01787	0.01788	0.01788	0.02437	0.02003	0.02004	0.01788	0.01788	0.01789	0.01767	0.01089	0.01525	0.01525	0.01525	0.01088	0.01088	0.00872	0.01298	0.01511	0.01511	0.01631	0.0207	0.01849	0.01733	0.01727	0.01085	0.01521	0.01085	0.01729	0.01407	0.01085	0.01085	0.00872	0.01303	0.01087	0.01087	0.01302
Pobliquiloculata_I_Z232_7_AB636749	0.02273	0.01613	0.01831	0.01831	0.0205	0.02053	0.02053	0.02053	0.0183	0.01829	0.02012	0.01356	0.01787	0.01788	0.01788	0.02437	0.02003	0.02004	0.01788	0.01788	0.01789	0.01767	0.01089	0.01525	0.01525	0.01525	0.01088	0.01088	0.00872	0.01298	0.01511	0.01511	0.01631	0.0207	0.01849	0.01733	0.01727	0.01085	0.01521	0.01085	0.01729	0.01407	0.01085	0.01085	0.00872	0.01303	0.01087	0.01087	0.01302
Pobliquiloculata_I_Y1442_85_AB636784	0.01831	0.01171	0.01389	0.01389	0.01608	0.01611	0.01611	0.01611	0.01388	0.01387	0.0157	0.00914	0.01345	0.01346	0.01346	0.01995	0.01561	0.01562	0.01346	0.01346	0.01347	0.01325	0.00647	0.01083	0.01083	0.01083	0.00646	0.00646	0.0043	0.00856	0.01069	0.01069	0.01189	0.01628	0.01407	0.01291	0.01285	0.00643	0.01079	0.00643	0.01287	0.00965	0.00643	0.00643	0.0043	0.00861	0.00645	0.00645	0.0086
Pobliquiloculata_I_Ama50_3_AB636748	0.02262	0.01602	0.0182	0.0182	0.02039	0.02042	0.02042	0.02042	0.01819	0.01818	0.02001	0.01345	0.01776	0.01777	0.01777	0.02426	0.01992	0.01993	0.01777	0.01777	0.01778	0.01756	0.01078	0.01514	0.01514	0.01514	0.01077	0.01077	0.00861	0.01287	0.015	0.015	0.0162	0.02059	0.01838	0.01722	0.01716	0.01074	0.0151	0.01074	0.01718	0.01396	0.01074	0.01074	0.00861	0.01292	0.01076	0.01076	0.01291
Pobliquiloculata_I_KH1431_36_AB636734	0.01402	0.00742	0.0096	0.0096	0.01179	0.01182	0.01182	0.01182	0.00959	0.00958	0.01141	0.00485	0.00916	0.00917	0.00917	0.01566	0.01132	0.01133	0.00917	0.00917	0.00918	0.00896	0.00218	0.00654	0.00654	0.00654	0.00217	0.00217	1e-05	0.00427	0.0064	0.0064	0.0076	0.01199	0.00978	0.00862	0.00856	0.00214	0.0065	0.00214	0.00858	0.00536	0.00214	0.00214	1e-05	0.00432	0.00216	0.00216	0.00431
Pobliquiloculata_I_Me1594_38_AB636801	0.01843	0.01183	0.01401	0.01401	0.0162	0.01623	0.01623	0.01623	0.014	0.01399	0.01582	0.00926	0.01357	0.01358	0.01358	0.02007	0.01573	0.01574	0.01358	0.01358	0.01359	0.01337	0.00659	0.01095	0.01095	0.01095	0.00658	0.00658	0.00442	0.00868	0.01081	0.01081	0.01201	0.0164	0.01419	0.01303	0.01297	0.00655	0.01091	0.00655	0.01299	0.00977	0.00655	0.00655	0.00442	0.00873	0.00657	0.00657	0.00872
Pobliquiloculata_I_Me1594_37_AB636800	0.01618	0.00958	0.01176	0.01176	0.01395	0.01398	0.01398	0.01398	0.01175	0.01174	0.01357	0.00701	0.01132	0.01133	0.01133	0.01782	0.01348	0.01349	0.01133	0.01133	0.01134	0.01112	0.00434	0.0087	0.0087	0.0087	0.00433	0.00433	0.00217	0.00643	0.00856	0.00856	0.00976	0.01415	0.01194	0.01078	0.01072	0.0043	0.00866	0.0043	0.01074	0.00752	0.0043	0.0043	0.00217	0.00648	0.00432	0.00432	0.00647
Pobliquiloculata_I_Me1594_39_AB636802	0.01687	0.01027	0.01245	0.01245	0.01464	0.01467	0.01467	0.01467	0.01244	0.01243	0.01426	0.0077	0.01201	0.01202	0.01202	0.01851	0.01417	0.01418	0.01202	0.01202	0.01203	0.01181	0.00503	0.00939	0.00939	0.00939	0.00502	0.00502	0.00286	0.00712	0.00925	0.00925	0.01045	0.01484	0.01263	0.01147	0.01141	0.00499	0.00935	0.00499	0.01143	0.00821	0.00499	0.00499	0.00286	0.00717	0.00501	0.00501	0.00716
Pobliquiloculata_I_Z362_36_AB636686	0.01616	0.00956	0.01174	0.01174	0.01393	0.01396	0.01396	0.01396	0.01173	0.01172	0.01355	0.00699	0.0113	0.01131	0.01131	0.0178	0.01346	0.01347	0.01131	0.01131	0.01132	0.0111	0.00432	0.00868	0.00868	0.00868	0.00431	0.00431	0.00215	0.00641	0.00854	0.00854	0.00974	0.01413	0.01192	0.01076	0.0107	0.00428	0.00864	0.00428	0.01072	0.0075	0.00428	0.00428	0.00215	0.00646	0.0043	0.0043	0.00645
Pobliquiloculata_I_Z330_27_AB636759	0.01616	0.00956	0.01174	0.01174	0.01393	0.01396	0.01396	0.01396	0.01173	0.01172	0.01355	0.00699	0.0113	0.01131	0.01131	0.0178	0.01346	0.01347	0.01131	0.01131	0.01132	0.0111	0.00432	0.00868	0.00868	0.00868	0.00431	0.00431	0.00215	0.00641	0.00854	0.00854	0.00974	0.01413	0.01192	0.01076	0.0107	0.00428	0.00864	0.00428	0.01072	0.0075	0.00428	0.00428	0.00215	0.00646	0.0043	0.0043	0.00645
Pobliquiloculata_I_Z330_29_AB636685	0.01616	0.00956	0.01174	0.01174	0.01393	0.01396	0.01396	0.01396	0.01173	0.01172	0.01355	0.00699	0.0113	0.01131	0.01131	0.0178	0.01346	0.01347	0.01131	0.01131	0.01132	0.0111	0.00432	0.00868	0.00868	0.00868	0.00431	0.00431	0.00215	0.00641	0.00854	0.00854	0.00974	0.01413	0.01192	0.01076	0.0107	0.00428	0.00864	0.00428	0.01072	0.0075	0.00428	0.00428	0.00215	0.00646	0.0043	0.0043	0.00645
Pobliquiloculata_I_Z330_26_AB636758	0.01834	0.01174	0.01392	0.01392	0.01611	0.01614	0.01614	0.01614	0.01391	0.0139	0.01573	0.00917	0.01348	0.01349	0.01349	0.01998	0.01564	0.01565	0.01349	0.01349	0.0135	0.01328	0.0065	0.01086	0.01086	0.01086	0.00649	0.00649	0.00433	0.00859	0.01072	0.01072	0.01192	0.01631	0.0141	0.01294	0.01288	0.00646	0.01082	0.00646	0.0129	0.00968	0.00646	0.00646	0.00433	0.00864	0.00648	0.00648	0.00863
Pobliquiloculata_I_Z330_25_AB636757	0.01834	0.01174	0.01392	0.01392	0.01611	0.01614	0.01614	0.01614	0.01391	0.0139	0.01573	0.00917	0.01348	0.01349	0.01349	0.01998	0.01564	0.01565	0.01349	0.01349	0.0135	0.01328	0.0065	0.01086	0.01086	0.01086	0.00649	0.00649	0.00433	0.00859	0.01072	0.01072	0.01192	0.01631	0.0141	0.01294	0.01288	0.00646	0.01082	0.00646	0.0129	0.00968	0.00646	0.00646	0.00433	0.00864	0.00648	0.00648	0.00863
Pobliquiloculata_I_Me1594_40_AB636701	0.0227	0.0161	0.01828	0.01828	0.02047	0.0205	0.0205	0.0205	0.01827	0.01826	0.02009	0.01353	0.01784	0.01785	0.01785	0.02434	0.02	0.02001	0.01785	0.01785	0.01786	0.01764	0.01086	0.01522	0.01522	0.01522	0.01085	0.01085	0.00869	0.01295	0.01508	0.01508	0.01628	0.02067	0.01846	0.0173	0.01724	0.01082	0.01518	0.01082	0.01726	0.01404	0.01082	0.01082	0.00869	0.013	0.01084	0.01084	0.01299
Pobliquiloculata_I_KH281_16_AB636891	0.02926	0.02266	0.02484	0.02484	0.02703	0.02706	0.02706	0.02706	0.02483	0.02482	0.02665	0.02009	0.0244	0.02441	0.02441	0.0309	0.02656	0.02657	0.02441	0.02441	0.02442	0.0242	0.01742	0.02178	0.02178	0.02178	0.01741	0.01741	0.01525	0.01951	0.02164	0.02164	0.02284	0.02723	0.02502	0.02386	0.0238	0.01738	0.02174	0.01738	0.02382	0.0206	0.01738	0.01738	0.01525	0.01956	0.0174	0.0174	0.01955
Pobliquiloculata_I_Me1597_38_AB636700	0.02703	0.02043	0.02261	0.02261	0.0248	0.02483	0.02483	0.02483	0.0226	0.02259	0.02442	0.01786	0.02217	0.02218	0.02218	0.02867	0.02433	0.02434	0.02218	0.02218	0.02219	0.02197	0.01519	0.01955	0.01955	0.01955	0.01518	0.01518	0.01302	0.01728	0.01941	0.01941	0.02061	0.025	0.02279	0.02163	0.02157	0.01515	0.01951	0.01515	0.02159	0.01837	0.01515	0.01515	0.01302	0.01733	0.01517	0.01517	0.01732
Pobliquiloculata_I_Me1597_37_AB636797	0.02484	0.01824	0.02042	0.02042	0.02261	0.02264	0.02264	0.02264	0.02041	0.0204	0.02223	0.01567	0.01998	0.01999	0.01999	0.02648	0.02214	0.02215	0.01999	0.01999	0.02	0.01978	0.013	0.01736	0.01736	0.01736	0.01299	0.01299	0.01083	0.01509	0.01722	0.01722	0.01842	0.02281	0.0206	0.01944	0.01938	0.01296	0.01732	0.01296	0.0194	0.01618	0.01296	0.01296	0.01083	0.01514	0.01298	0.01298	0.01513
Pobliquiloculata_I_Me1600_46_AB636699	0.02268	0.01608	0.01826	0.01826	0.02045	0.02048	0.02048	0.02048	0.01825	0.01824	0.02007	0.01351	0.01782	0.01783	0.01783	0.02432	0.01998	0.01999	0.01783	0.01783	0.01784	0.01762	0.01084	0.0152	0.0152	0.0152	0.01083	0.01083	0.00867	0.01293	0.01506	0.01506	0.01626	0.02065	0.01844	0.01728	0.01722	0.0108	0.01516	0.0108	0.01724	0.01402	0.0108	0.0108	0.00867	0.01298	0.01082	0.01082	0.01297
Pobliquiloculata_I_Me1597_40_AB636799	0.02711	0.02051	0.02269	0.02269	0.02488	0.02491	0.02491	0.02491	0.02268	0.02267	0.0245	0.01794	0.02225	0.02226	0.02226	0.02875	0.02441	0.02442	0.02226	0.02226	0.02227	0.02205	0.01527	0.01963	0.01963	0.01963	0.01526	0.01526	0.0131	0.01736	0.01949	0.01949	0.02069	0.02508	0.02287	0.02171	0.02165	0.01523	0.01959	0.01523	0.02167	0.01845	0.01523	0.01523	0.0131	0.01741	0.01525	0.01525	0.0174
Pobliquiloculata_I_GYB2180_62_AB636776	0.02922	0.02262	0.0248	0.0248	0.02699	0.02702	0.02702	0.02702	0.02479	0.02478	0.02661	0.02005	0.02436	0.02437	0.02437	0.03086	0.02652	0.02653	0.02437	0.02437	0.02438	0.02416	0.01738	0.02174	0.02174	0.02174	0.01737	0.01737	0.01521	0.01947	0.0216	0.0216	0.0228	0.02719	0.02498	0.02382	0.02376	0.01734	0.0217	0.01734	0.02378	0.02056	0.01734	0.01734	0.01521	0.01952	0.01736	0.01736	0.01951
Pobliquiloculata_I_GYB2180_59_AB636775	0.03366	0.02706	0.02924	0.02924	0.03143	0.03146	0.03146	0.03146	0.02923	0.02922	0.03105	0.02449	0.0288	0.02881	0.02881	0.0353	0.03096	0.03097	0.02881	0.02881	0.02882	0.0286	0.02182	0.02618	0.02618	0.02618	0.02181	0.02181	0.01965	0.02391	0.02604	0.02604	0.02724	0.03163	0.02942	0.02826	0.0282	0.02178	0.02614	0.02178	0.02822	0.025	0.02178	0.02178	0.01965	0.02396	0.0218	0.0218	0.02395
Pobliquiloculata_I_Me1600_48_AB636796	0.03365	0.02705	0.02923	0.02923	0.03142	0.03145	0.03145	0.03145	0.02922	0.02921	0.03104	0.02448	0.02879	0.0288	0.0288	0.03529	0.03095	0.03096	0.0288	0.0288	0.02881	0.02859	0.02181	0.02617	0.02617	0.02617	0.0218	0.0218	0.01964	0.0239	0.02603	0.02603	0.02723	0.03162	0.02941	0.02825	0.02819	0.02177	0.02613	0.02177	0.02821	0.02499	0.02177	0.02177	0.01964	0.02395	0.02179	0.02179	0.02394
Pobliquiloculata_I_Me1600_47_AB636795	0.03137	0.02477	0.02695	0.02695	0.02914	0.02917	0.02917	0.02917	0.02694	0.02693	0.02876	0.0222	0.02651	0.02652	0.02652	0.03301	0.02867	0.02868	0.02652	0.02652	0.02653	0.02631	0.01953	0.02389	0.02389	0.02389	0.01952	0.01952	0.01736	0.02162	0.02375	0.02375	0.02495	0.02934	0.02713	0.02597	0.02591	0.01949	0.02385	0.01949	0.02593	0.02271	0.01949	0.01949	0.01736	0.02167	0.01951	0.01951	0.02166
Pobliquiloculata_IIa_GYA2264_12_AB636830	0.0192	0.0126	0.01478	0.01478	0.01697	0.017	0.017	0.017	0.01477	0.01476	0.02173	0.01517	0.01948	0.01949	0.01949	0.02598	0.02164	0.02165	0.01949	0.01949	0.0195	0.02412	0.02218	0.02654	0.02654	0.02654	0.02217	0.02217	0.02001	0.02427	0.0264	0.0264	0.0276	0.03199	0.02978	0.02862	0.02856	0.02214	0.0265	0.02214	0.02858	0.02536	0.02214	0.02214	0.02001	0.02432	0.02216	0.02216	0.02431
Pobliquiloculata_IIa_KH1623_63_AB636908	0.01705	0.01045	0.01263	0.01263	0.01482	0.01485	0.01485	0.01485	0.01262	0.01261	0.01958	0.01302	0.01733	0.01734	0.01734	0.02383	0.01949	0.0195	0.01734	0.01734	0.01735	0.02197	0.02003	0.02439	0.02439	0.02439	0.02002	0.02002	0.01786	0.02212	0.02425	0.02425	0.02545	0.02984	0.02763	0.02647	0.02641	0.01999	0.02435	0.01999	0.02643	0.02321	0.01999	0.01999	0.01786	0.02217	0.02001	0.02001	0.02216
Pobliquiloculata_IIa_KH343_19_AB636902	0.02134	0.01474	0.01692	0.01692	0.01911	0.01914	0.01914	0.01914	0.01691	0.0169	0.02387	0.01731	0.02162	0.02163	0.02163	0.02812	0.02378	0.02379	0.02163	0.02163	0.02164	0.02626	0.02432	0.02868	0.02868	0.02868	0.02431	0.02431	0.02215	0.02641	0.02854	0.02854	0.02974	0.03413	0.03192	0.03076	0.0307	0.02428	0.02864	0.02428	0.03072	0.0275	0.02428	0.02428	0.02215	0.02646	0.0243	0.0243	0.02645
Pobliquiloculata_IIa_GYA1828_37_AB636708	0.02136	0.01476	0.01694	0.01694	0.01913	0.01916	0.01916	0.01916	0.01693	0.01692	0.02389	0.01733	0.02164	0.02165	0.02165	0.02814	0.0238	0.02381	0.02165	0.02165	0.02166	0.02628	0.02434	0.0287	0.0287	0.0287	0.02433	0.02433	0.02217	0.02643	0.02856	0.02856	0.02976	0.03415	0.03194	0.03078	0.03072	0.0243	0.02866	0.0243	0.03074	0.02752	0.0243	0.0243	0.02217	0.02648	0.02432	0.02432	0.02647
Pobliquiloculata_IIa_GYA2380_30_AB636711	0.02792	0.02132	0.0235	0.0235	0.02569	0.02572	0.02572	0.02572	0.02349	0.02348	0.03045	0.02389	0.0282	0.02821	0.02821	0.0347	0.03036	0.03037	0.02821	0.02821	0.02822	0.03284	0.0309	0.03526	0.03526	0.03526	0.03089	0.03089	0.02873	0.03299	0.03512	0.03512	0.03632	0.04071	0.0385	0.03734	0.03728	0.03086	0.03522	0.03086	0.0373	0.03408	0.03086	0.03086	0.02873	0.03304	0.03088	0.03088	0.03303
Pobliquiloculata_IIa_GYA2380_26_AB636834	0.03446	0.02786	0.03004	0.03004	0.03223	0.03226	0.03226	0.03226	0.03003	0.03002	0.03699	0.03043	0.03474	0.03475	0.03475	0.04124	0.0369	0.03691	0.03475	0.03475	0.03476	0.03938	0.03744	0.0418	0.0418	0.0418	0.03743	0.03743	0.03527	0.03953	0.04166	0.04166	0.04286	0.04725	0.04504	0.04388	0.04382	0.0374	0.04176	0.0374	0.04384	0.04062	0.0374	0.0374	0.03527	0.03958	0.03742	0.03742	0.03957
Pobliquiloculata_IIa_GYA2380_29_AB636832	0.03446	0.02786	0.03004	0.03004	0.03223	0.03226	0.03226	0.03226	0.03003	0.03002	0.03699	0.03043	0.03474	0.03475	0.03475	0.04124	0.0369	0.03691	0.03475	0.03475	0.03476	0.03938	0.03744	0.0418	0.0418	0.0418	0.03743	0.03743	0.03527	0.03953	0.04166	0.04166	0.04286	0.04725	0.04504	0.04388	0.04382	0.0374	0.04176	0.0374	0.04384	0.04062	0.0374	0.0374	0.03527	0.03958	0.03742	0.03742	0.03957
Pobliquiloculata_IIa_KH343_20_AB636903	0.02791	0.02131	0.02349	0.02349	0.02568	0.02571	0.02571	0.02571	0.02348	0.02347	0.03044	0.02388	0.02819	0.0282	0.0282	0.03469	0.03035	0.03036	0.0282	0.0282	0.02821	0.03283	0.03089	0.03525	0.03525	0.03525	0.03088	0.03088	0.02872	0.03298	0.03511	0.03511	0.03631	0.0407	0.03849	0.03733	0.03727	0.03085	0.03521	0.03085	0.03729	0.03407	0.03085	0.03085	0.02872	0.03303	0.03087	0.03087	0.03302
Pobliquiloculata_IIa_KH343_18_AB636901	0.02791	0.02131	0.02349	0.02349	0.02568	0.02571	0.02571	0.02571	0.02348	0.02347	0.03044	0.02388	0.02819	0.0282	0.0282	0.03469	0.03035	0.03036	0.0282	0.0282	0.02821	0.03283	0.03089	0.03525	0.03525	0.03525	0.03088	0.03088	0.02872	0.03298	0.03511	0.03511	0.03631	0.0407	0.03849	0.03733	0.03727	0.03085	0.03521	0.03085	0.03729	0.03407	0.03085	0.03085	0.02872	0.03303	0.03087	0.03087	0.03302
Pobliquiloculata_IIa_GYA1828_36_AB636825	0.03446	0.02786	0.03004	0.03004	0.03223	0.03226	0.03226	0.03226	0.03003	0.03002	0.03699	0.03043	0.03474	0.03475	0.03475	0.04124	0.0369	0.03691	0.03475	0.03475	0.03476	0.03938	0.03744	0.0418	0.0418	0.0418	0.03743	0.03743	0.03527	0.03953	0.04166	0.04166	0.04286	0.04725	0.04504	0.04388	0.04382	0.0374	0.04176	0.0374	0.04384	0.04062	0.0374	0.0374	0.03527	0.03958	0.03742	0.03742	0.03957
Pobliquiloculata_I_KH1623_64_AB636735	0.0192	0.0126	0.01478	0.01478	0.01697	0.017	0.017	0.017	0.01477	0.01476	0.02173	0.01517	0.01948	0.01949	0.01949	0.02598	0.02164	0.02165	0.01949	0.01949	0.0195	0.02412	0.02218	0.02654	0.02654	0.02654	0.02217	0.02217	0.02001	0.02427	0.0264	0.0264	0.0276	0.03199	0.02978	0.02862	0.02856	0.02214	0.0265	0.02214	0.02858	0.02536	0.02214	0.02214	0.02001	0.02432	0.02216	0.02216	0.02431
Pobliquiloculata_IIa_KH279_4_AB636886	0.01705	0.01045	0.01263	0.01263	0.01482	0.01485	0.01485	0.01485	0.01262	0.01261	0.01958	0.01302	0.01733	0.01734	0.01734	0.02383	0.01949	0.0195	0.01734	0.01734	0.01735	0.02197	0.02003	0.02439	0.02439	0.02439	0.02002	0.02002	0.01786	0.02212	0.02425	0.02425	0.02545	0.02984	0.02763	0.02647	0.02641	0.01999	0.02435	0.01999	0.02643	0.02321	0.01999	0.01999	0.01786	0.02217	0.02001	0.02001	0.02216
Pobliquiloculata_IIa_GYA1828_38_AB636826	0.03247	0.02587	0.02805	0.02805	0.03024	0.03027	0.03027	0.03027	0.02804	0.02803	0.035	0.02844	0.03275	0.03276	0.03276	0.03925	0.03491	0.03492	0.03276	0.03276	0.03277	0.03739	0.03545	0.03981	0.03981	0.03981	0.03544	0.03544	0.03328	0.03754	0.03967	0.03967	0.04087	0.04526	0.04305	0.04189	0.04183	0.03541	0.03977	0.03541	0.04185	0.03863	0.03541	0.03541	0.03328	0.03759	0.03543	0.03543	0.03758
Pobliquiloculata_IIa_GYA1757_27_AB636822	0.02135	0.01475	0.01693	0.01693	0.01912	0.01915	0.01915	0.01915	0.01692	0.01691	0.02388	0.01732	0.02163	0.02164	0.02164	0.02813	0.02379	0.0238	0.02164	0.02164	0.02165	0.02627	0.02433	0.02869	0.02869	0.02869	0.02432	0.02432	0.02216	0.02642	0.02855	0.02855	0.02975	0.03414	0.03193	0.03077	0.03071	0.02429	0.02865	0.02429	0.03073	0.02751	0.02429	0.02429	0.02216	0.02647	0.02431	0.02431	0.02646
Pobliquiloculata_IIa_GYA2264_11_AB636829	0.01921	0.01261	0.01479	0.01479	0.01698	0.01701	0.01701	0.01701	0.01478	0.01477	0.02174	0.01518	0.01949	0.0195	0.0195	0.02599	0.02165	0.02166	0.0195	0.0195	0.01951	0.02413	0.02219	0.02655	0.02655	0.02655	0.02218	0.02218	0.02002	0.02428	0.02641	0.02641	0.02761	0.032	0.02979	0.02863	0.02857	0.02215	0.02651	0.02215	0.02859	0.02537	0.02215	0.02215	0.02002	0.02433	0.02217	0.02217	0.02432
Pobliquiloculata_IIa_GYA1757_28_AB636823	0.02356	0.01696	0.01914	0.01914	0.02133	0.02136	0.02136	0.02136	0.01913	0.01912	0.02609	0.01953	0.02384	0.02385	0.02385	0.03034	0.026	0.02601	0.02385	0.02385	0.02386	0.02848	0.02654	0.0309	0.0309	0.0309	0.02653	0.02653	0.02437	0.02863	0.03076	0.03076	0.03196	0.03635	0.03414	0.03298	0.03292	0.0265	0.03086	0.0265	0.03294	0.02972	0.0265	0.0265	0.02437	0.02868	0.02652	0.02652	0.02867
Pobliquiloculata_IIa_GYA2380_31_AB636833	0.02142	0.01482	0.017	0.017	0.01919	0.01922	0.01922	0.01922	0.01699	0.01698	0.02395	0.01739	0.0217	0.02171	0.02171	0.0282	0.02386	0.02387	0.02171	0.02171	0.02172	0.02634	0.0244	0.02876	0.02876	0.02876	0.02439	0.02439	0.02223	0.02649	0.02862	0.02862	0.02982	0.03421	0.032	0.03084	0.03078	0.02436	0.02872	0.02436	0.0308	0.02758	0.02436	0.02436	0.02223	0.02654	0.02438	0.02438	0.02653
Pobliquiloculata_IIa_KH279_7_AB636889	0.0193	0.0127	0.01488	0.01488	0.01707	0.0171	0.0171	0.0171	0.01487	0.01486	0.02183	0.01527	0.01958	0.01959	0.01959	0.02608	0.02174	0.02175	0.01959	0.01959	0.0196	0.02422	0.02228	0.02664	0.02664	0.02664	0.02227	0.02227	0.02011	0.02437	0.0265	0.0265	0.0277	0.03209	0.02988	0.02872	0.02866	0.02224	0.0266	0.02224	0.02868	0.02546	0.02224	0.02224	0.02011	0.02442	0.02226	0.02226	0.02441
Pobliquiloculata_IIa_GYA1037_6_AB636810	0.0193	0.0127	0.01488	0.01488	0.01707	0.0171	0.0171	0.0171	0.01487	0.01486	0.02183	0.01527	0.01958	0.01959	0.01959	0.02608	0.02174	0.02175	0.01959	0.01959	0.0196	0.02422	0.02228	0.02664	0.02664	0.02664	0.02227	0.02227	0.02011	0.02437	0.0265	0.0265	0.0277	0.03209	0.02988	0.02872	0.02866	0.02224	0.0266	0.02224	0.02868	0.02546	0.02224	0.02224	0.02011	0.02442	0.02226	0.02226	0.02441
Pobliquiloculata_IIa_KH343_17_AB636733	0.02147	0.01487	0.01705	0.01705	0.01924	0.01927	0.01927	0.01927	0.01704	0.01703	0.024	0.01744	0.02175	0.02176	0.02176	0.02825	0.02391	0.02392	0.02176	0.02176	0.02177	0.02639	0.02445	0.02881	0.02881	0.02881	0.02444	0.02444	0.02228	0.02654	0.02867	0.02867	0.02987	0.03426	0.03205	0.03089	0.03083	0.02441	0.02877	0.02441	0.03085	0.02763	0.02441	0.02441	0.02228	0.02659	0.02443	0.02443	0.02658
Pobliquiloculata_IIa_GYA2125_8_AB636827	0.02365	0.01705	0.01923	0.01923	0.02142	0.02145	0.02145	0.02145	0.01922	0.01921	0.02618	0.01962	0.02393	0.02394	0.02394	0.03043	0.02609	0.0261	0.02394	0.02394	0.02395	0.02857	0.02663	0.03099	0.03099	0.03099	0.02662	0.02662	0.02446	0.02872	0.03085	0.03085	0.03205	0.03644	0.03423	0.03307	0.03301	0.02659	0.03095	0.02659	0.03303	0.02981	0.02659	0.02659	0.02446	0.02877	0.02661	0.02661	0.02876
Pobliquiloculata_IIa_GYA1037_7_AB636811	0.02146	0.01486	0.01704	0.01704	0.01923	0.01926	0.01926	0.01926	0.01703	0.01702	0.02399	0.01743	0.02174	0.02175	0.02175	0.02824	0.0239	0.02391	0.02175	0.02175	0.02176	0.02638	0.02444	0.0288	0.0288	0.0288	0.02443	0.02443	0.02227	0.02653	0.02866	0.02866	0.02986	0.03425	0.03204	0.03088	0.03082	0.0244	0.02876	0.0244	0.03084	0.02762	0.0244	0.0244	0.02227	0.02658	0.02442	0.02442	0.02657
Pobliquiloculata_IIa_GYA1037_3_AB636809	0.02364	0.01704	0.01922	0.01922	0.02141	0.02144	0.02144	0.02144	0.01921	0.0192	0.02617	0.01961	0.02392	0.02393	0.02393	0.03042	0.02608	0.02609	0.02393	0.02393	0.02394	0.02856	0.02662	0.03098	0.03098	0.03098	0.02661	0.02661	0.02445	0.02871	0.03084	0.03084	0.03204	0.03643	0.03422	0.03306	0.033	0.02658	0.03094	0.02658	0.03302	0.0298	0.02658	0.02658	0.02445	0.02876	0.0266	0.0266	0.02875
Pobliquiloculata_IIa_GYA1037_4_AB636704	0.02146	0.01486	0.01704	0.01704	0.01923	0.01926	0.01926	0.01926	0.01703	0.01702	0.02399	0.01743	0.02174	0.02175	0.02175	0.02824	0.0239	0.02391	0.02175	0.02175	0.02176	0.02638	0.02444	0.0288	0.0288	0.0288	0.02443	0.02443	0.02227	0.02653	0.02866	0.02866	0.02986	0.03425	0.03204	0.03088	0.03082	0.0244	0.02876	0.0244	0.03084	0.02762	0.0244	0.0244	0.02227	0.02658	0.02442	0.02442	0.02657
Pobliquiloculata_IIa_KH279_8_AB636729	0.02372	0.01712	0.0193	0.0193	0.02149	0.02152	0.02152	0.02152	0.01929	0.01928	0.02625	0.01969	0.024	0.02401	0.02401	0.0305	0.02616	0.02617	0.02401	0.02401	0.02402	0.02864	0.0267	0.03106	0.03106	0.03106	0.02669	0.02669	0.02453	0.02879	0.03092	0.03092	0.03212	0.03651	0.0343	0.03314	0.03308	0.02666	0.03102	0.02666	0.0331	0.02988	0.02666	0.02666	0.02453	0.02884	0.02668	0.02668	0.02883
Pobliquiloculata_IIa_KH279_3_AB636887	0.02592	0.01932	0.0215	0.0215	0.02369	0.02372	0.02372	0.02372	0.02149	0.02148	0.02845	0.02189	0.0262	0.02621	0.02621	0.0327	0.02836	0.02837	0.02621	0.02621	0.02622	0.03084	0.0289	0.03326	0.03326	0.03326	0.02889	0.02889	0.02673	0.03099	0.03312	0.03312	0.03432	0.03871	0.0365	0.03534	0.03528	0.02886	0.03322	0.02886	0.0353	0.03208	0.02886	0.02886	0.02673	0.03104	0.02888	0.02888	0.03103
Pobliquiloculata_IIa_GYA2395_37_AB636806	0.02372	0.01712	0.0193	0.0193	0.02149	0.02152	0.02152	0.02152	0.01929	0.01928	0.02625	0.01969	0.024	0.02401	0.02401	0.0305	0.02616	0.02617	0.02401	0.02401	0.02402	0.02864	0.0267	0.03106	0.03106	0.03106	0.02669	0.02669	0.02453	0.02879	0.03092	0.03092	0.03212	0.03651	0.0343	0.03314	0.03308	0.02666	0.03102	0.02666	0.0331	0.02988	0.02666	0.02666	0.02453	0.02884	0.02668	0.02668	0.02883
Pobliquiloculata_IIa_GYA2395_39_AB636808	0.02372	0.01712	0.0193	0.0193	0.02149	0.02152	0.02152	0.02152	0.01929	0.01928	0.02625	0.01969	0.024	0.02401	0.02401	0.0305	0.02616	0.02617	0.02401	0.02401	0.02402	0.02864	0.0267	0.03106	0.03106	0.03106	0.02669	0.02669	0.02453	0.02879	0.03092	0.03092	0.03212	0.03651	0.0343	0.03314	0.03308	0.02666	0.03102	0.02666	0.0331	0.02988	0.02666	0.02666	0.02453	0.02884	0.02668	0.02668	0.02883
Pobliquiloculata_IIa_GYA2395_40_AB636807	0.02372	0.01712	0.0193	0.0193	0.02149	0.02152	0.02152	0.02152	0.01929	0.01928	0.02625	0.01969	0.024	0.02401	0.02401	0.0305	0.02616	0.02617	0.02401	0.02401	0.02402	0.02864	0.0267	0.03106	0.03106	0.03106	0.02669	0.02669	0.02453	0.02879	0.03092	0.03092	0.03212	0.03651	0.0343	0.03314	0.03308	0.02666	0.03102	0.02666	0.0331	0.02988	0.02666	0.02666	0.02453	0.02884	0.02668	0.02668	0.02883
Pobliquiloculata_IIb_Ama30_1_AB636746	0.03736	0.03076	0.03294	0.03294	0.03513	0.03516	0.03516	0.03516	0.03293	0.03292	0.03989	0.03333	0.03764	0.03765	0.03765	0.04414	0.0398	0.03981	0.03765	0.03765	0.03766	0.04228	0.04034	0.0447	0.0447	0.0447	0.04033	0.04033	0.03817	0.04243	0.04456	0.04456	0.04576	0.05015	0.04794	0.04678	0.04672	0.0403	0.04466	0.0403	0.04674	0.04352	0.0403	0.0403	0.03817	0.04248	0.04032	0.04032	0.04247
Pobliquiloculata_U_OKI5_2_AB468845	0.03952	0.03292	0.0351	0.0351	0.03729	0.03732	0.03732	0.03732	0.03509	0.03508	0.04205	0.03549	0.0398	0.03981	0.03981	0.0463	0.04196	0.04197	0.03981	0.03981	0.03982	0.04444	0.0425	0.04686	0.04686	0.04686	0.04249	0.04249	0.04033	0.04459	0.04672	0.04672	0.04792	0.05231	0.0501	0.04894	0.04888	0.04246	0.04682	0.04246	0.0489	0.04568	0.04246	0.04246	0.04033	0.04464	0.04248	0.04248	0.04463
Pobliquiloculata_IIb_OKI4_1_AB263442	0.03736	0.03076	0.03294	0.03294	0.03513	0.03516	0.03516	0.03516	0.03293	0.03292	0.03989	0.03333	0.03764	0.03765	0.03765	0.04414	0.0398	0.03981	0.03765	0.03765	0.03766	0.04228	0.04034	0.0447	0.0447	0.0447	0.04033	0.04033	0.03817	0.04243	0.04456	0.04456	0.04576	0.05015	0.04794	0.04678	0.04672	0.0403	0.04466	0.0403	0.04674	0.04352	0.0403	0.0403	0.03817	0.04248	0.04032	0.04032	0.04247
Pobliquiloculata_IIb_OKI5_1_AB468844	0.03736	0.03076	0.03294	0.03294	0.03513	0.03516	0.03516	0.03516	0.03293	0.03292	0.03989	0.03333	0.03764	0.03765	0.03765	0.04414	0.0398	0.03981	0.03765	0.03765	0.03766	0.04228	0.04034	0.0447	0.0447	0.0447	0.04033	0.04033	0.03817	0.04243	0.04456	0.04456	0.04576	0.05015	0.04794	0.04678	0.04672	0.0403	0.04466	0.0403	0.04674	0.04352	0.0403	0.0403	0.03817	0.04248	0.04032	0.04032	0.04247
Pobliquiloculata_U_NA_NA_AY241709	0.04172	0.03512	0.0373	0.0373	0.03949	0.03952	0.03952	0.03952	0.03729	0.03728	0.04425	0.03769	0.042	0.04201	0.04201	0.0485	0.04416	0.04417	0.04201	0.04201	0.04202	0.04664	0.0447	0.04906	0.04906	0.04906	0.04469	0.04469	0.04253	0.04679	0.04892	0.04892	0.05012	0.05451	0.0523	0.05114	0.05108	0.04466	0.04902	0.04466	0.0511	0.04788	0.04466	0.04466	0.04253	0.04684	0.04468	0.04468	0.04683
Pobliquiloculata_IIb_GYA675_17_AB636863	0.0439	0.0373	0.03948	0.03948	0.04167	0.0417	0.0417	0.0417	0.03947	0.03946	0.04643	0.03987	0.04418	0.04419	0.04419	0.05068	0.04634	0.04635	0.04419	0.04419	0.0442	0.04882	0.04688	0.05124	0.05124	0.05124	0.04687	0.04687	0.04471	0.04897	0.0511	0.0511	0.0523	0.05669	0.05448	0.05332	0.05326	0.04684	0.0512	0.04684	0.05328	0.05006	0.04684	0.04684	0.04471	0.04902	0.04686	0.04686	0.04901
Pobliquiloculata_IIb_Ama13_3_AB636744	0.03737	0.03077	0.03295	0.03295	0.03514	0.03517	0.03517	0.03517	0.03294	0.03293	0.0399	0.03334	0.03765	0.03766	0.03766	0.04415	0.03981	0.03982	0.03766	0.03766	0.03767	0.04229	0.04035	0.04471	0.04471	0.04471	0.04034	0.04034	0.03818	0.04244	0.04457	0.04457	0.04577	0.05016	0.04795	0.04679	0.04673	0.04031	0.04467	0.04031	0.04675	0.04353	0.04031	0.04031	0.03818	0.04249	0.04033	0.04033	0.04248
Pobliquiloculata_IIb_GYA675_20_AB636865	0.03954	0.03294	0.03512	0.03512	0.03731	0.03734	0.03734	0.03734	0.03511	0.0351	0.04207	0.03551	0.03982	0.03983	0.03983	0.04632	0.04198	0.04199	0.03983	0.03983	0.03984	0.04446	0.04252	0.04688	0.04688	0.04688	0.04251	0.04251	0.04035	0.04461	0.04674	0.04674	0.04794	0.05233	0.05012	0.04896	0.0489	0.04248	0.04684	0.04248	0.04892	0.0457	0.04248	0.04248	0.04035	0.04466	0.0425	0.0425	0.04465
Pobliquiloculata_IIb_Y1220_61_AB636835	0.03953	0.03293	0.03511	0.03511	0.0373	0.03733	0.03733	0.03733	0.0351	0.03509	0.04206	0.0355	0.03981	0.03982	0.03982	0.04631	0.04197	0.04198	0.03982	0.03982	0.03983	0.04445	0.04251	0.04687	0.04687	0.04687	0.0425	0.0425	0.04034	0.0446	0.04673	0.04673	0.04793	0.05232	0.05011	0.04895	0.04889	0.04247	0.04683	0.04247	0.04891	0.04569	0.04247	0.04247	0.04034	0.04465	0.04249	0.04249	0.04464
Pobliquiloculata_IIb_Ama22_2_AB636910	0.04174	0.03514	0.03732	0.03732	0.03951	0.03954	0.03954	0.03954	0.03731	0.0373	0.04427	0.03771	0.04202	0.04203	0.04203	0.04852	0.04418	0.04419	0.04203	0.04203	0.04204	0.04666	0.04472	0.04908	0.04908	0.04908	0.04471	0.04471	0.04255	0.04681	0.04894	0.04894	0.05014	0.05453	0.05232	0.05116	0.0511	0.04468	0.04904	0.04468	0.05112	0.0479	0.04468	0.04468	0.04255	0.04686	0.0447	0.0447	0.04685
Pobliquiloculata_IIb_GYA675_19_AB636864	0.03954	0.03294	0.03512	0.03512	0.03731	0.03734	0.03734	0.03734	0.03511	0.0351	0.04207	0.03551	0.03982	0.03983	0.03983	0.04632	0.04198	0.04199	0.03983	0.03983	0.03984	0.04446	0.04252	0.04688	0.04688	0.04688	0.04251	0.04251	0.04035	0.04461	0.04674	0.04674	0.04794	0.05233	0.05012	0.04896	0.0489	0.04248	0.04684	0.04248	0.04892	0.0457	0.04248	0.04248	0.04035	0.04466	0.0425	0.0425	0.04465
Pobliquiloculata_IIb_Y1448_30_AB636868	0.04171	0.03511	0.03729	0.03729	0.03948	0.03951	0.03951	0.03951	0.03728	0.03727	0.04424	0.03768	0.04199	0.042	0.042	0.04849	0.04415	0.04416	0.042	0.042	0.04201	0.04663	0.04469	0.04905	0.04905	0.04905	0.04468	0.04468	0.04252	0.04678	0.04891	0.04891	0.05011	0.0545	0.05229	0.05113	0.05107	0.04465	0.04901	0.04465	0.05109	0.04787	0.04465	0.04465	0.04252	0.04683	0.04467	0.04467	0.04682
Pobliquiloculata_IIb_Ama10_1_AB636917	0.04607	0.03947	0.04165	0.04165	0.04384	0.04387	0.04387	0.04387	0.04164	0.04163	0.0486	0.04204	0.04635	0.04636	0.04636	0.05285	0.04851	0.04852	0.04636	0.04636	0.04637	0.05099	0.04905	0.05341	0.05341	0.05341	0.04904	0.04904	0.04688	0.05114	0.05327	0.05327	0.05447	0.05886	0.05665	0.05549	0.05543	0.04901	0.05337	0.04901	0.05545	0.05223	0.04901	0.04901	0.04688	0.05119	0.04903	0.04903	0.05118
Pobliquiloculata_IIb_Ama22_1_AB636738	0.03737	0.03077	0.03295	0.03295	0.03514	0.03517	0.03517	0.03517	0.03294	0.03293	0.0399	0.03334	0.03765	0.03766	0.03766	0.04415	0.03981	0.03982	0.03766	0.03766	0.03767	0.04229	0.04035	0.04471	0.04471	0.04471	0.04034	0.04034	0.03818	0.04244	0.04457	0.04457	0.04577	0.05016	0.04795	0.04679	0.04673	0.04031	0.04467	0.04031	0.04675	0.04353	0.04031	0.04031	0.03818	0.04249	0.04033	0.04033	0.04248
Pobliquiloculata_IIb_GYA675_18_AB636721	0.03954	0.03294	0.03512	0.03512	0.03731	0.03734	0.03734	0.03734	0.03511	0.0351	0.04207	0.03551	0.03982	0.03983	0.03983	0.04632	0.04198	0.04199	0.03983	0.03983	0.03984	0.04446	0.04252	0.04688	0.04688	0.04688	0.04251	0.04251	0.04035	0.04461	0.04674	0.04674	0.04794	0.05233	0.05012	0.04896	0.0489	0.04248	0.04684	0.04248	0.04892	0.0457	0.04248	0.04248	0.04035	0.04466	0.0425	0.0425	0.04465
Pobliquiloculata_IIb_Ama20_2_AB636736	0.03954	0.03294	0.03512	0.03512	0.03731	0.03734	0.03734	0.03734	0.03511	0.0351	0.04207	0.03551	0.03982	0.03983	0.03983	0.04632	0.04198	0.04199	0.03983	0.03983	0.03984	0.04446	0.04252	0.04688	0.04688	0.04688	0.04251	0.04251	0.04035	0.04461	0.04674	0.04674	0.04794	0.05233	0.05012	0.04896	0.0489	0.04248	0.04684	0.04248	0.04892	0.0457	0.04248	0.04248	0.04035	0.04466	0.0425	0.0425	0.04465
Pobliquiloculata_IIb_Y1448_27_AB636866	0.03737	0.03077	0.03295	0.03295	0.03514	0.03517	0.03517	0.03517	0.03294	0.03293	0.0399	0.03334	0.03765	0.03766	0.03766	0.04415	0.03981	0.03982	0.03766	0.03766	0.03767	0.04229	0.04035	0.04471	0.04471	0.04471	0.04034	0.04034	0.03818	0.04244	0.04457	0.04457	0.04577	0.05016	0.04795	0.04679	0.04673	0.04031	0.04467	0.04031	0.04675	0.04353	0.04031	0.04031	0.03818	0.04249	0.04033	0.04033	0.04248
Pobliquiloculata_IIb_Y1482_88_AB636715	0.03736	0.03076	0.03294	0.03294	0.03513	0.03516	0.03516	0.03516	0.03293	0.03292	0.03989	0.03333	0.03764	0.03765	0.03765	0.04414	0.0398	0.03981	0.03765	0.03765	0.03766	0.04228	0.04034	0.0447	0.0447	0.0447	0.04033	0.04033	0.03817	0.04243	0.04456	0.04456	0.04576	0.05015	0.04794	0.04678	0.04672	0.0403	0.04466	0.0403	0.04674	0.04352	0.0403	0.0403	0.03817	0.04248	0.04032	0.04032	0.04247
Pobliquiloculata_IIb_Y1482_94_AB636845	0.03736	0.03076	0.03294	0.03294	0.03513	0.03516	0.03516	0.03516	0.03293	0.03292	0.03989	0.03333	0.03764	0.03765	0.03765	0.04414	0.0398	0.03981	0.03765	0.03765	0.03766	0.04228	0.04034	0.0447	0.0447	0.0447	0.04033	0.04033	0.03817	0.04243	0.04456	0.04456	0.04576	0.05015	0.04794	0.04678	0.04672	0.0403	0.04466	0.0403	0.04674	0.04352	0.0403	0.0403	0.03817	0.04248	0.04032	0.04032	0.04247
Pobliquiloculata_IIb_Ama30_2_AB636925	0.03736	0.03076	0.03294	0.03294	0.03513	0.03516	0.03516	0.03516	0.03293	0.03292	0.03989	0.03333	0.03764	0.03765	0.03765	0.04414	0.0398	0.03981	0.03765	0.03765	0.03766	0.04228	0.04034	0.0447	0.0447	0.0447	0.04033	0.04033	0.03817	0.04243	0.04456	0.04456	0.04576	0.05015	0.04794	0.04678	0.04672	0.0403	0.04466	0.0403	0.04674	0.04352	0.0403	0.0403	0.03817	0.04248	0.04032	0.04032	0.04247
Pobliquiloculata_IIb_Y1448_28_AB636722	0.03521	0.02861	0.03079	0.03079	0.03298	0.03301	0.03301	0.03301	0.03078	0.03077	0.03774	0.03118	0.03549	0.0355	0.0355	0.04199	0.03765	0.03766	0.0355	0.0355	0.03551	0.04013	0.03819	0.04255	0.04255	0.04255	0.03818	0.03818	0.03602	0.04028	0.04241	0.04241	0.04361	0.048	0.04579	0.04463	0.04457	0.03815	0.04251	0.03815	0.04459	0.04137	0.03815	0.03815	0.03602	0.04033	0.03817	0.03817	0.04032
Pobliquiloculata_IIb_225066_1_DQ407270	0.03521	0.02861	0.03079	0.03079	0.03298	0.03301	0.03301	0.03301	0.03078	0.03077	0.03774	0.03118	0.03549	0.0355	0.0355	0.04199	0.03765	0.03766	0.0355	0.0355	0.03551	0.04013	0.03819	0.04255	0.04255	0.04255	0.03818	0.03818	0.03602	0.04028	0.04241	0.04241	0.04361	0.048	0.04579	0.04463	0.04457	0.03815	0.04251	0.03815	0.04459	0.04137	0.03815	0.03815	0.03602	0.04033	0.03817	0.03817	0.04032
Pobliquiloculata_IIb_GYB659_23_AB636858	0.03736	0.03076	0.03294	0.03294	0.03513	0.03516	0.03516	0.03516	0.03293	0.03292	0.03989	0.03333	0.03764	0.03765	0.03765	0.04414	0.0398	0.03981	0.03765	0.03765	0.03766	0.04228	0.04034	0.0447	0.0447	0.0447	0.04033	0.04033	0.03817	0.04243	0.04456	0.04456	0.04576	0.05015	0.04794	0.04678	0.04672	0.0403	0.04466	0.0403	0.04674	0.04352	0.0403	0.0403	0.03817	0.04248	0.04032	0.04032	0.04247
Pobliquiloculata_IIb_GYB659_13_AB636859	0.03521	0.02861	0.03079	0.03079	0.03298	0.03301	0.03301	0.03301	0.03078	0.03077	0.03774	0.03118	0.03549	0.0355	0.0355	0.04199	0.03765	0.03766	0.0355	0.0355	0.03551	0.04013	0.03819	0.04255	0.04255	0.04255	0.03818	0.03818	0.03602	0.04028	0.04241	0.04241	0.04361	0.048	0.04579	0.04463	0.04457	0.03815	0.04251	0.03815	0.04459	0.04137	0.03815	0.03815	0.03602	0.04033	0.03817	0.03817	0.04032
Pobliquiloculata_IIb_GYA680_40_AB636875	0.03521	0.02861	0.03079	0.03079	0.03298	0.03301	0.03301	0.03301	0.03078	0.03077	0.03774	0.03118	0.03549	0.0355	0.0355	0.04199	0.03765	0.03766	0.0355	0.0355	0.03551	0.04013	0.03819	0.04255	0.04255	0.04255	0.03818	0.03818	0.03602	0.04028	0.04241	0.04241	0.04361	0.048	0.04579	0.04463	0.04457	0.03815	0.04251	0.03815	0.04459	0.04137	0.03815	0.03815	0.03602	0.04033	0.03817	0.03817	0.04032
Pobliquiloculata_IIb_Y1448_29_AB636867	0.03736	0.03076	0.03294	0.03294	0.03513	0.03516	0.03516	0.03516	0.03293	0.03292	0.03989	0.03333	0.03764	0.03765	0.03765	0.04414	0.0398	0.03981	0.03765	0.03765	0.03766	0.04228	0.04034	0.0447	0.0447	0.0447	0.04033	0.04033	0.03817	0.04243	0.04456	0.04456	0.04576	0.05015	0.04794	0.04678	0.04672	0.0403	0.04466	0.0403	0.04674	0.04352	0.0403	0.0403	0.03817	0.04248	0.04032	0.04032	0.04247
Pobliquiloculata_IIb_GYA680_34_AB636877	0.03521	0.02861	0.03079	0.03079	0.03298	0.03301	0.03301	0.03301	0.03078	0.03077	0.03774	0.03118	0.03549	0.0355	0.0355	0.04199	0.03765	0.03766	0.0355	0.0355	0.03551	0.04013	0.03819	0.04255	0.04255	0.04255	0.03818	0.03818	0.03602	0.04028	0.04241	0.04241	0.04361	0.048	0.04579	0.04463	0.04457	0.03815	0.04251	0.03815	0.04459	0.04137	0.03815	0.03815	0.03602	0.04033	0.03817	0.03817	0.04032
Pobliquiloculata_IIb_GYA680_36_AB636876	0.03736	0.03076	0.03294	0.03294	0.03513	0.03516	0.03516	0.03516	0.03293	0.03292	0.03989	0.03333	0.03764	0.03765	0.03765	0.04414	0.0398	0.03981	0.03765	0.03765	0.03766	0.04228	0.04034	0.0447	0.0447	0.0447	0.04033	0.04033	0.03817	0.04243	0.04456	0.04456	0.04576	0.05015	0.04794	0.04678	0.04672	0.0403	0.04466	0.0403	0.04674	0.04352	0.0403	0.0403	0.03817	0.04248	0.04032	0.04032	0.04247
Pobliquiloculata_IIb_Y1441_76_AB636714	0.03521	0.02861	0.03079	0.03079	0.03298	0.03301	0.03301	0.03301	0.03078	0.03077	0.03774	0.03118	0.03549	0.0355	0.0355	0.04199	0.03765	0.03766	0.0355	0.0355	0.03551	0.04013	0.03819	0.04255	0.04255	0.04255	0.03818	0.03818	0.03602	0.04028	0.04241	0.04241	0.04361	0.048	0.04579	0.04463	0.04457	0.03815	0.04251	0.03815	0.04459	0.04137	0.03815	0.03815	0.03602	0.04033	0.03817	0.03817	0.04032
Pobliquiloculata_IIb_Y1224_66_AB636838	0.03952	0.03292	0.0351	0.0351	0.03729	0.03732	0.03732	0.03732	0.03509	0.03508	0.04205	0.03549	0.0398	0.03981	0.03981	0.0463	0.04196	0.04197	0.03981	0.03981	0.03982	0.04444	0.0425	0.04686	0.04686	0.04686	0.04249	0.04249	0.04033	0.04459	0.04672	0.04672	0.04792	0.05231	0.0501	0.04894	0.04888	0.04246	0.04682	0.04246	0.0489	0.04568	0.04246	0.04246	0.04033	0.04464	0.04248	0.04248	0.04463
Pobliquiloculata_U_Ama11_1_AB636918	0.03736	0.03076	0.03294	0.03294	0.03513	0.03516	0.03516	0.03516	0.03293	0.03292	0.03989	0.03333	0.03764	0.03765	0.03765	0.04414	0.0398	0.03981	0.03765	0.03765	0.03766	0.04228	0.04034	0.0447	0.0447	0.0447	0.04033	0.04033	0.03817	0.04243	0.04456	0.04456	0.04576	0.05015	0.04794	0.04678	0.04672	0.0403	0.04466	0.0403	0.04674	0.04352	0.0403	0.0403	0.03817	0.04248	0.04032	0.04032	0.04247
Pobliquiloculata_IIb_Ama20_1_AB636909	0.03521	0.02861	0.03079	0.03079	0.03298	0.03301	0.03301	0.03301	0.03078	0.03077	0.03774	0.03118	0.03549	0.0355	0.0355	0.04199	0.03765	0.03766	0.0355	0.0355	0.03551	0.04013	0.03819	0.04255	0.04255	0.04255	0.03818	0.03818	0.03602	0.04028	0.04241	0.04241	0.04361	0.048	0.04579	0.04463	0.04457	0.03815	0.04251	0.03815	0.04459	0.04137	0.03815	0.03815	0.03602	0.04033	0.03817	0.03817	0.04032
Pobliquiloculata_IIb_Y1446_35_AB636874	0.04606	0.03946	0.04164	0.04164	0.04383	0.04386	0.04386	0.04386	0.04163	0.04162	0.04859	0.04203	0.04634	0.04635	0.04635	0.05284	0.0485	0.04851	0.04635	0.04635	0.04636	0.05098	0.04904	0.0534	0.0534	0.0534	0.04903	0.04903	0.04687	0.05113	0.05326	0.05326	0.05446	0.05885	0.05664	0.05548	0.05542	0.049	0.05336	0.049	0.05544	0.05222	0.049	0.049	0.04687	0.05118	0.04902	0.04902	0.05117
Pobliquiloculata_IIb_Y1482_87_AB636844	0.03747	0.03087	0.03305	0.03305	0.03524	0.03527	0.03527	0.03527	0.03304	0.03303	0.04	0.03344	0.03775	0.03776	0.03776	0.04425	0.03991	0.03992	0.03776	0.03776	0.03777	0.04239	0.04045	0.04481	0.04481	0.04481	0.04044	0.04044	0.03828	0.04254	0.04467	0.04467	0.04587	0.05026	0.04805	0.04689	0.04683	0.04041	0.04477	0.04041	0.04685	0.04363	0.04041	0.04041	0.03828	0.04259	0.04043	0.04043	0.04258
Pobliquiloculata_IIb_GYA680_39_AB636725	0.04429	0.03769	0.03987	0.03987	0.04206	0.04209	0.04209	0.04209	0.03986	0.03985	0.04682	0.04026	0.04457	0.04458	0.04458	0.05107	0.04673	0.04674	0.04458	0.04458	0.04459	0.04921	0.04727	0.05163	0.05163	0.05163	0.04726	0.04726	0.0451	0.04936	0.05149	0.05149	0.05269	0.05708	0.05487	0.05371	0.05365	0.04723	0.05159	0.04723	0.05367	0.05045	0.04723	0.04723	0.0451	0.04941	0.04725	0.04725	0.0494
Pobliquiloculata_IIb_Y1441_75_AB636841	0.03736	0.03076	0.03294	0.03294	0.03513	0.03516	0.03516	0.03516	0.03293	0.03292	0.03989	0.03333	0.03764	0.03765	0.03765	0.04414	0.0398	0.03981	0.03765	0.03765	0.03766	0.04228	0.04034	0.0447	0.0447	0.0447	0.04033	0.04033	0.03817	0.04243	0.04456	0.04456	0.04576	0.05015	0.04794	0.04678	0.04672	0.0403	0.04466	0.0403	0.04674	0.04352	0.0403	0.0403	0.03817	0.04248	0.04032	0.04032	0.04247
Pobliquiloculata_U_Ama27_2_AB636914	0.03521	0.02861	0.03079	0.03079	0.03298	0.03301	0.03301	0.03301	0.03078	0.03077	0.03774	0.03118	0.03549	0.0355	0.0355	0.04199	0.03765	0.03766	0.0355	0.0355	0.03551	0.04013	0.03819	0.04255	0.04255	0.04255	0.03818	0.03818	0.03602	0.04028	0.04241	0.04241	0.04361	0.048	0.04579	0.04463	0.04457	0.03815	0.04251	0.03815	0.04459	0.04137	0.03815	0.03815	0.03602	0.04033	0.03817	0.03817	0.04032
Pobliquiloculata_IIb_GYB650_26_AB636720	0.03613	0.02953	0.03171	0.03171	0.0339	0.03393	0.03393	0.03393	0.0317	0.03169	0.03866	0.0321	0.03641	0.03642	0.03642	0.04291	0.03857	0.03858	0.03642	0.03642	0.03643	0.04105	0.03911	0.04347	0.04347	0.04347	0.0391	0.0391	0.03694	0.0412	0.04333	0.04333	0.04453	0.04892	0.04671	0.04555	0.04549	0.03907	0.04343	0.03907	0.04551	0.04229	0.03907	0.03907	0.03694	0.04125	0.03909	0.03909	0.04124
Pobliquiloculata_U_Ama15_1_AB636922	0.04043	0.03383	0.03601	0.03601	0.0382	0.03823	0.03823	0.03823	0.036	0.03599	0.04296	0.0364	0.04071	0.04072	0.04072	0.04721	0.04287	0.04288	0.04072	0.04072	0.04073	0.04535	0.04341	0.04777	0.04777	0.04777	0.0434	0.0434	0.04124	0.0455	0.04763	0.04763	0.04883	0.05322	0.05101	0.04985	0.04979	0.04337	0.04773	0.04337	0.04981	0.04659	0.04337	0.04337	0.04124	0.04555	0.04339	0.04339	0.04554
Pobliquiloculata_IIb_Ama26_4_AB636912	0.03613	0.02953	0.03171	0.03171	0.0339	0.03393	0.03393	0.03393	0.0317	0.03169	0.03866	0.0321	0.03641	0.03642	0.03642	0.04291	0.03857	0.03858	0.03642	0.03642	0.03643	0.04105	0.03911	0.04347	0.04347	0.04347	0.0391	0.0391	0.03694	0.0412	0.04333	0.04333	0.04453	0.04892	0.04671	0.04555	0.04549	0.03907	0.04343	0.03907	0.04551	0.04229	0.03907	0.03907	0.03694	0.04125	0.03909	0.03909	0.04124
Pobliquiloculata_IIb_OKI1_1_AB263439	0.03613	0.02953	0.03171	0.03171	0.0339	0.03393	0.03393	0.03393	0.0317	0.03169	0.03866	0.0321	0.03641	0.03642	0.03642	0.04291	0.03857	0.03858	0.03642	0.03642	0.03643	0.04105	0.03911	0.04347	0.04347	0.04347	0.0391	0.0391	0.03694	0.0412	0.04333	0.04333	0.04453	0.04892	0.04671	0.04555	0.04549	0.03907	0.04343	0.03907	0.04551	0.04229	0.03907	0.03907	0.03694	0.04125	0.03909	0.03909	0.04124
Pobliquiloculata_IIb_GYB587_1_AB636717	0.04044	0.03384	0.03602	0.03602	0.03821	0.03824	0.03824	0.03824	0.03601	0.036	0.04297	0.03641	0.04072	0.04073	0.04073	0.04722	0.04288	0.04289	0.04073	0.04073	0.04074	0.04536	0.04342	0.04778	0.04778	0.04778	0.04341	0.04341	0.04125	0.04551	0.04764	0.04764	0.04884	0.05323	0.05102	0.04986	0.0498	0.04338	0.04774	0.04338	0.04982	0.0466	0.04338	0.04338	0.04125	0.04556	0.0434	0.0434	0.04555
Pobliquiloculata_IIb_GYA547_19_AB636718	0.03613	0.02953	0.03171	0.03171	0.0339	0.03393	0.03393	0.03393	0.0317	0.03169	0.03866	0.0321	0.03641	0.03642	0.03642	0.04291	0.03857	0.03858	0.03642	0.03642	0.03643	0.04105	0.03911	0.04347	0.04347	0.04347	0.0391	0.0391	0.03694	0.0412	0.04333	0.04333	0.04453	0.04892	0.04671	0.04555	0.04549	0.03907	0.04343	0.03907	0.04551	0.04229	0.03907	0.03907	0.03694	0.04125	0.03909	0.03909	0.04124
Pobliquiloculata_IIb_GYA547_59_AB636854	0.04043	0.03383	0.03601	0.03601	0.0382	0.03823	0.03823	0.03823	0.036	0.03599	0.04296	0.0364	0.04071	0.04072	0.04072	0.04721	0.04287	0.04288	0.04072	0.04072	0.04073	0.04535	0.04341	0.04777	0.04777	0.04777	0.0434	0.0434	0.04124	0.0455	0.04763	0.04763	0.04883	0.05322	0.05101	0.04985	0.04979	0.04337	0.04773	0.04337	0.04981	0.04659	0.04337	0.04337	0.04124	0.04555	0.04339	0.04339	0.04554
Pobliquiloculata_IIb_GYB659_17_AB636857	0.04262	0.03602	0.0382	0.0382	0.04039	0.04042	0.04042	0.04042	0.03819	0.03818	0.04515	0.03859	0.0429	0.04291	0.04291	0.0494	0.04506	0.04507	0.04291	0.04291	0.04292	0.04754	0.0456	0.04996	0.04996	0.04996	0.04559	0.04559	0.04343	0.04769	0.04982	0.04982	0.05102	0.05541	0.0532	0.05204	0.05198	0.04556	0.04992	0.04556	0.052	0.04878	0.04556	0.04556	0.04343	0.04774	0.04558	0.04558	0.04773
Pobliquiloculata_U_Ama14_1_AB636920	0.03828	0.03168	0.03386	0.03386	0.03605	0.03608	0.03608	0.03608	0.03385	0.03384	0.04081	0.03425	0.03856	0.03857	0.03857	0.04506	0.04072	0.04073	0.03857	0.03857	0.03858	0.0432	0.04126	0.04562	0.04562	0.04562	0.04125	0.04125	0.03909	0.04335	0.04548	0.04548	0.04668	0.05107	0.04886	0.0477	0.04764	0.04122	0.04558	0.04122	0.04766	0.04444	0.04122	0.04122	0.03909	0.0434	0.04124	0.04124	0.04339
Pobliquiloculata_U_OKI3_1_AB263441	0.03613	0.02953	0.03171	0.03171	0.0339	0.03393	0.03393	0.03393	0.0317	0.03169	0.03866	0.0321	0.03641	0.03642	0.03642	0.04291	0.03857	0.03858	0.03642	0.03642	0.03643	0.04105	0.03911	0.04347	0.04347	0.04347	0.0391	0.0391	0.03694	0.0412	0.04333	0.04333	0.04453	0.04892	0.04671	0.04555	0.04549	0.03907	0.04343	0.03907	0.04551	0.04229	0.03907	0.03907	0.03694	0.04125	0.03909	0.03909	0.04124
Pobliquiloculata_IIb_GYB587_2_AB636849	0.04262	0.03602	0.0382	0.0382	0.04039	0.04042	0.04042	0.04042	0.03819	0.03818	0.04515	0.03859	0.0429	0.04291	0.04291	0.0494	0.04506	0.04507	0.04291	0.04291	0.04292	0.04754	0.0456	0.04996	0.04996	0.04996	0.04559	0.04559	0.04343	0.04769	0.04982	0.04982	0.05102	0.05541	0.0532	0.05204	0.05198	0.04556	0.04992	0.04556	0.052	0.04878	0.04556	0.04556	0.04343	0.04774	0.04558	0.04558	0.04773
Pobliquiloculata_IIb_GYA280_18_AB636885	0.03828	0.03168	0.03386	0.03386	0.03605	0.03608	0.03608	0.03608	0.03385	0.03384	0.04081	0.03425	0.03856	0.03857	0.03857	0.04506	0.04072	0.04073	0.03857	0.03857	0.03858	0.0432	0.04126	0.04562	0.04562	0.04562	0.04125	0.04125	0.03909	0.04335	0.04548	0.04548	0.04668	0.05107	0.04886	0.0477	0.04764	0.04122	0.04558	0.04122	0.04766	0.04444	0.04122	0.04122	0.03909	0.0434	0.04124	0.04124	0.04339
Pobliquiloculata_IIb_GYA280_20_AB636884	0.03828	0.03168	0.03386	0.03386	0.03605	0.03608	0.03608	0.03608	0.03385	0.03384	0.04081	0.03425	0.03856	0.03857	0.03857	0.04506	0.04072	0.04073	0.03857	0.03857	0.03858	0.0432	0.04126	0.04562	0.04562	0.04562	0.04125	0.04125	0.03909	0.04335	0.04548	0.04548	0.04668	0.05107	0.04886	0.0477	0.04764	0.04122	0.04558	0.04122	0.04766	0.04444	0.04122	0.04122	0.03909	0.0434	0.04124	0.04124	0.04339
Pobliquiloculata_IIb_OKI3_2_AB468842	0.03828	0.03168	0.03386	0.03386	0.03605	0.03608	0.03608	0.03608	0.03385	0.03384	0.04081	0.03425	0.03856	0.03857	0.03857	0.04506	0.04072	0.04073	0.03857	0.03857	0.03858	0.0432	0.04126	0.04562	0.04562	0.04562	0.04125	0.04125	0.03909	0.04335	0.04548	0.04548	0.04668	0.05107	0.04886	0.0477	0.04764	0.04122	0.04558	0.04122	0.04766	0.04444	0.04122	0.04122	0.03909	0.0434	0.04124	0.04124	0.04339
Pobliquiloculata_U_OKI2_1_AB263440	0.03828	0.03168	0.03386	0.03386	0.03605	0.03608	0.03608	0.03608	0.03385	0.03384	0.04081	0.03425	0.03856	0.03857	0.03857	0.04506	0.04072	0.04073	0.03857	0.03857	0.03858	0.0432	0.04126	0.04562	0.04562	0.04562	0.04125	0.04125	0.03909	0.04335	0.04548	0.04548	0.04668	0.05107	0.04886	0.0477	0.04764	0.04122	0.04558	0.04122	0.04766	0.04444	0.04122	0.04122	0.03909	0.0434	0.04124	0.04124	0.04339
Pobliquiloculata_IIb_225066_2_DQ407271	0.03613	0.02953	0.03171	0.03171	0.0339	0.03393	0.03393	0.03393	0.0317	0.03169	0.03866	0.0321	0.03641	0.03642	0.03642	0.04291	0.03857	0.03858	0.03642	0.03642	0.03643	0.04105	0.03911	0.04347	0.04347	0.04347	0.0391	0.0391	0.03694	0.0412	0.04333	0.04333	0.04453	0.04892	0.04671	0.04555	0.04549	0.03907	0.04343	0.03907	0.04551	0.04229	0.03907	0.03907	0.03694	0.04125	0.03909	0.03909	0.04124
Pobliquiloculata_U_Ama27_1_AB636913	0.03828	0.03168	0.03386	0.03386	0.03605	0.03608	0.03608	0.03608	0.03385	0.03384	0.04081	0.03425	0.03856	0.03857	0.03857	0.04506	0.04072	0.04073	0.03857	0.03857	0.03858	0.0432	0.04126	0.04562	0.04562	0.04562	0.04125	0.04125	0.03909	0.04335	0.04548	0.04548	0.04668	0.05107	0.04886	0.0477	0.04764	0.04122	0.04558	0.04122	0.04766	0.04444	0.04122	0.04122	0.03909	0.0434	0.04124	0.04124	0.04339
Pobliquiloculata_IIb_Y1441_77_AB636842	0.03613	0.02953	0.03171	0.03171	0.0339	0.03393	0.03393	0.03393	0.0317	0.03169	0.03866	0.0321	0.03641	0.03642	0.03642	0.04291	0.03857	0.03858	0.03642	0.03642	0.03643	0.04105	0.03911	0.04347	0.04347	0.04347	0.0391	0.0391	0.03694	0.0412	0.04333	0.04333	0.04453	0.04892	0.04671	0.04555	0.04549	0.03907	0.04343	0.03907	0.04551	0.04229	0.03907	0.03907	0.03694	0.04125	0.03909	0.03909	0.04124
Pobliquiloculata_IIb_Y1446_33_AB636873	0.04043	0.03383	0.03601	0.03601	0.0382	0.03823	0.03823	0.03823	0.036	0.03599	0.04296	0.0364	0.04071	0.04072	0.04072	0.04721	0.04287	0.04288	0.04072	0.04072	0.04073	0.04535	0.04341	0.04777	0.04777	0.04777	0.0434	0.0434	0.04124	0.0455	0.04763	0.04763	0.04883	0.05322	0.05101	0.04985	0.04979	0.04337	0.04773	0.04337	0.04981	0.04659	0.04337	0.04337	0.04124	0.04555	0.04339	0.04339	0.04554
Pobliquiloculata_IIb_Y1484_103_AB636846	0.03613	0.02953	0.03171	0.03171	0.0339	0.03393	0.03393	0.03393	0.0317	0.03169	0.03866	0.0321	0.03641	0.03642	0.03642	0.04291	0.03857	0.03858	0.03642	0.03642	0.03643	0.04105	0.03911	0.04347	0.04347	0.04347	0.0391	0.0391	0.03694	0.0412	0.04333	0.04333	0.04453	0.04892	0.04671	0.04555	0.04549	0.03907	0.04343	0.03907	0.04551	0.04229	0.03907	0.03907	0.03694	0.04125	0.03909	0.03909	0.04124
Pobliquiloculata_IIb_GYA547_58_AB636855	0.04043	0.03383	0.03601	0.03601	0.0382	0.03823	0.03823	0.03823	0.036	0.03599	0.04296	0.0364	0.04071	0.04072	0.04072	0.04721	0.04287	0.04288	0.04072	0.04072	0.04073	0.04535	0.04341	0.04777	0.04777	0.04777	0.0434	0.0434	0.04124	0.0455	0.04763	0.04763	0.04883	0.05322	0.05101	0.04985	0.04979	0.04337	0.04773	0.04337	0.04981	0.04659	0.04337	0.04337	0.04124	0.04555	0.04339	0.04339	0.04554
Pobliquiloculata_IIb_GYB587_34_AB636847	0.04045	0.03385	0.03603	0.03603	0.03822	0.03825	0.03825	0.03825	0.03602	0.03601	0.04298	0.03642	0.04073	0.04074	0.04074	0.04723	0.04289	0.0429	0.04074	0.04074	0.04075	0.04537	0.04343	0.04779	0.04779	0.04779	0.04342	0.04342	0.04126	0.04552	0.04765	0.04765	0.04885	0.05324	0.05103	0.04987	0.04981	0.04339	0.04775	0.04339	0.04983	0.04661	0.04339	0.04339	0.04126	0.04557	0.04341	0.04341	0.04556
Pobliquiloculata_IIb_GYB587_33_AB636850	0.04045	0.03385	0.03603	0.03603	0.03822	0.03825	0.03825	0.03825	0.03602	0.03601	0.04298	0.03642	0.04073	0.04074	0.04074	0.04723	0.04289	0.0429	0.04074	0.04074	0.04075	0.04537	0.04343	0.04779	0.04779	0.04779	0.04342	0.04342	0.04126	0.04552	0.04765	0.04765	0.04885	0.05324	0.05103	0.04987	0.04981	0.04339	0.04775	0.04339	0.04983	0.04661	0.04339	0.04339	0.04126	0.04557	0.04341	0.04341	0.04556
Pobliquiloculata_IIb_GYB587_35_AB636848	0.04045	0.03385	0.03603	0.03603	0.03822	0.03825	0.03825	0.03825	0.03602	0.03601	0.04298	0.03642	0.04073	0.04074	0.04074	0.04723	0.04289	0.0429	0.04074	0.04074	0.04075	0.04537	0.04343	0.04779	0.04779	0.04779	0.04342	0.04342	0.04126	0.04552	0.04765	0.04765	0.04885	0.05324	0.05103	0.04987	0.04981	0.04339	0.04775	0.04339	0.04983	0.04661	0.04339	0.04339	0.04126	0.04557	0.04341	0.04341	0.04556
Pobliquiloculata_IIb_GYA549_69_AB636880	0.03613	0.02953	0.03171	0.03171	0.0339	0.03393	0.03393	0.03393	0.0317	0.03169	0.03866	0.0321	0.03641	0.03642	0.03642	0.04291	0.03857	0.03858	0.03642	0.03642	0.03643	0.04105	0.03911	0.04347	0.04347	0.04347	0.0391	0.0391	0.03694	0.0412	0.04333	0.04333	0.04453	0.04892	0.04671	0.04555	0.04549	0.03907	0.04343	0.03907	0.04551	0.04229	0.03907	0.03907	0.03694	0.04125	0.03909	0.03909	0.04124
Pobliquiloculata_IIb_Ama26_5_AB636740	0.03613	0.02953	0.03171	0.03171	0.0339	0.03393	0.03393	0.03393	0.0317	0.03169	0.03866	0.0321	0.03641	0.03642	0.03642	0.04291	0.03857	0.03858	0.03642	0.03642	0.03643	0.04105	0.03911	0.04347	0.04347	0.04347	0.0391	0.0391	0.03694	0.0412	0.04333	0.04333	0.04453	0.04892	0.04671	0.04555	0.04549	0.03907	0.04343	0.03907	0.04551	0.04229	0.03907	0.03907	0.03694	0.04125	0.03909	0.03909	0.04124
Pobliquiloculata_IIb_Ama10_2_AB636743	0.03613	0.02953	0.03171	0.03171	0.0339	0.03393	0.03393	0.03393	0.0317	0.03169	0.03866	0.0321	0.03641	0.03642	0.03642	0.04291	0.03857	0.03858	0.03642	0.03642	0.03643	0.04105	0.03911	0.04347	0.04347	0.04347	0.0391	0.0391	0.03694	0.0412	0.04333	0.04333	0.04453	0.04892	0.04671	0.04555	0.04549	0.03907	0.04343	0.03907	0.04551	0.04229	0.03907	0.03907	0.03694	0.04125	0.03909	0.03909	0.04124
Pobliquiloculata_IIb_Ama17_1_AB636745	0.03613	0.02953	0.03171	0.03171	0.0339	0.03393	0.03393	0.03393	0.0317	0.03169	0.03866	0.0321	0.03641	0.03642	0.03642	0.04291	0.03857	0.03858	0.03642	0.03642	0.03643	0.04105	0.03911	0.04347	0.04347	0.04347	0.0391	0.0391	0.03694	0.0412	0.04333	0.04333	0.04453	0.04892	0.04671	0.04555	0.04549	0.03907	0.04343	0.03907	0.04551	0.04229	0.03907	0.03907	0.03694	0.04125	0.03909	0.03909	0.04124
Pobliquiloculata_IIb_GYB650_29_AB636862	0.03613	0.02953	0.03171	0.03171	0.0339	0.03393	0.03393	0.03393	0.0317	0.03169	0.03866	0.0321	0.03641	0.03642	0.03642	0.04291	0.03857	0.03858	0.03642	0.03642	0.03643	0.04105	0.03911	0.04347	0.04347	0.04347	0.0391	0.0391	0.03694	0.0412	0.04333	0.04333	0.04453	0.04892	0.04671	0.04555	0.04549	0.03907	0.04343	0.03907	0.04551	0.04229	0.03907	0.03907	0.03694	0.04125	0.03909	0.03909	0.04124
Pobliquiloculata_IIb_GYB659_18_AB636719	0.03828	0.03168	0.03386	0.03386	0.03605	0.03608	0.03608	0.03608	0.03385	0.03384	0.04081	0.03425	0.03856	0.03857	0.03857	0.04506	0.04072	0.04073	0.03857	0.03857	0.03858	0.0432	0.04126	0.04562	0.04562	0.04562	0.04125	0.04125	0.03909	0.04335	0.04548	0.04548	0.04668	0.05107	0.04886	0.0477	0.04764	0.04122	0.04558	0.04122	0.04766	0.04444	0.04122	0.04122	0.03909	0.0434	0.04124	0.04124	0.04339
Pobliquiloculata_U_Ama15_2_AB636923	0.03828	0.03168	0.03386	0.03386	0.03605	0.03608	0.03608	0.03608	0.03385	0.03384	0.04081	0.03425	0.03856	0.03857	0.03857	0.04506	0.04072	0.04073	0.03857	0.03857	0.03858	0.0432	0.04126	0.04562	0.04562	0.04562	0.04125	0.04125	0.03909	0.04335	0.04548	0.04548	0.04668	0.05107	0.04886	0.0477	0.04764	0.04122	0.04558	0.04122	0.04766	0.04444	0.04122	0.04122	0.03909	0.0434	0.04124	0.04124	0.04339
Pobliquiloculata_U_Ama29_2_AB636915	0.05588	0.04928	0.05146	0.05146	0.05365	0.05368	0.05368	0.05368	0.05145	0.05144	0.05841	0.05185	0.05616	0.05617	0.05617	0.06266	0.05832	0.05833	0.05617	0.05617	0.05618	0.0608	0.05886	0.06322	0.06322	0.06322	0.05885	0.05885	0.05669	0.06095	0.06308	0.06308	0.06428	0.06867	0.06646	0.0653	0.06524	0.05882	0.06318	0.05882	0.06526	0.06204	0.05882	0.05882	0.05669	0.061	0.05884	0.05884	0.06099
Pobliquiloculata_IIb_Ama31_2_AB636926	0.03827	0.03167	0.03385	0.03385	0.03604	0.03607	0.03607	0.03607	0.03384	0.03383	0.0408	0.03424	0.03855	0.03856	0.03856	0.04505	0.04071	0.04072	0.03856	0.03856	0.03857	0.04319	0.04125	0.04561	0.04561	0.04561	0.04124	0.04124	0.03908	0.04334	0.04547	0.04547	0.04667	0.05106	0.04885	0.04769	0.04763	0.04121	0.04557	0.04121	0.04765	0.04443	0.04121	0.04121	0.03908	0.04339	0.04123	0.04123	0.04338
Pobliquiloculata_IIb_GYA547_60_AB636853	0.04256	0.03596	0.03814	0.03814	0.04033	0.04036	0.04036	0.04036	0.03813	0.03812	0.04509	0.03853	0.04284	0.04285	0.04285	0.04934	0.045	0.04501	0.04285	0.04285	0.04286	0.04748	0.04554	0.0499	0.0499	0.0499	0.04553	0.04553	0.04337	0.04763	0.04976	0.04976	0.05096	0.05535	0.05314	0.05198	0.05192	0.0455	0.04986	0.0455	0.05194	0.04872	0.0455	0.0455	0.04337	0.04768	0.04552	0.04552	0.04767
Pobliquiloculata_IIb_Ama21_1_AB636737	0.03613	0.02953	0.03171	0.03171	0.0339	0.03393	0.03393	0.03393	0.0317	0.03169	0.03866	0.0321	0.03641	0.03642	0.03642	0.04291	0.03857	0.03858	0.03642	0.03642	0.03643	0.04105	0.03911	0.04347	0.04347	0.04347	0.0391	0.0391	0.03694	0.0412	0.04333	0.04333	0.04453	0.04892	0.04671	0.04555	0.04549	0.03907	0.04343	0.03907	0.04551	0.04229	0.03907	0.03907	0.03694	0.04125	0.03909	0.03909	0.04124
Pobliquiloculata_IIb_GYA549_70_AB636727	0.03613	0.02953	0.03171	0.03171	0.0339	0.03393	0.03393	0.03393	0.0317	0.03169	0.03866	0.0321	0.03641	0.03642	0.03642	0.04291	0.03857	0.03858	0.03642	0.03642	0.03643	0.04105	0.03911	0.04347	0.04347	0.04347	0.0391	0.0391	0.03694	0.0412	0.04333	0.04333	0.04453	0.04892	0.04671	0.04555	0.04549	0.03907	0.04343	0.03907	0.04551	0.04229	0.03907	0.03907	0.03694	0.04125	0.03909	0.03909	0.04124
Pobliquiloculata_IIb_GYB659_16_AB636856	0.03828	0.03168	0.03386	0.03386	0.03605	0.03608	0.03608	0.03608	0.03385	0.03384	0.04081	0.03425	0.03856	0.03857	0.03857	0.04506	0.04072	0.04073	0.03857	0.03857	0.03858	0.0432	0.04126	0.04562	0.04562	0.04562	0.04125	0.04125	0.03909	0.04335	0.04548	0.04548	0.04668	0.05107	0.04886	0.0477	0.04764	0.04122	0.04558	0.04122	0.04766	0.04444	0.04122	0.04122	0.03909	0.0434	0.04124	0.04124	0.04339
Pobliquiloculata_IIb_GYB650_27_AB636860	0.04259	0.03599	0.03817	0.03817	0.04036	0.04039	0.04039	0.04039	0.03816	0.03815	0.04512	0.03856	0.04287	0.04288	0.04288	0.04937	0.04503	0.04504	0.04288	0.04288	0.04289	0.04751	0.04557	0.04993	0.04993	0.04993	0.04556	0.04556	0.0434	0.04766	0.04979	0.04979	0.05099	0.05538	0.05317	0.05201	0.05195	0.04553	0.04989	0.04553	0.05197	0.04875	0.04553	0.04553	0.0434	0.04771	0.04555	0.04555	0.0477
Pobliquiloculata_IIb_GYB650_28_AB636861	0.03828	0.03168	0.03386	0.03386	0.03605	0.03608	0.03608	0.03608	0.03385	0.03384	0.04081	0.03425	0.03856	0.03857	0.03857	0.04506	0.04072	0.04073	0.03857	0.03857	0.03858	0.0432	0.04126	0.04562	0.04562	0.04562	0.04125	0.04125	0.03909	0.04335	0.04548	0.04548	0.04668	0.05107	0.04886	0.0477	0.04764	0.04122	0.04558	0.04122	0.04766	0.04444	0.04122	0.04122	0.03909	0.0434	0.04124	0.04124	0.04339
Pobliquiloculata_IIb_Ama52_2_AB636741	0.04044	0.03384	0.03602	0.03602	0.03821	0.03824	0.03824	0.03824	0.03601	0.036	0.04297	0.03641	0.04072	0.04073	0.04073	0.04722	0.04288	0.04289	0.04073	0.04073	0.04074	0.04536	0.04342	0.04778	0.04778	0.04778	0.04341	0.04341	0.04125	0.04551	0.04764	0.04764	0.04884	0.05323	0.05102	0.04986	0.0498	0.04338	0.04774	0.04338	0.04982	0.0466	0.04338	0.04338	0.04125	0.04556	0.0434	0.0434	0.04555
Pobliquiloculata_IIb_GYA549_68_AB636882	0.04258	0.03598	0.03816	0.03816	0.04035	0.04038	0.04038	0.04038	0.03815	0.03814	0.04511	0.03855	0.04286	0.04287	0.04287	0.04936	0.04502	0.04503	0.04287	0.04287	0.04288	0.0475	0.04556	0.04992	0.04992	0.04992	0.04555	0.04555	0.04339	0.04765	0.04978	0.04978	0.05098	0.05537	0.05316	0.052	0.05194	0.04552	0.04988	0.04552	0.05196	0.04874	0.04552	0.04552	0.04339	0.0477	0.04554	0.04554	0.04769
Pobliquiloculata_IIb_GYA280_19_AB636728	0.03613	0.02953	0.03171	0.03171	0.0339	0.03393	0.03393	0.03393	0.0317	0.03169	0.03866	0.0321	0.03641	0.03642	0.03642	0.04291	0.03857	0.03858	0.03642	0.03642	0.03643	0.04105	0.03911	0.04347	0.04347	0.04347	0.0391	0.0391	0.03694	0.0412	0.04333	0.04333	0.04453	0.04892	0.04671	0.04555	0.04549	0.03907	0.04343	0.03907	0.04551	0.04229	0.03907	0.03907	0.03694	0.04125	0.03909	0.03909	0.04124
Pobliquiloculata_IIb_Y1441_74_AB636843	0.03613	0.02953	0.03171	0.03171	0.0339	0.03393	0.03393	0.03393	0.0317	0.03169	0.03866	0.0321	0.03641	0.03642	0.03642	0.04291	0.03857	0.03858	0.03642	0.03642	0.03643	0.04105	0.03911	0.04347	0.04347	0.04347	0.0391	0.0391	0.03694	0.0412	0.04333	0.04333	0.04453	0.04892	0.04671	0.04555	0.04549	0.03907	0.04343	0.03907	0.04551	0.04229	0.03907	0.03907	0.03694	0.04125	0.03909	0.03909	0.04124
Pobliquiloculata_IIb_Y1224_68_AB636840	0.03828	0.03168	0.03386	0.03386	0.03605	0.03608	0.03608	0.03608	0.03385	0.03384	0.04081	0.03425	0.03856	0.03857	0.03857	0.04506	0.04072	0.04073	0.03857	0.03857	0.03858	0.0432	0.04126	0.04562	0.04562	0.04562	0.04125	0.04125	0.03909	0.04335	0.04548	0.04548	0.04668	0.05107	0.04886	0.0477	0.04764	0.04122	0.04558	0.04122	0.04766	0.04444	0.04122	0.04122	0.03909	0.0434	0.04124	0.04124	0.04339
Pobliquiloculata_U_OKI4_2_AB468843	0.03613	0.02953	0.03171	0.03171	0.0339	0.03393	0.03393	0.03393	0.0317	0.03169	0.03866	0.0321	0.03641	0.03642	0.03642	0.04291	0.03857	0.03858	0.03642	0.03642	0.03643	0.04105	0.03911	0.04347	0.04347	0.04347	0.0391	0.0391	0.03694	0.0412	0.04333	0.04333	0.04453	0.04892	0.04671	0.04555	0.04549	0.03907	0.04343	0.03907	0.04551	0.04229	0.03907	0.03907	0.03694	0.04125	0.03909	0.03909	0.04124
Pobliquiloculata_IIb_GYA280_21_AB636883	0.04043	0.03383	0.03601	0.03601	0.0382	0.03823	0.03823	0.03823	0.036	0.03599	0.04296	0.0364	0.04071	0.04072	0.04072	0.04721	0.04287	0.04288	0.04072	0.04072	0.04073	0.04535	0.04341	0.04777	0.04777	0.04777	0.0434	0.0434	0.04124	0.0455	0.04763	0.04763	0.04883	0.05322	0.05101	0.04985	0.04979	0.04337	0.04773	0.04337	0.04981	0.04659	0.04337	0.04337	0.04124	0.04555	0.04339	0.04339	0.04554
Pobliquiloculata_U_Ama11_2_AB636919	0.03827	0.03167	0.03385	0.03385	0.03604	0.03607	0.03607	0.03607	0.03384	0.03383	0.0408	0.03424	0.03855	0.03856	0.03856	0.04505	0.04071	0.04072	0.03856	0.03856	0.03857	0.04319	0.04125	0.04561	0.04561	0.04561	0.04124	0.04124	0.03908	0.04334	0.04547	0.04547	0.04667	0.05106	0.04885	0.04769	0.04763	0.04121	0.04557	0.04121	0.04765	0.04443	0.04121	0.04121	0.03908	0.04339	0.04123	0.04123	0.04338
Pobliquiloculata_IIb_Ama52_1_AB636916	0.05135	0.04475	0.04693	0.04693	0.04912	0.04915	0.04915	0.04915	0.04692	0.04691	0.05388	0.04732	0.05163	0.05164	0.05164	0.05813	0.05379	0.0538	0.05164	0.05164	0.05165	0.05627	0.05433	0.05869	0.05869	0.05869	0.05432	0.05432	0.05216	0.05642	0.05855	0.05855	0.05975	0.06414	0.06193	0.06077	0.06071	0.05429	0.05865	0.05429	0.06073	0.05751	0.05429	0.05429	0.05216	0.05647	0.05431	0.05431	0.05646
Pobliquiloculata_IIb_Ama25_1_AB636739	0.03827	0.03167	0.03385	0.03385	0.03604	0.03607	0.03607	0.03607	0.03384	0.03383	0.0408	0.03424	0.03855	0.03856	0.03856	0.04505	0.04071	0.04072	0.03856	0.03856	0.03857	0.04319	0.04125	0.04561	0.04561	0.04561	0.04124	0.04124	0.03908	0.04334	0.04547	0.04547	0.04667	0.05106	0.04885	0.04769	0.04763	0.04121	0.04557	0.04121	0.04765	0.04443	0.04121	0.04121	0.03908	0.04339	0.04123	0.04123	0.04338
Pobliquiloculata_IIb_Y1224_67_AB636839	0.04043	0.03383	0.03601	0.03601	0.0382	0.03823	0.03823	0.03823	0.036	0.03599	0.04296	0.0364	0.04071	0.04072	0.04072	0.04721	0.04287	0.04288	0.04072	0.04072	0.04073	0.04535	0.04341	0.04777	0.04777	0.04777	0.0434	0.0434	0.04124	0.0455	0.04763	0.04763	0.04883	0.05322	0.05101	0.04985	0.04979	0.04337	0.04773	0.04337	0.04981	0.04659	0.04337	0.04337	0.04124	0.04555	0.04339	0.04339	0.04554
Pobliquiloculata_IIb_Y1484_102_AB636716	0.03613	0.02953	0.03171	0.03171	0.0339	0.03393	0.03393	0.03393	0.0317	0.03169	0.03866	0.0321	0.03641	0.03642	0.03642	0.04291	0.03857	0.03858	0.03642	0.03642	0.03643	0.04105	0.03911	0.04347	0.04347	0.04347	0.0391	0.0391	0.03694	0.0412	0.04333	0.04333	0.04453	0.04892	0.04671	0.04555	0.04549	0.03907	0.04343	0.03907	0.04551	0.04229	0.03907	0.03907	0.03694	0.04125	0.03909	0.03909	0.04124
Pobliquiloculata_IIb_Ama17_2_AB636924	0.03613	0.02953	0.03171	0.03171	0.0339	0.03393	0.03393	0.03393	0.0317	0.03169	0.03866	0.0321	0.03641	0.03642	0.03642	0.04291	0.03857	0.03858	0.03642	0.03642	0.03643	0.04105	0.03911	0.04347	0.04347	0.04347	0.0391	0.0391	0.03694	0.0412	0.04333	0.04333	0.04453	0.04892	0.04671	0.04555	0.04549	0.03907	0.04343	0.03907	0.04551	0.04229	0.03907	0.03907	0.03694	0.04125	0.03909	0.03909	0.04124
Pobliquiloculata_IIb_GYA547_20_AB636851	0.03827	0.03167	0.03385	0.03385	0.03604	0.03607	0.03607	0.03607	0.03384	0.03383	0.0408	0.03424	0.03855	0.03856	0.03856	0.04505	0.04071	0.04072	0.03856	0.03856	0.03857	0.04319	0.04125	0.04561	0.04561	0.04561	0.04124	0.04124	0.03908	0.04334	0.04547	0.04547	0.04667	0.05106	0.04885	0.04769	0.04763	0.04121	0.04557	0.04121	0.04765	0.04443	0.04121	0.04121	0.03908	0.04339	0.04123	0.04123	0.04338
Pobliquiloculata_U_Ama14_2_AB636921	0.04051	0.03391	0.03609	0.03609	0.03828	0.03831	0.03831	0.03831	0.03608	0.03607	0.04304	0.03648	0.04079	0.0408	0.0408	0.04729	0.04295	0.04296	0.0408	0.0408	0.04081	0.04543	0.04349	0.04785	0.04785	0.04785	0.04348	0.04348	0.04132	0.04558	0.04771	0.04771	0.04891	0.0533	0.05109	0.04993	0.04987	0.04345	0.04781	0.04345	0.04989	0.04667	0.04345	0.04345	0.04132	0.04563	0.04347	0.04347	0.04562
Pobliquiloculata_IIb_Ama31_1_AB636747	0.03613	0.02953	0.03171	0.03171	0.0339	0.03393	0.03393	0.03393	0.0317	0.03169	0.03866	0.0321	0.03641	0.03642	0.03642	0.04291	0.03857	0.03858	0.03642	0.03642	0.03643	0.04105	0.03911	0.04347	0.04347	0.04347	0.0391	0.0391	0.03694	0.0412	0.04333	0.04333	0.04453	0.04892	0.04671	0.04555	0.04549	0.03907	0.04343	0.03907	0.04551	0.04229	0.03907	0.03907	0.03694	0.04125	0.03909	0.03909	0.04124
Pobliquiloculata_IIb_GYA549_71_AB636881	0.03828	0.03168	0.03386	0.03386	0.03605	0.03608	0.03608	0.03608	0.03385	0.03384	0.04081	0.03425	0.03856	0.03857	0.03857	0.04506	0.04072	0.04073	0.03857	0.03857	0.03858	0.0432	0.04126	0.04562	0.04562	0.04562	0.04125	0.04125	0.03909	0.04335	0.04548	0.04548	0.04668	0.05107	0.04886	0.0477	0.04764	0.04122	0.04558	0.04122	0.04766	0.04444	0.04122	0.04122	0.03909	0.0434	0.04124	0.04124	0.04339
Pobliquiloculata_U_OKI1_2_AB468840	0.03613	0.02953	0.03171	0.03171	0.0339	0.03393	0.03393	0.03393	0.0317	0.03169	0.03866	0.0321	0.03641	0.03642	0.03642	0.04291	0.03857	0.03858	0.03642	0.03642	0.03643	0.04105	0.03911	0.04347	0.04347	0.04347	0.0391	0.0391	0.03694	0.0412	0.04333	0.04333	0.04453	0.04892	0.04671	0.04555	0.04549	0.03907	0.04343	0.03907	0.04551	0.04229	0.03907	0.03907	0.03694	0.04125	0.03909	0.03909	0.04124
Pobliquiloculata_U_OKI2_2_AB468841	0.03613	0.02953	0.03171	0.03171	0.0339	0.03393	0.03393	0.03393	0.0317	0.03169	0.03866	0.0321	0.03641	0.03642	0.03642	0.04291	0.03857	0.03858	0.03642	0.03642	0.03643	0.04105	0.03911	0.04347	0.04347	0.04347	0.0391	0.0391	0.03694	0.0412	0.04333	0.04333	0.04453	0.04892	0.04671	0.04555	0.04549	0.03907	0.04343	0.03907	0.04551	0.04229	0.03907	0.03907	0.03694	0.04125	0.03909	0.03909	0.04124
Pobliquiloculata_IIb_Y1224_65_AB636713	0.03613	0.02953	0.03171	0.03171	0.0339	0.03393	0.03393	0.03393	0.0317	0.03169	0.03866	0.0321	0.03641	0.03642	0.03642	0.04291	0.03857	0.03858	0.03642	0.03642	0.03643	0.04105	0.03911	0.04347	0.04347	0.04347	0.0391	0.0391	0.03694	0.0412	0.04333	0.04333	0.04453	0.04892	0.04671	0.04555	0.04549	0.03907	0.04343	0.03907	0.04551	0.04229	0.03907	0.03907	0.03694	0.04125	0.03909	0.03909	0.04124
Pobliquiloculata_IIb_GYA478_93_AB636726	0.03613	0.02953	0.03171	0.03171	0.0339	0.03393	0.03393	0.03393	0.0317	0.03169	0.03866	0.0321	0.03641	0.03642	0.03642	0.04291	0.03857	0.03858	0.03642	0.03642	0.03643	0.04105	0.03911	0.04347	0.04347	0.04347	0.0391	0.0391	0.03694	0.0412	0.04333	0.04333	0.04453	0.04892	0.04671	0.04555	0.04549	0.03907	0.04343	0.03907	0.04551	0.04229	0.03907	0.03907	0.03694	0.04125	0.03909	0.03909	0.04124
Pobliquiloculata_IIb_Ama25_2_AB636911	0.04044	0.03384	0.03602	0.03602	0.03821	0.03824	0.03824	0.03824	0.03601	0.036	0.04297	0.03641	0.04072	0.04073	0.04073	0.04722	0.04288	0.04289	0.04073	0.04073	0.04074	0.04536	0.04342	0.04778	0.04778	0.04778	0.04341	0.04341	0.04125	0.04551	0.04764	0.04764	0.04884	0.05323	0.05102	0.04986	0.0498	0.04338	0.04774	0.04338	0.04982	0.0466	0.04338	0.04338	0.04125	0.04556	0.0434	0.0434	0.04555
Pobliquiloculata_IIb_GYA547_61_AB636852	0.04042	0.03382	0.036	0.036	0.03819	0.03822	0.03822	0.03822	0.03599	0.03598	0.04295	0.03639	0.0407	0.04071	0.04071	0.0472	0.04286	0.04287	0.04071	0.04071	0.04072	0.04534	0.0434	0.04776	0.04776	0.04776	0.04339	0.04339	0.04123	0.04549	0.04762	0.04762	0.04882	0.05321	0.051	0.04984	0.04978	0.04336	0.04772	0.04336	0.0498	0.04658	0.04336	0.04336	0.04123	0.04554	0.04338	0.04338	0.04553
Pobliquiloculata_IIb_GYA478_94_AB636879	0.04142	0.03482	0.037	0.037	0.03919	0.03922	0.03922	0.03922	0.03699	0.03698	0.04395	0.03739	0.0417	0.04171	0.04171	0.0482	0.04386	0.04387	0.04171	0.04171	0.04172	0.04634	0.0444	0.04876	0.04876	0.04876	0.04439	0.04439	0.04223	0.04649	0.04862	0.04862	0.04982	0.05421	0.052	0.05084	0.05078	0.04436	0.04872	0.04436	0.0508	0.04758	0.04436	0.04436	0.04223	0.04654	0.04438	0.04438	0.04653
Pobliquiloculata_IIb_GYA478_96_AB636878	0.04356	0.03696	0.03914	0.03914	0.04133	0.04136	0.04136	0.04136	0.03913	0.03912	0.04609	0.03953	0.04384	0.04385	0.04385	0.05034	0.046	0.04601	0.04385	0.04385	0.04386	0.04848	0.04654	0.0509	0.0509	0.0509	0.04653	0.04653	0.04437	0.04863	0.05076	0.05076	0.05196	0.05635	0.05414	0.05298	0.05292	0.0465	0.05086	0.0465	0.05294	0.04972	0.0465	0.0465	0.04437	0.04868	0.04652	0.04652	0.04867
Pobliquiloculata_IIb_Y1220_62_AB636836	0.04358	0.03698	0.03916	0.03916	0.04135	0.04138	0.04138	0.04138	0.03915	0.03914	0.04611	0.03955	0.04386	0.04387	0.04387	0.05036	0.04602	0.04603	0.04387	0.04387	0.04388	0.0485	0.04656	0.05092	0.05092	0.05092	0.04655	0.04655	0.04439	0.04865	0.05078	0.05078	0.05198	0.05637	0.05416	0.053	0.05294	0.04652	0.05088	0.04652	0.05296	0.04974	0.04652	0.04652	0.04439	0.0487	0.04654	0.04654	0.04869
Pobliquiloculata_IIb_Y1220_63_AB636837	0.04358	0.03698	0.03916	0.03916	0.04135	0.04138	0.04138	0.04138	0.03915	0.03914	0.04611	0.03955	0.04386	0.04387	0.04387	0.05036	0.04602	0.04603	0.04387	0.04387	0.04388	0.0485	0.04656	0.05092	0.05092	0.05092	0.04655	0.04655	0.04439	0.04865	0.05078	0.05078	0.05198	0.05637	0.05416	0.053	0.05294	0.04652	0.05088	0.04652	0.05296	0.04974	0.04652	0.04652	0.04439	0.0487	0.04654	0.04654	0.04869
Pobliquiloculata_IIb_Y1220_60_AB636712	0.03928	0.03268	0.03486	0.03486	0.03705	0.03708	0.03708	0.03708	0.03485	0.03484	0.04181	0.03525	0.03956	0.03957	0.03957	0.04606	0.04172	0.04173	0.03957	0.03957	0.03958	0.0442	0.04226	0.04662	0.04662	0.04662	0.04225	0.04225	0.04009	0.04435	0.04648	0.04648	0.04768	0.05207	0.04986	0.0487	0.04864	0.04222	0.04658	0.04222	0.04866	0.04544	0.04222	0.04222	0.04009	0.0444	0.04224	0.04224	0.04439
Pobliquiloculata_IIb_Y1446_34_AB636872	0.0457	0.0391	0.04128	0.04128	0.04347	0.0435	0.0435	0.0435	0.04127	0.04126	0.04823	0.04167	0.04598	0.04599	0.04599	0.05248	0.04814	0.04815	0.04599	0.04599	0.046	0.05062	0.04868	0.05304	0.05304	0.05304	0.04867	0.04867	0.04651	0.05077	0.0529	0.0529	0.0541	0.05849	0.05628	0.05512	0.05506	0.04864	0.053	0.04864	0.05508	0.05186	0.04864	0.04864	0.04651	0.05082	0.04866	0.04866	0.05081
Pobliquiloculata_IIb_Y1212_67_AB636870	0.04141	0.03481	0.03699	0.03699	0.03918	0.03921	0.03921	0.03921	0.03698	0.03697	0.04394	0.03738	0.04169	0.0417	0.0417	0.04819	0.04385	0.04386	0.0417	0.0417	0.04171	0.04633	0.04439	0.04875	0.04875	0.04875	0.04438	0.04438	0.04222	0.04648	0.04861	0.04861	0.04981	0.0542	0.05199	0.05083	0.05077	0.04435	0.04871	0.04435	0.05079	0.04757	0.04435	0.04435	0.04222	0.04653	0.04437	0.04437	0.04652
Pobliquiloculata_IIb_Y1212_68_AB636723	0.04141	0.03481	0.03699	0.03699	0.03918	0.03921	0.03921	0.03921	0.03698	0.03697	0.04394	0.03738	0.04169	0.0417	0.0417	0.04819	0.04385	0.04386	0.0417	0.0417	0.04171	0.04633	0.04439	0.04875	0.04875	0.04875	0.04438	0.04438	0.04222	0.04648	0.04861	0.04861	0.04981	0.0542	0.05199	0.05083	0.05077	0.04435	0.04871	0.04435	0.05079	0.04757	0.04435	0.04435	0.04222	0.04653	0.04437	0.04437	0.04652
Pobliquiloculata_IIb_Y1446_36_AB636724	0.03928	0.03268	0.03486	0.03486	0.03705	0.03708	0.03708	0.03708	0.03485	0.03484	0.04181	0.03525	0.03956	0.03957	0.03957	0.04606	0.04172	0.04173	0.03957	0.03957	0.03958	0.0442	0.04226	0.04662	0.04662	0.04662	0.04225	0.04225	0.04009	0.04435	0.04648	0.04648	0.04768	0.05207	0.04986	0.0487	0.04864	0.04222	0.04658	0.04222	0.04866	0.04544	0.04222	0.04222	0.04009	0.0444	0.04224	0.04224	0.04439
Pobliquiloculata_IIb_Y1212_66_AB636871	0.04141	0.03481	0.03699	0.03699	0.03918	0.03921	0.03921	0.03921	0.03698	0.03697	0.04394	0.03738	0.04169	0.0417	0.0417	0.04819	0.04385	0.04386	0.0417	0.0417	0.04171	0.04633	0.04439	0.04875	0.04875	0.04875	0.04438	0.04438	0.04222	0.04648	0.04861	0.04861	0.04981	0.0542	0.05199	0.05083	0.05077	0.04435	0.04871	0.04435	0.05079	0.04757	0.04435	0.04435	0.04222	0.04653	0.04437	0.04437	0.04652
Pobliquiloculata_IIb_Y1212_65_AB636869	0.04141	0.03481	0.03699	0.03699	0.03918	0.03921	0.03921	0.03921	0.03698	0.03697	0.04394	0.03738	0.04169	0.0417	0.0417	0.04819	0.04385	0.04386	0.0417	0.0417	0.04171	0.04633	0.04439	0.04875	0.04875	0.04875	0.04438	0.04438	0.04222	0.04648	0.04861	0.04861	0.04981	0.0542	0.05199	0.05083	0.05077	0.04435	0.04871	0.04435	0.05079	0.04757	0.04435	0.04435	0.04222	0.04653	0.04437	0.04437	0.04652
Pobliquiloculata_IIa_GYA2264_14_AB636710	0.02139	0.01479	0.01697	0.01697	0.01916	0.01919	0.01919	0.01919	0.01696	0.01695	0.02392	0.01736	0.02167	0.02168	0.02168	0.02817	0.02383	0.02384	0.02168	0.02168	0.02169	0.02631	0.02437	0.02873	0.02873	0.02873	0.02436	0.02436	0.0222	0.02646	0.02859	0.02859	0.02979	0.03418	0.03197	0.03081	0.03075	0.02433	0.02869	0.02433	0.03077	0.02755	0.02433	0.02433	0.0222	0.02651	0.02435	0.02435	0.0265
Pobliquiloculata_IIa_GYA1757_32_AB636821	0.02138	0.01478	0.01696	0.01696	0.01915	0.01918	0.01918	0.01918	0.01695	0.01694	0.02391	0.01735	0.02166	0.02167	0.02167	0.02816	0.02382	0.02383	0.02167	0.02167	0.02168	0.0263	0.02436	0.02872	0.02872	0.02872	0.02435	0.02435	0.02219	0.02645	0.02858	0.02858	0.02978	0.03417	0.03196	0.0308	0.03074	0.02432	0.02868	0.02432	0.03076	0.02754	0.02432	0.02432	0.02219	0.0265	0.02434	0.02434	0.02649
Pobliquiloculata_IIa_GYA1828_35_AB636824	0.02139	0.01479	0.01697	0.01697	0.01916	0.01919	0.01919	0.01919	0.01696	0.01695	0.02392	0.01736	0.02167	0.02168	0.02168	0.02817	0.02383	0.02384	0.02168	0.02168	0.02169	0.02631	0.02437	0.02873	0.02873	0.02873	0.02436	0.02436	0.0222	0.02646	0.02859	0.02859	0.02979	0.03418	0.03197	0.03081	0.03075	0.02433	0.02869	0.02433	0.03077	0.02755	0.02433	0.02433	0.0222	0.02651	0.02435	0.02435	0.0265
Pobliquiloculata_IIa_GYA1508_12_AB636812	0.02139	0.01479	0.01697	0.01697	0.01916	0.01919	0.01919	0.01919	0.01696	0.01695	0.02392	0.01736	0.02167	0.02168	0.02168	0.02817	0.02383	0.02384	0.02168	0.02168	0.02169	0.02631	0.02437	0.02873	0.02873	0.02873	0.02436	0.02436	0.0222	0.02646	0.02859	0.02859	0.02979	0.03418	0.03197	0.03081	0.03075	0.02433	0.02869	0.02433	0.03077	0.02755	0.02433	0.02433	0.0222	0.02651	0.02435	0.02435	0.0265
Pobliquiloculata_IIa_KH316_27_AB636897	0.02357	0.01697	0.01915	0.01915	0.02134	0.02137	0.02137	0.02137	0.01914	0.01913	0.0261	0.01954	0.02385	0.02386	0.02386	0.03035	0.02601	0.02602	0.02386	0.02386	0.02387	0.02849	0.02655	0.03091	0.03091	0.03091	0.02654	0.02654	0.02438	0.02864	0.03077	0.03077	0.03197	0.03636	0.03415	0.03299	0.03293	0.02651	0.03087	0.02651	0.03295	0.02973	0.02651	0.02651	0.02438	0.02869	0.02653	0.02653	0.02868
Pobliquiloculata_IIa_KH316_26_AB636896	0.02794	0.02134	0.02352	0.02352	0.02571	0.02574	0.02574	0.02574	0.02351	0.0235	0.03047	0.02391	0.02822	0.02823	0.02823	0.03472	0.03038	0.03039	0.02823	0.02823	0.02824	0.03286	0.03092	0.03528	0.03528	0.03528	0.03091	0.03091	0.02875	0.03301	0.03514	0.03514	0.03634	0.04073	0.03852	0.03736	0.0373	0.03088	0.03524	0.03088	0.03732	0.0341	0.03088	0.03088	0.02875	0.03306	0.0309	0.0309	0.03305
Pobliquiloculata_IIa_GYA1741_90_AB636819	0.01705	0.01045	0.01263	0.01263	0.01482	0.01485	0.01485	0.01485	0.01262	0.01261	0.01958	0.01302	0.01733	0.01734	0.01734	0.02383	0.01949	0.0195	0.01734	0.01734	0.01735	0.02197	0.02003	0.02439	0.02439	0.02439	0.02002	0.02002	0.01786	0.02212	0.02425	0.02425	0.02545	0.02984	0.02763	0.02647	0.02641	0.01999	0.02435	0.01999	0.02643	0.02321	0.01999	0.01999	0.01786	0.02217	0.02001	0.02001	0.02216
Pobliquiloculata_IIa_GYA1508_14_AB636705	0.01705	0.01045	0.01263	0.01263	0.01482	0.01485	0.01485	0.01485	0.01262	0.01261	0.01958	0.01302	0.01733	0.01734	0.01734	0.02383	0.01949	0.0195	0.01734	0.01734	0.01735	0.02197	0.02003	0.02439	0.02439	0.02439	0.02002	0.02002	0.01786	0.02212	0.02425	0.02425	0.02545	0.02984	0.02763	0.02647	0.02641	0.01999	0.02435	0.01999	0.02643	0.02321	0.01999	0.01999	0.01786	0.02217	0.02001	0.02001	0.02216
Pobliquiloculata_IIa_GYA1741_18_AB636817	0.01705	0.01045	0.01263	0.01263	0.01482	0.01485	0.01485	0.01485	0.01262	0.01261	0.01958	0.01302	0.01733	0.01734	0.01734	0.02383	0.01949	0.0195	0.01734	0.01734	0.01735	0.02197	0.02003	0.02439	0.02439	0.02439	0.02002	0.02002	0.01786	0.02212	0.02425	0.02425	0.02545	0.02984	0.02763	0.02647	0.02641	0.01999	0.02435	0.01999	0.02643	0.02321	0.01999	0.01999	0.01786	0.02217	0.02001	0.02001	0.02216
Pobliquiloculata_IIa_KH316_32_AB636895	0.02142	0.01482	0.017	0.017	0.01919	0.01922	0.01922	0.01922	0.01699	0.01698	0.02395	0.01739	0.0217	0.02171	0.02171	0.0282	0.02386	0.02387	0.02171	0.02171	0.02172	0.02634	0.0244	0.02876	0.02876	0.02876	0.02439	0.02439	0.02223	0.02649	0.02862	0.02862	0.02982	0.03421	0.032	0.03084	0.03078	0.02436	0.02872	0.02436	0.0308	0.02758	0.02436	0.02436	0.02223	0.02654	0.02438	0.02438	0.02653
Pobliquiloculata_IIa_KH1623_61_AB636907	0.02137	0.01477	0.01695	0.01695	0.01914	0.01917	0.01917	0.01917	0.01694	0.01693	0.0239	0.01734	0.02165	0.02166	0.02166	0.02815	0.02381	0.02382	0.02166	0.02166	0.02167	0.02629	0.02435	0.02871	0.02871	0.02871	0.02434	0.02434	0.02218	0.02644	0.02857	0.02857	0.02977	0.03416	0.03195	0.03079	0.03073	0.02431	0.02867	0.02431	0.03075	0.02753	0.02431	0.02431	0.02218	0.02649	0.02433	0.02433	0.02648
Pobliquiloculata_IIa_GYA1741_91_AB636820	0.02138	0.01478	0.01696	0.01696	0.01915	0.01918	0.01918	0.01918	0.01695	0.01694	0.02391	0.01735	0.02166	0.02167	0.02167	0.02816	0.02382	0.02383	0.02167	0.02167	0.02168	0.0263	0.02436	0.02872	0.02872	0.02872	0.02435	0.02435	0.02219	0.02645	0.02858	0.02858	0.02978	0.03417	0.03196	0.0308	0.03074	0.02432	0.02868	0.02432	0.03076	0.02754	0.02432	0.02432	0.02219	0.0265	0.02434	0.02434	0.02649
Pobliquiloculata_IIa_GYA1741_19_AB636816	0.02138	0.01478	0.01696	0.01696	0.01915	0.01918	0.01918	0.01918	0.01695	0.01694	0.02391	0.01735	0.02166	0.02167	0.02167	0.02816	0.02382	0.02383	0.02167	0.02167	0.02168	0.0263	0.02436	0.02872	0.02872	0.02872	0.02435	0.02435	0.02219	0.02645	0.02858	0.02858	0.02978	0.03417	0.03196	0.0308	0.03074	0.02432	0.02868	0.02432	0.03076	0.02754	0.02432	0.02432	0.02219	0.0265	0.02434	0.02434	0.02649
Pobliquiloculata_IIa_KH316_28_AB636894	0.02362	0.01702	0.0192	0.0192	0.02139	0.02142	0.02142	0.02142	0.01919	0.01918	0.02615	0.01959	0.0239	0.02391	0.02391	0.0304	0.02606	0.02607	0.02391	0.02391	0.02392	0.02854	0.0266	0.03096	0.03096	0.03096	0.02659	0.02659	0.02443	0.02869	0.03082	0.03082	0.03202	0.03641	0.0342	0.03304	0.03298	0.02656	0.03092	0.02656	0.033	0.02978	0.02656	0.02656	0.02443	0.02874	0.02658	0.02658	0.02873
Pobliquiloculata_IIa_GYA2264_13_AB636831	0.02584	0.01924	0.02142	0.02142	0.02361	0.02364	0.02364	0.02364	0.02141	0.0214	0.02837	0.02181	0.02612	0.02613	0.02613	0.03262	0.02828	0.02829	0.02613	0.02613	0.02614	0.03076	0.02882	0.03318	0.03318	0.03318	0.02881	0.02881	0.02665	0.03091	0.03304	0.03304	0.03424	0.03863	0.03642	0.03526	0.0352	0.02878	0.03314	0.02878	0.03522	0.032	0.02878	0.02878	0.02665	0.03096	0.0288	0.0288	0.03095
Pobliquiloculata_IIa_GYA1741_21_AB636706	0.02359	0.01699	0.01917	0.01917	0.02136	0.02139	0.02139	0.02139	0.01916	0.01915	0.02612	0.01956	0.02387	0.02388	0.02388	0.03037	0.02603	0.02604	0.02388	0.02388	0.02389	0.02851	0.02657	0.03093	0.03093	0.03093	0.02656	0.02656	0.0244	0.02866	0.03079	0.03079	0.03199	0.03638	0.03417	0.03301	0.03295	0.02653	0.03089	0.02653	0.03297	0.02975	0.02653	0.02653	0.0244	0.02871	0.02655	0.02655	0.0287
Pobliquiloculata_IIa_GYA1508_15_AB636814	0.01921	0.01261	0.01479	0.01479	0.01698	0.01701	0.01701	0.01701	0.01478	0.01477	0.02174	0.01518	0.01949	0.0195	0.0195	0.02599	0.02165	0.02166	0.0195	0.0195	0.01951	0.02413	0.02219	0.02655	0.02655	0.02655	0.02218	0.02218	0.02002	0.02428	0.02641	0.02641	0.02761	0.032	0.02979	0.02863	0.02857	0.02215	0.02651	0.02215	0.02859	0.02537	0.02215	0.02215	0.02002	0.02433	0.02217	0.02217	0.02432
Pobliquiloculata_IIa_GYA1741_89_AB636818	0.0192	0.0126	0.01478	0.01478	0.01697	0.017	0.017	0.017	0.01477	0.01476	0.02173	0.01517	0.01948	0.01949	0.01949	0.02598	0.02164	0.02165	0.01949	0.01949	0.0195	0.02412	0.02218	0.02654	0.02654	0.02654	0.02217	0.02217	0.02001	0.02427	0.0264	0.0264	0.0276	0.03199	0.02978	0.02862	0.02856	0.02214	0.0265	0.02214	0.02858	0.02536	0.02214	0.02214	0.02001	0.02432	0.02216	0.02216	0.02431
Pobliquiloculata_IIa_GYA1741_17_AB636815	0.0192	0.0126	0.01478	0.01478	0.01697	0.017	0.017	0.017	0.01477	0.01476	0.02173	0.01517	0.01948	0.01949	0.01949	0.02598	0.02164	0.02165	0.01949	0.01949	0.0195	0.02412	0.02218	0.02654	0.02654	0.02654	0.02217	0.02217	0.02001	0.02427	0.0264	0.0264	0.0276	0.03199	0.02978	0.02862	0.02856	0.02214	0.0265	0.02214	0.02858	0.02536	0.02214	0.02214	0.02001	0.02432	0.02216	0.02216	0.02431
Pobliquiloculata_IIa_GYA2395_38_AB636703	0.01921	0.01261	0.01479	0.01479	0.01698	0.01701	0.01701	0.01701	0.01478	0.01477	0.02174	0.01518	0.01949	0.0195	0.0195	0.02599	0.02165	0.02166	0.0195	0.0195	0.01951	0.02413	0.02219	0.02655	0.02655	0.02655	0.02218	0.02218	0.02002	0.02428	0.02641	0.02641	0.02761	0.032	0.02979	0.02863	0.02857	0.02215	0.02651	0.02215	0.02859	0.02537	0.02215	0.02215	0.02002	0.02433	0.02217	0.02217	0.02432
Pobliquiloculata_IIa_GYA2125_4_AB636709	0.02137	0.01477	0.01695	0.01695	0.01914	0.01917	0.01917	0.01917	0.01694	0.01693	0.0239	0.01734	0.02165	0.02166	0.02166	0.02815	0.02381	0.02382	0.02166	0.02166	0.02167	0.02629	0.02435	0.02871	0.02871	0.02871	0.02434	0.02434	0.02218	0.02644	0.02857	0.02857	0.02977	0.03416	0.03195	0.03079	0.03073	0.02431	0.02867	0.02431	0.03075	0.02753	0.02431	0.02431	0.02218	0.02649	0.02433	0.02433	0.02648
Pobliquiloculata_IIa_GYA2125_5_AB636828	0.02137	0.01477	0.01695	0.01695	0.01914	0.01917	0.01917	0.01917	0.01694	0.01693	0.0239	0.01734	0.02165	0.02166	0.02166	0.02815	0.02381	0.02382	0.02166	0.02166	0.02167	0.02629	0.02435	0.02871	0.02871	0.02871	0.02434	0.02434	0.02218	0.02644	0.02857	0.02857	0.02977	0.03416	0.03195	0.03079	0.03073	0.02431	0.02867	0.02431	0.03075	0.02753	0.02431	0.02431	0.02218	0.02649	0.02433	0.02433	0.02648
Pobliquiloculata_IIa_GYA1757_25_AB636707	0.02138	0.01478	0.01696	0.01696	0.01915	0.01918	0.01918	0.01918	0.01695	0.01694	0.02391	0.01735	0.02166	0.02167	0.02167	0.02816	0.02382	0.02383	0.02167	0.02167	0.02168	0.0263	0.02436	0.02872	0.02872	0.02872	0.02435	0.02435	0.02219	0.02645	0.02858	0.02858	0.02978	0.03417	0.03196	0.0308	0.03074	0.02432	0.02868	0.02432	0.03076	0.02754	0.02432	0.02432	0.02219	0.0265	0.02434	0.02434	0.02649
Pobliquiloculata_IIa_KH279_6_AB636888	0.01705	0.01045	0.01263	0.01263	0.01482	0.01485	0.01485	0.01485	0.01262	0.01261	0.01958	0.01302	0.01733	0.01734	0.01734	0.02383	0.01949	0.0195	0.01734	0.01734	0.01735	0.02197	0.02003	0.02439	0.02439	0.02439	0.02002	0.02002	0.01786	0.02212	0.02425	0.02425	0.02545	0.02984	0.02763	0.02647	0.02641	0.01999	0.02435	0.01999	0.02643	0.02321	0.01999	0.01999	0.01786	0.02217	0.02001	0.02001	0.02216
Pobliquiloculata_IIa_GYA1508_13_AB636813	0.02135	0.01475	0.01693	0.01693	0.01912	0.01915	0.01915	0.01915	0.01692	0.01691	0.02388	0.01732	0.02163	0.02164	0.02164	0.02813	0.02379	0.0238	0.02164	0.02164	0.02165	0.02627	0.02433	0.02869	0.02869	0.02869	0.02432	0.02432	0.02216	0.02642	0.02855	0.02855	0.02975	0.03414	0.03193	0.03077	0.03071	0.02429	0.02865	0.02429	0.03073	0.02751	0.02429	0.02429	0.02216	0.02647	0.02431	0.02431	0.02646
Pobliquiloculata_IIa_KH316_25_AB636731	0.01705	0.01045	0.01263	0.01263	0.01482	0.01485	0.01485	0.01485	0.01262	0.01261	0.01958	0.01302	0.01733	0.01734	0.01734	0.02383	0.01949	0.0195	0.01734	0.01734	0.01735	0.02197	0.02003	0.02439	0.02439	0.02439	0.02002	0.02002	0.01786	0.02212	0.02425	0.02425	0.02545	0.02984	0.02763	0.02647	0.02641	0.01999	0.02435	0.01999	0.02643	0.02321	0.01999	0.01999	0.01786	0.02217	0.02001	0.02001	0.02216
		intra-genomic
	median	0.0088
	min	0.00213
	max	0.03283
	1Q	0.0064525
	3Q	0.0140575
[truncated: 209 more columns]

## Sheet: literature
	Pobliquiloculata_I_Y1491_93_AB636790	Pobliquiloculata_I_GYB1810_31_AB636689	Pobliquiloculata_I_Y1442_83_AB636783	Pobliquiloculata_I_GYB1810_25_AB636772	Pobliquiloculata_I_Z232_9_AB636750	Pobliquiloculata_I_GYA541_37_AB636778	Pobliquiloculata_I_GYA541_40_AB636779	Pobliquiloculata_I_Y1492_6_AB636792	Pobliquiloculata_I_Me867_5_AB636803	Pobliquiloculata_I_Z330_28_AB636760	Pobliquiloculata_I_Z511_51_AB636766	Pobliquiloculata_I_Z362_37_AB636762	Pobliquiloculata_I_Z362_41_AB636761	Pobliquiloculata_I_Z511_52_AB636767	Pobliquiloculata_I_Ama53_1_AB636742	Pobliquiloculata_I_KH1431_33_AB636904	Pobliquiloculata_I_Me1597_39_AB636798	Pobliquiloculata_I_Z329_16_AB636753	Pobliquiloculata_I_KH1431_34_AB636905	Pobliquiloculata_I_KH1431_35_AB636906	Pobliquiloculata_I_Y1489_45_AB636785	Pobliquiloculata_I_Y1489_49_AB636786	Pobliquiloculata_I_Y1489_43_AB636787	Pobliquiloculata_I_GYB648_1_AB636769	Pobliquiloculata_I_GYB648_15_AB636688	Pobliquiloculata_I_GYB648_9_AB636771	Pobliquiloculata_I_Y1491_52_AB636788	Pobliquiloculata_I_Y1489_44_AB636696	Pobliquiloculata_I_GYB1811_33_AB636690	Pobliquiloculata_I_GYB648_6_AB636770	Pobliquiloculata_I_Y1491_88_AB636789	Pobliquiloculata_I_Me867_7_AB636805	Pobliquiloculata_I_Z511_50_AB636768	Pobliquiloculata_I_KH342_1_AB636898	Pobliquiloculata_I_KH342_4_AB636732	Pobliquiloculata_I_GYB1810_29_AB636773	Pobliquiloculata_I_Me1600_45_AB636794	Pobliquiloculata_I_KH342_3_AB636900	Pobliquiloculata_I_KH342_2_AB636899	Pobliquiloculata_I_Z329_20_AB636684	Pobliquiloculata_I_Z329_22_AB636755	Pobliquiloculata_I_GYB2180_57_AB636691	Pobliquiloculata_I_KH281_15_AB636890	Pobliquiloculata_I_KH281_12_AB636730	Pobliquiloculata_I_Me867_8_AB636702	Pobliquiloculata_I_Y1211_9_AB636781	Pobliquiloculata_I_GYA2746_52_AB636777	Pobliquiloculata_I_GYA2746_41_AB636692	Pobliquiloculata_I_Y1211_7_AB636780
Pobliquiloculata_I_Y1491_93_AB636790	0	0.0066	0.00878	0.01097	0.011	0.00877	0.00876	0.01573	0.00917	0.01348	0.01349	0.01998	0.01564	0.01565	0.0135	0.01812	0.01618	0.02054	0.01617	0.01617	0.01827	0.0204	0.0204	0.0216	0.02599	0.02378	0.02262	0.02256	0.01614	0.0205	0.02258	0.01936	0.01832	0.01616	0.01831	0.01832	0.0205	0.02048	0.02048	0.02169	0.02613	0.01833	0.02709	0.0249	0.01616	0.01832	0.01832	0.01832	0.0205
Pobliquiloculata_I_GYB1810_31_AB636689	0.0066	0	0.00218	0.00437	0.0044	0.00217	0.00216	0.00913	0.00257	0.00688	0.00689	0.01338	0.00904	0.00905	0.0069	0.01152	0.00958	0.01394	0.00957	0.00957	0.01167	0.0138	0.0138	0.015	0.01939	0.01718	0.01602	0.01596	0.00954	0.0139	0.01598	0.01276	0.01172	0.00956	0.01171	0.01172	0.0139	0.01388	0.01388	0.01509	0.01953	0.01173	0.02049	0.0183	0.00956	0.01172	0.01172	0.01172	0.0139
Pobliquiloculata_I_Y1442_83_AB636783	0.00878	0.00218	0	0.00653	0.00656	0.00435	0.00434	0.01131	0.00475	0.00906	0.00907	0.01556	0.01122	0.01123	0.00908	0.0137	0.01176	0.01612	0.01175	0.01175	0.01385	0.01598	0.01598	0.01718	0.02157	0.01936	0.0182	0.01814	0.01172	0.01608	0.01816	0.01494	0.0139	0.01174	0.01389	0.0139	0.01608	0.01606	0.01606	0.01727	0.02171	0.01391	0.02267	0.02048	0.01174	0.0139	0.0139	0.0139	0.01608
Pobliquiloculata_I_GYB1810_25_AB636772	0.01097	0.00437	0.00653	0	0.00439	0.00654	0.00653	0.0135	0.00694	0.01125	0.01126	0.01775	0.01341	0.01342	0.01127	0.01589	0.01395	0.01831	0.01394	0.01394	0.01604	0.01817	0.01817	0.01937	0.02376	0.02155	0.02039	0.02033	0.01391	0.01827	0.02035	0.01713	0.01609	0.01393	0.01608	0.01609	0.01827	0.01825	0.01825	0.01946	0.0239	0.0161	0.02486	0.02267	0.01393	0.01609	0.01609	0.01609	0.01827
Pobliquiloculata_I_Z232_9_AB636750	0.011	0.0044	0.00656	0.00439	0	0.00657	0.00656	0.01353	0.00697	0.01128	0.01129	0.01778	0.01344	0.01345	0.0113	0.01592	0.01398	0.01834	0.01397	0.01397	0.01607	0.0182	0.0182	0.0194	0.02379	0.02158	0.02042	0.02036	0.01394	0.0183	0.02038	0.01716	0.01612	0.01396	0.01611	0.01612	0.0183	0.01828	0.01828	0.01949	0.02393	0.01613	0.02489	0.0227	0.01396	0.01612	0.01612	0.01612	0.0183
Pobliquiloculata_I_GYA541_37_AB636778	0.00877	0.00217	0.00435	0.00654	0.00657	0	0.00433	0.0113	0.00474	0.00905	0.00906	0.01555	0.01121	0.01122	0.00907	0.01369	0.01175	0.01611	0.01174	0.01174	0.01384	0.01597	0.01597	0.01717	0.02156	0.01935	0.01819	0.01813	0.01171	0.01607	0.01815	0.01493	0.01389	0.01173	0.01388	0.01389	0.01607	0.01605	0.01605	0.01726	0.0217	0.0139	0.02266	0.02047	0.01173	0.01389	0.01389	0.01389	0.01607
Pobliquiloculata_I_GYA541_40_AB636779	0.00876	0.00216	0.00434	0.00653	0.00656	0.00433	0	0.01129	0.00473	0.00904	0.00905	0.01554	0.0112	0.01121	0.00906	0.01368	0.01174	0.0161	0.01173	0.01173	0.01383	0.01596	0.01596	0.01716	0.02155	0.01934	0.01818	0.01812	0.0117	0.01606	0.01814	0.01492	0.01388	0.01172	0.01387	0.01388	0.01606	0.01604	0.01604	0.01725	0.02169	0.01389	0.02265	0.02046	0.01172	0.01388	0.01388	0.01388	0.01606
Pobliquiloculata_I_Y1492_6_AB636792	0.01573	0.00913	0.01131	0.0135	0.01353	0.0113	0.01129	0	0.00656	0.01087	0.01088	0.01737	0.01303	0.01304	0.01089	0.01551	0.01357	0.01793	0.01356	0.01356	0.01566	0.01779	0.01779	0.01899	0.02338	0.02117	0.02001	0.01995	0.01353	0.01789	0.01997	0.01675	0.01571	0.01355	0.0157	0.01571	0.01789	0.01787	0.01787	0.01908	0.02352	0.01572	0.02448	0.02229	0.01355	0.01571	0.01571	0.01571	0.01789
Pobliquiloculata_I_Me867_5_AB636803	0.00917	0.00257	0.00475	0.00694	0.00697	0.00474	0.00473	0.00656	0	0.00431	0.00432	0.01081	0.00647	0.00648	0.00433	0.00895	0.00701	0.01137	0.007	0.007	0.0091	0.01123	0.01123	0.01243	0.01682	0.01461	0.01345	0.01339	0.00697	0.01133	0.01341	0.01019	0.00915	0.00699	0.00914	0.00915	0.01133	0.01131	0.01131	0.01252	0.01696	0.00916	0.01792	0.01573	0.00699	0.00915	0.00915	0.00915	0.01133
Pobliquiloculata_I_Z330_28_AB636760	0.01348	0.00688	0.00906	0.01125	0.01128	0.00905	0.00904	0.01087	0.00431	0	0.00431	0.0108	0.00646	0.00647	0.00864	0.01326	0.01132	0.01568	0.01131	0.01131	0.01341	0.01554	0.01554	0.01674	0.02113	0.01892	0.01776	0.0177	0.01128	0.01564	0.01772	0.0145	0.01346	0.0113	0.01345	0.01346	0.01564	0.01562	0.01562	0.01683	0.02127	0.01347	0.02223	0.02004	0.0113	0.01346	0.01346	0.01346	0.01564
Pobliquiloculata_I_Z511_51_AB636766	0.01349	0.00689	0.00907	0.01126	0.01129	0.00906	0.00905	0.01088	0.00432	0.00431	0	0.00649	0.00215	0.00216	0.00865	0.01327	0.01133	0.01569	0.01132	0.01132	0.01342	0.01555	0.01555	0.01675	0.02114	0.01893	0.01777	0.01771	0.01129	0.01565	0.01773	0.01451	0.01347	0.01131	0.01346	0.01347	0.01565	0.01563	0.01563	0.01684	0.02128	0.01348	0.02224	0.02005	0.01131	0.01347	0.01347	0.01347	0.01565
Pobliquiloculata_I_Z362_37_AB636762	0.01998	0.01338	0.01556	0.01775	0.01778	0.01555	0.01554	0.01737	0.01081	0.0108	0.00649	0	0.00864	0.00865	0.01514	0.01976	0.01782	0.02218	0.01781	0.01781	0.01991	0.02204	0.02204	0.02324	0.02763	0.02542	0.02426	0.0242	0.01778	0.02214	0.02422	0.021	0.01996	0.0178	0.01995	0.01996	0.02214	0.02212	0.02212	0.02333	0.02777	0.01997	0.02873	0.02654	0.0178	0.01996	0.01996	0.01996	0.02214
Pobliquiloculata_I_Z362_41_AB636761	0.01564	0.00904	0.01122	0.01341	0.01344	0.01121	0.0112	0.01303	0.00647	0.00646	0.00215	0.00864	0	0.00431	0.0108	0.01542	0.01348	0.01784	0.01347	0.01347	0.01557	0.0177	0.0177	0.0189	0.02329	0.02108	0.01992	0.01986	0.01344	0.0178	0.01988	0.01666	0.01562	0.01346	0.01561	0.01562	0.0178	0.01778	0.01778	0.01899	0.02343	0.01563	0.02439	0.0222	0.01346	0.01562	0.01562	0.01562	0.0178
Pobliquiloculata_I_Z511_52_AB636767	0.01565	0.00905	0.01123	0.01342	0.01345	0.01122	0.01121	0.01304	0.00648	0.00647	0.00216	0.00865	0.00431	0	0.01081	0.01543	0.01349	0.01785	0.01348	0.01348	0.01558	0.01771	0.01771	0.01891	0.0233	0.02109	0.01993	0.01987	0.01345	0.01781	0.01989	0.01667	0.01563	0.01347	0.01562	0.01563	0.01781	0.01779	0.01779	0.019	0.02344	0.01564	0.0244	0.02221	0.01347	0.01563	0.01563	0.01563	0.01781
Pobliquiloculata_I_Ama53_1_AB636742	0.0135	0.0069	0.00908	0.01127	0.0113	0.00907	0.00906	0.01089	0.00433	0.00864	0.00865	0.01514	0.0108	0.01081	0	0.01328	0.01134	0.0157	0.01133	0.01133	0.01343	0.01556	0.01556	0.01676	0.02115	0.01894	0.01778	0.01772	0.0113	0.01566	0.01774	0.01452	0.01348	0.01132	0.01347	0.01348	0.01566	0.01564	0.01564	0.01685	0.02129	0.01349	0.02225	0.02006	0.01132	0.01348	0.01348	0.01348	0.01566
Pobliquiloculata_I_KH1431_33_AB636904	0.01812	0.01152	0.0137	0.01589	0.01592	0.01369	0.01368	0.01551	0.00895	0.01326	0.01327	0.01976	0.01542	0.01543	0.01328	0	0.01112	0.01548	0.01111	0.01111	0.01321	0.01534	0.01534	0.01654	0.02093	0.01872	0.01756	0.0175	0.01108	0.01544	0.01752	0.0143	0.01326	0.0111	0.01325	0.01326	0.01544	0.01542	0.01542	0.01663	0.02107	0.01327	0.02203	0.01984	0.0111	0.01326	0.01326	0.01326	0.01544
Pobliquiloculata_I_Me1597_39_AB636798	0.01618	0.00958	0.01176	0.01395	0.01398	0.01175	0.01174	0.01357	0.00701	0.01132	0.01133	0.01782	0.01348	0.01349	0.01134	0.01112	0	0.00436	0.00433	0.00433	0.00643	0.00856	0.00856	0.00976	0.01415	0.01194	0.01078	0.01072	0.0043	0.00866	0.01074	0.00752	0.00648	0.00432	0.00647	0.00648	0.00866	0.00864	0.00864	0.00985	0.01429	0.00649	0.01525	0.01306	0.00432	0.00648	0.00648	0.00648	0.00866
Pobliquiloculata_I_Z329_16_AB636753	0.02054	0.01394	0.01612	0.01831	0.01834	0.01611	0.0161	0.01793	0.01137	0.01568	0.01569	0.02218	0.01784	0.01785	0.0157	0.01548	0.00436	0	0.00869	0.00869	0.01079	0.01292	0.01292	0.01412	0.01851	0.0163	0.01514	0.01508	0.00866	0.01302	0.0151	0.01188	0.01084	0.00868	0.01083	0.01084	0.01302	0.013	0.013	0.01421	0.01865	0.01085	0.01961	0.01742	0.00868	0.01084	0.01084	0.01084	0.01302
Pobliquiloculata_I_KH1431_34_AB636905	0.01617	0.00957	0.01175	0.01394	0.01397	0.01174	0.01173	0.01356	0.007	0.01131	0.01132	0.01781	0.01347	0.01348	0.01133	0.01111	0.00433	0.00869	0	0.00432	0.00642	0.00855	0.00855	0.00975	0.01414	0.01193	0.01077	0.01071	0.00429	0.00865	0.01073	0.00751	0.00647	0.00431	0.00646	0.00647	0.00865	0.00863	0.00863	0.00984	0.01428	0.00648	0.01524	0.01305	0.00431	0.00647	0.00647	0.00647	0.00865
Pobliquiloculata_I_KH1431_35_AB636906	0.01617	0.00957	0.01175	0.01394	0.01397	0.01174	0.01173	0.01356	0.007	0.01131	0.01132	0.01781	0.01347	0.01348	0.01133	0.01111	0.00433	0.00869	0.00432	0	0.00642	0.00855	0.00855	0.00975	0.01414	0.01193	0.01077	0.01071	0.00429	0.00865	0.01073	0.00751	0.00647	0.00431	0.00646	0.00647	0.00865	0.00863	0.00863	0.00984	0.01428	0.00648	0.01524	0.01305	0.00431	0.00647	0.00647	0.00647	0.00865
Pobliquiloculata_I_Y1489_45_AB636785	0.01827	0.01167	0.01385	0.01604	0.01607	0.01384	0.01383	0.01566	0.0091	0.01341	0.01342	0.01991	0.01557	0.01558	0.01343	0.01321	0.00643	0.01079	0.00642	0.00642	0	0.00213	0.00213	0.00333	0.00772	0.00551	0.00435	0.00429	0.00213	0.00649	0.00857	0.00535	0.00857	0.00641	0.00856	0.00857	0.01075	0.01073	0.01073	0.01194	0.01638	0.00858	0.01734	0.01515	0.00641	0.00857	0.00857	0.00857	0.01075
Pobliquiloculata_I_Y1489_49_AB636786	0.0204	0.0138	0.01598	0.01817	0.0182	0.01597	0.01596	0.01779	0.01123	0.01554	0.01555	0.02204	0.0177	0.01771	0.01556	0.01534	0.00856	0.01292	0.00855	0.00855	0.00213	0	0.00426	0.00546	0.00985	0.00764	0.00648	0.00642	0.00426	0.00862	0.0107	0.00748	0.0107	0.00854	0.01069	0.0107	0.01288	0.01286	0.01286	0.01407	0.01851	0.01071	0.01947	0.01728	0.00854	0.0107	0.0107	0.0107	0.01288
Pobliquiloculata_I_Y1489_43_AB636787	0.0204	0.0138	0.01598	0.01817	0.0182	0.01597	0.01596	0.01779	0.01123	0.01554	0.01555	0.02204	0.0177	0.01771	0.01556	0.01534	0.00856	0.01292	0.00855	0.00855	0.00213	0.00426	0	0.00316	0.00755	0.00534	0.00648	0.00642	0.00426	0.00862	0.0107	0.00748	0.0107	0.00854	0.01069	0.0107	0.01288	0.01286	0.01286	0.01407	0.01851	0.01071	0.01947	0.01728	0.00854	0.0107	0.0107	0.0107	0.01288
Pobliquiloculata_I_GYB648_1_AB636769	0.0216	0.015	0.01718	0.01937	0.0194	0.01717	0.01716	0.01899	0.01243	0.01674	0.01675	0.02324	0.0189	0.01891	0.01676	0.01654	0.00976	0.01412	0.00975	0.00975	0.00333	0.00546	0.00316	0	0.00439	0.00218	0.00768	0.00762	0.00546	0.00982	0.0119	0.00868	0.0119	0.00974	0.01189	0.0119	0.01408	0.01406	0.01406	0.01527	0.01971	0.01191	0.02067	0.01848	0.00974	0.0119	0.0119	0.0119	0.01408
Pobliquiloculata_I_GYB648_15_AB636688	0.02599	0.01939	0.02157	0.02376	0.02379	0.02156	0.02155	0.02338	0.01682	0.02113	0.02114	0.02763	0.02329	0.0233	0.02115	0.02093	0.01415	0.01851	0.01414	0.01414	0.00772	0.00985	0.00755	0.00439	0	0.00657	0.01207	0.01201	0.00985	0.01421	0.01629	0.01307	0.01629	0.01413	0.01628	0.01629	0.01847	0.01845	0.01845	0.01966	0.0241	0.0163	0.02506	0.02287	0.01413	0.01629	0.01629	0.01629	0.01847
Pobliquiloculata_I_GYB648_9_AB636771	0.02378	0.01718	0.01936	0.02155	0.02158	0.01935	0.01934	0.02117	0.01461	0.01892	0.01893	0.02542	0.02108	0.02109	0.01894	0.01872	0.01194	0.0163	0.01193	0.01193	0.00551	0.00764	0.00534	0.00218	0.00657	0	0.00986	0.0098	0.00764	0.012	0.01408	0.01086	0.01408	0.01192	0.01407	0.01408	0.01626	0.01624	0.01624	0.01745	0.02189	0.01409	0.02285	0.02066	0.01192	0.01408	0.01408	0.01408	0.01626
Pobliquiloculata_I_Y1491_52_AB636788	0.02262	0.01602	0.0182	0.02039	0.02042	0.01819	0.01818	0.02001	0.01345	0.01776	0.01777	0.02426	0.01992	0.01993	0.01778	0.01756	0.01078	0.01514	0.01077	0.01077	0.00435	0.00648	0.00648	0.00768	0.01207	0.00986	0	0.00436	0.00648	0.01084	0.01292	0.0097	0.01292	0.01076	0.01291	0.01292	0.0151	0.01508	0.01508	0.01629	0.02073	0.01293	0.02169	0.0195	0.01076	0.01292	0.01292	0.01292	0.0151
Pobliquiloculata_I_Y1489_44_AB636696	0.02256	0.01596	0.01814	0.02033	0.02036	0.01813	0.01812	0.01995	0.01339	0.0177	0.01771	0.0242	0.01986	0.01987	0.01772	0.0175	0.01072	0.01508	0.01071	0.01071	0.00429	0.00642	0.00642	0.00762	0.01201	0.0098	0.00436	0	0.00642	0.01078	0.01286	0.00964	0.01286	0.0107	0.01285	0.01286	0.01504	0.01502	0.01502	0.01623	0.02067	0.01287	0.02163	0.01944	0.0107	0.01286	0.01286	0.01286	0.01504
Pobliquiloculata_I_GYB1811_33_AB636690	0.01614	0.00954	0.01172	0.01391	0.01394	0.01171	0.0117	0.01353	0.00697	0.01128	0.01129	0.01778	0.01344	0.01345	0.0113	0.01108	0.0043	0.00866	0.00429	0.00429	0.00213	0.00426	0.00426	0.00546	0.00985	0.00764	0.00648	0.00642	0	0.00436	0.00644	0.00322	0.00644	0.00428	0.00643	0.00644	0.00862	0.0086	0.0086	0.00981	0.01425	0.00645	0.01521	0.01302	0.00428	0.00644	0.00644	0.00644	0.00862
Pobliquiloculata_I_GYB648_6_AB636770	0.0205	0.0139	0.01608	0.01827	0.0183	0.01607	0.01606	0.01789	0.01133	0.01564	0.01565	0.02214	0.0178	0.01781	0.01566	0.01544	0.00866	0.01302	0.00865	0.00865	0.00649	0.00862	0.00862	0.00982	0.01421	0.012	0.01084	0.01078	0.00436	0	0.0108	0.00758	0.0108	0.00864	0.01079	0.0108	0.01298	0.01296	0.01296	0.01417	0.01861	0.01081	0.01957	0.01738	0.00864	0.0108	0.0108	0.0108	0.01298
Pobliquiloculata_I_Y1491_88_AB636789	0.02258	0.01598	0.01816	0.02035	0.02038	0.01815	0.01814	0.01997	0.01341	0.01772	0.01773	0.02422	0.01988	0.01989	0.01774	0.01752	0.01074	0.0151	0.01073	0.01073	0.00857	0.0107	0.0107	0.0119	0.01629	0.01408	0.01292	0.01286	0.00644	0.0108	0	0.00322	0.01288	0.01072	0.01287	0.01288	0.01506	0.01504	0.01504	0.01625	0.02069	0.01289	0.02165	0.01946	0.01072	0.01288	0.01288	0.01288	0.01506
Pobliquiloculata_I_Me867_7_AB636805	0.01936	0.01276	0.01494	0.01713	0.01716	0.01493	0.01492	0.01675	0.01019	0.0145	0.01451	0.021	0.01666	0.01667	0.01452	0.0143	0.00752	0.01188	0.00751	0.00751	0.00535	0.00748	0.00748	0.00868	0.01307	0.01086	0.0097	0.00964	0.00322	0.00758	0.00322	0	0.00966	0.0075	0.00965	0.00966	0.01184	0.01182	0.01182	0.01303	0.01747	0.00967	0.01843	0.01624	0.0075	0.00966	0.00966	0.00966	0.01184
Pobliquiloculata_I_Z511_50_AB636768	0.01832	0.01172	0.0139	0.01609	0.01612	0.01389	0.01388	0.01571	0.00915	0.01346	0.01347	0.01996	0.01562	0.01563	0.01348	0.01326	0.00648	0.01084	0.00647	0.00647	0.00857	0.0107	0.0107	0.0119	0.01629	0.01408	0.01292	0.01286	0.00644	0.0108	0.01288	0.00966	0	0.00216	0.00431	0.00432	0.0065	0.00648	0.00648	0.00769	0.01213	0.00433	0.01309	0.0109	0.00646	0.00862	0.00862	0.00862	0.0108
Pobliquiloculata_I_KH342_1_AB636898	0.01616	0.00956	0.01174	0.01393	0.01396	0.01173	0.01172	0.01355	0.00699	0.0113	0.01131	0.0178	0.01346	0.01347	0.01132	0.0111	0.00432	0.00868	0.00431	0.00431	0.00641	0.00854	0.00854	0.00974	0.01413	0.01192	0.01076	0.0107	0.00428	0.00864	0.01072	0.0075	0.00216	0	0.00215	0.00216	0.00434	0.00432	0.00432	0.00553	0.00997	0.00217	0.01093	0.00874	0.0043	0.00646	0.00646	0.00646	0.00864
Pobliquiloculata_I_KH342_4_AB636732	0.01831	0.01171	0.01389	0.01608	0.01611	0.01388	0.01387	0.0157	0.00914	0.01345	0.01346	0.01995	0.01561	0.01562	0.01347	0.01325	0.00647	0.01083	0.00646	0.00646	0.00856	0.01069	0.01069	0.01189	0.01628	0.01407	0.01291	0.01285	0.00643	0.01079	0.01287	0.00965	0.00431	0.00215	0	0.00431	0.00649	0.00647	0.00647	0.00768	0.01212	0.00432	0.01308	0.01089	0.00645	0.00861	0.00861	0.00861	0.01079
Pobliquiloculata_I_GYB1810_29_AB636773	0.01832	0.01172	0.0139	0.01609	0.01612	0.01389	0.01388	0.01571	0.00915	0.01346	0.01347	0.01996	0.01562	0.01563	0.01348	0.01326	0.00648	0.01084	0.00647	0.00647	0.00857	0.0107	0.0107	0.0119	0.01629	0.01408	0.01292	0.01286	0.00644	0.0108	0.01288	0.00966	0.00432	0.00216	0.00431	0	0.0065	0.00648	0.00648	0.00769	0.01213	0.00433	0.01309	0.0109	0.00646	0.00862	0.00862	0.00862	0.0108
Pobliquiloculata_I_Me1600_45_AB636794	0.0205	0.0139	0.01608	0.01827	0.0183	0.01607	0.01606	0.01789	0.01133	0.01564	0.01565	0.02214	0.0178	0.01781	0.01566	0.01544	0.00866	0.01302	0.00865	0.00865	0.01075	0.01288	0.01288	0.01408	0.01847	0.01626	0.0151	0.01504	0.00862	0.01298	0.01506	0.01184	0.0065	0.00434	0.00649	0.0065	0	0.00866	0.00866	0.00987	0.01431	0.00651	0.01527	0.01308	0.00864	0.0108	0.0108	0.0108	0.01298
Pobliquiloculata_I_KH342_3_AB636900	0.02048	0.01388	0.01606	0.01825	0.01828	0.01605	0.01604	0.01787	0.01131	0.01562	0.01563	0.02212	0.01778	0.01779	0.01564	0.01542	0.00864	0.013	0.00863	0.00863	0.01073	0.01286	0.01286	0.01406	0.01845	0.01624	0.01508	0.01502	0.0086	0.01296	0.01504	0.01182	0.00648	0.00432	0.00647	0.00648	0.00866	0	0.00864	0.00985	0.01429	0.00649	0.01525	0.01306	0.00862	0.01078	0.01078	0.01078	0.01296
Pobliquiloculata_I_KH342_2_AB636899	0.02048	0.01388	0.01606	0.01825	0.01828	0.01605	0.01604	0.01787	0.01131	0.01562	0.01563	0.02212	0.01778	0.01779	0.01564	0.01542	0.00864	0.013	0.00863	0.00863	0.01073	0.01286	0.01286	0.01406	0.01845	0.01624	0.01508	0.01502	0.0086	0.01296	0.01504	0.01182	0.00648	0.00432	0.00647	0.00648	0.00866	0.00864	0	0.00985	0.01429	0.00649	0.01525	0.01306	0.00862	0.01078	0.01078	0.01078	0.01296
Pobliquiloculata_I_Z329_20_AB636684	0.02169	0.01509	0.01727	0.01946	0.01949	0.01726	0.01725	0.01908	0.01252	0.01683	0.01684	0.02333	0.01899	0.019	0.01685	0.01663	0.00985	0.01421	0.00984	0.00984	0.01194	0.01407	0.01407	0.01527	0.01966	0.01745	0.01629	0.01623	0.00981	0.01417	0.01625	0.01303	0.00769	0.00553	0.00768	0.00769	0.00987	0.00985	0.00985	0	0.00882	0.00538	0.01414	0.01195	0.00983	0.01199	0.01199	0.01199	0.01417
Pobliquiloculata_I_Z329_22_AB636755	0.02613	0.01953	0.02171	0.0239	0.02393	0.0217	0.02169	0.02352	0.01696	0.02127	0.02128	0.02777	0.02343	0.02344	0.02129	0.02107	0.01429	0.01865	0.01428	0.01428	0.01638	0.01851	0.01851	0.01971	0.0241	0.02189	0.02073	0.02067	0.01425	0.01861	0.02069	0.01747	0.01213	0.00997	0.01212	0.01213	0.01431	0.01429	0.01429	0.00882	0	0.00982	0.01858	0.01639	0.01427	0.01643	0.01643	0.01643	0.01861
Pobliquiloculata_I_GYB2180_57_AB636691	0.01833	0.01173	0.01391	0.0161	0.01613	0.0139	0.01389	0.01572	0.00916	0.01347	0.01348	0.01997	0.01563	0.01564	0.01349	0.01327	0.00649	0.01085	0.00648	0.00648	0.00858	0.01071	0.01071	0.01191	0.0163	0.01409	0.01293	0.01287	0.00645	0.01081	0.01289	0.00967	0.00433	0.00217	0.00432	0.00433	0.00651	0.00649	0.00649	0.00538	0.00982	0	0.00876	0.00657	0.00647	0.00863	0.00863	0.00863	0.01081
Pobliquiloculata_I_KH281_15_AB636890	0.02709	0.02049	0.02267	0.02486	0.02489	0.02266	0.02265	0.02448	0.01792	0.02223	0.02224	0.02873	0.02439	0.0244	0.02225	0.02203	0.01525	0.01961	0.01524	0.01524	0.01734	0.01947	0.01947	0.02067	0.02506	0.02285	0.02169	0.02163	0.01521	0.01957	0.02165	0.01843	0.01309	0.01093	0.01308	0.01309	0.01527	0.01525	0.01525	0.01414	0.01858	0.00876	0	0.00651	0.01523	0.01739	0.01739	0.01739	0.01957
Pobliquiloculata_I_KH281_12_AB636730	0.0249	0.0183	0.02048	0.02267	0.0227	0.02047	0.02046	0.02229	0.01573	0.02004	0.02005	0.02654	0.0222	0.02221	0.02006	0.01984	0.01306	0.01742	0.01305	0.01305	0.01515	0.01728	0.01728	0.01848	0.02287	0.02066	0.0195	0.01944	0.01302	0.01738	0.01946	0.01624	0.0109	0.00874	0.01089	0.0109	0.01308	0.01306	0.01306	0.01195	0.01639	0.00657	0.00651	0	0.01304	0.0152	0.0152	0.0152	0.01738
Pobliquiloculata_I_Me867_8_AB636702	0.01616	0.00956	0.01174	0.01393	0.01396	0.01173	0.01172	0.01355	0.00699	0.0113	0.01131	0.0178	0.01346	0.01347	0.01132	0.0111	0.00432	0.00868	0.00431	0.00431	0.00641	0.00854	0.00854	0.00974	0.01413	0.01192	0.01076	0.0107	0.00428	0.00864	0.01072	0.0075	0.00646	0.0043	0.00645	0.00646	0.00864	0.00862	0.00862	0.00983	0.01427	0.00647	0.01523	0.01304	0	0.00216	0.00216	0.00216	0.00434
Pobliquiloculata_I_Y1211_9_AB636781	0.01832	0.01172	0.0139	0.01609	0.01612	0.01389	0.01388	0.01571	0.00915	0.01346	0.01347	0.01996	0.01562	0.01563	0.01348	0.01326	0.00648	0.01084	0.00647	0.00647	0.00857	0.0107	0.0107	0.0119	0.01629	0.01408	0.01292	0.01286	0.00644	0.0108	0.01288	0.00966	0.00862	0.00646	0.00861	0.00862	0.0108	0.01078	0.01078	0.01199	0.01643	0.00863	0.01739	0.0152	0.00216	0	0.00432	0.00432	0.0065
Pobliquiloculata_I_GYA2746_52_AB636777	0.01832	0.01172	0.0139	0.01609	0.01612	0.01389	0.01388	0.01571	0.00915	0.01346	0.01347	0.01996	0.01562	0.01563	0.01348	0.01326	0.00648	0.01084	0.00647	0.00647	0.00857	0.0107	0.0107	0.0119	0.01629	0.01408	0.01292	0.01286	0.00644	0.0108	0.01288	0.00966	0.00862	0.00646	0.00861	0.00862	0.0108	0.01078	0.01078	0.01199	0.01643	0.00863	0.01739	0.0152	0.00216	0.00432	0	0.00432	0.0065
Pobliquiloculata_I_GYA2746_41_AB636692	0.01832	0.01172	0.0139	0.01609	0.01612	0.01389	0.01388	0.01571	0.00915	0.01346	0.01347	0.01996	0.01562	0.01563	0.01348	0.01326	0.00648	0.01084	0.00647	0.00647	0.00857	0.0107	0.0107	0.0119	0.01629	0.01408	0.01292	0.01286	0.00644	0.0108	0.01288	0.00966	0.00862	0.00646	0.00861	0.00862	0.0108	0.01078	0.01078	0.01199	0.01643	0.00863	0.01739	0.0152	0.00216	0.00432	0.00432	0	0.0065
Pobliquiloculata_I_Y1211_7_AB636780	0.0205	0.0139	0.01608	0.01827	0.0183	0.01607	0.01606	0.01789	0.01133	0.01564	0.01565	0.02214	0.0178	0.01781	0.01566	0.01544	0.00866	0.01302	0.00865	0.00865	0.01075	0.01288	0.01288	0.01408	0.01847	0.01626	0.0151	0.01504	0.00862	0.01298	0.01506	0.01184	0.0108	0.00864	0.01079	0.0108	0.01298	0.01296	0.01296	0.01417	0.01861	0.01081	0.01957	0.01738	0.00434	0.0065	0.0065	0.0065	0
Pobliquiloculata_I_Me867_6_AB636804	0.02066	0.01406	0.01624	0.01843	0.01846	0.01623	0.01622	0.01805	0.01149	0.0158	0.01581	0.0223	0.01796	0.01797	0.01582	0.0156	0.00882	0.01318	0.00881	0.00881	0.01091	0.01304	0.01304	0.01424	0.01863	0.01642	0.01526	0.0152	0.00878	0.01314	0.01522	0.012	0.01096	0.0088	0.01095	0.01096	0.01314	0.01312	0.01312	0.01433	0.01877	0.01097	0.01973	0.01754	0.0045	0.00666	0.00666	0.00666	0.00884
Pobliquiloculata_I_Y1491_89_AB636697	0.02394	0.01734	0.01952	0.02171	0.02174	0.01951	0.0195	0.02133	0.01477	0.01908	0.01909	0.02558	0.02124	0.02125	0.0191	0.01888	0.0121	0.01646	0.01209	0.01209	0.01419	0.01632	0.01632	0.01752	0.02191	0.0197	0.01854	0.01848	0.01206	0.01642	0.0185	0.01528	0.01424	0.01208	0.01423	0.01424	0.01642	0.0164	0.0164	0.01761	0.02205	0.01425	0.02301	0.02082	0.00778	0.00994	0.00994	0.00994	0.01212
Pobliquiloculata_I_KH281_13_AB636893	0.01832	0.01172	0.0139	0.01609	0.01612	0.01389	0.01388	0.01571	0.00915	0.01346	0.01347	0.01996	0.01562	0.01563	0.01348	0.01326	0.00648	0.01084	0.00647	0.00647	0.00857	0.0107	0.0107	0.0119	0.01629	0.01408	0.01292	0.01286	0.00644	0.0108	0.01288	0.00966	0.00862	0.00646	0.00861	0.00862	0.0108	0.01078	0.01078	0.01199	0.01643	0.00863	0.01739	0.0152	0.00216	0.00432	0.00432	0.00432	0.0065
Pobliquiloculata_I_KH281_9_AB636892	0.02266	0.01606	0.01824	0.02043	0.02046	0.01823	0.01822	0.02005	0.01349	0.0178	0.01781	0.0243	0.01996	0.01997	0.01782	0.0176	0.01082	0.01518	0.01081	0.01081	0.01291	0.01504	0.01504	0.01624	0.02063	0.01842	0.01726	0.0172	0.01078	0.01514	0.01722	0.014	0.01296	0.0108	0.01295	0.01296	0.01514	0.01512	0.01512	0.01633	0.02077	0.01297	0.02173	0.01954	0.0065	0.00866	0.00866	0.00866	0.01084
Pobliquiloculata_I_Z232_10_AB636751	0.02273	0.01613	0.01831	0.0205	0.02053	0.0183	0.01829	0.02012	0.01356	0.01787	0.01788	0.02437	0.02003	0.02004	0.01789	0.01767	0.01089	0.01525	0.01088	0.01088	0.01298	0.01511	0.01511	0.01631	0.0207	0.01849	0.01733	0.01727	0.01085	0.01521	0.01729	0.01407	0.01303	0.01087	0.01302	0.01303	0.01521	0.01519	0.01519	0.0164	0.02084	0.01304	0.0218	0.01961	0.00657	0.00873	0.00873	0.00873	0.01091
Pobliquiloculata_I_Y1442_85_AB636784	0.01831	0.01171	0.01389	0.01608	0.01611	0.01388	0.01387	0.0157	0.00914	0.01345	0.01346	0.01995	0.01561	0.01562	0.01347	0.01325	0.00647	0.01083	0.00646	0.00646	0.00856	0.01069	0.01069	0.01189	0.01628	0.01407	0.01291	0.01285	0.00643	0.01079	0.01287	0.00965	0.00861	0.00645	0.0086	0.00861	0.01079	0.01077	0.01077	0.01198	0.01642	0.00862	0.01738	0.01519	0.00215	0.00431	0.00431	0.00431	0.00649
Pobliquiloculata_I_Ama50_3_AB636748	0.02262	0.01602	0.0182	0.02039	0.02042	0.01819	0.01818	0.02001	0.01345	0.01776	0.01777	0.02426	0.01992	0.01993	0.01778	0.01756	0.01078	0.01514	0.01077	0.01077	0.01287	0.015	0.015	0.0162	0.02059	0.01838	0.01722	0.01716	0.01074	0.0151	0.01718	0.01396	0.01292	0.01076	0.01291	0.01292	0.0151	0.01508	0.01508	0.01629	0.02073	0.01293	0.02169	0.0195	0.00646	0.00862	0.00862	0.00862	0.0108
Pobliquiloculata_I_KH1431_36_AB636734	0.01402	0.00742	0.0096	0.01179	0.01182	0.00959	0.00958	0.01141	0.00485	0.00916	0.00917	0.01566	0.01132	0.01133	0.00918	0.00896	0.00218	0.00654	0.00217	0.00217	0.00427	0.0064	0.0064	0.0076	0.01199	0.00978	0.00862	0.00856	0.00214	0.0065	0.00858	0.00536	0.00432	0.00216	0.00431	0.00432	0.0065	0.00648	0.00648	0.00769	0.01213	0.00433	0.01309	0.0109	0.00216	0.00432	0.00432	0.00432	0.0065
Pobliquiloculata_I_Me1594_38_AB636801	0.01843	0.01183	0.01401	0.0162	0.01623	0.014	0.01399	0.01582	0.00926	0.01357	0.01358	0.02007	0.01573	0.01574	0.01359	0.01337	0.00659	0.01095	0.00658	0.00658	0.00868	0.01081	0.01081	0.01201	0.0164	0.01419	0.01303	0.01297	0.00655	0.01091	0.01299	0.00977	0.00873	0.00657	0.00872	0.00873	0.01091	0.01089	0.01089	0.0121	0.01654	0.00874	0.0175	0.01531	0.00657	0.00873	0.00873	0.00873	0.01091
Pobliquiloculata_I_Me1594_37_AB636800	0.01618	0.00958	0.01176	0.01395	0.01398	0.01175	0.01174	0.01357	0.00701	0.01132	0.01133	0.01782	0.01348	0.01349	0.01134	0.01112	0.00434	0.0087	0.00433	0.00433	0.00643	0.00856	0.00856	0.00976	0.01415	0.01194	0.01078	0.01072	0.0043	0.00866	0.01074	0.00752	0.00648	0.00432	0.00647	0.00648	0.00866	0.00864	0.00864	0.00985	0.01429	0.00649	0.01525	0.01306	0.00432	0.00648	0.00648	0.00648	0.00866
Pobliquiloculata_I_Me1594_39_AB636802	0.01687	0.01027	0.01245	0.01464	0.01467	0.01244	0.01243	0.01426	0.0077	0.01201	0.01202	0.01851	0.01417	0.01418	0.01203	0.01181	0.00503	0.00939	0.00502	0.00502	0.00712	0.00925	0.00925	0.01045	0.01484	0.01263	0.01147	0.01141	0.00499	0.00935	0.01143	0.00821	0.00717	0.00501	0.00716	0.00717	0.00935	0.00933	0.00933	0.01054	0.01498	0.00718	0.01594	0.01375	0.00501	0.00717	0.00717	0.00717	0.00935
Pobliquiloculata_I_Z362_36_AB636686	0.01616	0.00956	0.01174	0.01393	0.01396	0.01173	0.01172	0.01355	0.00699	0.0113	0.01131	0.0178	0.01346	0.01347	0.01132	0.0111	0.00432	0.00868	0.00431	0.00431	0.00641	0.00854	0.00854	0.00974	0.01413	0.01192	0.01076	0.0107	0.00428	0.00864	0.01072	0.0075	0.00646	0.0043	0.00645	0.00646	0.00864	0.00862	0.00862	0.00983	0.01427	0.00647	0.01523	0.01304	0.0043	0.00646	0.00646	0.00646	0.00864
Pobliquiloculata_I_Z330_26_AB636758	0.01834	0.01174	0.01392	0.01611	0.01614	0.01391	0.0139	0.01573	0.00917	0.01348	0.01349	0.01998	0.01564	0.01565	0.0135	0.01328	0.0065	0.01086	0.00649	0.00649	0.00859	0.01072	0.01072	0.01192	0.01631	0.0141	0.01294	0.01288	0.00646	0.01082	0.0129	0.00968	0.00864	0.00648	0.00863	0.00864	0.01082	0.0108	0.0108	0.01201	0.01645	0.00865	0.01741	0.01522	0.00648	0.00864	0.00864	0.00864	0.01082
Pobliquiloculata_I_Me1594_40_AB636701	0.0227	0.0161	0.01828	0.02047	0.0205	0.01827	0.01826	0.02009	0.01353	0.01784	0.01785	0.02434	0.02	0.02001	0.01786	0.01764	0.01086	0.01522	0.01085	0.01085	0.01295	0.01508	0.01508	0.01628	0.02067	0.01846	0.0173	0.01724	0.01082	0.01518	0.01726	0.01404	0.013	0.01084	0.01299	0.013	0.01518	0.01516	0.01516	0.01637	0.02081	0.01301	0.02177	0.01958	0.01084	0.013	0.013	0.013	0.01518
Pobliquiloculata_I_KH281_16_AB636891	0.02926	0.02266	0.02484	0.02703	0.02706	0.02483	0.02482	0.02665	0.02009	0.0244	0.02441	0.0309	0.02656	0.02657	0.02442	0.0242	0.01742	0.02178	0.01741	0.01741	0.01951	0.02164	0.02164	0.02284	0.02723	0.02502	0.02386	0.0238	0.01738	0.02174	0.02382	0.0206	0.01956	0.0174	0.01955	0.01956	0.02174	0.02172	0.02172	0.02293	0.02737	0.01957	0.02833	0.02614	0.0174	0.01956	0.01956	0.01956	0.02174
Pobliquiloculata_I_Me1597_38_AB636700	0.02703	0.02043	0.02261	0.0248	0.02483	0.0226	0.02259	0.02442	0.01786	0.02217	0.02218	0.02867	0.02433	0.02434	0.02219	0.02197	0.01519	0.01955	0.01518	0.01518	0.01728	0.01941	0.01941	0.02061	0.025	0.02279	0.02163	0.02157	0.01515	0.01951	0.02159	0.01837	0.01733	0.01517	0.01732	0.01733	0.01951	0.01949	0.01949	0.0207	0.02514	0.01734	0.0261	0.02391	0.01517	0.01733	0.01733	0.01733	0.01951
Pobliquiloculata_I_Me1597_37_AB636797	0.02484	0.01824	0.02042	0.02261	0.02264	0.02041	0.0204	0.02223	0.01567	0.01998	0.01999	0.02648	0.02214	0.02215	0.02	0.01978	0.013	0.01736	0.01299	0.01299	0.01509	0.01722	0.01722	0.01842	0.02281	0.0206	0.01944	0.01938	0.01296	0.01732	0.0194	0.01618	0.01514	0.01298	0.01513	0.01514	0.01732	0.0173	0.0173	0.01851	0.02295	0.01515	0.02391	0.02172	0.01298	0.01514	0.01514	0.01514	0.01732
Pobliquiloculata_I_Me1600_46_AB636699	0.02268	0.01608	0.01826	0.02045	0.02048	0.01825	0.01824	0.02007	0.01351	0.01782	0.01783	0.02432	0.01998	0.01999	0.01784	0.01762	0.01084	0.0152	0.01083	0.01083	0.01293	0.01506	0.01506	0.01626	0.02065	0.01844	0.01728	0.01722	0.0108	0.01516	0.01724	0.01402	0.01298	0.01082	0.01297	0.01298	0.01516	0.01514	0.01514	0.01635	0.02079	0.01299	0.02175	0.01956	0.01082	0.01298	0.01298	0.01298	0.01516
Pobliquiloculata_I_Me1597_40_AB636799	0.02711	0.02051	0.02269	0.02488	0.02491	0.02268	0.02267	0.0245	0.01794	0.02225	0.02226	0.02875	0.02441	0.02442	0.02227	0.02205	0.01527	0.01963	0.01526	0.01526	0.01736	0.01949	0.01949	0.02069	0.02508	0.02287	0.02171	0.02165	0.01523	0.01959	0.02167	0.01845	0.01741	0.01525	0.0174	0.01741	0.01959	0.01957	0.01957	0.02078	0.02522	0.01742	0.02618	0.02399	0.01525	0.01741	0.01741	0.01741	0.01959
Pobliquiloculata_I_GYB2180_62_AB636776	0.02922	0.02262	0.0248	0.02699	0.02702	0.02479	0.02478	0.02661	0.02005	0.02436	0.02437	0.03086	0.02652	0.02653	0.02438	0.02416	0.01738	0.02174	0.01737	0.01737	0.01947	0.0216	0.0216	0.0228	0.02719	0.02498	0.02382	0.02376	0.01734	0.0217	0.02378	0.02056	0.01952	0.01736	0.01951	0.01952	0.0217	0.02168	0.02168	0.02289	0.02733	0.01953	0.02829	0.0261	0.01736	0.01952	0.01952	0.01952	0.0217
Pobliquiloculata_I_GYB2180_59_AB636775	0.03366	0.02706	0.02924	0.03143	0.03146	0.02923	0.02922	0.03105	0.02449	0.0288	0.02881	0.0353	0.03096	0.03097	0.02882	0.0286	0.02182	0.02618	0.02181	0.02181	0.02391	0.02604	0.02604	0.02724	0.03163	0.02942	0.02826	0.0282	0.02178	0.02614	0.02822	0.025	0.02396	0.0218	0.02395	0.02396	0.02614	0.02612	0.02612	0.02733	0.03177	0.02397	0.03273	0.03054	0.0218	0.02396	0.02396	0.02396	0.02614
Pobliquiloculata_I_Me1600_48_AB636796	0.03365	0.02705	0.02923	0.03142	0.03145	0.02922	0.02921	0.03104	0.02448	0.02879	0.0288	0.03529	0.03095	0.03096	0.02881	0.02859	0.02181	0.02617	0.0218	0.0218	0.0239	0.02603	0.02603	0.02723	0.03162	0.02941	0.02825	0.02819	0.02177	0.02613	0.02821	0.02499	0.02395	0.02179	0.02394	0.02395	0.02613	0.02611	0.02611	0.02732	0.03176	0.02396	0.03272	0.03053	0.02179	0.02395	0.02395	0.02395	0.02613
Pobliquiloculata_I_Me1600_47_AB636795	0.03137	0.02477	0.02695	0.02914	0.02917	0.02694	0.02693	0.02876	0.0222	0.02651	0.02652	0.03301	0.02867	0.02868	0.02653	0.02631	0.01953	0.02389	0.01952	0.01952	0.02162	0.02375	0.02375	0.02495	0.02934	0.02713	0.02597	0.02591	0.01949	0.02385	0.02593	0.02271	0.02167	0.01951	0.02166	0.02167	0.02385	0.02383	0.02383	0.02504	0.02948	0.02168	0.03044	0.02825	0.01951	0.02167	0.02167	0.02167	0.02385
Pobliquiloculata_IIa_GYA2264_12_AB636830	0.0192	0.0126	0.01478	0.01697	0.017	0.01477	0.01476	0.02173	0.01517	0.01948	0.01949	0.02598	0.02164	0.02165	0.0195	0.02412	0.02218	0.02654	0.02217	0.02217	0.02427	0.0264	0.0264	0.0276	0.03199	0.02978	0.02862	0.02856	0.02214	0.0265	0.02858	0.02536	0.02432	0.02216	0.02431	0.02432	0.0265	0.02648	0.02648	0.02769	0.03213	0.02433	0.03309	0.0309	0.02216	0.02432	0.02432	0.02432	0.0265
Pobliquiloculata_IIa_KH1623_63_AB636908	0.01705	0.01045	0.01263	0.01482	0.01485	0.01262	0.01261	0.01958	0.01302	0.01733	0.01734	0.02383	0.01949	0.0195	0.01735	0.02197	0.02003	0.02439	0.02002	0.02002	0.02212	0.02425	0.02425	0.02545	0.02984	0.02763	0.02647	0.02641	0.01999	0.02435	0.02643	0.02321	0.02217	0.02001	0.02216	0.02217	0.02435	0.02433	0.02433	0.02554	0.02998	0.02218	0.03094	0.02875	0.02001	0.02217	0.02217	0.02217	0.02435
Pobliquiloculata_IIa_KH343_19_AB636902	0.02134	0.01474	0.01692	0.01911	0.01914	0.01691	0.0169	0.02387	0.01731	0.02162	0.02163	0.02812	0.02378	0.02379	0.02164	0.02626	0.02432	0.02868	0.02431	0.02431	0.02641	0.02854	0.02854	0.02974	0.03413	0.03192	0.03076	0.0307	0.02428	0.02864	0.03072	0.0275	0.02646	0.0243	0.02645	0.02646	0.02864	0.02862	0.02862	0.02983	0.03427	0.02647	0.03523	0.03304	0.0243	0.02646	0.02646	0.02646	0.02864
Pobliquiloculata_IIa_GYA1828_37_AB636708	0.02136	0.01476	0.01694	0.01913	0.01916	0.01693	0.01692	0.02389	0.01733	0.02164	0.02165	0.02814	0.0238	0.02381	0.02166	0.02628	0.02434	0.0287	0.02433	0.02433	0.02643	0.02856	0.02856	0.02976	0.03415	0.03194	0.03078	0.03072	0.0243	0.02866	0.03074	0.02752	0.02648	0.02432	0.02647	0.02648	0.02866	0.02864	0.02864	0.02985	0.03429	0.02649	0.03525	0.03306	0.02432	0.02648	0.02648	0.02648	0.02866
Pobliquiloculata_IIa_GYA2380_30_AB636711	0.02792	0.02132	0.0235	0.02569	0.02572	0.02349	0.02348	0.03045	0.02389	0.0282	0.02821	0.0347	0.03036	0.03037	0.02822	0.03284	0.0309	0.03526	0.03089	0.03089	0.03299	0.03512	0.03512	0.03632	0.04071	0.0385	0.03734	0.03728	0.03086	0.03522	0.0373	0.03408	0.03304	0.03088	0.03303	0.03304	0.03522	0.0352	0.0352	0.03641	0.04085	0.03305	0.04181	0.03962	0.03088	0.03304	0.03304	0.03304	0.03522
Pobliquiloculata_IIa_GYA2380_26_AB636834	0.03446	0.02786	0.03004	0.03223	0.03226	0.03003	0.03002	0.03699	0.03043	0.03474	0.03475	0.04124	0.0369	0.03691	0.03476	0.03938	0.03744	0.0418	0.03743	0.03743	0.03953	0.04166	0.04166	0.04286	0.04725	0.04504	0.04388	0.04382	0.0374	0.04176	0.04384	0.04062	0.03958	0.03742	0.03957	0.03958	0.04176	0.04174	0.04174	0.04295	0.04739	0.03959	0.04835	0.04616	0.03742	0.03958	0.03958	0.03958	0.04176
Pobliquiloculata_IIa_GYA2380_29_AB636832	0.03446	0.02786	0.03004	0.03223	0.03226	0.03003	0.03002	0.03699	0.03043	0.03474	0.03475	0.04124	0.0369	0.03691	0.03476	0.03938	0.03744	0.0418	0.03743	0.03743	0.03953	0.04166	0.04166	0.04286	0.04725	0.04504	0.04388	0.04382	0.0374	0.04176	0.04384	0.04062	0.03958	0.03742	0.03957	0.03958	0.04176	0.04174	0.04174	0.04295	0.04739	0.03959	0.04835	0.04616	0.03742	0.03958	0.03958	0.03958	0.04176
Pobliquiloculata_IIa_KH343_20_AB636903	0.02791	0.02131	0.02349	0.02568	0.02571	0.02348	0.02347	0.03044	0.02388	0.02819	0.0282	0.03469	0.03035	0.03036	0.02821	0.03283	0.03089	0.03525	0.03088	0.03088	0.03298	0.03511	0.03511	0.03631	0.0407	0.03849	0.03733	0.03727	0.03085	0.03521	0.03729	0.03407	0.03303	0.03087	0.03302	0.03303	0.03521	0.03519	0.03519	0.0364	0.04084	0.03304	0.0418	0.03961	0.03087	0.03303	0.03303	0.03303	0.03521
Pobliquiloculata_IIa_GYA1828_36_AB636825	0.03446	0.02786	0.03004	0.03223	0.03226	0.03003	0.03002	0.03699	0.03043	0.03474	0.03475	0.04124	0.0369	0.03691	0.03476	0.03938	0.03744	0.0418	0.03743	0.03743	0.03953	0.04166	0.04166	0.04286	0.04725	0.04504	0.04388	0.04382	0.0374	0.04176	0.04384	0.04062	0.03958	0.03742	0.03957	0.03958	0.04176	0.04174	0.04174	0.04295	0.04739	0.03959	0.04835	0.04616	0.03742	0.03958	0.03958	0.03958	0.04176
Pobliquiloculata_I_KH1623_64_AB636735	0.0192	0.0126	0.01478	0.01697	0.017	0.01477	0.01476	0.02173	0.01517	0.01948	0.01949	0.02598	0.02164	0.02165	0.0195	0.02412	0.02218	0.02654	0.02217	0.02217	0.02427	0.0264	0.0264	0.0276	0.03199	0.02978	0.02862	0.02856	0.02214	0.0265	0.02858	0.02536	0.02432	0.02216	0.02431	0.02432	0.0265	0.02648	0.02648	0.02769	0.03213	0.02433	0.03309	0.0309	0.02216	0.02432	0.02432	0.02432	0.0265
Pobliquiloculata_IIa_GYA1828_38_AB636826	0.03247	0.02587	0.02805	0.03024	0.03027	0.02804	0.02803	0.035	0.02844	0.03275	0.03276	0.03925	0.03491	0.03492	0.03277	0.03739	0.03545	0.03981	0.03544	0.03544	0.03754	0.03967	0.03967	0.04087	0.04526	0.04305	0.04189	0.04183	0.03541	0.03977	0.04185	0.03863	0.03759	0.03543	0.03758	0.03759	0.03977	0.03975	0.03975	0.04096	0.0454	0.0376	0.04636	0.04417	0.03543	0.03759	0.03759	0.03759	0.03977
Pobliquiloculata_IIa_GYA1757_27_AB636822	0.02135	0.01475	0.01693	0.01912	0.01915	0.01692	0.01691	0.02388	0.01732	0.02163	0.02164	0.02813	0.02379	0.0238	0.02165	0.02627	0.02433	0.02869	0.02432	0.02432	0.02642	0.02855	0.02855	0.02975	0.03414	0.03193	0.03077	0.03071	0.02429	0.02865	0.03073	0.02751	0.02647	0.02431	0.02646	0.02647	0.02865	0.02863	0.02863	0.02984	0.03428	0.02648	0.03524	0.03305	0.02431	0.02647	0.02647	0.02647	0.02865
Pobliquiloculata_IIa_GYA2264_11_AB636829	0.01921	0.01261	0.01479	0.01698	0.01701	0.01478	0.01477	0.02174	0.01518	0.01949	0.0195	0.02599	0.02165	0.02166	0.01951	0.02413	0.02219	0.02655	0.02218	0.02218	0.02428	0.02641	0.02641	0.02761	0.032	0.02979	0.02863	0.02857	0.02215	0.02651	0.02859	0.02537	0.02433	0.02217	0.02432	0.02433	0.02651	0.02649	0.02649	0.0277	0.03214	0.02434	0.0331	0.03091	0.02217	0.02433	0.02433	0.02433	0.02651
Pobliquiloculata_IIa_GYA1757_28_AB636823	0.02356	0.01696	0.01914	0.02133	0.02136	0.01913	0.01912	0.02609	0.01953	0.02384	0.02385	0.03034	0.026	0.02601	0.02386	0.02848	0.02654	0.0309	0.02653	0.02653	0.02863	0.03076	0.03076	0.03196	0.03635	0.03414	0.03298	0.03292	0.0265	0.03086	0.03294	0.02972	0.02868	0.02652	0.02867	0.02868	0.03086	0.03084	0.03084	0.03205	0.03649	0.02869	0.03745	0.03526	0.02652	0.02868	0.02868	0.02868	0.03086
Pobliquiloculata_IIa_GYA2380_31_AB636833	0.02142	0.01482	0.017	0.01919	0.01922	0.01699	0.01698	0.02395	0.01739	0.0217	0.02171	0.0282	0.02386	0.02387	0.02172	0.02634	0.0244	0.02876	0.02439	0.02439	0.02649	0.02862	0.02862	0.02982	0.03421	0.032	0.03084	0.03078	0.02436	0.02872	0.0308	0.02758	0.02654	0.02438	0.02653	0.02654	0.02872	0.0287	0.0287	0.02991	0.03435	0.02655	0.03531	0.03312	0.02438	0.02654	0.02654	0.02654	0.02872
Pobliquiloculata_IIa_KH279_7_AB636889	0.0193	0.0127	0.01488	0.01707	0.0171	0.01487	0.01486	0.02183	0.01527	0.01958	0.01959	0.02608	0.02174	0.02175	0.0196	0.02422	0.02228	0.02664	0.02227	0.02227	0.02437	0.0265	0.0265	0.0277	0.03209	0.02988	0.02872	0.02866	0.02224	0.0266	0.02868	0.02546	0.02442	0.02226	0.02441	0.02442	0.0266	0.02658	0.02658	0.02779	0.03223	0.02443	0.03319	0.031	0.02226	0.02442	0.02442	0.02442	0.0266
Pobliquiloculata_IIa_KH343_17_AB636733	0.02147	0.01487	0.01705	0.01924	0.01927	0.01704	0.01703	0.024	0.01744	0.02175	0.02176	0.02825	0.02391	0.02392	0.02177	0.02639	0.02445	0.02881	0.02444	0.02444	0.02654	0.02867	0.02867	0.02987	0.03426	0.03205	0.03089	0.03083	0.02441	0.02877	0.03085	0.02763	0.02659	0.02443	0.02658	0.02659	0.02877	0.02875	0.02875	0.02996	0.0344	0.0266	0.03536	0.03317	0.02443	0.02659	0.02659	0.02659	0.02877
Pobliquiloculata_IIa_GYA2125_8_AB636827	0.02365	0.01705	0.01923	0.02142	0.02145	0.01922	0.01921	0.02618	0.01962	0.02393	0.02394	0.03043	0.02609	0.0261	0.02395	0.02857	0.02663	0.03099	0.02662	0.02662	0.02872	0.03085	0.03085	0.03205	0.03644	0.03423	0.03307	0.03301	0.02659	0.03095	0.03303	0.02981	0.02877	0.02661	0.02876	0.02877	0.03095	0.03093	0.03093	0.03214	0.03658	0.02878	0.03754	0.03535	0.02661	0.02877	0.02877	0.02877	0.03095
Pobliquiloculata_IIa_GYA1037_7_AB636811	0.02146	0.01486	0.01704	0.01923	0.01926	0.01703	0.01702	0.02399	0.01743	0.02174	0.02175	0.02824	0.0239	0.02391	0.02176	0.02638	0.02444	0.0288	0.02443	0.02443	0.02653	0.02866	0.02866	0.02986	0.03425	0.03204	0.03088	0.03082	0.0244	0.02876	0.03084	0.02762	0.02658	0.02442	0.02657	0.02658	0.02876	0.02874	0.02874	0.02995	0.03439	0.02659	0.03535	0.03316	0.02442	0.02658	0.02658	0.02658	0.02876
Pobliquiloculata_IIa_GYA1037_3_AB636809	0.02364	0.01704	0.01922	0.02141	0.02144	0.01921	0.0192	0.02617	0.01961	0.02392	0.02393	0.03042	0.02608	0.02609	0.02394	0.02856	0.02662	0.03098	0.02661	0.02661	0.02871	0.03084	0.03084	0.03204	0.03643	0.03422	0.03306	0.033	0.02658	0.03094	0.03302	0.0298	0.02876	0.0266	0.02875	0.02876	0.03094	0.03092	0.03092	0.03213	0.03657	0.02877	0.03753	0.03534	0.0266	0.02876	0.02876	0.02876	0.03094
Pobliquiloculata_IIa_GYA1037_4_AB636704	0.02146	0.01486	0.01704	0.01923	0.01926	0.01703	0.01702	0.02399	0.01743	0.02174	0.02175	0.02824	0.0239	0.02391	0.02176	0.02638	0.02444	0.0288	0.02443	0.02443	0.02653	0.02866	0.02866	0.02986	0.03425	0.03204	0.03088	0.03082	0.0244	0.02876	0.03084	0.02762	0.02658	0.02442	0.02657	0.02658	0.02876	0.02874	0.02874	0.02995	0.03439	0.02659	0.03535	0.03316	0.02442	0.02658	0.02658	0.02658	0.02876
Pobliquiloculata_IIa_KH279_8_AB636729	0.02372	0.01712	0.0193	0.02149	0.02152	0.01929	0.01928	0.02625	0.01969	0.024	0.02401	0.0305	0.02616	0.02617	0.02402	0.02864	0.0267	0.03106	0.02669	0.02669	0.02879	0.03092	0.03092	0.03212	0.03651	0.0343	0.03314	0.03308	0.02666	0.03102	0.0331	0.02988	0.02884	0.02668	0.02883	0.02884	0.03102	0.031	0.031	0.03221	0.03665	0.02885	0.03761	0.03542	0.02668	0.02884	0.02884	0.02884	0.03102
Pobliquiloculata_IIa_KH279_3_AB636887	0.02592	0.01932	0.0215	0.02369	0.02372	0.02149	0.02148	0.02845	0.02189	0.0262	0.02621	0.0327	0.02836	0.02837	0.02622	0.03084	0.0289	0.03326	0.02889	0.02889	0.03099	0.03312	0.03312	0.03432	0.03871	0.0365	0.03534	0.03528	0.02886	0.03322	0.0353	0.03208	0.03104	0.02888	0.03103	0.03104	0.03322	0.0332	0.0332	0.03441	0.03885	0.03105	0.03981	0.03762	0.02888	0.03104	0.03104	0.03104	0.03322
Pobliquiloculata_IIa_GYA2395_37_AB636806	0.02372	0.01712	0.0193	0.02149	0.02152	0.01929	0.01928	0.02625	0.01969	0.024	0.02401	0.0305	0.02616	0.02617	0.02402	0.02864	0.0267	0.03106	0.02669	0.02669	0.02879	0.03092	0.03092	0.03212	0.03651	0.0343	0.03314	0.03308	0.02666	0.03102	0.0331	0.02988	0.02884	0.02668	0.02883	0.02884	0.03102	0.031	0.031	0.03221	0.03665	0.02885	0.03761	0.03542	0.02668	0.02884	0.02884	0.02884	0.03102
Pobliquiloculata_IIb_Ama30_1_AB636746	0.03736	0.03076	0.03294	0.03513	0.03516	0.03293	0.03292	0.03989	0.03333	0.03764	0.03765	0.04414	0.0398	0.03981	0.03766	0.04228	0.04034	0.0447	0.04033	0.04033	0.04243	0.04456	0.04456	0.04576	0.05015	0.04794	0.04678	0.04672	0.0403	0.04466	0.04674	0.04352	0.04248	0.04032	0.04247	0.04248	0.04466	0.04464	0.04464	0.04585	0.05029	0.04249	0.05125	0.04906	0.04032	0.04248	0.04248	0.04248	0.04466
Pobliquiloculata_IIb_OKI4_1_AB263442	0.03736	0.03076	0.03294	0.03513	0.03516	0.03293	0.03292	0.03989	0.03333	0.03764	0.03765	0.04414	0.0398	0.03981	0.03766	0.04228	0.04034	0.0447	0.04033	0.04033	0.04243	0.04456	0.04456	0.04576	0.05015	0.04794	0.04678	0.04672	0.0403	0.04466	0.04674	0.04352	0.04248	0.04032	0.04247	0.04248	0.04466	0.04464	0.04464	0.04585	0.05029	0.04249	0.05125	0.04906	0.04032	0.04248	0.04248	0.04248	0.04466
Pobliquiloculata_IIb_GYA675_17_AB636863	0.0439	0.0373	0.03948	0.04167	0.0417	0.03947	0.03946	0.04643	0.03987	0.04418	0.04419	0.05068	0.04634	0.04635	0.0442	0.04882	0.04688	0.05124	0.04687	0.04687	0.04897	0.0511	0.0511	0.0523	0.05669	0.05448	0.05332	0.05326	0.04684	0.0512	0.05328	0.05006	0.04902	0.04686	0.04901	0.04902	0.0512	0.05118	0.05118	0.05239	0.05683	0.04903	0.05779	0.0556	0.04686	0.04902	0.04902	0.04902	0.0512
Pobliquiloculata_IIb_Ama13_3_AB636744	0.03737	0.03077	0.03295	0.03514	0.03517	0.03294	0.03293	0.0399	0.03334	0.03765	0.03766	0.04415	0.03981	0.03982	0.03767	0.04229	0.04035	0.04471	0.04034	0.04034	0.04244	0.04457	0.04457	0.04577	0.05016	0.04795	0.04679	0.04673	0.04031	0.04467	0.04675	0.04353	0.04249	0.04033	0.04248	0.04249	0.04467	0.04465	0.04465	0.04586	0.0503	0.0425	0.05126	0.04907	0.04033	0.04249	0.04249	0.04249	0.04467
Pobliquiloculata_IIb_GYA675_20_AB636865	0.03954	0.03294	0.03512	0.03731	0.03734	0.03511	0.0351	0.04207	0.03551	0.03982	0.03983	0.04632	0.04198	0.04199	0.03984	0.04446	0.04252	0.04688	0.04251	0.04251	0.04461	0.04674	0.04674	0.04794	0.05233	0.05012	0.04896	0.0489	0.04248	0.04684	0.04892	0.0457	0.04466	0.0425	0.04465	0.04466	0.04684	0.04682	0.04682	0.04803	0.05247	0.04467	0.05343	0.05124	0.0425	0.04466	0.04466	0.04466	0.04684
Pobliquiloculata_IIb_Y1220_61_AB636835	0.03953	0.03293	0.03511	0.0373	0.03733	0.0351	0.03509	0.04206	0.0355	0.03981	0.03982	0.04631	0.04197	0.04198	0.03983	0.04445	0.04251	0.04687	0.0425	0.0425	0.0446	0.04673	0.04673	0.04793	0.05232	0.05011	0.04895	0.04889	0.04247	0.04683	0.04891	0.04569	0.04465	0.04249	0.04464	0.04465	0.04683	0.04681	0.04681	0.04802	0.05246	0.04466	0.05342	0.05123	0.04249	0.04465	0.04465	0.04465	0.04683
Pobliquiloculata_IIb_Ama22_2_AB636910	0.04174	0.03514	0.03732	0.03951	0.03954	0.03731	0.0373	0.04427	0.03771	0.04202	0.04203	0.04852	0.04418	0.04419	0.04204	0.04666	0.04472	0.04908	0.04471	0.04471	0.04681	0.04894	0.04894	0.05014	0.05453	0.05232	0.05116	0.0511	0.04468	0.04904	0.05112	0.0479	0.04686	0.0447	0.04685	0.04686	0.04904	0.04902	0.04902	0.05023	0.05467	0.04687	0.05563	0.05344	0.0447	0.04686	0.04686	0.04686	0.04904
Pobliquiloculata_IIb_GYA675_19_AB636864	0.03954	0.03294	0.03512	0.03731	0.03734	0.03511	0.0351	0.04207	0.03551	0.03982	0.03983	0.04632	0.04198	0.04199	0.03984	0.04446	0.04252	0.04688	0.04251	0.04251	0.04461	0.04674	0.04674	0.04794	0.05233	0.05012	0.04896	0.0489	0.04248	0.04684	0.04892	0.0457	0.04466	0.0425	0.04465	0.04466	0.04684	0.04682	0.04682	0.04803	0.05247	0.04467	0.05343	0.05124	0.0425	0.04466	0.04466	0.04466	0.04684
Pobliquiloculata_IIb_Y1448_30_AB636868	0.04171	0.03511	0.03729	0.03948	0.03951	0.03728	0.03727	0.04424	0.03768	0.04199	0.042	0.04849	0.04415	0.04416	0.04201	0.04663	0.04469	0.04905	0.04468	0.04468	0.04678	0.04891	0.04891	0.05011	0.0545	0.05229	0.05113	0.05107	0.04465	0.04901	0.05109	0.04787	0.04683	0.04467	0.04682	0.04683	0.04901	0.04899	0.04899	0.0502	0.05464	0.04684	0.0556	0.05341	0.04467	0.04683	0.04683	0.04683	0.04901
Pobliquiloculata_IIb_Ama10_1_AB636917	0.04607	0.03947	0.04165	0.04384	0.04387	0.04164	0.04163	0.0486	0.04204	0.04635	0.04636	0.05285	0.04851	0.04852	0.04637	0.05099	0.04905	0.05341	0.04904	0.04904	0.05114	0.05327	0.05327	0.05447	0.05886	0.05665	0.05549	0.05543	0.04901	0.05337	0.05545	0.05223	0.05119	0.04903	0.05118	0.05119	0.05337	0.05335	0.05335	0.05456	0.059	0.0512	0.05996	0.05777	0.04903	0.05119	0.05119	0.05119	0.05337
Pobliquiloculata_IIb_GYA675_18_AB636721	0.03954	0.03294	0.03512	0.03731	0.03734	0.03511	0.0351	0.04207	0.03551	0.03982	0.03983	0.04632	0.04198	0.04199	0.03984	0.04446	0.04252	0.04688	0.04251	0.04251	0.04461	0.04674	0.04674	0.04794	0.05233	0.05012	0.04896	0.0489	0.04248	0.04684	0.04892	0.0457	0.04466	0.0425	0.04465	0.04466	0.04684	0.04682	0.04682	0.04803	0.05247	0.04467	0.05343	0.05124	0.0425	0.04466	0.04466	0.04466	0.04684
Pobliquiloculata_IIb_Ama20_2_AB636736	0.03954	0.03294	0.03512	0.03731	0.03734	0.03511	0.0351	0.04207	0.03551	0.03982	0.03983	0.04632	0.04198	0.04199	0.03984	0.04446	0.04252	0.04688	0.04251	0.04251	0.04461	0.04674	0.04674	0.04794	0.05233	0.05012	0.04896	0.0489	0.04248	0.04684	0.04892	0.0457	0.04466	0.0425	0.04465	0.04466	0.04684	0.04682	0.04682	0.04803	0.05247	0.04467	0.05343	0.05124	0.0425	0.04466	0.04466	0.04466	0.04684
Pobliquiloculata_IIb_Y1482_88_AB636715	0.03736	0.03076	0.03294	0.03513	0.03516	0.03293	0.03292	0.03989	0.03333	0.03764	0.03765	0.04414	0.0398	0.03981	0.03766	0.04228	0.04034	0.0447	0.04033	0.04033	0.04243	0.04456	0.04456	0.04576	0.05015	0.04794	0.04678	0.04672	0.0403	0.04466	0.04674	0.04352	0.04248	0.04032	0.04247	0.04248	0.04466	0.04464	0.04464	0.04585	0.05029	0.04249	0.05125	0.04906	0.04032	0.04248	0.04248	0.04248	0.04466
Pobliquiloculata_IIb_Y1482_94_AB636845	0.03736	0.03076	0.03294	0.03513	0.03516	0.03293	0.03292	0.03989	0.03333	0.03764	0.03765	0.04414	0.0398	0.03981	0.03766	0.04228	0.04034	0.0447	0.04033	0.04033	0.04243	0.04456	0.04456	0.04576	0.05015	0.04794	0.04678	0.04672	0.0403	0.04466	0.04674	0.04352	0.04248	0.04032	0.04247	0.04248	0.04466	0.04464	0.04464	0.04585	0.05029	0.04249	0.05125	0.04906	0.04032	0.04248	0.04248	0.04248	0.04466
Pobliquiloculata_IIb_Ama30_2_AB636925	0.03736	0.03076	0.03294	0.03513	0.03516	0.03293	0.03292	0.03989	0.03333	0.03764	0.03765	0.04414	0.0398	0.03981	0.03766	0.04228	0.04034	0.0447	0.04033	0.04033	0.04243	0.04456	0.04456	0.04576	0.05015	0.04794	0.04678	0.04672	0.0403	0.04466	0.04674	0.04352	0.04248	0.04032	0.04247	0.04248	0.04466	0.04464	0.04464	0.04585	0.05029	0.04249	0.05125	0.04906	0.04032	0.04248	0.04248	0.04248	0.04466
Pobliquiloculata_IIb_Y1448_28_AB636722	0.03521	0.02861	0.03079	0.03298	0.03301	0.03078	0.03077	0.03774	0.03118	0.03549	0.0355	0.04199	0.03765	0.03766	0.03551	0.04013	0.03819	0.04255	0.03818	0.03818	0.04028	0.04241	0.04241	0.04361	0.048	0.04579	0.04463	0.04457	0.03815	0.04251	0.04459	0.04137	0.04033	0.03817	0.04032	0.04033	0.04251	0.04249	0.04249	0.0437	0.04814	0.04034	0.0491	0.04691	0.03817	0.04033	0.04033	0.04033	0.04251
Pobliquiloculata_IIb_GYB659_23_AB636858	0.03736	0.03076	0.03294	0.03513	0.03516	0.03293	0.03292	0.03989	0.03333	0.03764	0.03765	0.04414	0.0398	0.03981	0.03766	0.04228	0.04034	0.0447	0.04033	0.04033	0.04243	0.04456	0.04456	0.04576	0.05015	0.04794	0.04678	0.04672	0.0403	0.04466	0.04674	0.04352	0.04248	0.04032	0.04247	0.04248	0.04466	0.04464	0.04464	0.04585	0.05029	0.04249	0.05125	0.04906	0.04032	0.04248	0.04248	0.04248	0.04466
Pobliquiloculata_IIb_Y1448_29_AB636867	0.03736	0.03076	0.03294	0.03513	0.03516	0.03293	0.03292	0.03989	0.03333	0.03764	0.03765	0.04414	0.0398	0.03981	0.03766	0.04228	0.04034	0.0447	0.04033	0.04033	0.04243	0.04456	0.04456	0.04576	0.05015	0.04794	0.04678	0.04672	0.0403	0.04466	0.04674	0.04352	0.04248	0.04032	0.04247	0.04248	0.04466	0.04464	0.04464	0.04585	0.05029	0.04249	0.05125	0.04906	0.04032	0.04248	0.04248	0.04248	0.04466
Pobliquiloculata_IIb_GYA680_36_AB636876	0.03736	0.03076	0.03294	0.03513	0.03516	0.03293	0.03292	0.03989	0.03333	0.03764	0.03765	0.04414	0.0398	0.03981	0.03766	0.04228	0.04034	0.0447	0.04033	0.04033	0.04243	0.04456	0.04456	0.04576	0.05015	0.04794	0.04678	0.04672	0.0403	0.04466	0.04674	0.04352	0.04248	0.04032	0.04247	0.04248	0.04466	0.04464	0.04464	0.04585	0.05029	0.04249	0.05125	0.04906	0.04032	0.04248	0.04248	0.04248	0.04466
Pobliquiloculata_IIb_Y1224_66_AB636838	0.03952	0.03292	0.0351	0.03729	0.03732	0.03509	0.03508	0.04205	0.03549	0.0398	0.03981	0.0463	0.04196	0.04197	0.03982	0.04444	0.0425	0.04686	0.04249	0.04249	0.04459	0.04672	0.04672	0.04792	0.05231	0.0501	0.04894	0.04888	0.04246	0.04682	0.0489	0.04568	0.04464	0.04248	0.04463	0.04464	0.04682	0.0468	0.0468	0.04801	0.05245	0.04465	0.05341	0.05122	0.04248	0.04464	0.04464	0.04464	0.04682
Pobliquiloculata_IIb_Y1446_35_AB636874	0.04606	0.03946	0.04164	0.04383	0.04386	0.04163	0.04162	0.04859	0.04203	0.04634	0.04635	0.05284	0.0485	0.04851	0.04636	0.05098	0.04904	0.0534	0.04903	0.04903	0.05113	0.05326	0.05326	0.05446	0.05885	0.05664	0.05548	0.05542	0.049	0.05336	0.05544	0.05222	0.05118	0.04902	0.05117	0.05118	0.05336	0.05334	0.05334	0.05455	0.05899	0.05119	0.05995	0.05776	0.04902	0.05118	0.05118	0.05118	0.05336
Pobliquiloculata_IIb_Y1482_87_AB636844	0.03747	0.03087	0.03305	0.03524	0.03527	0.03304	0.03303	0.04	0.03344	0.03775	0.03776	0.04425	0.03991	0.03992	0.03777	0.04239	0.04045	0.04481	0.04044	0.04044	0.04254	0.04467	0.04467	0.04587	0.05026	0.04805	0.04689	0.04683	0.04041	0.04477	0.04685	0.04363	0.04259	0.04043	0.04258	0.04259	0.04477	0.04475	0.04475	0.04596	0.0504	0.0426	0.05136	0.04917	0.04043	0.04259	0.04259	0.04259	0.04477
Pobliquiloculata_IIb_GYA680_39_AB636725	0.04429	0.03769	0.03987	0.04206	0.04209	0.03986	0.03985	0.04682	0.04026	0.04457	0.04458	0.05107	0.04673	0.04674	0.04459	0.04921	0.04727	0.05163	0.04726	0.04726	0.04936	0.05149	0.05149	0.05269	0.05708	0.05487	0.05371	0.05365	0.04723	0.05159	0.05367	0.05045	0.04941	0.04725	0.0494	0.04941	0.05159	0.05157	0.05157	0.05278	0.05722	0.04942	0.05818	0.05599	0.04725	0.04941	0.04941	0.04941	0.05159
Pobliquiloculata_IIb_Y1441_75_AB636841	0.03736	0.03076	0.03294	0.03513	0.03516	0.03293	0.03292	0.03989	0.03333	0.03764	0.03765	0.04414	0.0398	0.03981	0.03766	0.04228	0.04034	0.0447	0.04033	0.04033	0.04243	0.04456	0.04456	0.04576	0.05015	0.04794	0.04678	0.04672	0.0403	0.04466	0.04674	0.04352	0.04248	0.04032	0.04247	0.04248	0.04466	0.04464	0.04464	0.04585	0.05029	0.04249	0.05125	0.04906	0.04032	0.04248	0.04248	0.04248	0.04466
Pobliquiloculata_IIb_GYB650_26_AB636720	0.03613	0.02953	0.03171	0.0339	0.03393	0.0317	0.03169	0.03866	0.0321	0.03641	0.03642	0.04291	0.03857	0.03858	0.03643	0.04105	0.03911	0.04347	0.0391	0.0391	0.0412	0.04333	0.04333	0.04453	0.04892	0.04671	0.04555	0.04549	0.03907	0.04343	0.04551	0.04229	0.04125	0.03909	0.04124	0.04125	0.04343	0.04341	0.04341	0.04462	0.04906	0.04126	0.05002	0.04783	0.03909	0.04125	0.04125	0.04125	0.04343
Pobliquiloculata_IIb_GYB587_1_AB636717	0.04044	0.03384	0.03602	0.03821	0.03824	0.03601	0.036	0.04297	0.03641	0.04072	0.04073	0.04722	0.04288	0.04289	0.04074	0.04536	0.04342	0.04778	0.04341	0.04341	0.04551	0.04764	0.04764	0.04884	0.05323	0.05102	0.04986	0.0498	0.04338	0.04774	0.04982	0.0466	0.04556	0.0434	0.04555	0.04556	0.04774	0.04772	0.04772	0.04893	0.05337	0.04557	0.05433	0.05214	0.0434	0.04556	0.04556	0.04556	0.04774
Pobliquiloculata_IIb_GYA547_59_AB636854	0.04043	0.03383	0.03601	0.0382	0.03823	0.036	0.03599	0.04296	0.0364	0.04071	0.04072	0.04721	0.04287	0.04288	0.04073	0.04535	0.04341	0.04777	0.0434	0.0434	0.0455	0.04763	0.04763	0.04883	0.05322	0.05101	0.04985	0.04979	0.04337	0.04773	0.04981	0.04659	0.04555	0.04339	0.04554	0.04555	0.04773	0.04771	0.04771	0.04892	0.05336	0.04556	0.05432	0.05213	0.04339	0.04555	0.04555	0.04555	0.04773
Pobliquiloculata_IIb_GYB659_17_AB636857	0.04262	0.03602	0.0382	0.04039	0.04042	0.03819	0.03818	0.04515	0.03859	0.0429	0.04291	0.0494	0.04506	0.04507	0.04292	0.04754	0.0456	0.04996	0.04559	0.04559	0.04769	0.04982	0.04982	0.05102	0.05541	0.0532	0.05204	0.05198	0.04556	0.04992	0.052	0.04878	0.04774	0.04558	0.04773	0.04774	0.04992	0.0499	0.0499	0.05111	0.05555	0.04775	0.05651	0.05432	0.04558	0.04774	0.04774	0.04774	0.04992
Pobliquiloculata_IIb_GYB587_2_AB636849	0.04262	0.03602	0.0382	0.04039	0.04042	0.03819	0.03818	0.04515	0.03859	0.0429	0.04291	0.0494	0.04506	0.04507	0.04292	0.04754	0.0456	0.04996	0.04559	0.04559	0.04769	0.04982	0.04982	0.05102	0.05541	0.0532	0.05204	0.05198	0.04556	0.04992	0.052	0.04878	0.04774	0.04558	0.04773	0.04774	0.04992	0.0499	0.0499	0.05111	0.05555	0.04775	0.05651	0.05432	0.04558	0.04774	0.04774	0.04774	0.04992
Pobliquiloculata_IIb_GYA280_18_AB636885	0.03828	0.03168	0.03386	0.03605	0.03608	0.03385	0.03384	0.04081	0.03425	0.03856	0.03857	0.04506	0.04072	0.04073	0.03858	0.0432	0.04126	0.04562	0.04125	0.04125	0.04335	0.04548	0.04548	0.04668	0.05107	0.04886	0.0477	0.04764	0.04122	0.04558	0.04766	0.04444	0.0434	0.04124	0.04339	0.0434	0.04558	0.04556	0.04556	0.04677	0.05121	0.04341	0.05217	0.04998	0.04124	0.0434	0.0434	0.0434	0.04558
Pobliquiloculata_IIb_GYA280_20_AB636884	0.03828	0.03168	0.03386	0.03605	0.03608	0.03385	0.03384	0.04081	0.03425	0.03856	0.03857	0.04506	0.04072	0.04073	0.03858	0.0432	0.04126	0.04562	0.04125	0.04125	0.04335	0.04548	0.04548	0.04668	0.05107	0.04886	0.0477	0.04764	0.04122	0.04558	0.04766	0.04444	0.0434	0.04124	0.04339	0.0434	0.04558	0.04556	0.04556	0.04677	0.05121	0.04341	0.05217	0.04998	0.04124	0.0434	0.0434	0.0434	0.04558
Pobliquiloculata_IIb_OKI3_2_AB468842	0.03828	0.03168	0.03386	0.03605	0.03608	0.03385	0.03384	0.04081	0.03425	0.03856	0.03857	0.04506	0.04072	0.04073	0.03858	0.0432	0.04126	0.04562	0.04125	0.04125	0.04335	0.04548	0.04548	0.04668	0.05107	0.04886	0.0477	0.04764	0.04122	0.04558	0.04766	0.04444	0.0434	0.04124	0.04339	0.0434	0.04558	0.04556	0.04556	0.04677	0.05121	0.04341	0.05217	0.04998	0.04124	0.0434	0.0434	0.0434	0.04558
Pobliquiloculata_IIb_Y1446_33_AB636873	0.04043	0.03383	0.03601	0.0382	0.03823	0.036	0.03599	0.04296	0.0364	0.04071	0.04072	0.04721	0.04287	0.04288	0.04073	0.04535	0.04341	0.04777	0.0434	0.0434	0.0455	0.04763	0.04763	0.04883	0.05322	0.05101	0.04985	0.04979	0.04337	0.04773	0.04981	0.04659	0.04555	0.04339	0.04554	0.04555	0.04773	0.04771	0.04771	0.04892	0.05336	0.04556	0.05432	0.05213	0.04339	0.04555	0.04555	0.04555	0.04773
Pobliquiloculata_IIb_GYA547_58_AB636855	0.04043	0.03383	0.03601	0.0382	0.03823	0.036	0.03599	0.04296	0.0364	0.04071	0.04072	0.04721	0.04287	0.04288	0.04073	0.04535	0.04341	0.04777	0.0434	0.0434	0.0455	0.04763	0.04763	0.04883	0.05322	0.05101	0.04985	0.04979	0.04337	0.04773	0.04981	0.04659	0.04555	0.04339	0.04554	0.04555	0.04773	0.04771	0.04771	0.04892	0.05336	0.04556	0.05432	0.05213	0.04339	0.04555	0.04555	0.04555	0.04773
Pobliquiloculata_IIb_GYB587_34_AB636847	0.04045	0.03385	0.03603	0.03822	0.03825	0.03602	0.03601	0.04298	0.03642	0.04073	0.04074	0.04723	0.04289	0.0429	0.04075	0.04537	0.04343	0.04779	0.04342	0.04342	0.04552	0.04765	0.04765	0.04885	0.05324	0.05103	0.04987	0.04981	0.04339	0.04775	0.04983	0.04661	0.04557	0.04341	0.04556	0.04557	0.04775	0.04773	0.04773	0.04894	0.05338	0.04558	0.05434	0.05215	0.04341	0.04557	0.04557	0.04557	0.04775
Pobliquiloculata_IIb_GYB659_18_AB636719	0.03828	0.03168	0.03386	0.03605	0.03608	0.03385	0.03384	0.04081	0.03425	0.03856	0.03857	0.04506	0.04072	0.04073	0.03858	0.0432	0.04126	0.04562	0.04125	0.04125	0.04335	0.04548	0.04548	0.04668	0.05107	0.04886	0.0477	0.04764	0.04122	0.04558	0.04766	0.04444	0.0434	0.04124	0.04339	0.0434	0.04558	0.04556	0.04556	0.04677	0.05121	0.04341	0.05217	0.04998	0.04124	0.0434	0.0434	0.0434	0.04558
Pobliquiloculata_IIb_Ama31_2_AB636926	0.03827	0.03167	0.03385	0.03604	0.03607	0.03384	0.03383	0.0408	0.03424	0.03855	0.03856	0.04505	0.04071	0.04072	0.03857	0.04319	0.04125	0.04561	0.04124	0.04124	0.04334	0.04547	0.04547	0.04667	0.05106	0.04885	0.04769	0.04763	0.04121	0.04557	0.04765	0.04443	0.04339	0.04123	0.04338	0.04339	0.04557	0.04555	0.04555	0.04676	0.0512	0.0434	0.05216	0.04997	0.04123	0.04339	0.04339	0.04339	0.04557
Pobliquiloculata_IIb_GYA547_60_AB636853	0.04256	0.03596	0.03814	0.04033	0.04036	0.03813	0.03812	0.04509	0.03853	0.04284	0.04285	0.04934	0.045	0.04501	0.04286	0.04748	0.04554	0.0499	0.04553	0.04553	0.04763	0.04976	0.04976	0.05096	0.05535	0.05314	0.05198	0.05192	0.0455	0.04986	0.05194	0.04872	0.04768	0.04552	0.04767	0.04768	0.04986	0.04984	0.04984	0.05105	0.05549	0.04769	0.05645	0.05426	0.04552	0.04768	0.04768	0.04768	0.04986
Pobliquiloculata_IIb_GYB659_16_AB636856	0.03828	0.03168	0.03386	0.03605	0.03608	0.03385	0.03384	0.04081	0.03425	0.03856	0.03857	0.04506	0.04072	0.04073	0.03858	0.0432	0.04126	0.04562	0.04125	0.04125	0.04335	0.04548	0.04548	0.04668	0.05107	0.04886	0.0477	0.04764	0.04122	0.04558	0.04766	0.04444	0.0434	0.04124	0.04339	0.0434	0.04558	0.04556	0.04556	0.04677	0.05121	0.04341	0.05217	0.04998	0.04124	0.0434	0.0434	0.0434	0.04558
Pobliquiloculata_IIb_GYB650_27_AB636860	0.04259	0.03599	0.03817	0.04036	0.04039	0.03816	0.03815	0.04512	0.03856	0.04287	0.04288	0.04937	0.04503	0.04504	0.04289	0.04751	0.04557	0.04993	0.04556	0.04556	0.04766	0.04979	0.04979	0.05099	0.05538	0.05317	0.05201	0.05195	0.04553	0.04989	0.05197	0.04875	0.04771	0.04555	0.0477	0.04771	0.04989	0.04987	0.04987	0.05108	0.05552	0.04772	0.05648	0.05429	0.04555	0.04771	0.04771	0.04771	0.04989
Pobliquiloculata_IIb_GYB650_28_AB636861	0.03828	0.03168	0.03386	0.03605	0.03608	0.03385	0.03384	0.04081	0.03425	0.03856	0.03857	0.04506	0.04072	0.04073	0.03858	0.0432	0.04126	0.04562	0.04125	0.04125	0.04335	0.04548	0.04548	0.04668	0.05107	0.04886	0.0477	0.04764	0.04122	0.04558	0.04766	0.04444	0.0434	0.04124	0.04339	0.0434	0.04558	0.04556	0.04556	0.04677	0.05121	0.04341	0.05217	0.04998	0.04124	0.0434	0.0434	0.0434	0.04558
Pobliquiloculata_IIb_Ama52_2_AB636741	0.04044	0.03384	0.03602	0.03821	0.03824	0.03601	0.036	0.04297	0.03641	0.04072	0.04073	0.04722	0.04288	0.04289	0.04074	0.04536	0.04342	0.04778	0.04341	0.04341	0.04551	0.04764	0.04764	0.04884	0.05323	0.05102	0.04986	0.0498	0.04338	0.04774	0.04982	0.0466	0.04556	0.0434	0.04555	0.04556	0.04774	0.04772	0.04772	0.04893	0.05337	0.04557	0.05433	0.05214	0.0434	0.04556	0.04556	0.04556	0.04774
Pobliquiloculata_IIb_GYA549_68_AB636882	0.04258	0.03598	0.03816	0.04035	0.04038	0.03815	0.03814	0.04511	0.03855	0.04286	0.04287	0.04936	0.04502	0.04503	0.04288	0.0475	0.04556	0.04992	0.04555	0.04555	0.04765	0.04978	0.04978	0.05098	0.05537	0.05316	0.052	0.05194	0.04552	0.04988	0.05196	0.04874	0.0477	0.04554	0.04769	0.0477	0.04988	0.04986	0.04986	0.05107	0.05551	0.04771	0.05647	0.05428	0.04554	0.0477	0.0477	0.0477	0.04988
Pobliquiloculata_IIb_Y1224_68_AB636840	0.03828	0.03168	0.03386	0.03605	0.03608	0.03385	0.03384	0.04081	0.03425	0.03856	0.03857	0.04506	0.04072	0.04073	0.03858	0.0432	0.04126	0.04562	0.04125	0.04125	0.04335	0.04548	0.04548	0.04668	0.05107	0.04886	0.0477	0.04764	0.04122	0.04558	0.04766	0.04444	0.0434	0.04124	0.04339	0.0434	0.04558	0.04556	0.04556	0.04677	0.05121	0.04341	0.05217	0.04998	0.04124	0.0434	0.0434	0.0434	0.04558
Pobliquiloculata_IIb_GYA280_21_AB636883	0.04043	0.03383	0.03601	0.0382	0.03823	0.036	0.03599	0.04296	0.0364	0.04071	0.04072	0.04721	0.04287	0.04288	0.04073	0.04535	0.04341	0.04777	0.0434	0.0434	0.0455	0.04763	0.04763	0.04883	0.05322	0.05101	0.04985	0.04979	0.04337	0.04773	0.04981	0.04659	0.04555	0.04339	0.04554	0.04555	0.04773	0.04771	0.04771	0.04892	0.05336	0.04556	0.05432	0.05213	0.04339	0.04555	0.04555	0.04555	0.04773
Pobliquiloculata_IIb_Ama52_1_AB636916	0.05135	0.04475	0.04693	0.04912	0.04915	0.04692	0.04691	0.05388	0.04732	0.05163	0.05164	0.05813	0.05379	0.0538	0.05165	0.05627	0.05433	0.05869	0.05432	0.05432	0.05642	0.05855	0.05855	0.05975	0.06414	0.06193	0.06077	0.06071	0.05429	0.05865	0.06073	0.05751	0.05647	0.05431	0.05646	0.05647	0.05865	0.05863	0.05863	0.05984	0.06428	0.05648	0.06524	0.06305	0.05431	0.05647	0.05647	0.05647	0.05865
Pobliquiloculata_IIb_Ama25_1_AB636739	0.03827	0.03167	0.03385	0.03604	0.03607	0.03384	0.03383	0.0408	0.03424	0.03855	0.03856	0.04505	0.04071	0.04072	0.03857	0.04319	0.04125	0.04561	0.04124	0.04124	0.04334	0.04547	0.04547	0.04667	0.05106	0.04885	0.04769	0.04763	0.04121	0.04557	0.04765	0.04443	0.04339	0.04123	0.04338	0.04339	0.04557	0.04555	0.04555	0.04676	0.0512	0.0434	0.05216	0.04997	0.04123	0.04339	0.04339	0.04339	0.04557
Pobliquiloculata_IIb_Y1224_67_AB636839	0.04043	0.03383	0.03601	0.0382	0.03823	0.036	0.03599	0.04296	0.0364	0.04071	0.04072	0.04721	0.04287	0.04288	0.04073	0.04535	0.04341	0.04777	0.0434	0.0434	0.0455	0.04763	0.04763	0.04883	0.05322	0.05101	0.04985	0.04979	0.04337	0.04773	0.04981	0.04659	0.04555	0.04339	0.04554	0.04555	0.04773	0.04771	0.04771	0.04892	0.05336	0.04556	0.05432	0.05213	0.04339	0.04555	0.04555	0.04555	0.04773
Pobliquiloculata_IIb_GYA547_20_AB636851	0.03827	0.03167	0.03385	0.03604	0.03607	0.03384	0.03383	0.0408	0.03424	0.03855	0.03856	0.04505	0.04071	0.04072	0.03857	0.04319	0.04125	0.04561	0.04124	0.04124	0.04334	0.04547	0.04547	0.04667	0.05106	0.04885	0.04769	0.04763	0.04121	0.04557	0.04765	0.04443	0.04339	0.04123	0.04338	0.04339	0.04557	0.04555	0.04555	0.04676	0.0512	0.0434	0.05216	0.04997	0.04123	0.04339	0.04339	0.04339	0.04557
Pobliquiloculata_IIb_GYA549_71_AB636881	0.03828	0.03168	0.03386	0.03605	0.03608	0.03385	0.03384	0.04081	0.03425	0.03856	0.03857	0.04506	0.04072	0.04073	0.03858	0.0432	0.04126	0.04562	0.04125	0.04125	0.04335	0.04548	0.04548	0.04668	0.05107	0.04886	0.0477	0.04764	0.04122	0.04558	0.04766	0.04444	0.0434	0.04124	0.04339	0.0434	0.04558	0.04556	0.04556	0.04677	0.05121	0.04341	0.05217	0.04998	0.04124	0.0434	0.0434	0.0434	0.04558
Pobliquiloculata_IIb_Ama25_2_AB636911	0.04044	0.03384	0.03602	0.03821	0.03824	0.03601	0.036	0.04297	0.03641	0.04072	0.04073	0.04722	0.04288	0.04289	0.04074	0.04536	0.04342	0.04778	0.04341	0.04341	0.04551	0.04764	0.04764	0.04884	0.05323	0.05102	0.04986	0.0498	0.04338	0.04774	0.04982	0.0466	0.04556	0.0434	0.04555	0.04556	0.04774	0.04772	0.04772	0.04893	0.05337	0.04557	0.05433	0.05214	0.0434	0.04556	0.04556	0.04556	0.04774
Pobliquiloculata_IIb_GYA547_61_AB636852	0.04042	0.03382	0.036	0.03819	0.03822	0.03599	0.03598	0.04295	0.03639	0.0407	0.04071	0.0472	0.04286	0.04287	0.04072	0.04534	0.0434	0.04776	0.04339	0.04339	0.04549	0.04762	0.04762	0.04882	0.05321	0.051	0.04984	0.04978	0.04336	0.04772	0.0498	0.04658	0.04554	0.04338	0.04553	0.04554	0.04772	0.0477	0.0477	0.04891	0.05335	0.04555	0.05431	0.05212	0.04338	0.04554	0.04554	0.04554	0.04772
Pobliquiloculata_IIb_GYA478_94_AB636879	0.04142	0.03482	0.037	0.03919	0.03922	0.03699	0.03698	0.04395	0.03739	0.0417	0.04171	0.0482	0.04386	0.04387	0.04172	0.04634	0.0444	0.04876	0.04439	0.04439	0.04649	0.04862	0.04862	0.04982	0.05421	0.052	0.05084	0.05078	0.04436	0.04872	0.0508	0.04758	0.04654	0.04438	0.04653	0.04654	0.04872	0.0487	0.0487	0.04991	0.05435	0.04655	0.05531	0.05312	0.04438	0.04654	0.04654	0.04654	0.04872
Pobliquiloculata_IIb_GYA478_96_AB636878	0.04356	0.03696	0.03914	0.04133	0.04136	0.03913	0.03912	0.04609	0.03953	0.04384	0.04385	0.05034	0.046	0.04601	0.04386	0.04848	0.04654	0.0509	0.04653	0.04653	0.04863	0.05076	0.05076	0.05196	0.05635	0.05414	0.05298	0.05292	0.0465	0.05086	0.05294	0.04972	0.04868	0.04652	0.04867	0.04868	0.05086	0.05084	0.05084	0.05205	0.05649	0.04869	0.05745	0.05526	0.04652	0.04868	0.04868	0.04868	0.05086
Pobliquiloculata_IIb_Y1220_62_AB636836	0.04358	0.03698	0.03916	0.04135	0.04138	0.03915	0.03914	0.04611	0.03955	0.04386	0.04387	0.05036	0.04602	0.04603	0.04388	0.0485	0.04656	0.05092	0.04655	0.04655	0.04865	0.05078	0.05078	0.05198	0.05637	0.05416	0.053	0.05294	0.04652	0.05088	0.05296	0.04974	0.0487	0.04654	0.04869	0.0487	0.05088	0.05086	0.05086	0.05207	0.05651	0.04871	0.05747	0.05528	0.04654	0.0487	0.0487	0.0487	0.05088
Pobliquiloculata_IIb_Y1220_60_AB636712	0.03928	0.03268	0.03486	0.03705	0.03708	0.03485	0.03484	0.04181	0.03525	0.03956	0.03957	0.04606	0.04172	0.04173	0.03958	0.0442	0.04226	0.04662	0.04225	0.04225	0.04435	0.04648	0.04648	0.04768	0.05207	0.04986	0.0487	0.04864	0.04222	0.04658	0.04866	0.04544	0.0444	0.04224	0.04439	0.0444	0.04658	0.04656	0.04656	0.04777	0.05221	0.04441	0.05317	0.05098	0.04224	0.0444	0.0444	0.0444	0.04658
Pobliquiloculata_IIb_Y1446_34_AB636872	0.0457	0.0391	0.04128	0.04347	0.0435	0.04127	0.04126	0.04823	0.04167	0.04598	0.04599	0.05248	0.04814	0.04815	0.046	0.05062	0.04868	0.05304	0.04867	0.04867	0.05077	0.0529	0.0529	0.0541	0.05849	0.05628	0.05512	0.05506	0.04864	0.053	0.05508	0.05186	0.05082	0.04866	0.05081	0.05082	0.053	0.05298	0.05298	0.05419	0.05863	0.05083	0.05959	0.0574	0.04866	0.05082	0.05082	0.05082	0.053
Pobliquiloculata_IIb_Y1212_67_AB636870	0.04141	0.03481	0.03699	0.03918	0.03921	0.03698	0.03697	0.04394	0.03738	0.04169	0.0417	0.04819	0.04385	0.04386	0.04171	0.04633	0.04439	0.04875	0.04438	0.04438	0.04648	0.04861	0.04861	0.04981	0.0542	0.05199	0.05083	0.05077	0.04435	0.04871	0.05079	0.04757	0.04653	0.04437	0.04652	0.04653	0.04871	0.04869	0.04869	0.0499	0.05434	0.04654	0.0553	0.05311	0.04437	0.04653	0.04653	0.04653	0.04871
Pobliquiloculata_IIb_Y1212_68_AB636723	0.04141	0.03481	0.03699	0.03918	0.03921	0.03698	0.03697	0.04394	0.03738	0.04169	0.0417	0.04819	0.04385	0.04386	0.04171	0.04633	0.04439	0.04875	0.04438	0.04438	0.04648	0.04861	0.04861	0.04981	0.0542	0.05199	0.05083	0.05077	0.04435	0.04871	0.05079	0.04757	0.04653	0.04437	0.04652	0.04653	0.04871	0.04869	0.04869	0.0499	0.05434	0.04654	0.0553	0.05311	0.04437	0.04653	0.04653	0.04653	0.04871
Pobliquiloculata_IIb_Y1212_66_AB636871	0.04141	0.03481	0.03699	0.03918	0.03921	0.03698	0.03697	0.04394	0.03738	0.04169	0.0417	0.04819	0.04385	0.04386	0.04171	0.04633	0.04439	0.04875	0.04438	0.04438	0.04648	0.04861	0.04861	0.04981	0.0542	0.05199	0.05083	0.05077	0.04435	0.04871	0.05079	0.04757	0.04653	0.04437	0.04652	0.04653	0.04871	0.04869	0.04869	0.0499	0.05434	0.04654	0.0553	0.05311	0.04437	0.04653	0.04653	0.04653	0.04871
Pobliquiloculata_IIa_GYA2264_14_AB636710	0.02139	0.01479	0.01697	0.01916	0.01919	0.01696	0.01695	0.02392	0.01736	0.02167	0.02168	0.02817	0.02383	0.02384	0.02169	0.02631	0.02437	0.02873	0.02436	0.02436	0.02646	0.02859	0.02859	0.02979	0.03418	0.03197	0.03081	0.03075	0.02433	0.02869	0.03077	0.02755	0.02651	0.02435	0.0265	0.02651	0.02869	0.02867	0.02867	0.02988	0.03432	0.02652	0.03528	0.03309	0.02435	0.02651	0.02651	0.02651	0.02869
Pobliquiloculata_IIa_GYA1757_32_AB636821	0.02138	0.01478	0.01696	0.01915	0.01918	0.01695	0.01694	0.02391	0.01735	0.02166	0.02167	0.02816	0.02382	0.02383	0.02168	0.0263	0.02436	0.02872	0.02435	0.02435	0.02645	0.02858	0.02858	0.02978	0.03417	0.03196	0.0308	0.03074	0.02432	0.02868	0.03076	0.02754	0.0265	0.02434	0.02649	0.0265	0.02868	0.02866	0.02866	0.02987	0.03431	0.02651	0.03527	0.03308	0.02434	0.0265	0.0265	0.0265	0.02868
Pobliquiloculata_IIa_GYA1828_35_AB636824	0.02139	0.01479	0.01697	0.01916	0.01919	0.01696	0.01695	0.02392	0.01736	0.02167	0.02168	0.02817	0.02383	0.02384	0.02169	0.02631	0.02437	0.02873	0.02436	0.02436	0.02646	0.02859	0.02859	0.02979	0.03418	0.03197	0.03081	0.03075	0.02433	0.02869	0.03077	0.02755	0.02651	0.02435	0.0265	0.02651	0.02869	0.02867	0.02867	0.02988	0.03432	0.02652	0.03528	0.03309	0.02435	0.02651	0.02651	0.02651	0.02869
Pobliquiloculata_IIa_GYA1508_12_AB636812	0.02139	0.01479	0.01697	0.01916	0.01919	0.01696	0.01695	0.02392	0.01736	0.02167	0.02168	0.02817	0.02383	0.02384	0.02169	0.02631	0.02437	0.02873	0.02436	0.02436	0.02646	0.02859	0.02859	0.02979	0.03418	0.03197	0.03081	0.03075	0.02433	0.02869	0.03077	0.02755	0.02651	0.02435	0.0265	0.02651	0.02869	0.02867	0.02867	0.02988	0.03432	0.02652	0.03528	0.03309	0.02435	0.02651	0.02651	0.02651	0.02869
Pobliquiloculata_IIa_KH316_27_AB636897	0.02357	0.01697	0.01915	0.02134	0.02137	0.01914	0.01913	0.0261	0.01954	0.02385	0.02386	0.03035	0.02601	0.02602	0.02387	0.02849	0.02655	0.03091	0.02654	0.02654	0.02864	0.03077	0.03077	0.03197	0.03636	0.03415	0.03299	0.03293	0.02651	0.03087	0.03295	0.02973	0.02869	0.02653	0.02868	0.02869	0.03087	0.03085	0.03085	0.03206	0.0365	0.0287	0.03746	0.03527	0.02653	0.02869	0.02869	0.02869	0.03087
Pobliquiloculata_IIa_KH316_26_AB636896	0.02794	0.02134	0.02352	0.02571	0.02574	0.02351	0.0235	0.03047	0.02391	0.02822	0.02823	0.03472	0.03038	0.03039	0.02824	0.03286	0.03092	0.03528	0.03091	0.03091	0.03301	0.03514	0.03514	0.03634	0.04073	0.03852	0.03736	0.0373	0.03088	0.03524	0.03732	0.0341	0.03306	0.0309	0.03305	0.03306	0.03524	0.03522	0.03522	0.03643	0.04087	0.03307	0.04183	0.03964	0.0309	0.03306	0.03306	0.03306	0.03524
Pobliquiloculata_IIa_KH316_32_AB636895	0.02142	0.01482	0.017	0.01919	0.01922	0.01699	0.01698	0.02395	0.01739	0.0217	0.02171	0.0282	0.02386	0.02387	0.02172	0.02634	0.0244	0.02876	0.02439	0.02439	0.02649	0.02862	0.02862	0.02982	0.03421	0.032	0.03084	0.03078	0.02436	0.02872	0.0308	0.02758	0.02654	0.02438	0.02653	0.02654	0.02872	0.0287	0.0287	0.02991	0.03435	0.02655	0.03531	0.03312	0.02438	0.02654	0.02654	0.02654	0.02872
Pobliquiloculata_IIa_KH1623_61_AB636907	0.02137	0.01477	0.01695	0.01914	0.01917	0.01694	0.01693	0.0239	0.01734	0.02165	0.02166	0.02815	0.02381	0.02382	0.02167	0.02629	0.02435	0.02871	0.02434	0.02434	0.02644	0.02857	0.02857	0.02977	0.03416	0.03195	0.03079	0.03073	0.02431	0.02867	0.03075	0.02753	0.02649	0.02433	0.02648	0.02649	0.02867	0.02865	0.02865	0.02986	0.0343	0.0265	0.03526	0.03307	0.02433	0.02649	0.02649	0.02649	0.02867
Pobliquiloculata_IIa_GYA1741_91_AB636820	0.02138	0.01478	0.01696	0.01915	0.01918	0.01695	0.01694	0.02391	0.01735	0.02166	0.02167	0.02816	0.02382	0.02383	0.02168	0.0263	0.02436	0.02872	0.02435	0.02435	0.02645	0.02858	0.02858	0.02978	0.03417	0.03196	0.0308	0.03074	0.02432	0.02868	0.03076	0.02754	0.0265	0.02434	0.02649	0.0265	0.02868	0.02866	0.02866	0.02987	0.03431	0.02651	0.03527	0.03308	0.02434	0.0265	0.0265	0.0265	0.02868
Pobliquiloculata_IIa_KH316_28_AB636894	0.02362	0.01702	0.0192	0.02139	0.02142	0.01919	0.01918	0.02615	0.01959	0.0239	0.02391	0.0304	0.02606	0.02607	0.02392	0.02854	0.0266	0.03096	0.02659	0.02659	0.02869	0.03082	0.03082	0.03202	0.03641	0.0342	0.03304	0.03298	0.02656	0.03092	0.033	0.02978	0.02874	0.02658	0.02873	0.02874	0.03092	0.0309	0.0309	0.03211	0.03655	0.02875	0.03751	0.03532	0.02658	0.02874	0.02874	0.02874	0.03092
Pobliquiloculata_IIa_GYA2264_13_AB636831	0.02584	0.01924	0.02142	0.02361	0.02364	0.02141	0.0214	0.02837	0.02181	0.02612	0.02613	0.03262	0.02828	0.02829	0.02614	0.03076	0.02882	0.03318	0.02881	0.02881	0.03091	0.03304	0.03304	0.03424	0.03863	0.03642	0.03526	0.0352	0.02878	0.03314	0.03522	0.032	0.03096	0.0288	0.03095	0.03096	0.03314	0.03312	0.03312	0.03433	0.03877	0.03097	0.03973	0.03754	0.0288	0.03096	0.03096	0.03096	0.03314
Pobliquiloculata_IIa_GYA1741_21_AB636706	0.02359	0.01699	0.01917	0.02136	0.02139	0.01916	0.01915	0.02612	0.01956	0.02387	0.02388	0.03037	0.02603	0.02604	0.02389	0.02851	0.02657	0.03093	0.02656	0.02656	0.02866	0.03079	0.03079	0.03199	0.03638	0.03417	0.03301	0.03295	0.02653	0.03089	0.03297	0.02975	0.02871	0.02655	0.0287	0.02871	0.03089	0.03087	0.03087	0.03208	0.03652	0.02872	0.03748	0.03529	0.02655	0.02871	0.02871	0.02871	0.03089
Pobliquiloculata_IIa_GYA1508_15_AB636814	0.01921	0.01261	0.01479	0.01698	0.01701	0.01478	0.01477	0.02174	0.01518	0.01949	0.0195	0.02599	0.02165	0.02166	0.01951	0.02413	0.02219	0.02655	0.02218	0.02218	0.02428	0.02641	0.02641	0.02761	0.032	0.02979	0.02863	0.02857	0.02215	0.02651	0.02859	0.02537	0.02433	0.02217	0.02432	0.02433	0.02651	0.02649	0.02649	0.0277	0.03214	0.02434	0.0331	0.03091	0.02217	0.02433	0.02433	0.02433	0.02651
Pobliquiloculata_IIa_GYA1741_89_AB636818	0.0192	0.0126	0.01478	0.01697	0.017	0.01477	0.01476	0.02173	0.01517	0.01948	0.01949	0.02598	0.02164	0.02165	0.0195	0.02412	0.02218	0.02654	0.02217	0.02217	0.02427	0.0264	0.0264	0.0276	0.03199	0.02978	0.02862	0.02856	0.02214	0.0265	0.02858	0.02536	0.02432	0.02216	0.02431	0.02432	0.0265	0.02648	0.02648	0.02769	0.03213	0.02433	0.03309	0.0309	0.02216	0.02432	0.02432	0.02432	0.0265
Pobliquiloculata_IIa_GYA2395_38_AB636703	0.01921	0.01261	0.01479	0.01698	0.01701	0.01478	0.01477	0.02174	0.01518	0.01949	0.0195	0.02599	0.02165	0.02166	0.01951	0.02413	0.02219	0.02655	0.02218	0.02218	0.02428	0.02641	0.02641	0.02761	0.032	0.02979	0.02863	0.02857	0.02215	0.02651	0.02859	0.02537	0.02433	0.02217	0.02432	0.02433	0.02651	0.02649	0.02649	0.0277	0.03214	0.02434	0.0331	0.03091	0.02217	0.02433	0.02433	0.02433	0.02651
Pobliquiloculata_IIa_GYA2125_4_AB636709	0.02137	0.01477	0.01695	0.01914	0.01917	0.01694	0.01693	0.0239	0.01734	0.02165	0.02166	0.02815	0.02381	0.02382	0.02167	0.02629	0.02435	0.02871	0.02434	0.02434	0.02644	0.02857	0.02857	0.02977	0.03416	0.03195	0.03079	0.03073	0.02431	0.02867	0.03075	0.02753	0.02649	0.02433	0.02648	0.02649	0.02867	0.02865	0.02865	0.02986	0.0343	0.0265	0.03526	0.03307	0.02433	0.02649	0.02649	0.02649	0.02867
Pobliquiloculata_IIa_GYA2125_5_AB636828	0.02137	0.01477	0.01695	0.01914	0.01917	0.01694	0.01693	0.0239	0.01734	0.02165	0.02166	0.02815	0.02381	0.02382	0.02167	0.02629	0.02435	0.02871	0.02434	0.02434	0.02644	0.02857	0.02857	0.02977	0.03416	0.03195	0.03079	0.03073	0.02431	0.02867	0.03075	0.02753	0.02649	0.02433	0.02648	0.02649	0.02867	0.02865	0.02865	0.02986	0.0343	0.0265	0.03526	0.03307	0.02433	0.02649	0.02649	0.02649	0.02867
Pobliquiloculata_IIa_GYA1757_25_AB636707	0.02138	0.01478	0.01696	0.01915	0.01918	0.01695	0.01694	0.02391	0.01735	0.02166	0.02167	0.02816	0.02382	0.02383	0.02168	0.0263	0.02436	0.02872	0.02435	0.02435	0.02645	0.02858	0.02858	0.02978	0.03417	0.03196	0.0308	0.03074	0.02432	0.02868	0.03076	0.02754	0.0265	0.02434	0.02649	0.0265	0.02868	0.02866	0.02866	0.02987	0.03431	0.02651	0.03527	0.03308	0.02434	0.0265	0.0265	0.0265	0.02868
Pobliquiloculata_IIa_GYA1508_13_AB636813	0.02135	0.01475	0.01693	0.01912	0.01915	0.01692	0.01691	0.02388	0.01732	0.02163	0.02164	0.02813	0.02379	0.0238	0.02165	0.02627	0.02433	0.02869	0.02432	0.02432	0.02642	0.02855	0.02855	0.02975	0.03414	0.03193	0.03077	0.03071	0.02429	0.02865	0.03073	0.02751	0.02647	0.02431	0.02646	0.02647	0.02865	0.02863	0.02863	0.02984	0.03428	0.02648	0.03524	0.03305	0.02431	0.02647	0.02647	0.02647	0.02865
		between species	within species
	median	0.03536	0.01192
	min	0.01045	0.00213
	max	0.07181	0.0353
	1Q	0.02679	0.00865
	3Q	0.0455	0.01685
[truncated: 126 more columns]

## Sheet: ABGD
	Pobliquiloculata_I_Y1491_93_AB636790	Pobliquiloculata_I_GYB1810_31_AB636689	Pobliquiloculata_I_Y1442_83_AB636783	Pobliquiloculata_I_GYB1810_25_AB636772	Pobliquiloculata_I_Z232_9_AB636750	Pobliquiloculata_I_GYA541_37_AB636778	Pobliquiloculata_I_GYA541_40_AB636779	Pobliquiloculata_I_Y1492_6_AB636792	Pobliquiloculata_I_Me867_5_AB636803	Pobliquiloculata_I_Z330_28_AB636760	Pobliquiloculata_I_Z511_51_AB636766	Pobliquiloculata_I_Z362_37_AB636762	Pobliquiloculata_I_Z362_41_AB636761	Pobliquiloculata_I_Z511_52_AB636767	Pobliquiloculata_I_Ama53_1_AB636742	Pobliquiloculata_I_KH1431_33_AB636904	Pobliquiloculata_I_Me1597_39_AB636798	Pobliquiloculata_I_Z329_16_AB636753	Pobliquiloculata_I_KH1431_34_AB636905	Pobliquiloculata_I_KH1431_35_AB636906	Pobliquiloculata_U_AS108_U_JQ799899	Pobliquiloculata_I_Y1489_45_AB636785	Pobliquiloculata_I_Y1489_49_AB636786	Pobliquiloculata_I_Y1489_43_AB636787	Pobliquiloculata_I_GYB648_1_AB636769	Pobliquiloculata_I_GYB648_15_AB636688	Pobliquiloculata_I_GYB648_9_AB636771	Pobliquiloculata_I_Y1491_52_AB636788	Pobliquiloculata_I_Y1489_44_AB636696	Pobliquiloculata_I_GYB1811_33_AB636690	Pobliquiloculata_I_GYB648_6_AB636770	Pobliquiloculata_I_Y1491_88_AB636789	Pobliquiloculata_I_Me867_7_AB636805	Pobliquiloculata_I_Z511_50_AB636768	Pobliquiloculata_I_KH342_1_AB636898	Pobliquiloculata_I_KH342_4_AB636732	Pobliquiloculata_I_GYB1810_29_AB636773	Pobliquiloculata_I_Me1600_45_AB636794	Pobliquiloculata_I_KH342_3_AB636900	Pobliquiloculata_I_KH342_2_AB636899	Pobliquiloculata_I_Z329_20_AB636684	Pobliquiloculata_I_Z329_22_AB636755	Pobliquiloculata_I_GYB2180_57_AB636691	Pobliquiloculata_I_KH281_15_AB636890	Pobliquiloculata_I_KH281_12_AB636730	Pobliquiloculata_I_Me867_8_AB636702	Pobliquiloculata_I_Y1211_9_AB636781	Pobliquiloculata_I_GYA2746_52_AB636777	Pobliquiloculata_I_GYA2746_41_AB636692
Pobliquiloculata_I_Y1491_93_AB636790	0	0.0066	0.00878	0.01097	0.011	0.00877	0.00876	0.01573	0.00917	0.01348	0.01349	0.01998	0.01564	0.01565	0.0135	0.01812	0.01618	0.02054	0.01617	0.01617	0.01401	0.01827	0.0204	0.0204	0.0216	0.02599	0.02378	0.02262	0.02256	0.01614	0.0205	0.02258	0.01936	0.01832	0.01616	0.01831	0.01832	0.0205	0.02048	0.02048	0.02169	0.02613	0.01833	0.02709	0.0249	0.01616	0.01832	0.01832	0.01832
Pobliquiloculata_I_GYB1810_31_AB636689	0.0066	0	0.00218	0.00437	0.0044	0.00217	0.00216	0.00913	0.00257	0.00688	0.00689	0.01338	0.00904	0.00905	0.0069	0.01152	0.00958	0.01394	0.00957	0.00957	0.00741	0.01167	0.0138	0.0138	0.015	0.01939	0.01718	0.01602	0.01596	0.00954	0.0139	0.01598	0.01276	0.01172	0.00956	0.01171	0.01172	0.0139	0.01388	0.01388	0.01509	0.01953	0.01173	0.02049	0.0183	0.00956	0.01172	0.01172	0.01172
Pobliquiloculata_I_Y1442_83_AB636783	0.00878	0.00218	0	0.00653	0.00656	0.00435	0.00434	0.01131	0.00475	0.00906	0.00907	0.01556	0.01122	0.01123	0.00908	0.0137	0.01176	0.01612	0.01175	0.01175	0.00959	0.01385	0.01598	0.01598	0.01718	0.02157	0.01936	0.0182	0.01814	0.01172	0.01608	0.01816	0.01494	0.0139	0.01174	0.01389	0.0139	0.01608	0.01606	0.01606	0.01727	0.02171	0.01391	0.02267	0.02048	0.01174	0.0139	0.0139	0.0139
Pobliquiloculata_I_GYB1810_25_AB636772	0.01097	0.00437	0.00653	0	0.00439	0.00654	0.00653	0.0135	0.00694	0.01125	0.01126	0.01775	0.01341	0.01342	0.01127	0.01589	0.01395	0.01831	0.01394	0.01394	0.01178	0.01604	0.01817	0.01817	0.01937	0.02376	0.02155	0.02039	0.02033	0.01391	0.01827	0.02035	0.01713	0.01609	0.01393	0.01608	0.01609	0.01827	0.01825	0.01825	0.01946	0.0239	0.0161	0.02486	0.02267	0.01393	0.01609	0.01609	0.01609
Pobliquiloculata_I_Z232_9_AB636750	0.011	0.0044	0.00656	0.00439	0	0.00657	0.00656	0.01353	0.00697	0.01128	0.01129	0.01778	0.01344	0.01345	0.0113	0.01592	0.01398	0.01834	0.01397	0.01397	0.01181	0.01607	0.0182	0.0182	0.0194	0.02379	0.02158	0.02042	0.02036	0.01394	0.0183	0.02038	0.01716	0.01612	0.01396	0.01611	0.01612	0.0183	0.01828	0.01828	0.01949	0.02393	0.01613	0.02489	0.0227	0.01396	0.01612	0.01612	0.01612
Pobliquiloculata_I_GYA541_37_AB636778	0.00877	0.00217	0.00435	0.00654	0.00657	0	0.00433	0.0113	0.00474	0.00905	0.00906	0.01555	0.01121	0.01122	0.00907	0.01369	0.01175	0.01611	0.01174	0.01174	0.00958	0.01384	0.01597	0.01597	0.01717	0.02156	0.01935	0.01819	0.01813	0.01171	0.01607	0.01815	0.01493	0.01389	0.01173	0.01388	0.01389	0.01607	0.01605	0.01605	0.01726	0.0217	0.0139	0.02266	0.02047	0.01173	0.01389	0.01389	0.01389
Pobliquiloculata_I_GYA541_40_AB636779	0.00876	0.00216	0.00434	0.00653	0.00656	0.00433	0	0.01129	0.00473	0.00904	0.00905	0.01554	0.0112	0.01121	0.00906	0.01368	0.01174	0.0161	0.01173	0.01173	0.00957	0.01383	0.01596	0.01596	0.01716	0.02155	0.01934	0.01818	0.01812	0.0117	0.01606	0.01814	0.01492	0.01388	0.01172	0.01387	0.01388	0.01606	0.01604	0.01604	0.01725	0.02169	0.01389	0.02265	0.02046	0.01172	0.01388	0.01388	0.01388
Pobliquiloculata_I_Y1492_6_AB636792	0.01573	0.00913	0.01131	0.0135	0.01353	0.0113	0.01129	0	0.00656	0.01087	0.01088	0.01737	0.01303	0.01304	0.01089	0.01551	0.01357	0.01793	0.01356	0.01356	0.0114	0.01566	0.01779	0.01779	0.01899	0.02338	0.02117	0.02001	0.01995	0.01353	0.01789	0.01997	0.01675	0.01571	0.01355	0.0157	0.01571	0.01789	0.01787	0.01787	0.01908	0.02352	0.01572	0.02448	0.02229	0.01355	0.01571	0.01571	0.01571
Pobliquiloculata_I_Me867_5_AB636803	0.00917	0.00257	0.00475	0.00694	0.00697	0.00474	0.00473	0.00656	0	0.00431	0.00432	0.01081	0.00647	0.00648	0.00433	0.00895	0.00701	0.01137	0.007	0.007	0.00484	0.0091	0.01123	0.01123	0.01243	0.01682	0.01461	0.01345	0.01339	0.00697	0.01133	0.01341	0.01019	0.00915	0.00699	0.00914	0.00915	0.01133	0.01131	0.01131	0.01252	0.01696	0.00916	0.01792	0.01573	0.00699	0.00915	0.00915	0.00915
Pobliquiloculata_I_Z330_28_AB636760	0.01348	0.00688	0.00906	0.01125	0.01128	0.00905	0.00904	0.01087	0.00431	0	0.00431	0.0108	0.00646	0.00647	0.00864	0.01326	0.01132	0.01568	0.01131	0.01131	0.00915	0.01341	0.01554	0.01554	0.01674	0.02113	0.01892	0.01776	0.0177	0.01128	0.01564	0.01772	0.0145	0.01346	0.0113	0.01345	0.01346	0.01564	0.01562	0.01562	0.01683	0.02127	0.01347	0.02223	0.02004	0.0113	0.01346	0.01346	0.01346
Pobliquiloculata_I_Z511_51_AB636766	0.01349	0.00689	0.00907	0.01126	0.01129	0.00906	0.00905	0.01088	0.00432	0.00431	0	0.00649	0.00215	0.00216	0.00865	0.01327	0.01133	0.01569	0.01132	0.01132	0.00916	0.01342	0.01555	0.01555	0.01675	0.02114	0.01893	0.01777	0.01771	0.01129	0.01565	0.01773	0.01451	0.01347	0.01131	0.01346	0.01347	0.01565	0.01563	0.01563	0.01684	0.02128	0.01348	0.02224	0.02005	0.01131	0.01347	0.01347	0.01347
Pobliquiloculata_I_Z362_37_AB636762	0.01998	0.01338	0.01556	0.01775	0.01778	0.01555	0.01554	0.01737	0.01081	0.0108	0.00649	0	0.00864	0.00865	0.01514	0.01976	0.01782	0.02218	0.01781	0.01781	0.01565	0.01991	0.02204	0.02204	0.02324	0.02763	0.02542	0.02426	0.0242	0.01778	0.02214	0.02422	0.021	0.01996	0.0178	0.01995	0.01996	0.02214	0.02212	0.02212	0.02333	0.02777	0.01997	0.02873	0.02654	0.0178	0.01996	0.01996	0.01996
Pobliquiloculata_I_Z362_41_AB636761	0.01564	0.00904	0.01122	0.01341	0.01344	0.01121	0.0112	0.01303	0.00647	0.00646	0.00215	0.00864	0	0.00431	0.0108	0.01542	0.01348	0.01784	0.01347	0.01347	0.01131	0.01557	0.0177	0.0177	0.0189	0.02329	0.02108	0.01992	0.01986	0.01344	0.0178	0.01988	0.01666	0.01562	0.01346	0.01561	0.01562	0.0178	0.01778	0.01778	0.01899	0.02343	0.01563	0.02439	0.0222	0.01346	0.01562	0.01562	0.01562
Pobliquiloculata_I_Z511_52_AB636767	0.01565	0.00905	0.01123	0.01342	0.01345	0.01122	0.01121	0.01304	0.00648	0.00647	0.00216	0.00865	0.00431	0	0.01081	0.01543	0.01349	0.01785	0.01348	0.01348	0.01132	0.01558	0.01771	0.01771	0.01891	0.0233	0.02109	0.01993	0.01987	0.01345	0.01781	0.01989	0.01667	0.01563	0.01347	0.01562	0.01563	0.01781	0.01779	0.01779	0.019	0.02344	0.01564	0.0244	0.02221	0.01347	0.01563	0.01563	0.01563
Pobliquiloculata_I_Ama53_1_AB636742	0.0135	0.0069	0.00908	0.01127	0.0113	0.00907	0.00906	0.01089	0.00433	0.00864	0.00865	0.01514	0.0108	0.01081	0	0.01328	0.01134	0.0157	0.01133	0.01133	0.00917	0.01343	0.01556	0.01556	0.01676	0.02115	0.01894	0.01778	0.01772	0.0113	0.01566	0.01774	0.01452	0.01348	0.01132	0.01347	0.01348	0.01566	0.01564	0.01564	0.01685	0.02129	0.01349	0.02225	0.02006	0.01132	0.01348	0.01348	0.01348
Pobliquiloculata_I_KH1431_33_AB636904	0.01812	0.01152	0.0137	0.01589	0.01592	0.01369	0.01368	0.01551	0.00895	0.01326	0.01327	0.01976	0.01542	0.01543	0.01328	0	0.01112	0.01548	0.01111	0.01111	0.00895	0.01321	0.01534	0.01534	0.01654	0.02093	0.01872	0.01756	0.0175	0.01108	0.01544	0.01752	0.0143	0.01326	0.0111	0.01325	0.01326	0.01544	0.01542	0.01542	0.01663	0.02107	0.01327	0.02203	0.01984	0.0111	0.01326	0.01326	0.01326
Pobliquiloculata_I_Me1597_39_AB636798	0.01618	0.00958	0.01176	0.01395	0.01398	0.01175	0.01174	0.01357	0.00701	0.01132	0.01133	0.01782	0.01348	0.01349	0.01134	0.01112	0	0.00436	0.00433	0.00433	0.00217	0.00643	0.00856	0.00856	0.00976	0.01415	0.01194	0.01078	0.01072	0.0043	0.00866	0.01074	0.00752	0.00648	0.00432	0.00647	0.00648	0.00866	0.00864	0.00864	0.00985	0.01429	0.00649	0.01525	0.01306	0.00432	0.00648	0.00648	0.00648
Pobliquiloculata_I_Z329_16_AB636753	0.02054	0.01394	0.01612	0.01831	0.01834	0.01611	0.0161	0.01793	0.01137	0.01568	0.01569	0.02218	0.01784	0.01785	0.0157	0.01548	0.00436	0	0.00869	0.00869	0.00653	0.01079	0.01292	0.01292	0.01412	0.01851	0.0163	0.01514	0.01508	0.00866	0.01302	0.0151	0.01188	0.01084	0.00868	0.01083	0.01084	0.01302	0.013	0.013	0.01421	0.01865	0.01085	0.01961	0.01742	0.00868	0.01084	0.01084	0.01084
Pobliquiloculata_I_KH1431_34_AB636905	0.01617	0.00957	0.01175	0.01394	0.01397	0.01174	0.01173	0.01356	0.007	0.01131	0.01132	0.01781	0.01347	0.01348	0.01133	0.01111	0.00433	0.00869	0	0.00432	0.00216	0.00642	0.00855	0.00855	0.00975	0.01414	0.01193	0.01077	0.01071	0.00429	0.00865	0.01073	0.00751	0.00647	0.00431	0.00646	0.00647	0.00865	0.00863	0.00863	0.00984	0.01428	0.00648	0.01524	0.01305	0.00431	0.00647	0.00647	0.00647
Pobliquiloculata_I_KH1431_35_AB636906	0.01617	0.00957	0.01175	0.01394	0.01397	0.01174	0.01173	0.01356	0.007	0.01131	0.01132	0.01781	0.01347	0.01348	0.01133	0.01111	0.00433	0.00869	0.00432	0	0.00216	0.00642	0.00855	0.00855	0.00975	0.01414	0.01193	0.01077	0.01071	0.00429	0.00865	0.01073	0.00751	0.00647	0.00431	0.00646	0.00647	0.00865	0.00863	0.00863	0.00984	0.01428	0.00648	0.01524	0.01305	0.00431	0.00647	0.00647	0.00647
Pobliquiloculata_I_AS108_I_JQ799899	0.01401	0.00741	0.00959	0.01178	0.01181	0.00958	0.00957	0.0114	0.00484	0.00915	0.00916	0.01565	0.01131	0.01132	0.00917	0.00895	0.00217	0.00653	0.00216	0.00216	0	0.00426	0.00639	0.00639	0.00759	0.01198	0.00977	0.00861	0.00855	0.00213	0.00649	0.00857	0.00535	0.00431	0.00215	0.0043	0.00431	0.00649	0.00647	0.00647	0.00768	0.01212	0.00432	0.01308	0.01089	0.00215	0.00431	0.00431	0.00431
Pobliquiloculata_I_Y1489_45_AB636785	0.01827	0.01167	0.01385	0.01604	0.01607	0.01384	0.01383	0.01566	0.0091	0.01341	0.01342	0.01991	0.01557	0.01558	0.01343	0.01321	0.00643	0.01079	0.00642	0.00642	0.00426	0	0.00213	0.00213	0.00333	0.00772	0.00551	0.00435	0.00429	0.00213	0.00649	0.00857	0.00535	0.00857	0.00641	0.00856	0.00857	0.01075	0.01073	0.01073	0.01194	0.01638	0.00858	0.01734	0.01515	0.00641	0.00857	0.00857	0.00857
Pobliquiloculata_I_Y1489_49_AB636786	0.0204	0.0138	0.01598	0.01817	0.0182	0.01597	0.01596	0.01779	0.01123	0.01554	0.01555	0.02204	0.0177	0.01771	0.01556	0.01534	0.00856	0.01292	0.00855	0.00855	0.00639	0.00213	0	0.00426	0.00546	0.00985	0.00764	0.00648	0.00642	0.00426	0.00862	0.0107	0.00748	0.0107	0.00854	0.01069	0.0107	0.01288	0.01286	0.01286	0.01407	0.01851	0.01071	0.01947	0.01728	0.00854	0.0107	0.0107	0.0107
Pobliquiloculata_I_Y1489_43_AB636787	0.0204	0.0138	0.01598	0.01817	0.0182	0.01597	0.01596	0.01779	0.01123	0.01554	0.01555	0.02204	0.0177	0.01771	0.01556	0.01534	0.00856	0.01292	0.00855	0.00855	0.00639	0.00213	0.00426	0	0.00316	0.00755	0.00534	0.00648	0.00642	0.00426	0.00862	0.0107	0.00748	0.0107	0.00854	0.01069	0.0107	0.01288	0.01286	0.01286	0.01407	0.01851	0.01071	0.01947	0.01728	0.00854	0.0107	0.0107	0.0107
Pobliquiloculata_I_GYB648_1_AB636769	0.0216	0.015	0.01718	0.01937	0.0194	0.01717	0.01716	0.01899	0.01243	0.01674	0.01675	0.02324	0.0189	0.01891	0.01676	0.01654	0.00976	0.01412	0.00975	0.00975	0.00759	0.00333	0.00546	0.00316	0	0.00439	0.00218	0.00768	0.00762	0.00546	0.00982	0.0119	0.00868	0.0119	0.00974	0.01189	0.0119	0.01408	0.01406	0.01406	0.01527	0.01971	0.01191	0.02067	0.01848	0.00974	0.0119	0.0119	0.0119
Pobliquiloculata_I_GYB648_15_AB636688	0.02599	0.01939	0.02157	0.02376	0.02379	0.02156	0.02155	0.02338	0.01682	0.02113	0.02114	0.02763	0.02329	0.0233	0.02115	0.02093	0.01415	0.01851	0.01414	0.01414	0.01198	0.00772	0.00985	0.00755	0.00439	0	0.00657	0.01207	0.01201	0.00985	0.01421	0.01629	0.01307	0.01629	0.01413	0.01628	0.01629	0.01847	0.01845	0.01845	0.01966	0.0241	0.0163	0.02506	0.02287	0.01413	0.01629	0.01629	0.01629
Pobliquiloculata_I_GYB648_9_AB636771	0.02378	0.01718	0.01936	0.02155	0.02158	0.01935	0.01934	0.02117	0.01461	0.01892	0.01893	0.02542	0.02108	0.02109	0.01894	0.01872	0.01194	0.0163	0.01193	0.01193	0.00977	0.00551	0.00764	0.00534	0.00218	0.00657	0	0.00986	0.0098	0.00764	0.012	0.01408	0.01086	0.01408	0.01192	0.01407	0.01408	0.01626	0.01624	0.01624	0.01745	0.02189	0.01409	0.02285	0.02066	0.01192	0.01408	0.01408	0.01408
Pobliquiloculata_I_Y1491_52_AB636788	0.02262	0.01602	0.0182	0.02039	0.02042	0.01819	0.01818	0.02001	0.01345	0.01776	0.01777	0.02426	0.01992	0.01993	0.01778	0.01756	0.01078	0.01514	0.01077	0.01077	0.00861	0.00435	0.00648	0.00648	0.00768	0.01207	0.00986	0	0.00436	0.00648	0.01084	0.01292	0.0097	0.01292	0.01076	0.01291	0.01292	0.0151	0.01508	0.01508	0.01629	0.02073	0.01293	0.02169	0.0195	0.01076	0.01292	0.01292	0.01292
Pobliquiloculata_I_Y1489_44_AB636696	0.02256	0.01596	0.01814	0.02033	0.02036	0.01813	0.01812	0.01995	0.01339	0.0177	0.01771	0.0242	0.01986	0.01987	0.01772	0.0175	0.01072	0.01508	0.01071	0.01071	0.00855	0.00429	0.00642	0.00642	0.00762	0.01201	0.0098	0.00436	0	0.00642	0.01078	0.01286	0.00964	0.01286	0.0107	0.01285	0.01286	0.01504	0.01502	0.01502	0.01623	0.02067	0.01287	0.02163	0.01944	0.0107	0.01286	0.01286	0.01286
Pobliquiloculata_I_GYB1811_33_AB636690	0.01614	0.00954	0.01172	0.01391	0.01394	0.01171	0.0117	0.01353	0.00697	0.01128	0.01129	0.01778	0.01344	0.01345	0.0113	0.01108	0.0043	0.00866	0.00429	0.00429	0.00213	0.00213	0.00426	0.00426	0.00546	0.00985	0.00764	0.00648	0.00642	0	0.00436	0.00644	0.00322	0.00644	0.00428	0.00643	0.00644	0.00862	0.0086	0.0086	0.00981	0.01425	0.00645	0.01521	0.01302	0.00428	0.00644	0.00644	0.00644
Pobliquiloculata_I_GYB648_6_AB636770	0.0205	0.0139	0.01608	0.01827	0.0183	0.01607	0.01606	0.01789	0.01133	0.01564	0.01565	0.02214	0.0178	0.01781	0.01566	0.01544	0.00866	0.01302	0.00865	0.00865	0.00649	0.00649	0.00862	0.00862	0.00982	0.01421	0.012	0.01084	0.01078	0.00436	0	0.0108	0.00758	0.0108	0.00864	0.01079	0.0108	0.01298	0.01296	0.01296	0.01417	0.01861	0.01081	0.01957	0.01738	0.00864	0.0108	0.0108	0.0108
Pobliquiloculata_I_Y1491_88_AB636789	0.02258	0.01598	0.01816	0.02035	0.02038	0.01815	0.01814	0.01997	0.01341	0.01772	0.01773	0.02422	0.01988	0.01989	0.01774	0.01752	0.01074	0.0151	0.01073	0.01073	0.00857	0.00857	0.0107	0.0107	0.0119	0.01629	0.01408	0.01292	0.01286	0.00644	0.0108	0	0.00322	0.01288	0.01072	0.01287	0.01288	0.01506	0.01504	0.01504	0.01625	0.02069	0.01289	0.02165	0.01946	0.01072	0.01288	0.01288	0.01288
Pobliquiloculata_I_Me867_7_AB636805	0.01936	0.01276	0.01494	0.01713	0.01716	0.01493	0.01492	0.01675	0.01019	0.0145	0.01451	0.021	0.01666	0.01667	0.01452	0.0143	0.00752	0.01188	0.00751	0.00751	0.00535	0.00535	0.00748	0.00748	0.00868	0.01307	0.01086	0.0097	0.00964	0.00322	0.00758	0.00322	0	0.00966	0.0075	0.00965	0.00966	0.01184	0.01182	0.01182	0.01303	0.01747	0.00967	0.01843	0.01624	0.0075	0.00966	0.00966	0.00966
Pobliquiloculata_I_Z511_50_AB636768	0.01832	0.01172	0.0139	0.01609	0.01612	0.01389	0.01388	0.01571	0.00915	0.01346	0.01347	0.01996	0.01562	0.01563	0.01348	0.01326	0.00648	0.01084	0.00647	0.00647	0.00431	0.00857	0.0107	0.0107	0.0119	0.01629	0.01408	0.01292	0.01286	0.00644	0.0108	0.01288	0.00966	0	0.00216	0.00431	0.00432	0.0065	0.00648	0.00648	0.00769	0.01213	0.00433	0.01309	0.0109	0.00646	0.00862	0.00862	0.00862
Pobliquiloculata_I_KH342_1_AB636898	0.01616	0.00956	0.01174	0.01393	0.01396	0.01173	0.01172	0.01355	0.00699	0.0113	0.01131	0.0178	0.01346	0.01347	0.01132	0.0111	0.00432	0.00868	0.00431	0.00431	0.00215	0.00641	0.00854	0.00854	0.00974	0.01413	0.01192	0.01076	0.0107	0.00428	0.00864	0.01072	0.0075	0.00216	0	0.00215	0.00216	0.00434	0.00432	0.00432	0.00553	0.00997	0.00217	0.01093	0.00874	0.0043	0.00646	0.00646	0.00646
Pobliquiloculata_I_KH342_4_AB636732	0.01831	0.01171	0.01389	0.01608	0.01611	0.01388	0.01387	0.0157	0.00914	0.01345	0.01346	0.01995	0.01561	0.01562	0.01347	0.01325	0.00647	0.01083	0.00646	0.00646	0.0043	0.00856	0.01069	0.01069	0.01189	0.01628	0.01407	0.01291	0.01285	0.00643	0.01079	0.01287	0.00965	0.00431	0.00215	0	0.00431	0.00649	0.00647	0.00647	0.00768	0.01212	0.00432	0.01308	0.01089	0.00645	0.00861	0.00861	0.00861
Pobliquiloculata_I_GYB1810_29_AB636773	0.01832	0.01172	0.0139	0.01609	0.01612	0.01389	0.01388	0.01571	0.00915	0.01346	0.01347	0.01996	0.01562	0.01563	0.01348	0.01326	0.00648	0.01084	0.00647	0.00647	0.00431	0.00857	0.0107	0.0107	0.0119	0.01629	0.01408	0.01292	0.01286	0.00644	0.0108	0.01288	0.00966	0.00432	0.00216	0.00431	0	0.0065	0.00648	0.00648	0.00769	0.01213	0.00433	0.01309	0.0109	0.00646	0.00862	0.00862	0.00862
Pobliquiloculata_I_Me1600_45_AB636794	0.0205	0.0139	0.01608	0.01827	0.0183	0.01607	0.01606	0.01789	0.01133	0.01564	0.01565	0.02214	0.0178	0.01781	0.01566	0.01544	0.00866	0.01302	0.00865	0.00865	0.00649	0.01075	0.01288	0.01288	0.01408	0.01847	0.01626	0.0151	0.01504	0.00862	0.01298	0.01506	0.01184	0.0065	0.00434	0.00649	0.0065	0	0.00866	0.00866	0.00987	0.01431	0.00651	0.01527	0.01308	0.00864	0.0108	0.0108	0.0108
Pobliquiloculata_I_KH342_3_AB636900	0.02048	0.01388	0.01606	0.01825	0.01828	0.01605	0.01604	0.01787	0.01131	0.01562	0.01563	0.02212	0.01778	0.01779	0.01564	0.01542	0.00864	0.013	0.00863	0.00863	0.00647	0.01073	0.01286	0.01286	0.01406	0.01845	0.01624	0.01508	0.01502	0.0086	0.01296	0.01504	0.01182	0.00648	0.00432	0.00647	0.00648	0.00866	0	0.00864	0.00985	0.01429	0.00649	0.01525	0.01306	0.00862	0.01078	0.01078	0.01078
Pobliquiloculata_I_KH342_2_AB636899	0.02048	0.01388	0.01606	0.01825	0.01828	0.01605	0.01604	0.01787	0.01131	0.01562	0.01563	0.02212	0.01778	0.01779	0.01564	0.01542	0.00864	0.013	0.00863	0.00863	0.00647	0.01073	0.01286	0.01286	0.01406	0.01845	0.01624	0.01508	0.01502	0.0086	0.01296	0.01504	0.01182	0.00648	0.00432	0.00647	0.00648	0.00866	0.00864	0	0.00985	0.01429	0.00649	0.01525	0.01306	0.00862	0.01078	0.01078	0.01078
Pobliquiloculata_I_Z329_20_AB636684	0.02169	0.01509	0.01727	0.01946	0.01949	0.01726	0.01725	0.01908	0.01252	0.01683	0.01684	0.02333	0.01899	0.019	0.01685	0.01663	0.00985	0.01421	0.00984	0.00984	0.00768	0.01194	0.01407	0.01407	0.01527	0.01966	0.01745	0.01629	0.01623	0.00981	0.01417	0.01625	0.01303	0.00769	0.00553	0.00768	0.00769	0.00987	0.00985	0.00985	0	0.00882	0.00538	0.01414	0.01195	0.00983	0.01199	0.01199	0.01199
Pobliquiloculata_I_Z329_22_AB636755	0.02613	0.01953	0.02171	0.0239	0.02393	0.0217	0.02169	0.02352	0.01696	0.02127	0.02128	0.02777	0.02343	0.02344	0.02129	0.02107	0.01429	0.01865	0.01428	0.01428	0.01212	0.01638	0.01851	0.01851	0.01971	0.0241	0.02189	0.02073	0.02067	0.01425	0.01861	0.02069	0.01747	0.01213	0.00997	0.01212	0.01213	0.01431	0.01429	0.01429	0.00882	0	0.00982	0.01858	0.01639	0.01427	0.01643	0.01643	0.01643
Pobliquiloculata_I_GYB2180_57_AB636691	0.01833	0.01173	0.01391	0.0161	0.01613	0.0139	0.01389	0.01572	0.00916	0.01347	0.01348	0.01997	0.01563	0.01564	0.01349	0.01327	0.00649	0.01085	0.00648	0.00648	0.00432	0.00858	0.01071	0.01071	0.01191	0.0163	0.01409	0.01293	0.01287	0.00645	0.01081	0.01289	0.00967	0.00433	0.00217	0.00432	0.00433	0.00651	0.00649	0.00649	0.00538	0.00982	0	0.00876	0.00657	0.00647	0.00863	0.00863	0.00863
Pobliquiloculata_I_KH281_15_AB636890	0.02709	0.02049	0.02267	0.02486	0.02489	0.02266	0.02265	0.02448	0.01792	0.02223	0.02224	0.02873	0.02439	0.0244	0.02225	0.02203	0.01525	0.01961	0.01524	0.01524	0.01308	0.01734	0.01947	0.01947	0.02067	0.02506	0.02285	0.02169	0.02163	0.01521	0.01957	0.02165	0.01843	0.01309	0.01093	0.01308	0.01309	0.01527	0.01525	0.01525	0.01414	0.01858	0.00876	0	0.00651	0.01523	0.01739	0.01739	0.01739
Pobliquiloculata_I_KH281_12_AB636730	0.0249	0.0183	0.02048	0.02267	0.0227	0.02047	0.02046	0.02229	0.01573	0.02004	0.02005	0.02654	0.0222	0.02221	0.02006	0.01984	0.01306	0.01742	0.01305	0.01305	0.01089	0.01515	0.01728	0.01728	0.01848	0.02287	0.02066	0.0195	0.01944	0.01302	0.01738	0.01946	0.01624	0.0109	0.00874	0.01089	0.0109	0.01308	0.01306	0.01306	0.01195	0.01639	0.00657	0.00651	0	0.01304	0.0152	0.0152	0.0152
Pobliquiloculata_I_Me867_8_AB636702	0.01616	0.00956	0.01174	0.01393	0.01396	0.01173	0.01172	0.01355	0.00699	0.0113	0.01131	0.0178	0.01346	0.01347	0.01132	0.0111	0.00432	0.00868	0.00431	0.00431	0.00215	0.00641	0.00854	0.00854	0.00974	0.01413	0.01192	0.01076	0.0107	0.00428	0.00864	0.01072	0.0075	0.00646	0.0043	0.00645	0.00646	0.00864	0.00862	0.00862	0.00983	0.01427	0.00647	0.01523	0.01304	0	0.00216	0.00216	0.00216
Pobliquiloculata_I_Y1211_9_AB636781	0.01832	0.01172	0.0139	0.01609	0.01612	0.01389	0.01388	0.01571	0.00915	0.01346	0.01347	0.01996	0.01562	0.01563	0.01348	0.01326	0.00648	0.01084	0.00647	0.00647	0.00431	0.00857	0.0107	0.0107	0.0119	0.01629	0.01408	0.01292	0.01286	0.00644	0.0108	0.01288	0.00966	0.00862	0.00646	0.00861	0.00862	0.0108	0.01078	0.01078	0.01199	0.01643	0.00863	0.01739	0.0152	0.00216	0	0.00432	0.00432
Pobliquiloculata_I_GYA2746_52_AB636777	0.01832	0.01172	0.0139	0.01609	0.01612	0.01389	0.01388	0.01571	0.00915	0.01346	0.01347	0.01996	0.01562	0.01563	0.01348	0.01326	0.00648	0.01084	0.00647	0.00647	0.00431	0.00857	0.0107	0.0107	0.0119	0.01629	0.01408	0.01292	0.01286	0.00644	0.0108	0.01288	0.00966	0.00862	0.00646	0.00861	0.00862	0.0108	0.01078	0.01078	0.01199	0.01643	0.00863	0.01739	0.0152	0.00216	0.00432	0	0.00432
Pobliquiloculata_I_GYA2746_41_AB636692	0.01832	0.01172	0.0139	0.01609	0.01612	0.01389	0.01388	0.01571	0.00915	0.01346	0.01347	0.01996	0.01562	0.01563	0.01348	0.01326	0.00648	0.01084	0.00647	0.00647	0.00431	0.00857	0.0107	0.0107	0.0119	0.01629	0.01408	0.01292	0.01286	0.00644	0.0108	0.01288	0.00966	0.00862	0.00646	0.00861	0.00862	0.0108	0.01078	0.01078	0.01199	0.01643	0.00863	0.01739	0.0152	0.00216	0.00432	0.00432	0
Pobliquiloculata_I_Y1211_7_AB636780	0.0205	0.0139	0.01608	0.01827	0.0183	0.01607	0.01606	0.01789	0.01133	0.01564	0.01565	0.02214	0.0178	0.01781	0.01566	0.01544	0.00866	0.01302	0.00865	0.00865	0.00649	0.01075	0.01288	0.01288	0.01408	0.01847	0.01626	0.0151	0.01504	0.00862	0.01298	0.01506	0.01184	0.0108	0.00864	0.01079	0.0108	0.01298	0.01296	0.01296	0.01417	0.01861	0.01081	0.01957	0.01738	0.00434	0.0065	0.0065	0.0065
Pobliquiloculata_I_Me867_6_AB636804	0.02066	0.01406	0.01624	0.01843	0.01846	0.01623	0.01622	0.01805	0.01149	0.0158	0.01581	0.0223	0.01796	0.01797	0.01582	0.0156	0.00882	0.01318	0.00881	0.00881	0.00665	0.01091	0.01304	0.01304	0.01424	0.01863	0.01642	0.01526	0.0152	0.00878	0.01314	0.01522	0.012	0.01096	0.0088	0.01095	0.01096	0.01314	0.01312	0.01312	0.01433	0.01877	0.01097	0.01973	0.01754	0.0045	0.00666	0.00666	0.00666
Pobliquiloculata_I_Y1491_89_AB636697	0.02394	0.01734	0.01952	0.02171	0.02174	0.01951	0.0195	0.02133	0.01477	0.01908	0.01909	0.02558	0.02124	0.02125	0.0191	0.01888	0.0121	0.01646	0.01209	0.01209	0.00993	0.01419	0.01632	0.01632	0.01752	0.02191	0.0197	0.01854	0.01848	0.01206	0.01642	0.0185	0.01528	0.01424	0.01208	0.01423	0.01424	0.01642	0.0164	0.0164	0.01761	0.02205	0.01425	0.02301	0.02082	0.00778	0.00994	0.00994	0.00994
Pobliquiloculata_I_KH281_13_AB636893	0.01832	0.01172	0.0139	0.01609	0.01612	0.01389	0.01388	0.01571	0.00915	0.01346	0.01347	0.01996	0.01562	0.01563	0.01348	0.01326	0.00648	0.01084	0.00647	0.00647	0.00431	0.00857	0.0107	0.0107	0.0119	0.01629	0.01408	0.01292	0.01286	0.00644	0.0108	0.01288	0.00966	0.00862	0.00646	0.00861	0.00862	0.0108	0.01078	0.01078	0.01199	0.01643	0.00863	0.01739	0.0152	0.00216	0.00432	0.00432	0.00432
Pobliquiloculata_I_KH281_9_AB636892	0.02266	0.01606	0.01824	0.02043	0.02046	0.01823	0.01822	0.02005	0.01349	0.0178	0.01781	0.0243	0.01996	0.01997	0.01782	0.0176	0.01082	0.01518	0.01081	0.01081	0.00865	0.01291	0.01504	0.01504	0.01624	0.02063	0.01842	0.01726	0.0172	0.01078	0.01514	0.01722	0.014	0.01296	0.0108	0.01295	0.01296	0.01514	0.01512	0.01512	0.01633	0.02077	0.01297	0.02173	0.01954	0.0065	0.00866	0.00866	0.00866
Pobliquiloculata_I_Z232_10_AB636751	0.02273	0.01613	0.01831	0.0205	0.02053	0.0183	0.01829	0.02012	0.01356	0.01787	0.01788	0.02437	0.02003	0.02004	0.01789	0.01767	0.01089	0.01525	0.01088	0.01088	0.00872	0.01298	0.01511	0.01511	0.01631	0.0207	0.01849	0.01733	0.01727	0.01085	0.01521	0.01729	0.01407	0.01303	0.01087	0.01302	0.01303	0.01521	0.01519	0.01519	0.0164	0.02084	0.01304	0.0218	0.01961	0.00657	0.00873	0.00873	0.00873
Pobliquiloculata_I_Y1442_85_AB636784	0.01831	0.01171	0.01389	0.01608	0.01611	0.01388	0.01387	0.0157	0.00914	0.01345	0.01346	0.01995	0.01561	0.01562	0.01347	0.01325	0.00647	0.01083	0.00646	0.00646	0.0043	0.00856	0.01069	0.01069	0.01189	0.01628	0.01407	0.01291	0.01285	0.00643	0.01079	0.01287	0.00965	0.00861	0.00645	0.0086	0.00861	0.01079	0.01077	0.01077	0.01198	0.01642	0.00862	0.01738	0.01519	0.00215	0.00431	0.00431	0.00431
Pobliquiloculata_I_Ama50_3_AB636748	0.02262	0.01602	0.0182	0.02039	0.02042	0.01819	0.01818	0.02001	0.01345	0.01776	0.01777	0.02426	0.01992	0.01993	0.01778	0.01756	0.01078	0.01514	0.01077	0.01077	0.00861	0.01287	0.015	0.015	0.0162	0.02059	0.01838	0.01722	0.01716	0.01074	0.0151	0.01718	0.01396	0.01292	0.01076	0.01291	0.01292	0.0151	0.01508	0.01508	0.01629	0.02073	0.01293	0.02169	0.0195	0.00646	0.00862	0.00862	0.00862
Pobliquiloculata_I_KH1431_36_AB636734	0.01402	0.00742	0.0096	0.01179	0.01182	0.00959	0.00958	0.01141	0.00485	0.00916	0.00917	0.01566	0.01132	0.01133	0.00918	0.00896	0.00218	0.00654	0.00217	0.00217	1e-05	0.00427	0.0064	0.0064	0.0076	0.01199	0.00978	0.00862	0.00856	0.00214	0.0065	0.00858	0.00536	0.00432	0.00216	0.00431	0.00432	0.0065	0.00648	0.00648	0.00769	0.01213	0.00433	0.01309	0.0109	0.00216	0.00432	0.00432	0.00432
Pobliquiloculata_I_Me1594_38_AB636801	0.01843	0.01183	0.01401	0.0162	0.01623	0.014	0.01399	0.01582	0.00926	0.01357	0.01358	0.02007	0.01573	0.01574	0.01359	0.01337	0.00659	0.01095	0.00658	0.00658	0.00442	0.00868	0.01081	0.01081	0.01201	0.0164	0.01419	0.01303	0.01297	0.00655	0.01091	0.01299	0.00977	0.00873	0.00657	0.00872	0.00873	0.01091	0.01089	0.01089	0.0121	0.01654	0.00874	0.0175	0.01531	0.00657	0.00873	0.00873	0.00873
Pobliquiloculata_I_Me1594_37_AB636800	0.01618	0.00958	0.01176	0.01395	0.01398	0.01175	0.01174	0.01357	0.00701	0.01132	0.01133	0.01782	0.01348	0.01349	0.01134	0.01112	0.00434	0.0087	0.00433	0.00433	0.00217	0.00643	0.00856	0.00856	0.00976	0.01415	0.01194	0.01078	0.01072	0.0043	0.00866	0.01074	0.00752	0.00648	0.00432	0.00647	0.00648	0.00866	0.00864	0.00864	0.00985	0.01429	0.00649	0.01525	0.01306	0.00432	0.00648	0.00648	0.00648
Pobliquiloculata_I_Me1594_39_AB636802	0.01687	0.01027	0.01245	0.01464	0.01467	0.01244	0.01243	0.01426	0.0077	0.01201	0.01202	0.01851	0.01417	0.01418	0.01203	0.01181	0.00503	0.00939	0.00502	0.00502	0.00286	0.00712	0.00925	0.00925	0.01045	0.01484	0.01263	0.01147	0.01141	0.00499	0.00935	0.01143	0.00821	0.00717	0.00501	0.00716	0.00717	0.00935	0.00933	0.00933	0.01054	0.01498	0.00718	0.01594	0.01375	0.00501	0.00717	0.00717	0.00717
Pobliquiloculata_I_Z362_36_AB636686	0.01616	0.00956	0.01174	0.01393	0.01396	0.01173	0.01172	0.01355	0.00699	0.0113	0.01131	0.0178	0.01346	0.01347	0.01132	0.0111	0.00432	0.00868	0.00431	0.00431	0.00215	0.00641	0.00854	0.00854	0.00974	0.01413	0.01192	0.01076	0.0107	0.00428	0.00864	0.01072	0.0075	0.00646	0.0043	0.00645	0.00646	0.00864	0.00862	0.00862	0.00983	0.01427	0.00647	0.01523	0.01304	0.0043	0.00646	0.00646	0.00646
Pobliquiloculata_I_Z330_26_AB636758	0.01834	0.01174	0.01392	0.01611	0.01614	0.01391	0.0139	0.01573	0.00917	0.01348	0.01349	0.01998	0.01564	0.01565	0.0135	0.01328	0.0065	0.01086	0.00649	0.00649	0.00433	0.00859	0.01072	0.01072	0.01192	0.01631	0.0141	0.01294	0.01288	0.00646	0.01082	0.0129	0.00968	0.00864	0.00648	0.00863	0.00864	0.01082	0.0108	0.0108	0.01201	0.01645	0.00865	0.01741	0.01522	0.00648	0.00864	0.00864	0.00864
Pobliquiloculata_I_Me1594_40_AB636701	0.0227	0.0161	0.01828	0.02047	0.0205	0.01827	0.01826	0.02009	0.01353	0.01784	0.01785	0.02434	0.02	0.02001	0.01786	0.01764	0.01086	0.01522	0.01085	0.01085	0.00869	0.01295	0.01508	0.01508	0.01628	0.02067	0.01846	0.0173	0.01724	0.01082	0.01518	0.01726	0.01404	0.013	0.01084	0.01299	0.013	0.01518	0.01516	0.01516	0.01637	0.02081	0.01301	0.02177	0.01958	0.01084	0.013	0.013	0.013
Pobliquiloculata_I_KH281_16_AB636891	0.02926	0.02266	0.02484	0.02703	0.02706	0.02483	0.02482	0.02665	0.02009	0.0244	0.02441	0.0309	0.02656	0.02657	0.02442	0.0242	0.01742	0.02178	0.01741	0.01741	0.01525	0.01951	0.02164	0.02164	0.02284	0.02723	0.02502	0.02386	0.0238	0.01738	0.02174	0.02382	0.0206	0.01956	0.0174	0.01955	0.01956	0.02174	0.02172	0.02172	0.02293	0.02737	0.01957	0.02833	0.02614	0.0174	0.01956	0.01956	0.01956
Pobliquiloculata_I_Me1597_38_AB636700	0.02703	0.02043	0.02261	0.0248	0.02483	0.0226	0.02259	0.02442	0.01786	0.02217	0.02218	0.02867	0.02433	0.02434	0.02219	0.02197	0.01519	0.01955	0.01518	0.01518	0.01302	0.01728	0.01941	0.01941	0.02061	0.025	0.02279	0.02163	0.02157	0.01515	0.01951	0.02159	0.01837	0.01733	0.01517	0.01732	0.01733	0.01951	0.01949	0.01949	0.0207	0.02514	0.01734	0.0261	0.02391	0.01517	0.01733	0.01733	0.01733
Pobliquiloculata_I_Me1597_37_AB636797	0.02484	0.01824	0.02042	0.02261	0.02264	0.02041	0.0204	0.02223	0.01567	0.01998	0.01999	0.02648	0.02214	0.02215	0.02	0.01978	0.013	0.01736	0.01299	0.01299	0.01083	0.01509	0.01722	0.01722	0.01842	0.02281	0.0206	0.01944	0.01938	0.01296	0.01732	0.0194	0.01618	0.01514	0.01298	0.01513	0.01514	0.01732	0.0173	0.0173	0.01851	0.02295	0.01515	0.02391	0.02172	0.01298	0.01514	0.01514	0.01514
Pobliquiloculata_I_Me1600_46_AB636699	0.02268	0.01608	0.01826	0.02045	0.02048	0.01825	0.01824	0.02007	0.01351	0.01782	0.01783	0.02432	0.01998	0.01999	0.01784	0.01762	0.01084	0.0152	0.01083	0.01083	0.00867	0.01293	0.01506	0.01506	0.01626	0.02065	0.01844	0.01728	0.01722	0.0108	0.01516	0.01724	0.01402	0.01298	0.01082	0.01297	0.01298	0.01516	0.01514	0.01514	0.01635	0.02079	0.01299	0.02175	0.01956	0.01082	0.01298	0.01298	0.01298
Pobliquiloculata_I_Me1597_40_AB636799	0.02711	0.02051	0.02269	0.02488	0.02491	0.02268	0.02267	0.0245	0.01794	0.02225	0.02226	0.02875	0.02441	0.02442	0.02227	0.02205	0.01527	0.01963	0.01526	0.01526	0.0131	0.01736	0.01949	0.01949	0.02069	0.02508	0.02287	0.02171	0.02165	0.01523	0.01959	0.02167	0.01845	0.01741	0.01525	0.0174	0.01741	0.01959	0.01957	0.01957	0.02078	0.02522	0.01742	0.02618	0.02399	0.01525	0.01741	0.01741	0.01741
Pobliquiloculata_I_GYB2180_62_AB636776	0.02922	0.02262	0.0248	0.02699	0.02702	0.02479	0.02478	0.02661	0.02005	0.02436	0.02437	0.03086	0.02652	0.02653	0.02438	0.02416	0.01738	0.02174	0.01737	0.01737	0.01521	0.01947	0.0216	0.0216	0.0228	0.02719	0.02498	0.02382	0.02376	0.01734	0.0217	0.02378	0.02056	0.01952	0.01736	0.01951	0.01952	0.0217	0.02168	0.02168	0.02289	0.02733	0.01953	0.02829	0.0261	0.01736	0.01952	0.01952	0.01952
Pobliquiloculata_I_GYB2180_59_AB636775	0.03366	0.02706	0.02924	0.03143	0.03146	0.02923	0.02922	0.03105	0.02449	0.0288	0.02881	0.0353	0.03096	0.03097	0.02882	0.0286	0.02182	0.02618	0.02181	0.02181	0.01965	0.02391	0.02604	0.02604	0.02724	0.03163	0.02942	0.02826	0.0282	0.02178	0.02614	0.02822	0.025	0.02396	0.0218	0.02395	0.02396	0.02614	0.02612	0.02612	0.02733	0.03177	0.02397	0.03273	0.03054	0.0218	0.02396	0.02396	0.02396
Pobliquiloculata_I_Me1600_48_AB636796	0.03365	0.02705	0.02923	0.03142	0.03145	0.02922	0.02921	0.03104	0.02448	0.02879	0.0288	0.03529	0.03095	0.03096	0.02881	0.02859	0.02181	0.02617	0.0218	0.0218	0.01964	0.0239	0.02603	0.02603	0.02723	0.03162	0.02941	0.02825	0.02819	0.02177	0.02613	0.02821	0.02499	0.02395	0.02179	0.02394	0.02395	0.02613	0.02611	0.02611	0.02732	0.03176	0.02396	0.03272	0.03053	0.02179	0.02395	0.02395	0.02395
Pobliquiloculata_I_Me1600_47_AB636795	0.03137	0.02477	0.02695	0.02914	0.02917	0.02694	0.02693	0.02876	0.0222	0.02651	0.02652	0.03301	0.02867	0.02868	0.02653	0.02631	0.01953	0.02389	0.01952	0.01952	0.01736	0.02162	0.02375	0.02375	0.02495	0.02934	0.02713	0.02597	0.02591	0.01949	0.02385	0.02593	0.02271	0.02167	0.01951	0.02166	0.02167	0.02385	0.02383	0.02383	0.02504	0.02948	0.02168	0.03044	0.02825	0.01951	0.02167	0.02167	0.02167
Pobliquiloculata_I_GYA2264_12_AB636830	0.0192	0.0126	0.01478	0.01697	0.017	0.01477	0.01476	0.02173	0.01517	0.01948	0.01949	0.02598	0.02164	0.02165	0.0195	0.02412	0.02218	0.02654	0.02217	0.02217	0.02001	0.02427	0.0264	0.0264	0.0276	0.03199	0.02978	0.02862	0.02856	0.02214	0.0265	0.02858	0.02536	0.02432	0.02216	0.02431	0.02432	0.0265	0.02648	0.02648	0.02769	0.03213	0.02433	0.03309	0.0309	0.02216	0.02432	0.02432	0.02432
Pobliquiloculata_I_KH1623_63_AB636908	0.01705	0.01045	0.01263	0.01482	0.01485	0.01262	0.01261	0.01958	0.01302	0.01733	0.01734	0.02383	0.01949	0.0195	0.01735	0.02197	0.02003	0.02439	0.02002	0.02002	0.01786	0.02212	0.02425	0.02425	0.02545	0.02984	0.02763	0.02647	0.02641	0.01999	0.02435	0.02643	0.02321	0.02217	0.02001	0.02216	0.02217	0.02435	0.02433	0.02433	0.02554	0.02998	0.02218	0.03094	0.02875	0.02001	0.02217	0.02217	0.02217
Pobliquiloculata_I_KH343_19_AB636902	0.02134	0.01474	0.01692	0.01911	0.01914	0.01691	0.0169	0.02387	0.01731	0.02162	0.02163	0.02812	0.02378	0.02379	0.02164	0.02626	0.02432	0.02868	0.02431	0.02431	0.02215	0.02641	0.02854	0.02854	0.02974	0.03413	0.03192	0.03076	0.0307	0.02428	0.02864	0.03072	0.0275	0.02646	0.0243	0.02645	0.02646	0.02864	0.02862	0.02862	0.02983	0.03427	0.02647	0.03523	0.03304	0.0243	0.02646	0.02646	0.02646
Pobliquiloculata_I_GYA1828_37_AB636708	0.02136	0.01476	0.01694	0.01913	0.01916	0.01693	0.01692	0.02389	0.01733	0.02164	0.02165	0.02814	0.0238	0.02381	0.02166	0.02628	0.02434	0.0287	0.02433	0.02433	0.02217	0.02643	0.02856	0.02856	0.02976	0.03415	0.03194	0.03078	0.03072	0.0243	0.02866	0.03074	0.02752	0.02648	0.02432	0.02647	0.02648	0.02866	0.02864	0.02864	0.02985	0.03429	0.02649	0.03525	0.03306	0.02432	0.02648	0.02648	0.02648
Pobliquiloculata_I_GYA2380_30_AB636711	0.02792	0.02132	0.0235	0.02569	0.02572	0.02349	0.02348	0.03045	0.02389	0.0282	0.02821	0.0347	0.03036	0.03037	0.02822	0.03284	0.0309	0.03526	0.03089	0.03089	0.02873	0.03299	0.03512	0.03512	0.03632	0.04071	0.0385	0.03734	0.03728	0.03086	0.03522	0.0373	0.03408	0.03304	0.03088	0.03303	0.03304	0.03522	0.0352	0.0352	0.03641	0.04085	0.03305	0.04181	0.03962	0.03088	0.03304	0.03304	0.03304
Pobliquiloculata_I_GYA2380_26_AB636834	0.03446	0.02786	0.03004	0.03223	0.03226	0.03003	0.03002	0.03699	0.03043	0.03474	0.03475	0.04124	0.0369	0.03691	0.03476	0.03938	0.03744	0.0418	0.03743	0.03743	0.03527	0.03953	0.04166	0.04166	0.04286	0.04725	0.04504	0.04388	0.04382	0.0374	0.04176	0.04384	0.04062	0.03958	0.03742	0.03957	0.03958	0.04176	0.04174	0.04174	0.04295	0.04739	0.03959	0.04835	0.04616	0.03742	0.03958	0.03958	0.03958
Pobliquiloculata_I_GYA2380_29_AB636832	0.03446	0.02786	0.03004	0.03223	0.03226	0.03003	0.03002	0.03699	0.03043	0.03474	0.03475	0.04124	0.0369	0.03691	0.03476	0.03938	0.03744	0.0418	0.03743	0.03743	0.03527	0.03953	0.04166	0.04166	0.04286	0.04725	0.04504	0.04388	0.04382	0.0374	0.04176	0.04384	0.04062	0.03958	0.03742	0.03957	0.03958	0.04176	0.04174	0.04174	0.04295	0.04739	0.03959	0.04835	0.04616	0.03742	0.03958	0.03958	0.03958
Pobliquiloculata_I_KH343_20_AB636903	0.02791	0.02131	0.02349	0.02568	0.02571	0.02348	0.02347	0.03044	0.02388	0.02819	0.0282	0.03469	0.03035	0.03036	0.02821	0.03283	0.03089	0.03525	0.03088	0.03088	0.02872	0.03298	0.03511	0.03511	0.03631	0.0407	0.03849	0.03733	0.03727	0.03085	0.03521	0.03729	0.03407	0.03303	0.03087	0.03302	0.03303	0.03521	0.03519	0.03519	0.0364	0.04084	0.03304	0.0418	0.03961	0.03087	0.03303	0.03303	0.03303
Pobliquiloculata_I_GYA1828_36_AB636825	0.03446	0.02786	0.03004	0.03223	0.03226	0.03003	0.03002	0.03699	0.03043	0.03474	0.03475	0.04124	0.0369	0.03691	0.03476	0.03938	0.03744	0.0418	0.03743	0.03743	0.03527	0.03953	0.04166	0.04166	0.04286	0.04725	0.04504	0.04388	0.04382	0.0374	0.04176	0.04384	0.04062	0.03958	0.03742	0.03957	0.03958	0.04176	0.04174	0.04174	0.04295	0.04739	0.03959	0.04835	0.04616	0.03742	0.03958	0.03958	0.03958
Pobliquiloculata_I_KH1623_64_AB636735	0.0192	0.0126	0.01478	0.01697	0.017	0.01477	0.01476	0.02173	0.01517	0.01948	0.01949	0.02598	0.02164	0.02165	0.0195	0.02412	0.02218	0.02654	0.02217	0.02217	0.02001	0.02427	0.0264	0.0264	0.0276	0.03199	0.02978	0.02862	0.02856	0.02214	0.0265	0.02858	0.02536	0.02432	0.02216	0.02431	0.02432	0.0265	0.02648	0.02648	0.02769	0.03213	0.02433	0.03309	0.0309	0.02216	0.02432	0.02432	0.02432
Pobliquiloculata_I_GYA1828_38_AB636826	0.03247	0.02587	0.02805	0.03024	0.03027	0.02804	0.02803	0.035	0.02844	0.03275	0.03276	0.03925	0.03491	0.03492	0.03277	0.03739	0.03545	0.03981	0.03544	0.03544	0.03328	0.03754	0.03967	0.03967	0.04087	0.04526	0.04305	0.04189	0.04183	0.03541	0.03977	0.04185	0.03863	0.03759	0.03543	0.03758	0.03759	0.03977	0.03975	0.03975	0.04096	0.0454	0.0376	0.04636	0.04417	0.03543	0.03759	0.03759	0.03759
Pobliquiloculata_I_GYA1757_27_AB636822	0.02135	0.01475	0.01693	0.01912	0.01915	0.01692	0.01691	0.02388	0.01732	0.02163	0.02164	0.02813	0.02379	0.0238	0.02165	0.02627	0.02433	0.02869	0.02432	0.02432	0.02216	0.02642	0.02855	0.02855	0.02975	0.03414	0.03193	0.03077	0.03071	0.02429	0.02865	0.03073	0.02751	0.02647	0.02431	0.02646	0.02647	0.02865	0.02863	0.02863	0.02984	0.03428	0.02648	0.03524	0.03305	0.02431	0.02647	0.02647	0.02647
Pobliquiloculata_I_GYA2264_11_AB636829	0.01921	0.01261	0.01479	0.01698	0.01701	0.01478	0.01477	0.02174	0.01518	0.01949	0.0195	0.02599	0.02165	0.02166	0.01951	0.02413	0.02219	0.02655	0.02218	0.02218	0.02002	0.02428	0.02641	0.02641	0.02761	0.032	0.02979	0.02863	0.02857	0.02215	0.02651	0.02859	0.02537	0.02433	0.02217	0.02432	0.02433	0.02651	0.02649	0.02649	0.0277	0.03214	0.02434	0.0331	0.03091	0.02217	0.02433	0.02433	0.02433
Pobliquiloculata_I_GYA1757_28_AB636823	0.02356	0.01696	0.01914	0.02133	0.02136	0.01913	0.01912	0.02609	0.01953	0.02384	0.02385	0.03034	0.026	0.02601	0.02386	0.02848	0.02654	0.0309	0.02653	0.02653	0.02437	0.02863	0.03076	0.03076	0.03196	0.03635	0.03414	0.03298	0.03292	0.0265	0.03086	0.03294	0.02972	0.02868	0.02652	0.02867	0.02868	0.03086	0.03084	0.03084	0.03205	0.03649	0.02869	0.03745	0.03526	0.02652	0.02868	0.02868	0.02868
Pobliquiloculata_I_GYA2380_31_AB636833	0.02142	0.01482	0.017	0.01919	0.01922	0.01699	0.01698	0.02395	0.01739	0.0217	0.02171	0.0282	0.02386	0.02387	0.02172	0.02634	0.0244	0.02876	0.02439	0.02439	0.02223	0.02649	0.02862	0.02862	0.02982	0.03421	0.032	0.03084	0.03078	0.02436	0.02872	0.0308	0.02758	0.02654	0.02438	0.02653	0.02654	0.02872	0.0287	0.0287	0.02991	0.03435	0.02655	0.03531	0.03312	0.02438	0.02654	0.02654	0.02654
Pobliquiloculata_I_KH279_7_AB636889	0.0193	0.0127	0.01488	0.01707	0.0171	0.01487	0.01486	0.02183	0.01527	0.01958	0.01959	0.02608	0.02174	0.02175	0.0196	0.02422	0.02228	0.02664	0.02227	0.02227	0.02011	0.02437	0.0265	0.0265	0.0277	0.03209	0.02988	0.02872	0.02866	0.02224	0.0266	0.02868	0.02546	0.02442	0.02226	0.02441	0.02442	0.0266	0.02658	0.02658	0.02779	0.03223	0.02443	0.03319	0.031	0.02226	0.02442	0.02442	0.02442
Pobliquiloculata_I_KH343_17_AB636733	0.02147	0.01487	0.01705	0.01924	0.01927	0.01704	0.01703	0.024	0.01744	0.02175	0.02176	0.02825	0.02391	0.02392	0.02177	0.02639	0.02445	0.02881	0.02444	0.02444	0.02228	0.02654	0.02867	0.02867	0.02987	0.03426	0.03205	0.03089	0.03083	0.02441	0.02877	0.03085	0.02763	0.02659	0.02443	0.02658	0.02659	0.02877	0.02875	0.02875	0.02996	0.0344	0.0266	0.03536	0.03317	0.02443	0.02659	0.02659	0.02659
Pobliquiloculata_I_GYA2125_8_AB636827	0.02365	0.01705	0.01923	0.02142	0.02145	0.01922	0.01921	0.02618	0.01962	0.02393	0.02394	0.03043	0.02609	0.0261	0.02395	0.02857	0.02663	0.03099	0.02662	0.02662	0.02446	0.02872	0.03085	0.03085	0.03205	0.03644	0.03423	0.03307	0.03301	0.02659	0.03095	0.03303	0.02981	0.02877	0.02661	0.02876	0.02877	0.03095	0.03093	0.03093	0.03214	0.03658	0.02878	0.03754	0.03535	0.02661	0.02877	0.02877	0.02877
Pobliquiloculata_I_GYA1037_7_AB636811	0.02146	0.01486	0.01704	0.01923	0.01926	0.01703	0.01702	0.02399	0.01743	0.02174	0.02175	0.02824	0.0239	0.02391	0.02176	0.02638	0.02444	0.0288	0.02443	0.02443	0.02227	0.02653	0.02866	0.02866	0.02986	0.03425	0.03204	0.03088	0.03082	0.0244	0.02876	0.03084	0.02762	0.02658	0.02442	0.02657	0.02658	0.02876	0.02874	0.02874	0.02995	0.03439	0.02659	0.03535	0.03316	0.02442	0.02658	0.02658	0.02658
Pobliquiloculata_I_GYA1037_3_AB636809	0.02364	0.01704	0.01922	0.02141	0.02144	0.01921	0.0192	0.02617	0.01961	0.02392	0.02393	0.03042	0.02608	0.02609	0.02394	0.02856	0.02662	0.03098	0.02661	0.02661	0.02445	0.02871	0.03084	0.03084	0.03204	0.03643	0.03422	0.03306	0.033	0.02658	0.03094	0.03302	0.0298	0.02876	0.0266	0.02875	0.02876	0.03094	0.03092	0.03092	0.03213	0.03657	0.02877	0.03753	0.03534	0.0266	0.02876	0.02876	0.02876
Pobliquiloculata_I_GYA1037_4_AB636704	0.02146	0.01486	0.01704	0.01923	0.01926	0.01703	0.01702	0.02399	0.01743	0.02174	0.02175	0.02824	0.0239	0.02391	0.02176	0.02638	0.02444	0.0288	0.02443	0.02443	0.02227	0.02653	0.02866	0.02866	0.02986	0.03425	0.03204	0.03088	0.03082	0.0244	0.02876	0.03084	0.02762	0.02658	0.02442	0.02657	0.02658	0.02876	0.02874	0.02874	0.02995	0.03439	0.02659	0.03535	0.03316	0.02442	0.02658	0.02658	0.02658
Pobliquiloculata_I_KH279_8_AB636729	0.02372	0.01712	0.0193	0.02149	0.02152	0.01929	0.01928	0.02625	0.01969	0.024	0.02401	0.0305	0.02616	0.02617	0.02402	0.02864	0.0267	0.03106	0.02669	0.02669	0.02453	0.02879	0.03092	0.03092	0.03212	0.03651	0.0343	0.03314	0.03308	0.02666	0.03102	0.0331	0.02988	0.02884	0.02668	0.02883	0.02884	0.03102	0.031	0.031	0.03221	0.03665	0.02885	0.03761	0.03542	0.02668	0.02884	0.02884	0.02884
Pobliquiloculata_I_KH279_3_AB636887	0.02592	0.01932	0.0215	0.02369	0.02372	0.02149	0.02148	0.02845	0.02189	0.0262	0.02621	0.0327	0.02836	0.02837	0.02622	0.03084	0.0289	0.03326	0.02889	0.02889	0.02673	0.03099	0.03312	0.03312	0.03432	0.03871	0.0365	0.03534	0.03528	0.02886	0.03322	0.0353	0.03208	0.03104	0.02888	0.03103	0.03104	0.03322	0.0332	0.0332	0.03441	0.03885	0.03105	0.03981	0.03762	0.02888	0.03104	0.03104	0.03104
Pobliquiloculata_I_GYA2395_37_AB636806	0.02372	0.01712	0.0193	0.02149	0.02152	0.01929	0.01928	0.02625	0.01969	0.024	0.02401	0.0305	0.02616	0.02617	0.02402	0.02864	0.0267	0.03106	0.02669	0.02669	0.02453	0.02879	0.03092	0.03092	0.03212	0.03651	0.0343	0.03314	0.03308	0.02666	0.03102	0.0331	0.02988	0.02884	0.02668	0.02883	0.02884	0.03102	0.031	0.031	0.03221	0.03665	0.02885	0.03761	0.03542	0.02668	0.02884	0.02884	0.02884
Pobliquiloculata_I_Ama30_1_AB636746	0.03736	0.03076	0.03294	0.03513	0.03516	0.03293	0.03292	0.03989	0.03333	0.03764	0.03765	0.04414	0.0398	0.03981	0.03766	0.04228	0.04034	0.0447	0.04033	0.04033	0.03817	0.04243	0.04456	0.04456	0.04576	0.05015	0.04794	0.04678	0.04672	0.0403	0.04466	0.04674	0.04352	0.04248	0.04032	0.04247	0.04248	0.04466	0.04464	0.04464	0.04585	0.05029	0.04249	0.05125	0.04906	0.04032	0.04248	0.04248	0.04248
Pobliquiloculata_I_OKI5_2_AB468845	0.03952	0.03292	0.0351	0.03729	0.03732	0.03509	0.03508	0.04205	0.03549	0.0398	0.03981	0.0463	0.04196	0.04197	0.03982	0.04444	0.0425	0.04686	0.04249	0.04249	0.04033	0.04459	0.04672	0.04672	0.04792	0.05231	0.0501	0.04894	0.04888	0.04246	0.04682	0.0489	0.04568	0.04464	0.04248	0.04463	0.04464	0.04682	0.0468	0.0468	0.04801	0.05245	0.04465	0.05341	0.05122	0.04248	0.04464	0.04464	0.04464
Pobliquiloculata_I_OKI4_1_AB263442	0.03736	0.03076	0.03294	0.03513	0.03516	0.03293	0.03292	0.03989	0.03333	0.03764	0.03765	0.04414	0.0398	0.03981	0.03766	0.04228	0.04034	0.0447	0.04033	0.04033	0.03817	0.04243	0.04456	0.04456	0.04576	0.05015	0.04794	0.04678	0.04672	0.0403	0.04466	0.04674	0.04352	0.04248	0.04032	0.04247	0.04248	0.04466	0.04464	0.04464	0.04585	0.05029	0.04249	0.05125	0.04906	0.04032	0.04248	0.04248	0.04248
Pobliquiloculata_I_NA_NA_AY241709	0.04172	0.03512	0.0373	0.03949	0.03952	0.03729	0.03728	0.04425	0.03769	0.042	0.04201	0.0485	0.04416	0.04417	0.04202	0.04664	0.0447	0.04906	0.04469	0.04469	0.04253	0.04679	0.04892	0.04892	0.05012	0.05451	0.0523	0.05114	0.05108	0.04466	0.04902	0.0511	0.04788	0.04684	0.04468	0.04683	0.04684	0.04902	0.049	0.049	0.05021	0.05465	0.04685	0.05561	0.05342	0.04468	0.04684	0.04684	0.04684
Pobliquiloculata_I_GYA675_17_AB636863	0.0439	0.0373	0.03948	0.04167	0.0417	0.03947	0.03946	0.04643	0.03987	0.04418	0.04419	0.05068	0.04634	0.04635	0.0442	0.04882	0.04688	0.05124	0.04687	0.04687	0.04471	0.04897	0.0511	0.0511	0.0523	0.05669	0.05448	0.05332	0.05326	0.04684	0.0512	0.05328	0.05006	0.04902	0.04686	0.04901	0.04902	0.0512	0.05118	0.05118	0.05239	0.05683	0.04903	0.05779	0.0556	0.04686	0.04902	0.04902	0.04902
Pobliquiloculata_I_Ama13_3_AB636744	0.03737	0.03077	0.03295	0.03514	0.03517	0.03294	0.03293	0.0399	0.03334	0.03765	0.03766	0.04415	0.03981	0.03982	0.03767	0.04229	0.04035	0.04471	0.04034	0.04034	0.03818	0.04244	0.04457	0.04457	0.04577	0.05016	0.04795	0.04679	0.04673	0.04031	0.04467	0.04675	0.04353	0.04249	0.04033	0.04248	0.04249	0.04467	0.04465	0.04465	0.04586	0.0503	0.0425	0.05126	0.04907	0.04033	0.04249	0.04249	0.04249
Pobliquiloculata_I_GYA675_20_AB636865	0.03954	0.03294	0.03512	0.03731	0.03734	0.03511	0.0351	0.04207	0.03551	0.03982	0.03983	0.04632	0.04198	0.04199	0.03984	0.04446	0.04252	0.04688	0.04251	0.04251	0.04035	0.04461	0.04674	0.04674	0.04794	0.05233	0.05012	0.04896	0.0489	0.04248	0.04684	0.04892	0.0457	0.04466	0.0425	0.04465	0.04466	0.04684	0.04682	0.04682	0.04803	0.05247	0.04467	0.05343	0.05124	0.0425	0.04466	0.04466	0.04466
Pobliquiloculata_I_Y1220_61_AB636835	0.03953	0.03293	0.03511	0.0373	0.03733	0.0351	0.03509	0.04206	0.0355	0.03981	0.03982	0.04631	0.04197	0.04198	0.03983	0.04445	0.04251	0.04687	0.0425	0.0425	0.04034	0.0446	0.04673	0.04673	0.04793	0.05232	0.05011	0.04895	0.04889	0.04247	0.04683	0.04891	0.04569	0.04465	0.04249	0.04464	0.04465	0.04683	0.04681	0.04681	0.04802	0.05246	0.04466	0.05342	0.05123	0.04249	0.04465	0.04465	0.04465
Pobliquiloculata_I_Ama22_2_AB636910	0.04174	0.03514	0.03732	0.03951	0.03954	0.03731	0.0373	0.04427	0.03771	0.04202	0.04203	0.04852	0.04418	0.04419	0.04204	0.04666	0.04472	0.04908	0.04471	0.04471	0.04255	0.04681	0.04894	0.04894	0.05014	0.05453	0.05232	0.05116	0.0511	0.04468	0.04904	0.05112	0.0479	0.04686	0.0447	0.04685	0.04686	0.04904	0.04902	0.04902	0.05023	0.05467	0.04687	0.05563	0.05344	0.0447	0.04686	0.04686	0.04686
Pobliquiloculata_I_GYA675_19_AB636864	0.03954	0.03294	0.03512	0.03731	0.03734	0.03511	0.0351	0.04207	0.03551	0.03982	0.03983	0.04632	0.04198	0.04199	0.03984	0.04446	0.04252	0.04688	0.04251	0.04251	0.04035	0.04461	0.04674	0.04674	0.04794	0.05233	0.05012	0.04896	0.0489	0.04248	0.04684	0.04892	0.0457	0.04466	0.0425	0.04465	0.04466	0.04684	0.04682	0.04682	0.04803	0.05247	0.04467	0.05343	0.05124	0.0425	0.04466	0.04466	0.04466
Pobliquiloculata_I_Y1448_30_AB636868	0.04171	0.03511	0.03729	0.03948	0.03951	0.03728	0.03727	0.04424	0.03768	0.04199	0.042	0.04849	0.04415	0.04416	0.04201	0.04663	0.04469	0.04905	0.04468	0.04468	0.04252	0.04678	0.04891	0.04891	0.05011	0.0545	0.05229	0.05113	0.05107	0.04465	0.04901	0.05109	0.04787	0.04683	0.04467	0.04682	0.04683	0.04901	0.04899	0.04899	0.0502	0.05464	0.04684	0.0556	0.05341	0.04467	0.04683	0.04683	0.04683
Pobliquiloculata_I_Ama10_1_AB636917	0.04607	0.03947	0.04165	0.04384	0.04387	0.04164	0.04163	0.0486	0.04204	0.04635	0.04636	0.05285	0.04851	0.04852	0.04637	0.05099	0.04905	0.05341	0.04904	0.04904	0.04688	0.05114	0.05327	0.05327	0.05447	0.05886	0.05665	0.05549	0.05543	0.04901	0.05337	0.05545	0.05223	0.05119	0.04903	0.05118	0.05119	0.05337	0.05335	0.05335	0.05456	0.059	0.0512	0.05996	0.05777	0.04903	0.05119	0.05119	0.05119
Pobliquiloculata_I_GYA675_18_AB636721	0.03954	0.03294	0.03512	0.03731	0.03734	0.03511	0.0351	0.04207	0.03551	0.03982	0.03983	0.04632	0.04198	0.04199	0.03984	0.04446	0.04252	0.04688	0.04251	0.04251	0.04035	0.04461	0.04674	0.04674	0.04794	0.05233	0.05012	0.04896	0.0489	0.04248	0.04684	0.04892	0.0457	0.04466	0.0425	0.04465	0.04466	0.04684	0.04682	0.04682	0.04803	0.05247	0.04467	0.05343	0.05124	0.0425	0.04466	0.04466	0.04466
Pobliquiloculata_I_Ama20_2_AB636736	0.03954	0.03294	0.03512	0.03731	0.03734	0.03511	0.0351	0.04207	0.03551	0.03982	0.03983	0.04632	0.04198	0.04199	0.03984	0.04446	0.04252	0.04688	0.04251	0.04251	0.04035	0.04461	0.04674	0.04674	0.04794	0.05233	0.05012	0.04896	0.0489	0.04248	0.04684	0.04892	0.0457	0.04466	0.0425	0.04465	0.04466	0.04684	0.04682	0.04682	0.04803	0.05247	0.04467	0.05343	0.05124	0.0425	0.04466	0.04466	0.04466
Pobliquiloculata_I_Y1482_88_AB636715	0.03736	0.03076	0.03294	0.03513	0.03516	0.03293	0.03292	0.03989	0.03333	0.03764	0.03765	0.04414	0.0398	0.03981	0.03766	0.04228	0.04034	0.0447	0.04033	0.04033	0.03817	0.04243	0.04456	0.04456	0.04576	0.05015	0.04794	0.04678	0.04672	0.0403	0.04466	0.04674	0.04352	0.04248	0.04032	0.04247	0.04248	0.04466	0.04464	0.04464	0.04585	0.05029	0.04249	0.05125	0.04906	0.04032	0.04248	0.04248	0.04248
Pobliquiloculata_I_Y1482_94_AB636845	0.03736	0.03076	0.03294	0.03513	0.03516	0.03293	0.03292	0.03989	0.03333	0.03764	0.03765	0.04414	0.0398	0.03981	0.03766	0.04228	0.04034	0.0447	0.04033	0.04033	0.03817	0.04243	0.04456	0.04456	0.04576	0.05015	0.04794	0.04678	0.04672	0.0403	0.04466	0.04674	0.04352	0.04248	0.04032	0.04247	0.04248	0.04466	0.04464	0.04464	0.04585	0.05029	0.04249	0.05125	0.04906	0.04032	0.04248	0.04248	0.04248
Pobliquiloculata_I_Ama30_2_AB636925	0.03736	0.03076	0.03294	0.03513	0.03516	0.03293	0.03292	0.03989	0.03333	0.03764	0.03765	0.04414	0.0398	0.03981	0.03766	0.04228	0.04034	0.0447	0.04033	0.04033	0.03817	0.04243	0.04456	0.04456	0.04576	0.05015	0.04794	0.04678	0.04672	0.0403	0.04466	0.04674	0.04352	0.04248	0.04032	0.04247	0.04248	0.04466	0.04464	0.04464	0.04585	0.05029	0.04249	0.05125	0.04906	0.04032	0.04248	0.04248	0.04248
Pobliquiloculata_I_Y1448_28_AB636722	0.03521	0.02861	0.03079	0.03298	0.03301	0.03078	0.03077	0.03774	0.03118	0.03549	0.0355	0.04199	0.03765	0.03766	0.03551	0.04013	0.03819	0.04255	0.03818	0.03818	0.03602	0.04028	0.04241	0.04241	0.04361	0.048	0.04579	0.04463	0.04457	0.03815	0.04251	0.04459	0.04137	0.04033	0.03817	0.04032	0.04033	0.04251	0.04249	0.04249	0.0437	0.04814	0.04034	0.0491	0.04691	0.03817	0.04033	0.04033	0.04033
Pobliquiloculata_I_GYB659_23_AB636858	0.03736	0.03076	0.03294	0.03513	0.03516	0.03293	0.03292	0.03989	0.03333	0.03764	0.03765	0.04414	0.0398	0.03981	0.03766	0.04228	0.04034	0.0447	0.04033	0.04033	0.03817	0.04243	0.04456	0.04456	0.04576	0.05015	0.04794	0.04678	0.04672	0.0403	0.04466	0.04674	0.04352	0.04248	0.04032	0.04247	0.04248	0.04466	0.04464	0.04464	0.04585	0.05029	0.04249	0.05125	0.04906	0.04032	0.04248	0.04248	0.04248
Pobliquiloculata_I_Y1448_29_AB636867	0.03736	0.03076	0.03294	0.03513	0.03516	0.03293	0.03292	0.03989	0.03333	0.03764	0.03765	0.04414	0.0398	0.03981	0.03766	0.04228	0.04034	0.0447	0.04033	0.04033	0.03817	0.04243	0.04456	0.04456	0.04576	0.05015	0.04794	0.04678	0.04672	0.0403	0.04466	0.04674	0.04352	0.04248	0.04032	0.04247	0.04248	0.04466	0.04464	0.04464	0.04585	0.05029	0.04249	0.05125	0.04906	0.04032	0.04248	0.04248	0.04248
Pobliquiloculata_I_GYA680_36_AB636876	0.03736	0.03076	0.03294	0.03513	0.03516	0.03293	0.03292	0.03989	0.03333	0.03764	0.03765	0.04414	0.0398	0.03981	0.03766	0.04228	0.04034	0.0447	0.04033	0.04033	0.03817	0.04243	0.04456	0.04456	0.04576	0.05015	0.04794	0.04678	0.04672	0.0403	0.04466	0.04674	0.04352	0.04248	0.04032	0.04247	0.04248	0.04466	0.04464	0.04464	0.04585	0.05029	0.04249	0.05125	0.04906	0.04032	0.04248	0.04248	0.04248
Pobliquiloculata_I_Y1224_66_AB636838	0.03952	0.03292	0.0351	0.03729	0.03732	0.03509	0.03508	0.04205	0.03549	0.0398	0.03981	0.0463	0.04196	0.04197	0.03982	0.04444	0.0425	0.04686	0.04249	0.04249	0.04033	0.04459	0.04672	0.04672	0.04792	0.05231	0.0501	0.04894	0.04888	0.04246	0.04682	0.0489	0.04568	0.04464	0.04248	0.04463	0.04464	0.04682	0.0468	0.0468	0.04801	0.05245	0.04465	0.05341	0.05122	0.04248	0.04464	0.04464	0.04464
Pobliquiloculata_I_Ama11_1_AB636918	0.03736	0.03076	0.03294	0.03513	0.03516	0.03293	0.03292	0.03989	0.03333	0.03764	0.03765	0.04414	0.0398	0.03981	0.03766	0.04228	0.04034	0.0447	0.04033	0.04033	0.03817	0.04243	0.04456	0.04456	0.04576	0.05015	0.04794	0.04678	0.04672	0.0403	0.04466	0.04674	0.04352	0.04248	0.04032	0.04247	0.04248	0.04466	0.04464	0.04464	0.04585	0.05029	0.04249	0.05125	0.04906	0.04032	0.04248	0.04248	0.04248
Pobliquiloculata_I_Y1446_35_AB636874	0.04606	0.03946	0.04164	0.04383	0.04386	0.04163	0.04162	0.04859	0.04203	0.04634	0.04635	0.05284	0.0485	0.04851	0.04636	0.05098	0.04904	0.0534	0.04903	0.04903	0.04687	0.05113	0.05326	0.05326	0.05446	0.05885	0.05664	0.05548	0.05542	0.049	0.05336	0.05544	0.05222	0.05118	0.04902	0.05117	0.05118	0.05336	0.05334	0.05334	0.05455	0.05899	0.05119	0.05995	0.05776	0.04902	0.05118	0.05118	0.05118
Pobliquiloculata_I_Y1482_87_AB636844	0.03747	0.03087	0.03305	0.03524	0.03527	0.03304	0.03303	0.04	0.03344	0.03775	0.03776	0.04425	0.03991	0.03992	0.03777	0.04239	0.04045	0.04481	0.04044	0.04044	0.03828	0.04254	0.04467	0.04467	0.04587	0.05026	0.04805	0.04689	0.04683	0.04041	0.04477	0.04685	0.04363	0.04259	0.04043	0.04258	0.04259	0.04477	0.04475	0.04475	0.04596	0.0504	0.0426	0.05136	0.04917	0.04043	0.04259	0.04259	0.04259
Pobliquiloculata_I_GYA680_39_AB636725	0.04429	0.03769	0.03987	0.04206	0.04209	0.03986	0.03985	0.04682	0.04026	0.04457	0.04458	0.05107	0.04673	0.04674	0.04459	0.04921	0.04727	0.05163	0.04726	0.04726	0.0451	0.04936	0.05149	0.05149	0.05269	0.05708	0.05487	0.05371	0.05365	0.04723	0.05159	0.05367	0.05045	0.04941	0.04725	0.0494	0.04941	0.05159	0.05157	0.05157	0.05278	0.05722	0.04942	0.05818	0.05599	0.04725	0.04941	0.04941	0.04941
Pobliquiloculata_I_Y1441_75_AB636841	0.03736	0.03076	0.03294	0.03513	0.03516	0.03293	0.03292	0.03989	0.03333	0.03764	0.03765	0.04414	0.0398	0.03981	0.03766	0.04228	0.04034	0.0447	0.04033	0.04033	0.03817	0.04243	0.04456	0.04456	0.04576	0.05015	0.04794	0.04678	0.04672	0.0403	0.04466	0.04674	0.04352	0.04248	0.04032	0.04247	0.04248	0.04466	0.04464	0.04464	0.04585	0.05029	0.04249	0.05125	0.04906	0.04032	0.04248	0.04248	0.04248
Pobliquiloculata_I_GYB650_26_AB636720	0.03613	0.02953	0.03171	0.0339	0.03393	0.0317	0.03169	0.03866	0.0321	0.03641	0.03642	0.04291	0.03857	0.03858	0.03643	0.04105	0.03911	0.04347	0.0391	0.0391	0.03694	0.0412	0.04333	0.04333	0.04453	0.04892	0.04671	0.04555	0.04549	0.03907	0.04343	0.04551	0.04229	0.04125	0.03909	0.04124	0.04125	0.04343	0.04341	0.04341	0.04462	0.04906	0.04126	0.05002	0.04783	0.03909	0.04125	0.04125	0.04125
Pobliquiloculata_I_Ama15_1_AB636922	0.04043	0.03383	0.03601	0.0382	0.03823	0.036	0.03599	0.04296	0.0364	0.04071	0.04072	0.04721	0.04287	0.04288	0.04073	0.04535	0.04341	0.04777	0.0434	0.0434	0.04124	0.0455	0.04763	0.04763	0.04883	0.05322	0.05101	0.04985	0.04979	0.04337	0.04773	0.04981	0.04659	0.04555	0.04339	0.04554	0.04555	0.04773	0.04771	0.04771	0.04892	0.05336	0.04556	0.05432	0.05213	0.04339	0.04555	0.04555	0.04555
Pobliquiloculata_I_GYB587_1_AB636717	0.04044	0.03384	0.03602	0.03821	0.03824	0.03601	0.036	0.04297	0.03641	0.04072	0.04073	0.04722	0.04288	0.04289	0.04074	0.04536	0.04342	0.04778	0.04341	0.04341	0.04125	0.04551	0.04764	0.04764	0.04884	0.05323	0.05102	0.04986	0.0498	0.04338	0.04774	0.04982	0.0466	0.04556	0.0434	0.04555	0.04556	0.04774	0.04772	0.04772	0.04893	0.05337	0.04557	0.05433	0.05214	0.0434	0.04556	0.04556	0.04556
Pobliquiloculata_I_GYA547_59_AB636854	0.04043	0.03383	0.03601	0.0382	0.03823	0.036	0.03599	0.04296	0.0364	0.04071	0.04072	0.04721	0.04287	0.04288	0.04073	0.04535	0.04341	0.04777	0.0434	0.0434	0.04124	0.0455	0.04763	0.04763	0.04883	0.05322	0.05101	0.04985	0.04979	0.04337	0.04773	0.04981	0.04659	0.04555	0.04339	0.04554	0.04555	0.04773	0.04771	0.04771	0.04892	0.05336	0.04556	0.05432	0.05213	0.04339	0.04555	0.04555	0.04555
Pobliquiloculata_I_GYB659_17_AB636857	0.04262	0.03602	0.0382	0.04039	0.04042	0.03819	0.03818	0.04515	0.03859	0.0429	0.04291	0.0494	0.04506	0.04507	0.04292	0.04754	0.0456	0.04996	0.04559	0.04559	0.04343	0.04769	0.04982	0.04982	0.05102	0.05541	0.0532	0.05204	0.05198	0.04556	0.04992	0.052	0.04878	0.04774	0.04558	0.04773	0.04774	0.04992	0.0499	0.0499	0.05111	0.05555	0.04775	0.05651	0.05432	0.04558	0.04774	0.04774	0.04774
Pobliquiloculata_I_Ama14_1_AB636920	0.03828	0.03168	0.03386	0.03605	0.03608	0.03385	0.03384	0.04081	0.03425	0.03856	0.03857	0.04506	0.04072	0.04073	0.03858	0.0432	0.04126	0.04562	0.04125	0.04125	0.03909	0.04335	0.04548	0.04548	0.04668	0.05107	0.04886	0.0477	0.04764	0.04122	0.04558	0.04766	0.04444	0.0434	0.04124	0.04339	0.0434	0.04558	0.04556	0.04556	0.04677	0.05121	0.04341	0.05217	0.04998	0.04124	0.0434	0.0434	0.0434
Pobliquiloculata_I_GYB587_2_AB636849	0.04262	0.03602	0.0382	0.04039	0.04042	0.03819	0.03818	0.04515	0.03859	0.0429	0.04291	0.0494	0.04506	0.04507	0.04292	0.04754	0.0456	0.04996	0.04559	0.04559	0.04343	0.04769	0.04982	0.04982	0.05102	0.05541	0.0532	0.05204	0.05198	0.04556	0.04992	0.052	0.04878	0.04774	0.04558	0.04773	0.04774	0.04992	0.0499	0.0499	0.05111	0.05555	0.04775	0.05651	0.05432	0.04558	0.04774	0.04774	0.04774
Pobliquiloculata_I_GYA280_18_AB636885	0.03828	0.03168	0.03386	0.03605	0.03608	0.03385	0.03384	0.04081	0.03425	0.03856	0.03857	0.04506	0.04072	0.04073	0.03858	0.0432	0.04126	0.04562	0.04125	0.04125	0.03909	0.04335	0.04548	0.04548	0.04668	0.05107	0.04886	0.0477	0.04764	0.04122	0.04558	0.04766	0.04444	0.0434	0.04124	0.04339	0.0434	0.04558	0.04556	0.04556	0.04677	0.05121	0.04341	0.05217	0.04998	0.04124	0.0434	0.0434	0.0434
Pobliquiloculata_I_GYA280_20_AB636884	0.03828	0.03168	0.03386	0.03605	0.03608	0.03385	0.03384	0.04081	0.03425	0.03856	0.03857	0.04506	0.04072	0.04073	0.03858	0.0432	0.04126	0.04562	0.04125	0.04125	0.03909	0.04335	0.04548	0.04548	0.04668	0.05107	0.04886	0.0477	0.04764	0.04122	0.04558	0.04766	0.04444	0.0434	0.04124	0.04339	0.0434	0.04558	0.04556	0.04556	0.04677	0.05121	0.04341	0.05217	0.04998	0.04124	0.0434	0.0434	0.0434
Pobliquiloculata_I_OKI3_2_AB468842	0.03828	0.03168	0.03386	0.03605	0.03608	0.03385	0.03384	0.04081	0.03425	0.03856	0.03857	0.04506	0.04072	0.04073	0.03858	0.0432	0.04126	0.04562	0.04125	0.04125	0.03909	0.04335	0.04548	0.04548	0.04668	0.05107	0.04886	0.0477	0.04764	0.04122	0.04558	0.04766	0.04444	0.0434	0.04124	0.04339	0.0434	0.04558	0.04556	0.04556	0.04677	0.05121	0.04341	0.05217	0.04998	0.04124	0.0434	0.0434	0.0434
Pobliquiloculata_I_Ama27_1_AB636913	0.03828	0.03168	0.03386	0.03605	0.03608	0.03385	0.03384	0.04081	0.03425	0.03856	0.03857	0.04506	0.04072	0.04073	0.03858	0.0432	0.04126	0.04562	0.04125	0.04125	0.03909	0.04335	0.04548	0.04548	0.04668	0.05107	0.04886	0.0477	0.04764	0.04122	0.04558	0.04766	0.04444	0.0434	0.04124	0.04339	0.0434	0.04558	0.04556	0.04556	0.04677	0.05121	0.04341	0.05217	0.04998	0.04124	0.0434	0.0434	0.0434
Pobliquiloculata_I_Y1446_33_AB636873	0.04043	0.03383	0.03601	0.0382	0.03823	0.036	0.03599	0.04296	0.0364	0.04071	0.04072	0.04721	0.04287	0.04288	0.04073	0.04535	0.04341	0.04777	0.0434	0.0434	0.04124	0.0455	0.04763	0.04763	0.04883	0.05322	0.05101	0.04985	0.04979	0.04337	0.04773	0.04981	0.04659	0.04555	0.04339	0.04554	0.04555	0.04773	0.04771	0.04771	0.04892	0.05336	0.04556	0.05432	0.05213	0.04339	0.04555	0.04555	0.04555
Pobliquiloculata_I_GYA547_58_AB636855	0.04043	0.03383	0.03601	0.0382	0.03823	0.036	0.03599	0.04296	0.0364	0.04071	0.04072	0.04721	0.04287	0.04288	0.04073	0.04535	0.04341	0.04777	0.0434	0.0434	0.04124	0.0455	0.04763	0.04763	0.04883	0.05322	0.05101	0.04985	0.04979	0.04337	0.04773	0.04981	0.04659	0.04555	0.04339	0.04554	0.04555	0.04773	0.04771	0.04771	0.04892	0.05336	0.04556	0.05432	0.05213	0.04339	0.04555	0.04555	0.04555
Pobliquiloculata_I_GYB587_34_AB636847	0.04045	0.03385	0.03603	0.03822	0.03825	0.03602	0.03601	0.04298	0.03642	0.04073	0.04074	0.04723	0.04289	0.0429	0.04075	0.04537	0.04343	0.04779	0.04342	0.04342	0.04126	0.04552	0.04765	0.04765	0.04885	0.05324	0.05103	0.04987	0.04981	0.04339	0.04775	0.04983	0.04661	0.04557	0.04341	0.04556	0.04557	0.04775	0.04773	0.04773	0.04894	0.05338	0.04558	0.05434	0.05215	0.04341	0.04557	0.04557	0.04557
Pobliquiloculata_I_GYB659_18_AB636719	0.03828	0.03168	0.03386	0.03605	0.03608	0.03385	0.03384	0.04081	0.03425	0.03856	0.03857	0.04506	0.04072	0.04073	0.03858	0.0432	0.04126	0.04562	0.04125	0.04125	0.03909	0.04335	0.04548	0.04548	0.04668	0.05107	0.04886	0.0477	0.04764	0.04122	0.04558	0.04766	0.04444	0.0434	0.04124	0.04339	0.0434	0.04558	0.04556	0.04556	0.04677	0.05121	0.04341	0.05217	0.04998	0.04124	0.0434	0.0434	0.0434
Pobliquiloculata_I_Ama15_2_AB636923	0.03828	0.03168	0.03386	0.03605	0.03608	0.03385	0.03384	0.04081	0.03425	0.03856	0.03857	0.04506	0.04072	0.04073	0.03858	0.0432	0.04126	0.04562	0.04125	0.04125	0.03909	0.04335	0.04548	0.04548	0.04668	0.05107	0.04886	0.0477	0.04764	0.04122	0.04558	0.04766	0.04444	0.0434	0.04124	0.04339	0.0434	0.04558	0.04556	0.04556	0.04677	0.05121	0.04341	0.05217	0.04998	0.04124	0.0434	0.0434	0.0434
Pobliquiloculata_I_Ama29_2_AB636915	0.05588	0.04928	0.05146	0.05365	0.05368	0.05145	0.05144	0.05841	0.05185	0.05616	0.05617	0.06266	0.05832	0.05833	0.05618	0.0608	0.05886	0.06322	0.05885	0.05885	0.05669	0.06095	0.06308	0.06308	0.06428	0.06867	0.06646	0.0653	0.06524	0.05882	0.06318	0.06526	0.06204	0.061	0.05884	0.06099	0.061	0.06318	0.06316	0.06316	0.06437	0.06881	0.06101	0.06977	0.06758	0.05884	0.061	0.061	0.061
Pobliquiloculata_I_Ama31_2_AB636926	0.03827	0.03167	0.03385	0.03604	0.03607	0.03384	0.03383	0.0408	0.03424	0.03855	0.03856	0.04505	0.04071	0.04072	0.03857	0.04319	0.04125	0.04561	0.04124	0.04124	0.03908	0.04334	0.04547	0.04547	0.04667	0.05106	0.04885	0.04769	0.04763	0.04121	0.04557	0.04765	0.04443	0.04339	0.04123	0.04338	0.04339	0.04557	0.04555	0.04555	0.04676	0.0512	0.0434	0.05216	0.04997	0.04123	0.04339	0.04339	0.04339
Pobliquiloculata_I_GYA547_60_AB636853	0.04256	0.03596	0.03814	0.04033	0.04036	0.03813	0.03812	0.04509	0.03853	0.04284	0.04285	0.04934	0.045	0.04501	0.04286	0.04748	0.04554	0.0499	0.04553	0.04553	0.04337	0.04763	0.04976	0.04976	0.05096	0.05535	0.05314	0.05198	0.05192	0.0455	0.04986	0.05194	0.04872	0.04768	0.04552	0.04767	0.04768	0.04986	0.04984	0.04984	0.05105	0.05549	0.04769	0.05645	0.05426	0.04552	0.04768	0.04768	0.04768
Pobliquiloculata_I_GYB659_16_AB636856	0.03828	0.03168	0.03386	0.03605	0.03608	0.03385	0.03384	0.04081	0.03425	0.03856	0.03857	0.04506	0.04072	0.04073	0.03858	0.0432	0.04126	0.04562	0.04125	0.04125	0.03909	0.04335	0.04548	0.04548	0.04668	0.05107	0.04886	0.0477	0.04764	0.04122	0.04558	0.04766	0.04444	0.0434	0.04124	0.04339	0.0434	0.04558	0.04556	0.04556	0.04677	0.05121	0.04341	0.05217	0.04998	0.04124	0.0434	0.0434	0.0434
Pobliquiloculata_I_GYB650_27_AB636860	0.04259	0.03599	0.03817	0.04036	0.04039	0.03816	0.03815	0.04512	0.03856	0.04287	0.04288	0.04937	0.04503	0.04504	0.04289	0.04751	0.04557	0.04993	0.04556	0.04556	0.0434	0.04766	0.04979	0.04979	0.05099	0.05538	0.05317	0.05201	0.05195	0.04553	0.04989	0.05197	0.04875	0.04771	0.04555	0.0477	0.04771	0.04989	0.04987	0.04987	0.05108	0.05552	0.04772	0.05648	0.05429	0.04555	0.04771	0.04771	0.04771
Pobliquiloculata_I_GYB650_28_AB636861	0.03828	0.03168	0.03386	0.03605	0.03608	0.03385	0.03384	0.04081	0.03425	0.03856	0.03857	0.04506	0.04072	0.04073	0.03858	0.0432	0.04126	0.04562	0.04125	0.04125	0.03909	0.04335	0.04548	0.04548	0.04668	0.05107	0.04886	0.0477	0.04764	0.04122	0.04558	0.04766	0.04444	0.0434	0.04124	0.04339	0.0434	0.04558	0.04556	0.04556	0.04677	0.05121	0.04341	0.05217	0.04998	0.04124	0.0434	0.0434	0.0434
Pobliquiloculata_I_Ama52_2_AB636741	0.04044	0.03384	0.03602	0.03821	0.03824	0.03601	0.036	0.04297	0.03641	0.04072	0.04073	0.04722	0.04288	0.04289	0.04074	0.04536	0.04342	0.04778	0.04341	0.04341	0.04125	0.04551	0.04764	0.04764	0.04884	0.05323	0.05102	0.04986	0.0498	0.04338	0.04774	0.04982	0.0466	0.04556	0.0434	0.04555	0.04556	0.04774	0.04772	0.04772	0.04893	0.05337	0.04557	0.05433	0.05214	0.0434	0.04556	0.04556	0.04556
Pobliquiloculata_I_GYA549_68_AB636882	0.04258	0.03598	0.03816	0.04035	0.04038	0.03815	0.03814	0.04511	0.03855	0.04286	0.04287	0.04936	0.04502	0.04503	0.04288	0.0475	0.04556	0.04992	0.04555	0.04555	0.04339	0.04765	0.04978	0.04978	0.05098	0.05537	0.05316	0.052	0.05194	0.04552	0.04988	0.05196	0.04874	0.0477	0.04554	0.04769	0.0477	0.04988	0.04986	0.04986	0.05107	0.05551	0.04771	0.05647	0.05428	0.04554	0.0477	0.0477	0.0477
Pobliquiloculata_I_Y1224_68_AB636840	0.03828	0.03168	0.03386	0.03605	0.03608	0.03385	0.03384	0.04081	0.03425	0.03856	0.03857	0.04506	0.04072	0.04073	0.03858	0.0432	0.04126	0.04562	0.04125	0.04125	0.03909	0.04335	0.04548	0.04548	0.04668	0.05107	0.04886	0.0477	0.04764	0.04122	0.04558	0.04766	0.04444	0.0434	0.04124	0.04339	0.0434	0.04558	0.04556	0.04556	0.04677	0.05121	0.04341	0.05217	0.04998	0.04124	0.0434	0.0434	0.0434
Pobliquiloculata_I_GYA280_21_AB636883	0.04043	0.03383	0.03601	0.0382	0.03823	0.036	0.03599	0.04296	0.0364	0.04071	0.04072	0.04721	0.04287	0.04288	0.04073	0.04535	0.04341	0.04777	0.0434	0.0434	0.04124	0.0455	0.04763	0.04763	0.04883	0.05322	0.05101	0.04985	0.04979	0.04337	0.04773	0.04981	0.04659	0.04555	0.04339	0.04554	0.04555	0.04773	0.04771	0.04771	0.04892	0.05336	0.04556	0.05432	0.05213	0.04339	0.04555	0.04555	0.04555
Pobliquiloculata_I_Ama11_2_AB636919	0.03827	0.03167	0.03385	0.03604	0.03607	0.03384	0.03383	0.0408	0.03424	0.03855	0.03856	0.04505	0.04071	0.04072	0.03857	0.04319	0.04125	0.04561	0.04124	0.04124	0.03908	0.04334	0.04547	0.04547	0.04667	0.05106	0.04885	0.04769	0.04763	0.04121	0.04557	0.04765	0.04443	0.04339	0.04123	0.04338	0.04339	0.04557	0.04555	0.04555	0.04676	0.0512	0.0434	0.05216	0.04997	0.04123	0.04339	0.04339	0.04339
Pobliquiloculata_I_Ama52_1_AB636916	0.05135	0.04475	0.04693	0.04912	0.04915	0.04692	0.04691	0.05388	0.04732	0.05163	0.05164	0.05813	0.05379	0.0538	0.05165	0.05627	0.05433	0.05869	0.05432	0.05432	0.05216	0.05642	0.05855	0.05855	0.05975	0.06414	0.06193	0.06077	0.06071	0.05429	0.05865	0.06073	0.05751	0.05647	0.05431	0.05646	0.05647	0.05865	0.05863	0.05863	0.05984	0.06428	0.05648	0.06524	0.06305	0.05431	0.05647	0.05647	0.05647
Pobliquiloculata_I_Ama25_1_AB636739	0.03827	0.03167	0.03385	0.03604	0.03607	0.03384	0.03383	0.0408	0.03424	0.03855	0.03856	0.04505	0.04071	0.04072	0.03857	0.04319	0.04125	0.04561	0.04124	0.04124	0.03908	0.04334	0.04547	0.04547	0.04667	0.05106	0.04885	0.04769	0.04763	0.04121	0.04557	0.04765	0.04443	0.04339	0.04123	0.04338	0.04339	0.04557	0.04555	0.04555	0.04676	0.0512	0.0434	0.05216	0.04997	0.04123	0.04339	0.04339	0.04339
Pobliquiloculata_I_Y1224_67_AB636839	0.04043	0.03383	0.03601	0.0382	0.03823	0.036	0.03599	0.04296	0.0364	0.04071	0.04072	0.04721	0.04287	0.04288	0.04073	0.04535	0.04341	0.04777	0.0434	0.0434	0.04124	0.0455	0.04763	0.04763	0.04883	0.05322	0.05101	0.04985	0.04979	0.04337	0.04773	0.04981	0.04659	0.04555	0.04339	0.04554	0.04555	0.04773	0.04771	0.04771	0.04892	0.05336	0.04556	0.05432	0.05213	0.04339	0.04555	0.04555	0.04555
Pobliquiloculata_I_GYA547_20_AB636851	0.03827	0.03167	0.03385	0.03604	0.03607	0.03384	0.03383	0.0408	0.03424	0.03855	0.03856	0.04505	0.04071	0.04072	0.03857	0.04319	0.04125	0.04561	0.04124	0.04124	0.03908	0.04334	0.04547	0.04547	0.04667	0.05106	0.04885	0.04769	0.04763	0.04121	0.04557	0.04765	0.04443	0.04339	0.04123	0.04338	0.04339	0.04557	0.04555	0.04555	0.04676	0.0512	0.0434	0.05216	0.04997	0.04123	0.04339	0.04339	0.04339
Pobliquiloculata_I_Ama14_2_AB636921	0.04051	0.03391	0.03609	0.03828	0.03831	0.03608	0.03607	0.04304	0.03648	0.04079	0.0408	0.04729	0.04295	0.04296	0.04081	0.04543	0.04349	0.04785	0.04348	0.04348	0.04132	0.04558	0.04771	0.04771	0.04891	0.0533	0.05109	0.04993	0.04987	0.04345	0.04781	0.04989	0.04667	0.04563	0.04347	0.04562	0.04563	0.04781	0.04779	0.04779	0.049	0.05344	0.04564	0.0544	0.05221	0.04347	0.04563	0.04563	0.04563
Pobliquiloculata_I_GYA549_71_AB636881	0.03828	0.03168	0.03386	0.03605	0.03608	0.03385	0.03384	0.04081	0.03425	0.03856	0.03857	0.04506	0.04072	0.04073	0.03858	0.0432	0.04126	0.04562	0.04125	0.04125	0.03909	0.04335	0.04548	0.04548	0.04668	0.05107	0.04886	0.0477	0.04764	0.04122	0.04558	0.04766	0.04444	0.0434	0.04124	0.04339	0.0434	0.04558	0.04556	0.04556	0.04677	0.05121	0.04341	0.05217	0.04998	0.04124	0.0434	0.0434	0.0434
Pobliquiloculata_I_Ama25_2_AB636911	0.04044	0.03384	0.03602	0.03821	0.03824	0.03601	0.036	0.04297	0.03641	0.04072	0.04073	0.04722	0.04288	0.04289	0.04074	0.04536	0.04342	0.04778	0.04341	0.04341	0.04125	0.04551	0.04764	0.04764	0.04884	0.05323	0.05102	0.04986	0.0498	0.04338	0.04774	0.04982	0.0466	0.04556	0.0434	0.04555	0.04556	0.04774	0.04772	0.04772	0.04893	0.05337	0.04557	0.05433	0.05214	0.0434	0.04556	0.04556	0.04556
Pobliquiloculata_I_GYA547_61_AB636852	0.04042	0.03382	0.036	0.03819	0.03822	0.03599	0.03598	0.04295	0.03639	0.0407	0.04071	0.0472	0.04286	0.04287	0.04072	0.04534	0.0434	0.04776	0.04339	0.04339	0.04123	0.04549	0.04762	0.04762	0.04882	0.05321	0.051	0.04984	0.04978	0.04336	0.04772	0.0498	0.04658	0.04554	0.04338	0.04553	0.04554	0.04772	0.0477	0.0477	0.04891	0.05335	0.04555	0.05431	0.05212	0.04338	0.04554	0.04554	0.04554
Pobliquiloculata_I_GYA478_94_AB636879	0.04142	0.03482	0.037	0.03919	0.03922	0.03699	0.03698	0.04395	0.03739	0.0417	0.04171	0.0482	0.04386	0.04387	0.04172	0.04634	0.0444	0.04876	0.04439	0.04439	0.04223	0.04649	0.04862	0.04862	0.04982	0.05421	0.052	0.05084	0.05078	0.04436	0.04872	0.0508	0.04758	0.04654	0.04438	0.04653	0.04654	0.04872	0.0487	0.0487	0.04991	0.05435	0.04655	0.05531	0.05312	0.04438	0.04654	0.04654	0.04654
Pobliquiloculata_I_GYA478_96_AB636878	0.04356	0.03696	0.03914	0.04133	0.04136	0.03913	0.03912	0.04609	0.03953	0.04384	0.04385	0.05034	0.046	0.04601	0.04386	0.04848	0.04654	0.0509	0.04653	0.04653	0.04437	0.04863	0.05076	0.05076	0.05196	0.05635	0.05414	0.05298	0.05292	0.0465	0.05086	0.05294	0.04972	0.04868	0.04652	0.04867	0.04868	0.05086	0.05084	0.05084	0.05205	0.05649	0.04869	0.05745	0.05526	0.04652	0.04868	0.04868	0.04868
Pobliquiloculata_I_Y1220_62_AB636836	0.04358	0.03698	0.03916	0.04135	0.04138	0.03915	0.03914	0.04611	0.03955	0.04386	0.04387	0.05036	0.04602	0.04603	0.04388	0.0485	0.04656	0.05092	0.04655	0.04655	0.04439	0.04865	0.05078	0.05078	0.05198	0.05637	0.05416	0.053	0.05294	0.04652	0.05088	0.05296	0.04974	0.0487	0.04654	0.04869	0.0487	0.05088	0.05086	0.05086	0.05207	0.05651	0.04871	0.05747	0.05528	0.04654	0.0487	0.0487	0.0487
Pobliquiloculata_I_Y1220_60_AB636712	0.03928	0.03268	0.03486	0.03705	0.03708	0.03485	0.03484	0.04181	0.03525	0.03956	0.03957	0.04606	0.04172	0.04173	0.03958	0.0442	0.04226	0.04662	0.04225	0.04225	0.04009	0.04435	0.04648	0.04648	0.04768	0.05207	0.04986	0.0487	0.04864	0.04222	0.04658	0.04866	0.04544	0.0444	0.04224	0.04439	0.0444	0.04658	0.04656	0.04656	0.04777	0.05221	0.04441	0.05317	0.05098	0.04224	0.0444	0.0444	0.0444
Pobliquiloculata_I_Y1446_34_AB636872	0.0457	0.0391	0.04128	0.04347	0.0435	0.04127	0.04126	0.04823	0.04167	0.04598	0.04599	0.05248	0.04814	0.04815	0.046	0.05062	0.04868	0.05304	0.04867	0.04867	0.04651	0.05077	0.0529	0.0529	0.0541	0.05849	0.05628	0.05512	0.05506	0.04864	0.053	0.05508	0.05186	0.05082	0.04866	0.05081	0.05082	0.053	0.05298	0.05298	0.05419	0.05863	0.05083	0.05959	0.0574	0.04866	0.05082	0.05082	0.05082
Pobliquiloculata_I_Y1212_67_AB636870	0.04141	0.03481	0.03699	0.03918	0.03921	0.03698	0.03697	0.04394	0.03738	0.04169	0.0417	0.04819	0.04385	0.04386	0.04171	0.04633	0.04439	0.04875	0.04438	0.04438	0.04222	0.04648	0.04861	0.04861	0.04981	0.0542	0.05199	0.05083	0.05077	0.04435	0.04871	0.05079	0.04757	0.04653	0.04437	0.04652	0.04653	0.04871	0.04869	0.04869	0.0499	0.05434	0.04654	0.0553	0.05311	0.04437	0.04653	0.04653	0.04653
Pobliquiloculata_I_Y1212_68_AB636723	0.04141	0.03481	0.03699	0.03918	0.03921	0.03698	0.03697	0.04394	0.03738	0.04169	0.0417	0.04819	0.04385	0.04386	0.04171	0.04633	0.04439	0.04875	0.04438	0.04438	0.04222	0.04648	0.04861	0.04861	0.04981	0.0542	0.05199	0.05083	0.05077	0.04435	0.04871	0.05079	0.04757	0.04653	0.04437	0.04652	0.04653	0.04871	0.04869	0.04869	0.0499	0.05434	0.04654	0.0553	0.05311	0.04437	0.04653	0.04653	0.04653
Pobliquiloculata_I_Y1212_66_AB636871	0.04141	0.03481	0.03699	0.03918	0.03921	0.03698	0.03697	0.04394	0.03738	0.04169	0.0417	0.04819	0.04385	0.04386	0.04171	0.04633	0.04439	0.04875	0.04438	0.04438	0.04222	0.04648	0.04861	0.04861	0.04981	0.0542	0.05199	0.05083	0.05077	0.04435	0.04871	0.05079	0.04757	0.04653	0.04437	0.04652	0.04653	0.04871	0.04869	0.04869	0.0499	0.05434	0.04654	0.0553	0.05311	0.04437	0.04653	0.04653	0.04653
Pobliquiloculata_I_GYA2264_14_AB636710	0.02139	0.01479	0.01697	0.01916	0.01919	0.01696	0.01695	0.02392	0.01736	0.02167	0.02168	0.02817	0.02383	0.02384	0.02169	0.02631	0.02437	0.02873	0.02436	0.02436	0.0222	0.02646	0.02859	0.02859	0.02979	0.03418	0.03197	0.03081	0.03075	0.02433	0.02869	0.03077	0.02755	0.02651	0.02435	0.0265	0.02651	0.02869	0.02867	0.02867	0.02988	0.03432	0.02652	0.03528	0.03309	0.02435	0.02651	0.02651	0.02651
Pobliquiloculata_I_GYA1757_32_AB636821	0.02138	0.01478	0.01696	0.01915	0.01918	0.01695	0.01694	0.02391	0.01735	0.02166	0.02167	0.02816	0.02382	0.02383	0.02168	0.0263	0.02436	0.02872	0.02435	0.02435	0.02219	0.02645	0.02858	0.02858	0.02978	0.03417	0.03196	0.0308	0.03074	0.02432	0.02868	0.03076	0.02754	0.0265	0.02434	0.02649	0.0265	0.02868	0.02866	0.02866	0.02987	0.03431	0.02651	0.03527	0.03308	0.02434	0.0265	0.0265	0.0265
Pobliquiloculata_I_GYA1828_35_AB636824	0.02139	0.01479	0.01697	0.01916	0.01919	0.01696	0.01695	0.02392	0.01736	0.02167	0.02168	0.02817	0.02383	0.02384	0.02169	0.02631	0.02437	0.02873	0.02436	0.02436	0.0222	0.02646	0.02859	0.02859	0.02979	0.03418	0.03197	0.03081	0.03075	0.02433	0.02869	0.03077	0.02755	0.02651	0.02435	0.0265	0.02651	0.02869	0.02867	0.02867	0.02988	0.03432	0.02652	0.03528	0.03309	0.02435	0.02651	0.02651	0.02651
Pobliquiloculata_I_GYA1508_12_AB636812	0.02139	0.01479	0.01697	0.01916	0.01919	0.01696	0.01695	0.02392	0.01736	0.02167	0.02168	0.02817	0.02383	0.02384	0.02169	0.02631	0.02437	0.02873	0.02436	0.02436	0.0222	0.02646	0.02859	0.02859	0.02979	0.03418	0.03197	0.03081	0.03075	0.02433	0.02869	0.03077	0.02755	0.02651	0.02435	0.0265	0.02651	0.02869	0.02867	0.02867	0.02988	0.03432	0.02652	0.03528	0.03309	0.02435	0.02651	0.02651	0.02651
Pobliquiloculata_I_KH316_27_AB636897	0.02357	0.01697	0.01915	0.02134	0.02137	0.01914	0.01913	0.0261	0.01954	0.02385	0.02386	0.03035	0.02601	0.02602	0.02387	0.02849	0.02655	0.03091	0.02654	0.02654	0.02438	0.02864	0.03077	0.03077	0.03197	0.03636	0.03415	0.03299	0.03293	0.02651	0.03087	0.03295	0.02973	0.02869	0.02653	0.02868	0.02869	0.03087	0.03085	0.03085	0.03206	0.0365	0.0287	0.03746	0.03527	0.02653	0.02869	0.02869	0.02869
Pobliquiloculata_I_KH316_26_AB636896	0.02794	0.02134	0.02352	0.02571	0.02574	0.02351	0.0235	0.03047	0.02391	0.02822	0.02823	0.03472	0.03038	0.03039	0.02824	0.03286	0.03092	0.03528	0.03091	0.03091	0.02875	0.03301	0.03514	0.03514	0.03634	0.04073	0.03852	0.03736	0.0373	0.03088	0.03524	0.03732	0.0341	0.03306	0.0309	0.03305	0.03306	0.03524	0.03522	0.03522	0.03643	0.04087	0.03307	0.04183	0.03964	0.0309	0.03306	0.03306	0.03306
Pobliquiloculata_I_KH316_32_AB636895	0.02142	0.01482	0.017	0.01919	0.01922	0.01699	0.01698	0.02395	0.01739	0.0217	0.02171	0.0282	0.02386	0.02387	0.02172	0.02634	0.0244	0.02876	0.02439	0.02439	0.02223	0.02649	0.02862	0.02862	0.02982	0.03421	0.032	0.03084	0.03078	0.02436	0.02872	0.0308	0.02758	0.02654	0.02438	0.02653	0.02654	0.02872	0.0287	0.0287	0.02991	0.03435	0.02655	0.03531	0.03312	0.02438	0.02654	0.02654	0.02654
Pobliquiloculata_I_KH1623_61_AB636907	0.02137	0.01477	0.01695	0.01914	0.01917	0.01694	0.01693	0.0239	0.01734	0.02165	0.02166	0.02815	0.02381	0.02382	0.02167	0.02629	0.02435	0.02871	0.02434	0.02434	0.02218	0.02644	0.02857	0.02857	0.02977	0.03416	0.03195	0.03079	0.03073	0.02431	0.02867	0.03075	0.02753	0.02649	0.02433	0.02648	0.02649	0.02867	0.02865	0.02865	0.02986	0.0343	0.0265	0.03526	0.03307	0.02433	0.02649	0.02649	0.02649
Pobliquiloculata_I_GYA1741_91_AB636820	0.02138	0.01478	0.01696	0.01915	0.01918	0.01695	0.01694	0.02391	0.01735	0.02166	0.02167	0.02816	0.02382	0.02383	0.02168	0.0263	0.02436	0.02872	0.02435	0.02435	0.02219	0.02645	0.02858	0.02858	0.02978	0.03417	0.03196	0.0308	0.03074	0.02432	0.02868	0.03076	0.02754	0.0265	0.02434	0.02649	0.0265	0.02868	0.02866	0.02866	0.02987	0.03431	0.02651	0.03527	0.03308	0.02434	0.0265	0.0265	0.0265
Pobliquiloculata_I_KH316_28_AB636894	0.02362	0.01702	0.0192	0.02139	0.02142	0.01919	0.01918	0.02615	0.01959	0.0239	0.02391	0.0304	0.02606	0.02607	0.02392	0.02854	0.0266	0.03096	0.02659	0.02659	0.02443	0.02869	0.03082	0.03082	0.03202	0.03641	0.0342	0.03304	0.03298	0.02656	0.03092	0.033	0.02978	0.02874	0.02658	0.02873	0.02874	0.03092	0.0309	0.0309	0.03211	0.03655	0.02875	0.03751	0.03532	0.02658	0.02874	0.02874	0.02874
Pobliquiloculata_I_GYA2264_13_AB636831	0.02584	0.01924	0.02142	0.02361	0.02364	0.02141	0.0214	0.02837	0.02181	0.02612	0.02613	0.03262	0.02828	0.02829	0.02614	0.03076	0.02882	0.03318	0.02881	0.02881	0.02665	0.03091	0.03304	0.03304	0.03424	0.03863	0.03642	0.03526	0.0352	0.02878	0.03314	0.03522	0.032	0.03096	0.0288	0.03095	0.03096	0.03314	0.03312	0.03312	0.03433	0.03877	0.03097	0.03973	0.03754	0.0288	0.03096	0.03096	0.03096
Pobliquiloculata_I_GYA1741_21_AB636706	0.02359	0.01699	0.01917	0.02136	0.02139	0.01916	0.01915	0.02612	0.01956	0.02387	0.02388	0.03037	0.02603	0.02604	0.02389	0.02851	0.02657	0.03093	0.02656	0.02656	0.0244	0.02866	0.03079	0.03079	0.03199	0.03638	0.03417	0.03301	0.03295	0.02653	0.03089	0.03297	0.02975	0.02871	0.02655	0.0287	0.02871	0.03089	0.03087	0.03087	0.03208	0.03652	0.02872	0.03748	0.03529	0.02655	0.02871	0.02871	0.02871
Pobliquiloculata_I_GYA1508_15_AB636814	0.01921	0.01261	0.01479	0.01698	0.01701	0.01478	0.01477	0.02174	0.01518	0.01949	0.0195	0.02599	0.02165	0.02166	0.01951	0.02413	0.02219	0.02655	0.02218	0.02218	0.02002	0.02428	0.02641	0.02641	0.02761	0.032	0.02979	0.02863	0.02857	0.02215	0.02651	0.02859	0.02537	0.02433	0.02217	0.02432	0.02433	0.02651	0.02649	0.02649	0.0277	0.03214	0.02434	0.0331	0.03091	0.02217	0.02433	0.02433	0.02433
Pobliquiloculata_I_GYA1741_89_AB636818	0.0192	0.0126	0.01478	0.01697	0.017	0.01477	0.01476	0.02173	0.01517	0.01948	0.01949	0.02598	0.02164	0.02165	0.0195	0.02412	0.02218	0.02654	0.02217	0.02217	0.02001	0.02427	0.0264	0.0264	0.0276	0.03199	0.02978	0.02862	0.02856	0.02214	0.0265	0.02858	0.02536	0.02432	0.02216	0.02431	0.02432	0.0265	0.02648	0.02648	0.02769	0.03213	0.02433	0.03309	0.0309	0.02216	0.02432	0.02432	0.02432
Pobliquiloculata_I_GYA2395_38_AB636703	0.01921	0.01261	0.01479	0.01698	0.01701	0.01478	0.01477	0.02174	0.01518	0.01949	0.0195	0.02599	0.02165	0.02166	0.01951	0.02413	0.02219	0.02655	0.02218	0.02218	0.02002	0.02428	0.02641	0.02641	0.02761	0.032	0.02979	0.02863	0.02857	0.02215	0.02651	0.02859	0.02537	0.02433	0.02217	0.02432	0.02433	0.02651	0.02649	0.02649	0.0277	0.03214	0.02434	0.0331	0.03091	0.02217	0.02433	0.02433	0.02433
Pobliquiloculata_I_GYA2125_4_AB636709	0.02137	0.01477	0.01695	0.01914	0.01917	0.01694	0.01693	0.0239	0.01734	0.02165	0.02166	0.02815	0.02381	0.02382	0.02167	0.02629	0.02435	0.02871	0.02434	0.02434	0.02218	0.02644	0.02857	0.02857	0.02977	0.03416	0.03195	0.03079	0.03073	0.02431	0.02867	0.03075	0.02753	0.02649	0.02433	0.02648	0.02649	0.02867	0.02865	0.02865	0.02986	0.0343	0.0265	0.03526	0.03307	0.02433	0.02649	0.02649	0.02649
Pobliquiloculata_I_GYA2125_5_AB636828	0.02137	0.01477	0.01695	0.01914	0.01917	0.01694	0.01693	0.0239	0.01734	0.02165	0.02166	0.02815	0.02381	0.02382	0.02167	0.02629	0.02435	0.02871	0.02434	0.02434	0.02218	0.02644	0.02857	0.02857	0.02977	0.03416	0.03195	0.03079	0.03073	0.02431	0.02867	0.03075	0.02753	0.02649	0.02433	0.02648	0.02649	0.02867	0.02865	0.02865	0.02986	0.0343	0.0265	0.03526	0.03307	0.02433	0.02649	0.02649	0.02649
Pobliquiloculata_I_GYA1757_25_AB636707	0.02138	0.01478	0.01696	0.01915	0.01918	0.01695	0.01694	0.02391	0.01735	0.02166	0.02167	0.02816	0.02382	0.02383	0.02168	0.0263	0.02436	0.02872	0.02435	0.02435	0.02219	0.02645	0.02858	0.02858	0.02978	0.03417	0.03196	0.0308	0.03074	0.02432	0.02868	0.03076	0.02754	0.0265	0.02434	0.02649	0.0265	0.02868	0.02866	0.02866	0.02987	0.03431	0.02651	0.03527	0.03308	0.02434	0.0265	0.0265	0.0265
Pobliquiloculata_I_GYA1508_13_AB636813	0.02135	0.01475	0.01693	0.01912	0.01915	0.01692	0.01691	0.02388	0.01732	0.02163	0.02164	0.02813	0.02379	0.0238	0.02165	0.02627	0.02433	0.02869	0.02432	0.02432	0.02216	0.02642	0.02855	0.02855	0.02975	0.03414	0.03193	0.03077	0.03071	0.02429	0.02865	0.03073	0.02751	0.02647	0.02431	0.02646	0.02647	0.02865	0.02863	0.02863	0.02984	0.03428	0.02648	0.03524	0.03305	0.02431	0.02647	0.02647	0.02647
		intra-sp
	median	0.02681
	min	1e-05
	max	0.07634
	1Q	0.01563
	3Q	0.04166
[truncated: 137 more columns]

## Sheet: GMYC
	Pobliquiloculata_I_Y1491_93_AB636790	Pobliquiloculata_I_GYB1810_31_AB636689	Pobliquiloculata_I_Y1442_83_AB636783	Pobliquiloculata_I_GYB1810_25_AB636772	Pobliquiloculata_I_Z232_9_AB636750	Pobliquiloculata_I_GYA541_37_AB636778	Pobliquiloculata_I_GYA541_40_AB636779	Pobliquiloculata_I_Y1492_6_AB636792	Pobliquiloculata_I_Me867_5_AB636803	Pobliquiloculata_I_Z330_28_AB636760	Pobliquiloculata_I_Z511_51_AB636766	Pobliquiloculata_I_Z362_37_AB636762	Pobliquiloculata_I_Z362_41_AB636761	Pobliquiloculata_I_Z511_52_AB636767	Pobliquiloculata_I_Ama53_1_AB636742	Pobliquiloculata_I_KH1431_33_AB636904	Pobliquiloculata_I_Me1597_39_AB636798	Pobliquiloculata_I_Z329_16_AB636753	Pobliquiloculata_I_KH1431_34_AB636905	Pobliquiloculata_I_KH1431_35_AB636906	Pobliquiloculata_U_AS108_U_JQ799899	Pobliquiloculata_I_Y1489_45_AB636785	Pobliquiloculata_I_Y1489_49_AB636786	Pobliquiloculata_I_Y1489_43_AB636787	Pobliquiloculata_I_GYB648_1_AB636769	Pobliquiloculata_I_GYB648_15_AB636688	Pobliquiloculata_I_GYB648_9_AB636771	Pobliquiloculata_I_Y1491_52_AB636788	Pobliquiloculata_I_Y1489_44_AB636696	Pobliquiloculata_I_GYB1811_33_AB636690	Pobliquiloculata_I_GYB648_6_AB636770	Pobliquiloculata_I_Y1491_88_AB636789	Pobliquiloculata_I_Me867_7_AB636805	Pobliquiloculata_I_Z511_50_AB636768	Pobliquiloculata_I_KH342_1_AB636898	Pobliquiloculata_I_KH342_4_AB636732	Pobliquiloculata_I_GYB1810_29_AB636773	Pobliquiloculata_I_Me1600_45_AB636794	Pobliquiloculata_I_KH342_3_AB636900	Pobliquiloculata_I_KH342_2_AB636899	Pobliquiloculata_I_Z329_20_AB636684	Pobliquiloculata_I_Z329_22_AB636755	Pobliquiloculata_I_GYB2180_57_AB636691	Pobliquiloculata_I_KH281_15_AB636890	Pobliquiloculata_I_KH281_12_AB636730	Pobliquiloculata_I_Me867_8_AB636702	Pobliquiloculata_I_Y1211_9_AB636781	Pobliquiloculata_I_GYA2746_52_AB636777	Pobliquiloculata_I_GYA2746_41_AB636692
Pobliquiloculata_I_Y1491_93_AB636790	0	0.0066	0.00878	0.01097	0.011	0.00877	0.00876	0.01573	0.00917	0.01348	0.01349	0.01998	0.01564	0.01565	0.0135	0.01812	0.01618	0.02054	0.01617	0.01617	0.01401	0.01827	0.0204	0.0204	0.0216	0.02599	0.02378	0.02262	0.02256	0.01614	0.0205	0.02258	0.01936	0.01832	0.01616	0.01831	0.01832	0.0205	0.02048	0.02048	0.02169	0.02613	0.01833	0.02709	0.0249	0.01616	0.01832	0.01832	0.01832
Pobliquiloculata_I_GYB1810_31_AB636689	0.0066	0	0.00218	0.00437	0.0044	0.00217	0.00216	0.00913	0.00257	0.00688	0.00689	0.01338	0.00904	0.00905	0.0069	0.01152	0.00958	0.01394	0.00957	0.00957	0.00741	0.01167	0.0138	0.0138	0.015	0.01939	0.01718	0.01602	0.01596	0.00954	0.0139	0.01598	0.01276	0.01172	0.00956	0.01171	0.01172	0.0139	0.01388	0.01388	0.01509	0.01953	0.01173	0.02049	0.0183	0.00956	0.01172	0.01172	0.01172
Pobliquiloculata_I_Y1442_83_AB636783	0.00878	0.00218	0	0.00653	0.00656	0.00435	0.00434	0.01131	0.00475	0.00906	0.00907	0.01556	0.01122	0.01123	0.00908	0.0137	0.01176	0.01612	0.01175	0.01175	0.00959	0.01385	0.01598	0.01598	0.01718	0.02157	0.01936	0.0182	0.01814	0.01172	0.01608	0.01816	0.01494	0.0139	0.01174	0.01389	0.0139	0.01608	0.01606	0.01606	0.01727	0.02171	0.01391	0.02267	0.02048	0.01174	0.0139	0.0139	0.0139
Pobliquiloculata_I_GYB1810_25_AB636772	0.01097	0.00437	0.00653	0	0.00439	0.00654	0.00653	0.0135	0.00694	0.01125	0.01126	0.01775	0.01341	0.01342	0.01127	0.01589	0.01395	0.01831	0.01394	0.01394	0.01178	0.01604	0.01817	0.01817	0.01937	0.02376	0.02155	0.02039	0.02033	0.01391	0.01827	0.02035	0.01713	0.01609	0.01393	0.01608	0.01609	0.01827	0.01825	0.01825	0.01946	0.0239	0.0161	0.02486	0.02267	0.01393	0.01609	0.01609	0.01609
Pobliquiloculata_I_Z232_9_AB636750	0.011	0.0044	0.00656	0.00439	0	0.00657	0.00656	0.01353	0.00697	0.01128	0.01129	0.01778	0.01344	0.01345	0.0113	0.01592	0.01398	0.01834	0.01397	0.01397	0.01181	0.01607	0.0182	0.0182	0.0194	0.02379	0.02158	0.02042	0.02036	0.01394	0.0183	0.02038	0.01716	0.01612	0.01396	0.01611	0.01612	0.0183	0.01828	0.01828	0.01949	0.02393	0.01613	0.02489	0.0227	0.01396	0.01612	0.01612	0.01612
Pobliquiloculata_I_GYA541_37_AB636778	0.00877	0.00217	0.00435	0.00654	0.00657	0	0.00433	0.0113	0.00474	0.00905	0.00906	0.01555	0.01121	0.01122	0.00907	0.01369	0.01175	0.01611	0.01174	0.01174	0.00958	0.01384	0.01597	0.01597	0.01717	0.02156	0.01935	0.01819	0.01813	0.01171	0.01607	0.01815	0.01493	0.01389	0.01173	0.01388	0.01389	0.01607	0.01605	0.01605	0.01726	0.0217	0.0139	0.02266	0.02047	0.01173	0.01389	0.01389	0.01389
Pobliquiloculata_I_GYA541_40_AB636779	0.00876	0.00216	0.00434	0.00653	0.00656	0.00433	0	0.01129	0.00473	0.00904	0.00905	0.01554	0.0112	0.01121	0.00906	0.01368	0.01174	0.0161	0.01173	0.01173	0.00957	0.01383	0.01596	0.01596	0.01716	0.02155	0.01934	0.01818	0.01812	0.0117	0.01606	0.01814	0.01492	0.01388	0.01172	0.01387	0.01388	0.01606	0.01604	0.01604	0.01725	0.02169	0.01389	0.02265	0.02046	0.01172	0.01388	0.01388	0.01388
Pobliquiloculata_I_Y1492_6_AB636792	0.01573	0.00913	0.01131	0.0135	0.01353	0.0113	0.01129	0	0.00656	0.01087	0.01088	0.01737	0.01303	0.01304	0.01089	0.01551	0.01357	0.01793	0.01356	0.01356	0.0114	0.01566	0.01779	0.01779	0.01899	0.02338	0.02117	0.02001	0.01995	0.01353	0.01789	0.01997	0.01675	0.01571	0.01355	0.0157	0.01571	0.01789	0.01787	0.01787	0.01908	0.02352	0.01572	0.02448	0.02229	0.01355	0.01571	0.01571	0.01571
Pobliquiloculata_I_Me867_5_AB636803	0.00917	0.00257	0.00475	0.00694	0.00697	0.00474	0.00473	0.00656	0	0.00431	0.00432	0.01081	0.00647	0.00648	0.00433	0.00895	0.00701	0.01137	0.007	0.007	0.00484	0.0091	0.01123	0.01123	0.01243	0.01682	0.01461	0.01345	0.01339	0.00697	0.01133	0.01341	0.01019	0.00915	0.00699	0.00914	0.00915	0.01133	0.01131	0.01131	0.01252	0.01696	0.00916	0.01792	0.01573	0.00699	0.00915	0.00915	0.00915
Pobliquiloculata_I_Z330_28_AB636760	0.01348	0.00688	0.00906	0.01125	0.01128	0.00905	0.00904	0.01087	0.00431	0	0.00431	0.0108	0.00646	0.00647	0.00864	0.01326	0.01132	0.01568	0.01131	0.01131	0.00915	0.01341	0.01554	0.01554	0.01674	0.02113	0.01892	0.01776	0.0177	0.01128	0.01564	0.01772	0.0145	0.01346	0.0113	0.01345	0.01346	0.01564	0.01562	0.01562	0.01683	0.02127	0.01347	0.02223	0.02004	0.0113	0.01346	0.01346	0.01346
Pobliquiloculata_I_Z511_51_AB636766	0.01349	0.00689	0.00907	0.01126	0.01129	0.00906	0.00905	0.01088	0.00432	0.00431	0	0.00649	0.00215	0.00216	0.00865	0.01327	0.01133	0.01569	0.01132	0.01132	0.00916	0.01342	0.01555	0.01555	0.01675	0.02114	0.01893	0.01777	0.01771	0.01129	0.01565	0.01773	0.01451	0.01347	0.01131	0.01346	0.01347	0.01565	0.01563	0.01563	0.01684	0.02128	0.01348	0.02224	0.02005	0.01131	0.01347	0.01347	0.01347
Pobliquiloculata_I_Z362_37_AB636762	0.01998	0.01338	0.01556	0.01775	0.01778	0.01555	0.01554	0.01737	0.01081	0.0108	0.00649	0	0.00864	0.00865	0.01514	0.01976	0.01782	0.02218	0.01781	0.01781	0.01565	0.01991	0.02204	0.02204	0.02324	0.02763	0.02542	0.02426	0.0242	0.01778	0.02214	0.02422	0.021	0.01996	0.0178	0.01995	0.01996	0.02214	0.02212	0.02212	0.02333	0.02777	0.01997	0.02873	0.02654	0.0178	0.01996	0.01996	0.01996
Pobliquiloculata_I_Z362_41_AB636761	0.01564	0.00904	0.01122	0.01341	0.01344	0.01121	0.0112	0.01303	0.00647	0.00646	0.00215	0.00864	0	0.00431	0.0108	0.01542	0.01348	0.01784	0.01347	0.01347	0.01131	0.01557	0.0177	0.0177	0.0189	0.02329	0.02108	0.01992	0.01986	0.01344	0.0178	0.01988	0.01666	0.01562	0.01346	0.01561	0.01562	0.0178	0.01778	0.01778	0.01899	0.02343	0.01563	0.02439	0.0222	0.01346	0.01562	0.01562	0.01562
Pobliquiloculata_I_Z511_52_AB636767	0.01565	0.00905	0.01123	0.01342	0.01345	0.01122	0.01121	0.01304	0.00648	0.00647	0.00216	0.00865	0.00431	0	0.01081	0.01543	0.01349	0.01785	0.01348	0.01348	0.01132	0.01558	0.01771	0.01771	0.01891	0.0233	0.02109	0.01993	0.01987	0.01345	0.01781	0.01989	0.01667	0.01563	0.01347	0.01562	0.01563	0.01781	0.01779	0.01779	0.019	0.02344	0.01564	0.0244	0.02221	0.01347	0.01563	0.01563	0.01563
Pobliquiloculata_I_Ama53_1_AB636742	0.0135	0.0069	0.00908	0.01127	0.0113	0.00907	0.00906	0.01089	0.00433	0.00864	0.00865	0.01514	0.0108	0.01081	0	0.01328	0.01134	0.0157	0.01133	0.01133	0.00917	0.01343	0.01556	0.01556	0.01676	0.02115	0.01894	0.01778	0.01772	0.0113	0.01566	0.01774	0.01452	0.01348	0.01132	0.01347	0.01348	0.01566	0.01564	0.01564	0.01685	0.02129	0.01349	0.02225	0.02006	0.01132	0.01348	0.01348	0.01348
Pobliquiloculata_I_KH1431_33_AB636904	0.01812	0.01152	0.0137	0.01589	0.01592	0.01369	0.01368	0.01551	0.00895	0.01326	0.01327	0.01976	0.01542	0.01543	0.01328	0	0.01112	0.01548	0.01111	0.01111	0.00895	0.01321	0.01534	0.01534	0.01654	0.02093	0.01872	0.01756	0.0175	0.01108	0.01544	0.01752	0.0143	0.01326	0.0111	0.01325	0.01326	0.01544	0.01542	0.01542	0.01663	0.02107	0.01327	0.02203	0.01984	0.0111	0.01326	0.01326	0.01326
Pobliquiloculata_I_Me1597_39_AB636798	0.01618	0.00958	0.01176	0.01395	0.01398	0.01175	0.01174	0.01357	0.00701	0.01132	0.01133	0.01782	0.01348	0.01349	0.01134	0.01112	0	0.00436	0.00433	0.00433	0.00217	0.00643	0.00856	0.00856	0.00976	0.01415	0.01194	0.01078	0.01072	0.0043	0.00866	0.01074	0.00752	0.00648	0.00432	0.00647	0.00648	0.00866	0.00864	0.00864	0.00985	0.01429	0.00649	0.01525	0.01306	0.00432	0.00648	0.00648	0.00648
Pobliquiloculata_I_Z329_16_AB636753	0.02054	0.01394	0.01612	0.01831	0.01834	0.01611	0.0161	0.01793	0.01137	0.01568	0.01569	0.02218	0.01784	0.01785	0.0157	0.01548	0.00436	0	0.00869	0.00869	0.00653	0.01079	0.01292	0.01292	0.01412	0.01851	0.0163	0.01514	0.01508	0.00866	0.01302	0.0151	0.01188	0.01084	0.00868	0.01083	0.01084	0.01302	0.013	0.013	0.01421	0.01865	0.01085	0.01961	0.01742	0.00868	0.01084	0.01084	0.01084
Pobliquiloculata_I_KH1431_34_AB636905	0.01617	0.00957	0.01175	0.01394	0.01397	0.01174	0.01173	0.01356	0.007	0.01131	0.01132	0.01781	0.01347	0.01348	0.01133	0.01111	0.00433	0.00869	0	0.00432	0.00216	0.00642	0.00855	0.00855	0.00975	0.01414	0.01193	0.01077	0.01071	0.00429	0.00865	0.01073	0.00751	0.00647	0.00431	0.00646	0.00647	0.00865	0.00863	0.00863	0.00984	0.01428	0.00648	0.01524	0.01305	0.00431	0.00647	0.00647	0.00647
Pobliquiloculata_I_KH1431_35_AB636906	0.01617	0.00957	0.01175	0.01394	0.01397	0.01174	0.01173	0.01356	0.007	0.01131	0.01132	0.01781	0.01347	0.01348	0.01133	0.01111	0.00433	0.00869	0.00432	0	0.00216	0.00642	0.00855	0.00855	0.00975	0.01414	0.01193	0.01077	0.01071	0.00429	0.00865	0.01073	0.00751	0.00647	0.00431	0.00646	0.00647	0.00865	0.00863	0.00863	0.00984	0.01428	0.00648	0.01524	0.01305	0.00431	0.00647	0.00647	0.00647
Pobliquiloculata_I_AS108_I_JQ799899	0.01401	0.00741	0.00959	0.01178	0.01181	0.00958	0.00957	0.0114	0.00484	0.00915	0.00916	0.01565	0.01131	0.01132	0.00917	0.00895	0.00217	0.00653	0.00216	0.00216	0	0.00426	0.00639	0.00639	0.00759	0.01198	0.00977	0.00861	0.00855	0.00213	0.00649	0.00857	0.00535	0.00431	0.00215	0.0043	0.00431	0.00649	0.00647	0.00647	0.00768	0.01212	0.00432	0.01308	0.01089	0.00215	0.00431	0.00431	0.00431
Pobliquiloculata_I_Y1489_45_AB636785	0.01827	0.01167	0.01385	0.01604	0.01607	0.01384	0.01383	0.01566	0.0091	0.01341	0.01342	0.01991	0.01557	0.01558	0.01343	0.01321	0.00643	0.01079	0.00642	0.00642	0.00426	0	0.00213	0.00213	0.00333	0.00772	0.00551	0.00435	0.00429	0.00213	0.00649	0.00857	0.00535	0.00857	0.00641	0.00856	0.00857	0.01075	0.01073	0.01073	0.01194	0.01638	0.00858	0.01734	0.01515	0.00641	0.00857	0.00857	0.00857
Pobliquiloculata_I_Y1489_49_AB636786	0.0204	0.0138	0.01598	0.01817	0.0182	0.01597	0.01596	0.01779	0.01123	0.01554	0.01555	0.02204	0.0177	0.01771	0.01556	0.01534	0.00856	0.01292	0.00855	0.00855	0.00639	0.00213	0	0.00426	0.00546	0.00985	0.00764	0.00648	0.00642	0.00426	0.00862	0.0107	0.00748	0.0107	0.00854	0.01069	0.0107	0.01288	0.01286	0.01286	0.01407	0.01851	0.01071	0.01947	0.01728	0.00854	0.0107	0.0107	0.0107
Pobliquiloculata_I_Y1489_43_AB636787	0.0204	0.0138	0.01598	0.01817	0.0182	0.01597	0.01596	0.01779	0.01123	0.01554	0.01555	0.02204	0.0177	0.01771	0.01556	0.01534	0.00856	0.01292	0.00855	0.00855	0.00639	0.00213	0.00426	0	0.00316	0.00755	0.00534	0.00648	0.00642	0.00426	0.00862	0.0107	0.00748	0.0107	0.00854	0.01069	0.0107	0.01288	0.01286	0.01286	0.01407	0.01851	0.01071	0.01947	0.01728	0.00854	0.0107	0.0107	0.0107
Pobliquiloculata_I_GYB648_1_AB636769	0.0216	0.015	0.01718	0.01937	0.0194	0.01717	0.01716	0.01899	0.01243	0.01674	0.01675	0.02324	0.0189	0.01891	0.01676	0.01654	0.00976	0.01412	0.00975	0.00975	0.00759	0.00333	0.00546	0.00316	0	0.00439	0.00218	0.00768	0.00762	0.00546	0.00982	0.0119	0.00868	0.0119	0.00974	0.01189	0.0119	0.01408	0.01406	0.01406	0.01527	0.01971	0.01191	0.02067	0.01848	0.00974	0.0119	0.0119	0.0119
Pobliquiloculata_I_GYB648_15_AB636688	0.02599	0.01939	0.02157	0.02376	0.02379	0.02156	0.02155	0.02338	0.01682	0.02113	0.02114	0.02763	0.02329	0.0233	0.02115	0.02093	0.01415	0.01851	0.01414	0.01414	0.01198	0.00772	0.00985	0.00755	0.00439	0	0.00657	0.01207	0.01201	0.00985	0.01421	0.01629	0.01307	0.01629	0.01413	0.01628	0.01629	0.01847	0.01845	0.01845	0.01966	0.0241	0.0163	0.02506	0.02287	0.01413	0.01629	0.01629	0.01629
Pobliquiloculata_I_GYB648_9_AB636771	0.02378	0.01718	0.01936	0.02155	0.02158	0.01935	0.01934	0.02117	0.01461	0.01892	0.01893	0.02542	0.02108	0.02109	0.01894	0.01872	0.01194	0.0163	0.01193	0.01193	0.00977	0.00551	0.00764	0.00534	0.00218	0.00657	0	0.00986	0.0098	0.00764	0.012	0.01408	0.01086	0.01408	0.01192	0.01407	0.01408	0.01626	0.01624	0.01624	0.01745	0.02189	0.01409	0.02285	0.02066	0.01192	0.01408	0.01408	0.01408
Pobliquiloculata_I_Y1491_52_AB636788	0.02262	0.01602	0.0182	0.02039	0.02042	0.01819	0.01818	0.02001	0.01345	0.01776	0.01777	0.02426	0.01992	0.01993	0.01778	0.01756	0.01078	0.01514	0.01077	0.01077	0.00861	0.00435	0.00648	0.00648	0.00768	0.01207	0.00986	0	0.00436	0.00648	0.01084	0.01292	0.0097	0.01292	0.01076	0.01291	0.01292	0.0151	0.01508	0.01508	0.01629	0.02073	0.01293	0.02169	0.0195	0.01076	0.01292	0.01292	0.01292
Pobliquiloculata_I_Y1489_44_AB636696	0.02256	0.01596	0.01814	0.02033	0.02036	0.01813	0.01812	0.01995	0.01339	0.0177	0.01771	0.0242	0.01986	0.01987	0.01772	0.0175	0.01072	0.01508	0.01071	0.01071	0.00855	0.00429	0.00642	0.00642	0.00762	0.01201	0.0098	0.00436	0	0.00642	0.01078	0.01286	0.00964	0.01286	0.0107	0.01285	0.01286	0.01504	0.01502	0.01502	0.01623	0.02067	0.01287	0.02163	0.01944	0.0107	0.01286	0.01286	0.01286
Pobliquiloculata_I_GYB1811_33_AB636690	0.01614	0.00954	0.01172	0.01391	0.01394	0.01171	0.0117	0.01353	0.00697	0.01128	0.01129	0.01778	0.01344	0.01345	0.0113	0.01108	0.0043	0.00866	0.00429	0.00429	0.00213	0.00213	0.00426	0.00426	0.00546	0.00985	0.00764	0.00648	0.00642	0	0.00436	0.00644	0.00322	0.00644	0.00428	0.00643	0.00644	0.00862	0.0086	0.0086	0.00981	0.01425	0.00645	0.01521	0.01302	0.00428	0.00644	0.00644	0.00644
Pobliquiloculata_I_GYB648_6_AB636770	0.0205	0.0139	0.01608	0.01827	0.0183	0.01607	0.01606	0.01789	0.01133	0.01564	0.01565	0.02214	0.0178	0.01781	0.01566	0.01544	0.00866	0.01302	0.00865	0.00865	0.00649	0.00649	0.00862	0.00862	0.00982	0.01421	0.012	0.01084	0.01078	0.00436	0	0.0108	0.00758	0.0108	0.00864	0.01079	0.0108	0.01298	0.01296	0.01296	0.01417	0.01861	0.01081	0.01957	0.01738	0.00864	0.0108	0.0108	0.0108
Pobliquiloculata_I_Y1491_88_AB636789	0.02258	0.01598	0.01816	0.02035	0.02038	0.01815	0.01814	0.01997	0.01341	0.01772	0.01773	0.02422	0.01988	0.01989	0.01774	0.01752	0.01074	0.0151	0.01073	0.01073	0.00857	0.00857	0.0107	0.0107	0.0119	0.01629	0.01408	0.01292	0.01286	0.00644	0.0108	0	0.00322	0.01288	0.01072	0.01287	0.01288	0.01506	0.01504	0.01504	0.01625	0.02069	0.01289	0.02165	0.01946	0.01072	0.01288	0.01288	0.01288
Pobliquiloculata_I_Me867_7_AB636805	0.01936	0.01276	0.01494	0.01713	0.01716	0.01493	0.01492	0.01675	0.01019	0.0145	0.01451	0.021	0.01666	0.01667	0.01452	0.0143	0.00752	0.01188	0.00751	0.00751	0.00535	0.00535	0.00748	0.00748	0.00868	0.01307	0.01086	0.0097	0.00964	0.00322	0.00758	0.00322	0	0.00966	0.0075	0.00965	0.00966	0.01184	0.01182	0.01182	0.01303	0.01747	0.00967	0.01843	0.01624	0.0075	0.00966	0.00966	0.00966
Pobliquiloculata_I_Z511_50_AB636768	0.01832	0.01172	0.0139	0.01609	0.01612	0.01389	0.01388	0.01571	0.00915	0.01346	0.01347	0.01996	0.01562	0.01563	0.01348	0.01326	0.00648	0.01084	0.00647	0.00647	0.00431	0.00857	0.0107	0.0107	0.0119	0.01629	0.01408	0.01292	0.01286	0.00644	0.0108	0.01288	0.00966	0	0.00216	0.00431	0.00432	0.0065	0.00648	0.00648	0.00769	0.01213	0.00433	0.01309	0.0109	0.00646	0.00862	0.00862	0.00862
Pobliquiloculata_I_KH342_1_AB636898	0.01616	0.00956	0.01174	0.01393	0.01396	0.01173	0.01172	0.01355	0.00699	0.0113	0.01131	0.0178	0.01346	0.01347	0.01132	0.0111	0.00432	0.00868	0.00431	0.00431	0.00215	0.00641	0.00854	0.00854	0.00974	0.01413	0.01192	0.01076	0.0107	0.00428	0.00864	0.01072	0.0075	0.00216	0	0.00215	0.00216	0.00434	0.00432	0.00432	0.00553	0.00997	0.00217	0.01093	0.00874	0.0043	0.00646	0.00646	0.00646
Pobliquiloculata_I_KH342_4_AB636732	0.01831	0.01171	0.01389	0.01608	0.01611	0.01388	0.01387	0.0157	0.00914	0.01345	0.01346	0.01995	0.01561	0.01562	0.01347	0.01325	0.00647	0.01083	0.00646	0.00646	0.0043	0.00856	0.01069	0.01069	0.01189	0.01628	0.01407	0.01291	0.01285	0.00643	0.01079	0.01287	0.00965	0.00431	0.00215	0	0.00431	0.00649	0.00647	0.00647	0.00768	0.01212	0.00432	0.01308	0.01089	0.00645	0.00861	0.00861	0.00861
Pobliquiloculata_I_GYB1810_29_AB636773	0.01832	0.01172	0.0139	0.01609	0.01612	0.01389	0.01388	0.01571	0.00915	0.01346	0.01347	0.01996	0.01562	0.01563	0.01348	0.01326	0.00648	0.01084	0.00647	0.00647	0.00431	0.00857	0.0107	0.0107	0.0119	0.01629	0.01408	0.01292	0.01286	0.00644	0.0108	0.01288	0.00966	0.00432	0.00216	0.00431	0	0.0065	0.00648	0.00648	0.00769	0.01213	0.00433	0.01309	0.0109	0.00646	0.00862	0.00862	0.00862
Pobliquiloculata_I_Me1600_45_AB636794	0.0205	0.0139	0.01608	0.01827	0.0183	0.01607	0.01606	0.01789	0.01133	0.01564	0.01565	0.02214	0.0178	0.01781	0.01566	0.01544	0.00866	0.01302	0.00865	0.00865	0.00649	0.01075	0.01288	0.01288	0.01408	0.01847	0.01626	0.0151	0.01504	0.00862	0.01298	0.01506	0.01184	0.0065	0.00434	0.00649	0.0065	0	0.00866	0.00866	0.00987	0.01431	0.00651	0.01527	0.01308	0.00864	0.0108	0.0108	0.0108
Pobliquiloculata_I_KH342_3_AB636900	0.02048	0.01388	0.01606	0.01825	0.01828	0.01605	0.01604	0.01787	0.01131	0.01562	0.01563	0.02212	0.01778	0.01779	0.01564	0.01542	0.00864	0.013	0.00863	0.00863	0.00647	0.01073	0.01286	0.01286	0.01406	0.01845	0.01624	0.01508	0.01502	0.0086	0.01296	0.01504	0.01182	0.00648	0.00432	0.00647	0.00648	0.00866	0	0.00864	0.00985	0.01429	0.00649	0.01525	0.01306	0.00862	0.01078	0.01078	0.01078
Pobliquiloculata_I_KH342_2_AB636899	0.02048	0.01388	0.01606	0.01825	0.01828	0.01605	0.01604	0.01787	0.01131	0.01562	0.01563	0.02212	0.01778	0.01779	0.01564	0.01542	0.00864	0.013	0.00863	0.00863	0.00647	0.01073	0.01286	0.01286	0.01406	0.01845	0.01624	0.01508	0.01502	0.0086	0.01296	0.01504	0.01182	0.00648	0.00432	0.00647	0.00648	0.00866	0.00864	0	0.00985	0.01429	0.00649	0.01525	0.01306	0.00862	0.01078	0.01078	0.01078
Pobliquiloculata_I_Z329_20_AB636684	0.02169	0.01509	0.01727	0.01946	0.01949	0.01726	0.01725	0.01908	0.01252	0.01683	0.01684	0.02333	0.01899	0.019	0.01685	0.01663	0.00985	0.01421	0.00984	0.00984	0.00768	0.01194	0.01407	0.01407	0.01527	0.01966	0.01745	0.01629	0.01623	0.00981	0.01417	0.01625	0.01303	0.00769	0.00553	0.00768	0.00769	0.00987	0.00985	0.00985	0	0.00882	0.00538	0.01414	0.01195	0.00983	0.01199	0.01199	0.01199
Pobliquiloculata_I_Z329_22_AB636755	0.02613	0.01953	0.02171	0.0239	0.02393	0.0217	0.02169	0.02352	0.01696	0.02127	0.02128	0.02777	0.02343	0.02344	0.02129	0.02107	0.01429	0.01865	0.01428	0.01428	0.01212	0.01638	0.01851	0.01851	0.01971	0.0241	0.02189	0.02073	0.02067	0.01425	0.01861	0.02069	0.01747	0.01213	0.00997	0.01212	0.01213	0.01431	0.01429	0.01429	0.00882	0	0.00982	0.01858	0.01639	0.01427	0.01643	0.01643	0.01643
Pobliquiloculata_I_GYB2180_57_AB636691	0.01833	0.01173	0.01391	0.0161	0.01613	0.0139	0.01389	0.01572	0.00916	0.01347	0.01348	0.01997	0.01563	0.01564	0.01349	0.01327	0.00649	0.01085	0.00648	0.00648	0.00432	0.00858	0.01071	0.01071	0.01191	0.0163	0.01409	0.01293	0.01287	0.00645	0.01081	0.01289	0.00967	0.00433	0.00217	0.00432	0.00433	0.00651	0.00649	0.00649	0.00538	0.00982	0	0.00876	0.00657	0.00647	0.00863	0.00863	0.00863
Pobliquiloculata_I_KH281_15_AB636890	0.02709	0.02049	0.02267	0.02486	0.02489	0.02266	0.02265	0.02448	0.01792	0.02223	0.02224	0.02873	0.02439	0.0244	0.02225	0.02203	0.01525	0.01961	0.01524	0.01524	0.01308	0.01734	0.01947	0.01947	0.02067	0.02506	0.02285	0.02169	0.02163	0.01521	0.01957	0.02165	0.01843	0.01309	0.01093	0.01308	0.01309	0.01527	0.01525	0.01525	0.01414	0.01858	0.00876	0	0.00651	0.01523	0.01739	0.01739	0.01739
Pobliquiloculata_I_KH281_12_AB636730	0.0249	0.0183	0.02048	0.02267	0.0227	0.02047	0.02046	0.02229	0.01573	0.02004	0.02005	0.02654	0.0222	0.02221	0.02006	0.01984	0.01306	0.01742	0.01305	0.01305	0.01089	0.01515	0.01728	0.01728	0.01848	0.02287	0.02066	0.0195	0.01944	0.01302	0.01738	0.01946	0.01624	0.0109	0.00874	0.01089	0.0109	0.01308	0.01306	0.01306	0.01195	0.01639	0.00657	0.00651	0	0.01304	0.0152	0.0152	0.0152
Pobliquiloculata_I_Me867_8_AB636702	0.01616	0.00956	0.01174	0.01393	0.01396	0.01173	0.01172	0.01355	0.00699	0.0113	0.01131	0.0178	0.01346	0.01347	0.01132	0.0111	0.00432	0.00868	0.00431	0.00431	0.00215	0.00641	0.00854	0.00854	0.00974	0.01413	0.01192	0.01076	0.0107	0.00428	0.00864	0.01072	0.0075	0.00646	0.0043	0.00645	0.00646	0.00864	0.00862	0.00862	0.00983	0.01427	0.00647	0.01523	0.01304	0	0.00216	0.00216	0.00216
Pobliquiloculata_I_Y1211_9_AB636781	0.01832	0.01172	0.0139	0.01609	0.01612	0.01389	0.01388	0.01571	0.00915	0.01346	0.01347	0.01996	0.01562	0.01563	0.01348	0.01326	0.00648	0.01084	0.00647	0.00647	0.00431	0.00857	0.0107	0.0107	0.0119	0.01629	0.01408	0.01292	0.01286	0.00644	0.0108	0.01288	0.00966	0.00862	0.00646	0.00861	0.00862	0.0108	0.01078	0.01078	0.01199	0.01643	0.00863	0.01739	0.0152	0.00216	0	0.00432	0.00432
Pobliquiloculata_I_GYA2746_52_AB636777	0.01832	0.01172	0.0139	0.01609	0.01612	0.01389	0.01388	0.01571	0.00915	0.01346	0.01347	0.01996	0.01562	0.01563	0.01348	0.01326	0.00648	0.01084	0.00647	0.00647	0.00431	0.00857	0.0107	0.0107	0.0119	0.01629	0.01408	0.01292	0.01286	0.00644	0.0108	0.01288	0.00966	0.00862	0.00646	0.00861	0.00862	0.0108	0.01078	0.01078	0.01199	0.01643	0.00863	0.01739	0.0152	0.00216	0.00432	0	0.00432
Pobliquiloculata_I_GYA2746_41_AB636692	0.01832	0.01172	0.0139	0.01609	0.01612	0.01389	0.01388	0.01571	0.00915	0.01346	0.01347	0.01996	0.01562	0.01563	0.01348	0.01326	0.00648	0.01084	0.00647	0.00647	0.00431	0.00857	0.0107	0.0107	0.0119	0.01629	0.01408	0.01292	0.01286	0.00644	0.0108	0.01288	0.00966	0.00862	0.00646	0.00861	0.00862	0.0108	0.01078	0.01078	0.01199	0.01643	0.00863	0.01739	0.0152	0.00216	0.00432	0.00432	0
Pobliquiloculata_I_Y1211_7_AB636780	0.0205	0.0139	0.01608	0.01827	0.0183	0.01607	0.01606	0.01789	0.01133	0.01564	0.01565	0.02214	0.0178	0.01781	0.01566	0.01544	0.00866	0.01302	0.00865	0.00865	0.00649	0.01075	0.01288	0.01288	0.01408	0.01847	0.01626	0.0151	0.01504	0.00862	0.01298	0.01506	0.01184	0.0108	0.00864	0.01079	0.0108	0.01298	0.01296	0.01296	0.01417	0.01861	0.01081	0.01957	0.01738	0.00434	0.0065	0.0065	0.0065
Pobliquiloculata_I_Me867_6_AB636804	0.02066	0.01406	0.01624	0.01843	0.01846	0.01623	0.01622	0.01805	0.01149	0.0158	0.01581	0.0223	0.01796	0.01797	0.01582	0.0156	0.00882	0.01318	0.00881	0.00881	0.00665	0.01091	0.01304	0.01304	0.01424	0.01863	0.01642	0.01526	0.0152	0.00878	0.01314	0.01522	0.012	0.01096	0.0088	0.01095	0.01096	0.01314	0.01312	0.01312	0.01433	0.01877	0.01097	0.01973	0.01754	0.0045	0.00666	0.00666	0.00666
Pobliquiloculata_I_Y1491_89_AB636697	0.02394	0.01734	0.01952	0.02171	0.02174	0.01951	0.0195	0.02133	0.01477	0.01908	0.01909	0.02558	0.02124	0.02125	0.0191	0.01888	0.0121	0.01646	0.01209	0.01209	0.00993	0.01419	0.01632	0.01632	0.01752	0.02191	0.0197	0.01854	0.01848	0.01206	0.01642	0.0185	0.01528	0.01424	0.01208	0.01423	0.01424	0.01642	0.0164	0.0164	0.01761	0.02205	0.01425	0.02301	0.02082	0.00778	0.00994	0.00994	0.00994
Pobliquiloculata_I_KH281_13_AB636893	0.01832	0.01172	0.0139	0.01609	0.01612	0.01389	0.01388	0.01571	0.00915	0.01346	0.01347	0.01996	0.01562	0.01563	0.01348	0.01326	0.00648	0.01084	0.00647	0.00647	0.00431	0.00857	0.0107	0.0107	0.0119	0.01629	0.01408	0.01292	0.01286	0.00644	0.0108	0.01288	0.00966	0.00862	0.00646	0.00861	0.00862	0.0108	0.01078	0.01078	0.01199	0.01643	0.00863	0.01739	0.0152	0.00216	0.00432	0.00432	0.00432
Pobliquiloculata_I_KH281_9_AB636892	0.02266	0.01606	0.01824	0.02043	0.02046	0.01823	0.01822	0.02005	0.01349	0.0178	0.01781	0.0243	0.01996	0.01997	0.01782	0.0176	0.01082	0.01518	0.01081	0.01081	0.00865	0.01291	0.01504	0.01504	0.01624	0.02063	0.01842	0.01726	0.0172	0.01078	0.01514	0.01722	0.014	0.01296	0.0108	0.01295	0.01296	0.01514	0.01512	0.01512	0.01633	0.02077	0.01297	0.02173	0.01954	0.0065	0.00866	0.00866	0.00866
Pobliquiloculata_I_Z232_10_AB636751	0.02273	0.01613	0.01831	0.0205	0.02053	0.0183	0.01829	0.02012	0.01356	0.01787	0.01788	0.02437	0.02003	0.02004	0.01789	0.01767	0.01089	0.01525	0.01088	0.01088	0.00872	0.01298	0.01511	0.01511	0.01631	0.0207	0.01849	0.01733	0.01727	0.01085	0.01521	0.01729	0.01407	0.01303	0.01087	0.01302	0.01303	0.01521	0.01519	0.01519	0.0164	0.02084	0.01304	0.0218	0.01961	0.00657	0.00873	0.00873	0.00873
Pobliquiloculata_I_Y1442_85_AB636784	0.01831	0.01171	0.01389	0.01608	0.01611	0.01388	0.01387	0.0157	0.00914	0.01345	0.01346	0.01995	0.01561	0.01562	0.01347	0.01325	0.00647	0.01083	0.00646	0.00646	0.0043	0.00856	0.01069	0.01069	0.01189	0.01628	0.01407	0.01291	0.01285	0.00643	0.01079	0.01287	0.00965	0.00861	0.00645	0.0086	0.00861	0.01079	0.01077	0.01077	0.01198	0.01642	0.00862	0.01738	0.01519	0.00215	0.00431	0.00431	0.00431
Pobliquiloculata_I_Ama50_3_AB636748	0.02262	0.01602	0.0182	0.02039	0.02042	0.01819	0.01818	0.02001	0.01345	0.01776	0.01777	0.02426	0.01992	0.01993	0.01778	0.01756	0.01078	0.01514	0.01077	0.01077	0.00861	0.01287	0.015	0.015	0.0162	0.02059	0.01838	0.01722	0.01716	0.01074	0.0151	0.01718	0.01396	0.01292	0.01076	0.01291	0.01292	0.0151	0.01508	0.01508	0.01629	0.02073	0.01293	0.02169	0.0195	0.00646	0.00862	0.00862	0.00862
Pobliquiloculata_I_KH1431_36_AB636734	0.01402	0.00742	0.0096	0.01179	0.01182	0.00959	0.00958	0.01141	0.00485	0.00916	0.00917	0.01566	0.01132	0.01133	0.00918	0.00896	0.00218	0.00654	0.00217	0.00217	1e-05	0.00427	0.0064	0.0064	0.0076	0.01199	0.00978	0.00862	0.00856	0.00214	0.0065	0.00858	0.00536	0.00432	0.00216	0.00431	0.00432	0.0065	0.00648	0.00648	0.00769	0.01213	0.00433	0.01309	0.0109	0.00216	0.00432	0.00432	0.00432
Pobliquiloculata_I_Me1594_38_AB636801	0.01843	0.01183	0.01401	0.0162	0.01623	0.014	0.01399	0.01582	0.00926	0.01357	0.01358	0.02007	0.01573	0.01574	0.01359	0.01337	0.00659	0.01095	0.00658	0.00658	0.00442	0.00868	0.01081	0.01081	0.01201	0.0164	0.01419	0.01303	0.01297	0.00655	0.01091	0.01299	0.00977	0.00873	0.00657	0.00872	0.00873	0.01091	0.01089	0.01089	0.0121	0.01654	0.00874	0.0175	0.01531	0.00657	0.00873	0.00873	0.00873
Pobliquiloculata_I_Me1594_37_AB636800	0.01618	0.00958	0.01176	0.01395	0.01398	0.01175	0.01174	0.01357	0.00701	0.01132	0.01133	0.01782	0.01348	0.01349	0.01134	0.01112	0.00434	0.0087	0.00433	0.00433	0.00217	0.00643	0.00856	0.00856	0.00976	0.01415	0.01194	0.01078	0.01072	0.0043	0.00866	0.01074	0.00752	0.00648	0.00432	0.00647	0.00648	0.00866	0.00864	0.00864	0.00985	0.01429	0.00649	0.01525	0.01306	0.00432	0.00648	0.00648	0.00648
Pobliquiloculata_I_Me1594_39_AB636802	0.01687	0.01027	0.01245	0.01464	0.01467	0.01244	0.01243	0.01426	0.0077	0.01201	0.01202	0.01851	0.01417	0.01418	0.01203	0.01181	0.00503	0.00939	0.00502	0.00502	0.00286	0.00712	0.00925	0.00925	0.01045	0.01484	0.01263	0.01147	0.01141	0.00499	0.00935	0.01143	0.00821	0.00717	0.00501	0.00716	0.00717	0.00935	0.00933	0.00933	0.01054	0.01498	0.00718	0.01594	0.01375	0.00501	0.00717	0.00717	0.00717
Pobliquiloculata_I_Z362_36_AB636686	0.01616	0.00956	0.01174	0.01393	0.01396	0.01173	0.01172	0.01355	0.00699	0.0113	0.01131	0.0178	0.01346	0.01347	0.01132	0.0111	0.00432	0.00868	0.00431	0.00431	0.00215	0.00641	0.00854	0.00854	0.00974	0.01413	0.01192	0.01076	0.0107	0.00428	0.00864	0.01072	0.0075	0.00646	0.0043	0.00645	0.00646	0.00864	0.00862	0.00862	0.00983	0.01427	0.00647	0.01523	0.01304	0.0043	0.00646	0.00646	0.00646
Pobliquiloculata_I_Z330_26_AB636758	0.01834	0.01174	0.01392	0.01611	0.01614	0.01391	0.0139	0.01573	0.00917	0.01348	0.01349	0.01998	0.01564	0.01565	0.0135	0.01328	0.0065	0.01086	0.00649	0.00649	0.00433	0.00859	0.01072	0.01072	0.01192	0.01631	0.0141	0.01294	0.01288	0.00646	0.01082	0.0129	0.00968	0.00864	0.00648	0.00863	0.00864	0.01082	0.0108	0.0108	0.01201	0.01645	0.00865	0.01741	0.01522	0.00648	0.00864	0.00864	0.00864
Pobliquiloculata_I_Me1594_40_AB636701	0.0227	0.0161	0.01828	0.02047	0.0205	0.01827	0.01826	0.02009	0.01353	0.01784	0.01785	0.02434	0.02	0.02001	0.01786	0.01764	0.01086	0.01522	0.01085	0.01085	0.00869	0.01295	0.01508	0.01508	0.01628	0.02067	0.01846	0.0173	0.01724	0.01082	0.01518	0.01726	0.01404	0.013	0.01084	0.01299	0.013	0.01518	0.01516	0.01516	0.01637	0.02081	0.01301	0.02177	0.01958	0.01084	0.013	0.013	0.013
Pobliquiloculata_I_KH281_16_AB636891	0.02926	0.02266	0.02484	0.02703	0.02706	0.02483	0.02482	0.02665	0.02009	0.0244	0.02441	0.0309	0.02656	0.02657	0.02442	0.0242	0.01742	0.02178	0.01741	0.01741	0.01525	0.01951	0.02164	0.02164	0.02284	0.02723	0.02502	0.02386	0.0238	0.01738	0.02174	0.02382	0.0206	0.01956	0.0174	0.01955	0.01956	0.02174	0.02172	0.02172	0.02293	0.02737	0.01957	0.02833	0.02614	0.0174	0.01956	0.01956	0.01956
Pobliquiloculata_I_Me1597_38_AB636700	0.02703	0.02043	0.02261	0.0248	0.02483	0.0226	0.02259	0.02442	0.01786	0.02217	0.02218	0.02867	0.02433	0.02434	0.02219	0.02197	0.01519	0.01955	0.01518	0.01518	0.01302	0.01728	0.01941	0.01941	0.02061	0.025	0.02279	0.02163	0.02157	0.01515	0.01951	0.02159	0.01837	0.01733	0.01517	0.01732	0.01733	0.01951	0.01949	0.01949	0.0207	0.02514	0.01734	0.0261	0.02391	0.01517	0.01733	0.01733	0.01733
Pobliquiloculata_I_Me1597_37_AB636797	0.02484	0.01824	0.02042	0.02261	0.02264	0.02041	0.0204	0.02223	0.01567	0.01998	0.01999	0.02648	0.02214	0.02215	0.02	0.01978	0.013	0.01736	0.01299	0.01299	0.01083	0.01509	0.01722	0.01722	0.01842	0.02281	0.0206	0.01944	0.01938	0.01296	0.01732	0.0194	0.01618	0.01514	0.01298	0.01513	0.01514	0.01732	0.0173	0.0173	0.01851	0.02295	0.01515	0.02391	0.02172	0.01298	0.01514	0.01514	0.01514
Pobliquiloculata_I_Me1600_46_AB636699	0.02268	0.01608	0.01826	0.02045	0.02048	0.01825	0.01824	0.02007	0.01351	0.01782	0.01783	0.02432	0.01998	0.01999	0.01784	0.01762	0.01084	0.0152	0.01083	0.01083	0.00867	0.01293	0.01506	0.01506	0.01626	0.02065	0.01844	0.01728	0.01722	0.0108	0.01516	0.01724	0.01402	0.01298	0.01082	0.01297	0.01298	0.01516	0.01514	0.01514	0.01635	0.02079	0.01299	0.02175	0.01956	0.01082	0.01298	0.01298	0.01298
Pobliquiloculata_I_Me1597_40_AB636799	0.02711	0.02051	0.02269	0.02488	0.02491	0.02268	0.02267	0.0245	0.01794	0.02225	0.02226	0.02875	0.02441	0.02442	0.02227	0.02205	0.01527	0.01963	0.01526	0.01526	0.0131	0.01736	0.01949	0.01949	0.02069	0.02508	0.02287	0.02171	0.02165	0.01523	0.01959	0.02167	0.01845	0.01741	0.01525	0.0174	0.01741	0.01959	0.01957	0.01957	0.02078	0.02522	0.01742	0.02618	0.02399	0.01525	0.01741	0.01741	0.01741
Pobliquiloculata_I_GYB2180_62_AB636776	0.02922	0.02262	0.0248	0.02699	0.02702	0.02479	0.02478	0.02661	0.02005	0.02436	0.02437	0.03086	0.02652	0.02653	0.02438	0.02416	0.01738	0.02174	0.01737	0.01737	0.01521	0.01947	0.0216	0.0216	0.0228	0.02719	0.02498	0.02382	0.02376	0.01734	0.0217	0.02378	0.02056	0.01952	0.01736	0.01951	0.01952	0.0217	0.02168	0.02168	0.02289	0.02733	0.01953	0.02829	0.0261	0.01736	0.01952	0.01952	0.01952
Pobliquiloculata_I_GYB2180_59_AB636775	0.03366	0.02706	0.02924	0.03143	0.03146	0.02923	0.02922	0.03105	0.02449	0.0288	0.02881	0.0353	0.03096	0.03097	0.02882	0.0286	0.02182	0.02618	0.02181	0.02181	0.01965	0.02391	0.02604	0.02604	0.02724	0.03163	0.02942	0.02826	0.0282	0.02178	0.02614	0.02822	0.025	0.02396	0.0218	0.02395	0.02396	0.02614	0.02612	0.02612	0.02733	0.03177	0.02397	0.03273	0.03054	0.0218	0.02396	0.02396	0.02396
Pobliquiloculata_I_Me1600_48_AB636796	0.03365	0.02705	0.02923	0.03142	0.03145	0.02922	0.02921	0.03104	0.02448	0.02879	0.0288	0.03529	0.03095	0.03096	0.02881	0.02859	0.02181	0.02617	0.0218	0.0218	0.01964	0.0239	0.02603	0.02603	0.02723	0.03162	0.02941	0.02825	0.02819	0.02177	0.02613	0.02821	0.02499	0.02395	0.02179	0.02394	0.02395	0.02613	0.02611	0.02611	0.02732	0.03176	0.02396	0.03272	0.03053	0.02179	0.02395	0.02395	0.02395
Pobliquiloculata_I_Me1600_47_AB636795	0.03137	0.02477	0.02695	0.02914	0.02917	0.02694	0.02693	0.02876	0.0222	0.02651	0.02652	0.03301	0.02867	0.02868	0.02653	0.02631	0.01953	0.02389	0.01952	0.01952	0.01736	0.02162	0.02375	0.02375	0.02495	0.02934	0.02713	0.02597	0.02591	0.01949	0.02385	0.02593	0.02271	0.02167	0.01951	0.02166	0.02167	0.02385	0.02383	0.02383	0.02504	0.02948	0.02168	0.03044	0.02825	0.01951	0.02167	0.02167	0.02167
Pobliquiloculata_II_GYA2264_12_AB636830	0.0192	0.0126	0.01478	0.01697	0.017	0.01477	0.01476	0.02173	0.01517	0.01948	0.01949	0.02598	0.02164	0.02165	0.0195	0.02412	0.02218	0.02654	0.02217	0.02217	0.02001	0.02427	0.0264	0.0264	0.0276	0.03199	0.02978	0.02862	0.02856	0.02214	0.0265	0.02858	0.02536	0.02432	0.02216	0.02431	0.02432	0.0265	0.02648	0.02648	0.02769	0.03213	0.02433	0.03309	0.0309	0.02216	0.02432	0.02432	0.02432
Pobliquiloculata_II_KH1623_63_AB636908	0.01705	0.01045	0.01263	0.01482	0.01485	0.01262	0.01261	0.01958	0.01302	0.01733	0.01734	0.02383	0.01949	0.0195	0.01735	0.02197	0.02003	0.02439	0.02002	0.02002	0.01786	0.02212	0.02425	0.02425	0.02545	0.02984	0.02763	0.02647	0.02641	0.01999	0.02435	0.02643	0.02321	0.02217	0.02001	0.02216	0.02217	0.02435	0.02433	0.02433	0.02554	0.02998	0.02218	0.03094	0.02875	0.02001	0.02217	0.02217	0.02217
Pobliquiloculata_II_KH343_19_AB636902	0.02134	0.01474	0.01692	0.01911	0.01914	0.01691	0.0169	0.02387	0.01731	0.02162	0.02163	0.02812	0.02378	0.02379	0.02164	0.02626	0.02432	0.02868	0.02431	0.02431	0.02215	0.02641	0.02854	0.02854	0.02974	0.03413	0.03192	0.03076	0.0307	0.02428	0.02864	0.03072	0.0275	0.02646	0.0243	0.02645	0.02646	0.02864	0.02862	0.02862	0.02983	0.03427	0.02647	0.03523	0.03304	0.0243	0.02646	0.02646	0.02646
Pobliquiloculata_II_GYA1828_37_AB636708	0.02136	0.01476	0.01694	0.01913	0.01916	0.01693	0.01692	0.02389	0.01733	0.02164	0.02165	0.02814	0.0238	0.02381	0.02166	0.02628	0.02434	0.0287	0.02433	0.02433	0.02217	0.02643	0.02856	0.02856	0.02976	0.03415	0.03194	0.03078	0.03072	0.0243	0.02866	0.03074	0.02752	0.02648	0.02432	0.02647	0.02648	0.02866	0.02864	0.02864	0.02985	0.03429	0.02649	0.03525	0.03306	0.02432	0.02648	0.02648	0.02648
Pobliquiloculata_II_GYA2380_30_AB636711	0.02792	0.02132	0.0235	0.02569	0.02572	0.02349	0.02348	0.03045	0.02389	0.0282	0.02821	0.0347	0.03036	0.03037	0.02822	0.03284	0.0309	0.03526	0.03089	0.03089	0.02873	0.03299	0.03512	0.03512	0.03632	0.04071	0.0385	0.03734	0.03728	0.03086	0.03522	0.0373	0.03408	0.03304	0.03088	0.03303	0.03304	0.03522	0.0352	0.0352	0.03641	0.04085	0.03305	0.04181	0.03962	0.03088	0.03304	0.03304	0.03304
Pobliquiloculata_II_GYA2380_26_AB636834	0.03446	0.02786	0.03004	0.03223	0.03226	0.03003	0.03002	0.03699	0.03043	0.03474	0.03475	0.04124	0.0369	0.03691	0.03476	0.03938	0.03744	0.0418	0.03743	0.03743	0.03527	0.03953	0.04166	0.04166	0.04286	0.04725	0.04504	0.04388	0.04382	0.0374	0.04176	0.04384	0.04062	0.03958	0.03742	0.03957	0.03958	0.04176	0.04174	0.04174	0.04295	0.04739	0.03959	0.04835	0.04616	0.03742	0.03958	0.03958	0.03958
Pobliquiloculata_II_GYA2380_29_AB636832	0.03446	0.02786	0.03004	0.03223	0.03226	0.03003	0.03002	0.03699	0.03043	0.03474	0.03475	0.04124	0.0369	0.03691	0.03476	0.03938	0.03744	0.0418	0.03743	0.03743	0.03527	0.03953	0.04166	0.04166	0.04286	0.04725	0.04504	0.04388	0.04382	0.0374	0.04176	0.04384	0.04062	0.03958	0.03742	0.03957	0.03958	0.04176	0.04174	0.04174	0.04295	0.04739	0.03959	0.04835	0.04616	0.03742	0.03958	0.03958	0.03958
Pobliquiloculata_II_KH343_20_AB636903	0.02791	0.02131	0.02349	0.02568	0.02571	0.02348	0.02347	0.03044	0.02388	0.02819	0.0282	0.03469	0.03035	0.03036	0.02821	0.03283	0.03089	0.03525	0.03088	0.03088	0.02872	0.03298	0.03511	0.03511	0.03631	0.0407	0.03849	0.03733	0.03727	0.03085	0.03521	0.03729	0.03407	0.03303	0.03087	0.03302	0.03303	0.03521	0.03519	0.03519	0.0364	0.04084	0.03304	0.0418	0.03961	0.03087	0.03303	0.03303	0.03303
Pobliquiloculata_II_GYA1828_36_AB636825	0.03446	0.02786	0.03004	0.03223	0.03226	0.03003	0.03002	0.03699	0.03043	0.03474	0.03475	0.04124	0.0369	0.03691	0.03476	0.03938	0.03744	0.0418	0.03743	0.03743	0.03527	0.03953	0.04166	0.04166	0.04286	0.04725	0.04504	0.04388	0.04382	0.0374	0.04176	0.04384	0.04062	0.03958	0.03742	0.03957	0.03958	0.04176	0.04174	0.04174	0.04295	0.04739	0.03959	0.04835	0.04616	0.03742	0.03958	0.03958	0.03958
Pobliquiloculata_II_KH1623_64_AB636735	0.0192	0.0126	0.01478	0.01697	0.017	0.01477	0.01476	0.02173	0.01517	0.01948	0.01949	0.02598	0.02164	0.02165	0.0195	0.02412	0.02218	0.02654	0.02217	0.02217	0.02001	0.02427	0.0264	0.0264	0.0276	0.03199	0.02978	0.02862	0.02856	0.02214	0.0265	0.02858	0.02536	0.02432	0.02216	0.02431	0.02432	0.0265	0.02648	0.02648	0.02769	0.03213	0.02433	0.03309	0.0309	0.02216	0.02432	0.02432	0.02432
Pobliquiloculata_II_GYA1828_38_AB636826	0.03247	0.02587	0.02805	0.03024	0.03027	0.02804	0.02803	0.035	0.02844	0.03275	0.03276	0.03925	0.03491	0.03492	0.03277	0.03739	0.03545	0.03981	0.03544	0.03544	0.03328	0.03754	0.03967	0.03967	0.04087	0.04526	0.04305	0.04189	0.04183	0.03541	0.03977	0.04185	0.03863	0.03759	0.03543	0.03758	0.03759	0.03977	0.03975	0.03975	0.04096	0.0454	0.0376	0.04636	0.04417	0.03543	0.03759	0.03759	0.03759
Pobliquiloculata_II_GYA1757_27_AB636822	0.02135	0.01475	0.01693	0.01912	0.01915	0.01692	0.01691	0.02388	0.01732	0.02163	0.02164	0.02813	0.02379	0.0238	0.02165	0.02627	0.02433	0.02869	0.02432	0.02432	0.02216	0.02642	0.02855	0.02855	0.02975	0.03414	0.03193	0.03077	0.03071	0.02429	0.02865	0.03073	0.02751	0.02647	0.02431	0.02646	0.02647	0.02865	0.02863	0.02863	0.02984	0.03428	0.02648	0.03524	0.03305	0.02431	0.02647	0.02647	0.02647
Pobliquiloculata_II_GYA2264_11_AB636829	0.01921	0.01261	0.01479	0.01698	0.01701	0.01478	0.01477	0.02174	0.01518	0.01949	0.0195	0.02599	0.02165	0.02166	0.01951	0.02413	0.02219	0.02655	0.02218	0.02218	0.02002	0.02428	0.02641	0.02641	0.02761	0.032	0.02979	0.02863	0.02857	0.02215	0.02651	0.02859	0.02537	0.02433	0.02217	0.02432	0.02433	0.02651	0.02649	0.02649	0.0277	0.03214	0.02434	0.0331	0.03091	0.02217	0.02433	0.02433	0.02433
Pobliquiloculata_II_GYA1757_28_AB636823	0.02356	0.01696	0.01914	0.02133	0.02136	0.01913	0.01912	0.02609	0.01953	0.02384	0.02385	0.03034	0.026	0.02601	0.02386	0.02848	0.02654	0.0309	0.02653	0.02653	0.02437	0.02863	0.03076	0.03076	0.03196	0.03635	0.03414	0.03298	0.03292	0.0265	0.03086	0.03294	0.02972	0.02868	0.02652	0.02867	0.02868	0.03086	0.03084	0.03084	0.03205	0.03649	0.02869	0.03745	0.03526	0.02652	0.02868	0.02868	0.02868
Pobliquiloculata_II_GYA2380_31_AB636833	0.02142	0.01482	0.017	0.01919	0.01922	0.01699	0.01698	0.02395	0.01739	0.0217	0.02171	0.0282	0.02386	0.02387	0.02172	0.02634	0.0244	0.02876	0.02439	0.02439	0.02223	0.02649	0.02862	0.02862	0.02982	0.03421	0.032	0.03084	0.03078	0.02436	0.02872	0.0308	0.02758	0.02654	0.02438	0.02653	0.02654	0.02872	0.0287	0.0287	0.02991	0.03435	0.02655	0.03531	0.03312	0.02438	0.02654	0.02654	0.02654
Pobliquiloculata_II_KH279_7_AB636889	0.0193	0.0127	0.01488	0.01707	0.0171	0.01487	0.01486	0.02183	0.01527	0.01958	0.01959	0.02608	0.02174	0.02175	0.0196	0.02422	0.02228	0.02664	0.02227	0.02227	0.02011	0.02437	0.0265	0.0265	0.0277	0.03209	0.02988	0.02872	0.02866	0.02224	0.0266	0.02868	0.02546	0.02442	0.02226	0.02441	0.02442	0.0266	0.02658	0.02658	0.02779	0.03223	0.02443	0.03319	0.031	0.02226	0.02442	0.02442	0.02442
Pobliquiloculata_II_KH343_17_AB636733	0.02147	0.01487	0.01705	0.01924	0.01927	0.01704	0.01703	0.024	0.01744	0.02175	0.02176	0.02825	0.02391	0.02392	0.02177	0.02639	0.02445	0.02881	0.02444	0.02444	0.02228	0.02654	0.02867	0.02867	0.02987	0.03426	0.03205	0.03089	0.03083	0.02441	0.02877	0.03085	0.02763	0.02659	0.02443	0.02658	0.02659	0.02877	0.02875	0.02875	0.02996	0.0344	0.0266	0.03536	0.03317	0.02443	0.02659	0.02659	0.02659
Pobliquiloculata_II_GYA2125_8_AB636827	0.02365	0.01705	0.01923	0.02142	0.02145	0.01922	0.01921	0.02618	0.01962	0.02393	0.02394	0.03043	0.02609	0.0261	0.02395	0.02857	0.02663	0.03099	0.02662	0.02662	0.02446	0.02872	0.03085	0.03085	0.03205	0.03644	0.03423	0.03307	0.03301	0.02659	0.03095	0.03303	0.02981	0.02877	0.02661	0.02876	0.02877	0.03095	0.03093	0.03093	0.03214	0.03658	0.02878	0.03754	0.03535	0.02661	0.02877	0.02877	0.02877
Pobliquiloculata_II_GYA1037_7_AB636811	0.02146	0.01486	0.01704	0.01923	0.01926	0.01703	0.01702	0.02399	0.01743	0.02174	0.02175	0.02824	0.0239	0.02391	0.02176	0.02638	0.02444	0.0288	0.02443	0.02443	0.02227	0.02653	0.02866	0.02866	0.02986	0.03425	0.03204	0.03088	0.03082	0.0244	0.02876	0.03084	0.02762	0.02658	0.02442	0.02657	0.02658	0.02876	0.02874	0.02874	0.02995	0.03439	0.02659	0.03535	0.03316	0.02442	0.02658	0.02658	0.02658
Pobliquiloculata_II_GYA1037_3_AB636809	0.02364	0.01704	0.01922	0.02141	0.02144	0.01921	0.0192	0.02617	0.01961	0.02392	0.02393	0.03042	0.02608	0.02609	0.02394	0.02856	0.02662	0.03098	0.02661	0.02661	0.02445	0.02871	0.03084	0.03084	0.03204	0.03643	0.03422	0.03306	0.033	0.02658	0.03094	0.03302	0.0298	0.02876	0.0266	0.02875	0.02876	0.03094	0.03092	0.03092	0.03213	0.03657	0.02877	0.03753	0.03534	0.0266	0.02876	0.02876	0.02876
Pobliquiloculata_II_GYA1037_4_AB636704	0.02146	0.01486	0.01704	0.01923	0.01926	0.01703	0.01702	0.02399	0.01743	0.02174	0.02175	0.02824	0.0239	0.02391	0.02176	0.02638	0.02444	0.0288	0.02443	0.02443	0.02227	0.02653	0.02866	0.02866	0.02986	0.03425	0.03204	0.03088	0.03082	0.0244	0.02876	0.03084	0.02762	0.02658	0.02442	0.02657	0.02658	0.02876	0.02874	0.02874	0.02995	0.03439	0.02659	0.03535	0.03316	0.02442	0.02658	0.02658	0.02658
Pobliquiloculata_II_KH279_8_AB636729	0.02372	0.01712	0.0193	0.02149	0.02152	0.01929	0.01928	0.02625	0.01969	0.024	0.02401	0.0305	0.02616	0.02617	0.02402	0.02864	0.0267	0.03106	0.02669	0.02669	0.02453	0.02879	0.03092	0.03092	0.03212	0.03651	0.0343	0.03314	0.03308	0.02666	0.03102	0.0331	0.02988	0.02884	0.02668	0.02883	0.02884	0.03102	0.031	0.031	0.03221	0.03665	0.02885	0.03761	0.03542	0.02668	0.02884	0.02884	0.02884
Pobliquiloculata_II_KH279_3_AB636887	0.02592	0.01932	0.0215	0.02369	0.02372	0.02149	0.02148	0.02845	0.02189	0.0262	0.02621	0.0327	0.02836	0.02837	0.02622	0.03084	0.0289	0.03326	0.02889	0.02889	0.02673	0.03099	0.03312	0.03312	0.03432	0.03871	0.0365	0.03534	0.03528	0.02886	0.03322	0.0353	0.03208	0.03104	0.02888	0.03103	0.03104	0.03322	0.0332	0.0332	0.03441	0.03885	0.03105	0.03981	0.03762	0.02888	0.03104	0.03104	0.03104
Pobliquiloculata_II_GYA2395_37_AB636806	0.02372	0.01712	0.0193	0.02149	0.02152	0.01929	0.01928	0.02625	0.01969	0.024	0.02401	0.0305	0.02616	0.02617	0.02402	0.02864	0.0267	0.03106	0.02669	0.02669	0.02453	0.02879	0.03092	0.03092	0.03212	0.03651	0.0343	0.03314	0.03308	0.02666	0.03102	0.0331	0.02988	0.02884	0.02668	0.02883	0.02884	0.03102	0.031	0.031	0.03221	0.03665	0.02885	0.03761	0.03542	0.02668	0.02884	0.02884	0.02884
Pobliquiloculata_II_Ama30_1_AB636746	0.03736	0.03076	0.03294	0.03513	0.03516	0.03293	0.03292	0.03989	0.03333	0.03764	0.03765	0.04414	0.0398	0.03981	0.03766	0.04228	0.04034	0.0447	0.04033	0.04033	0.03817	0.04243	0.04456	0.04456	0.04576	0.05015	0.04794	0.04678	0.04672	0.0403	0.04466	0.04674	0.04352	0.04248	0.04032	0.04247	0.04248	0.04466	0.04464	0.04464	0.04585	0.05029	0.04249	0.05125	0.04906	0.04032	0.04248	0.04248	0.04248
Pobliquiloculata_II_OKII5_2_AB468845	0.03952	0.03292	0.0351	0.03729	0.03732	0.03509	0.03508	0.04205	0.03549	0.0398	0.03981	0.0463	0.04196	0.04197	0.03982	0.04444	0.0425	0.04686	0.04249	0.04249	0.04033	0.04459	0.04672	0.04672	0.04792	0.05231	0.0501	0.04894	0.04888	0.04246	0.04682	0.0489	0.04568	0.04464	0.04248	0.04463	0.04464	0.04682	0.0468	0.0468	0.04801	0.05245	0.04465	0.05341	0.05122	0.04248	0.04464	0.04464	0.04464
Pobliquiloculata_II_OKII4_1_AB263442	0.03736	0.03076	0.03294	0.03513	0.03516	0.03293	0.03292	0.03989	0.03333	0.03764	0.03765	0.04414	0.0398	0.03981	0.03766	0.04228	0.04034	0.0447	0.04033	0.04033	0.03817	0.04243	0.04456	0.04456	0.04576	0.05015	0.04794	0.04678	0.04672	0.0403	0.04466	0.04674	0.04352	0.04248	0.04032	0.04247	0.04248	0.04466	0.04464	0.04464	0.04585	0.05029	0.04249	0.05125	0.04906	0.04032	0.04248	0.04248	0.04248
Pobliquiloculata_II_NA_NA_AY241709	0.04172	0.03512	0.0373	0.03949	0.03952	0.03729	0.03728	0.04425	0.03769	0.042	0.04201	0.0485	0.04416	0.04417	0.04202	0.04664	0.0447	0.04906	0.04469	0.04469	0.04253	0.04679	0.04892	0.04892	0.05012	0.05451	0.0523	0.05114	0.05108	0.04466	0.04902	0.0511	0.04788	0.04684	0.04468	0.04683	0.04684	0.04902	0.049	0.049	0.05021	0.05465	0.04685	0.05561	0.05342	0.04468	0.04684	0.04684	0.04684
Pobliquiloculata_II_GYA675_17_AB636863	0.0439	0.0373	0.03948	0.04167	0.0417	0.03947	0.03946	0.04643	0.03987	0.04418	0.04419	0.05068	0.04634	0.04635	0.0442	0.04882	0.04688	0.05124	0.04687	0.04687	0.04471	0.04897	0.0511	0.0511	0.0523	0.05669	0.05448	0.05332	0.05326	0.04684	0.0512	0.05328	0.05006	0.04902	0.04686	0.04901	0.04902	0.0512	0.05118	0.05118	0.05239	0.05683	0.04903	0.05779	0.0556	0.04686	0.04902	0.04902	0.04902
Pobliquiloculata_II_Ama13_3_AB636744	0.03737	0.03077	0.03295	0.03514	0.03517	0.03294	0.03293	0.0399	0.03334	0.03765	0.03766	0.04415	0.03981	0.03982	0.03767	0.04229	0.04035	0.04471	0.04034	0.04034	0.03818	0.04244	0.04457	0.04457	0.04577	0.05016	0.04795	0.04679	0.04673	0.04031	0.04467	0.04675	0.04353	0.04249	0.04033	0.04248	0.04249	0.04467	0.04465	0.04465	0.04586	0.0503	0.0425	0.05126	0.04907	0.04033	0.04249	0.04249	0.04249
Pobliquiloculata_II_GYA675_20_AB636865	0.03954	0.03294	0.03512	0.03731	0.03734	0.03511	0.0351	0.04207	0.03551	0.03982	0.03983	0.04632	0.04198	0.04199	0.03984	0.04446	0.04252	0.04688	0.04251	0.04251	0.04035	0.04461	0.04674	0.04674	0.04794	0.05233	0.05012	0.04896	0.0489	0.04248	0.04684	0.04892	0.0457	0.04466	0.0425	0.04465	0.04466	0.04684	0.04682	0.04682	0.04803	0.05247	0.04467	0.05343	0.05124	0.0425	0.04466	0.04466	0.04466
Pobliquiloculata_II_Y1220_61_AB636835	0.03953	0.03293	0.03511	0.0373	0.03733	0.0351	0.03509	0.04206	0.0355	0.03981	0.03982	0.04631	0.04197	0.04198	0.03983	0.04445	0.04251	0.04687	0.0425	0.0425	0.04034	0.0446	0.04673	0.04673	0.04793	0.05232	0.05011	0.04895	0.04889	0.04247	0.04683	0.04891	0.04569	0.04465	0.04249	0.04464	0.04465	0.04683	0.04681	0.04681	0.04802	0.05246	0.04466	0.05342	0.05123	0.04249	0.04465	0.04465	0.04465
Pobliquiloculata_II_Ama22_2_AB636910	0.04174	0.03514	0.03732	0.03951	0.03954	0.03731	0.0373	0.04427	0.03771	0.04202	0.04203	0.04852	0.04418	0.04419	0.04204	0.04666	0.04472	0.04908	0.04471	0.04471	0.04255	0.04681	0.04894	0.04894	0.05014	0.05453	0.05232	0.05116	0.0511	0.04468	0.04904	0.05112	0.0479	0.04686	0.0447	0.04685	0.04686	0.04904	0.04902	0.04902	0.05023	0.05467	0.04687	0.05563	0.05344	0.0447	0.04686	0.04686	0.04686
Pobliquiloculata_II_GYA675_19_AB636864	0.03954	0.03294	0.03512	0.03731	0.03734	0.03511	0.0351	0.04207	0.03551	0.03982	0.03983	0.04632	0.04198	0.04199	0.03984	0.04446	0.04252	0.04688	0.04251	0.04251	0.04035	0.04461	0.04674	0.04674	0.04794	0.05233	0.05012	0.04896	0.0489	0.04248	0.04684	0.04892	0.0457	0.04466	0.0425	0.04465	0.04466	0.04684	0.04682	0.04682	0.04803	0.05247	0.04467	0.05343	0.05124	0.0425	0.04466	0.04466	0.04466
Pobliquiloculata_II_Y1448_30_AB636868	0.04171	0.03511	0.03729	0.03948	0.03951	0.03728	0.03727	0.04424	0.03768	0.04199	0.042	0.04849	0.04415	0.04416	0.04201	0.04663	0.04469	0.04905	0.04468	0.04468	0.04252	0.04678	0.04891	0.04891	0.05011	0.0545	0.05229	0.05113	0.05107	0.04465	0.04901	0.05109	0.04787	0.04683	0.04467	0.04682	0.04683	0.04901	0.04899	0.04899	0.0502	0.05464	0.04684	0.0556	0.05341	0.04467	0.04683	0.04683	0.04683
Pobliquiloculata_II_Ama10_1_AB636917	0.04607	0.03947	0.04165	0.04384	0.04387	0.04164	0.04163	0.0486	0.04204	0.04635	0.04636	0.05285	0.04851	0.04852	0.04637	0.05099	0.04905	0.05341	0.04904	0.04904	0.04688	0.05114	0.05327	0.05327	0.05447	0.05886	0.05665	0.05549	0.05543	0.04901	0.05337	0.05545	0.05223	0.05119	0.04903	0.05118	0.05119	0.05337	0.05335	0.05335	0.05456	0.059	0.0512	0.05996	0.05777	0.04903	0.05119	0.05119	0.05119
Pobliquiloculata_II_GYA675_18_AB636721	0.03954	0.03294	0.03512	0.03731	0.03734	0.03511	0.0351	0.04207	0.03551	0.03982	0.03983	0.04632	0.04198	0.04199	0.03984	0.04446	0.04252	0.04688	0.04251	0.04251	0.04035	0.04461	0.04674	0.04674	0.04794	0.05233	0.05012	0.04896	0.0489	0.04248	0.04684	0.04892	0.0457	0.04466	0.0425	0.04465	0.04466	0.04684	0.04682	0.04682	0.04803	0.05247	0.04467	0.05343	0.05124	0.0425	0.04466	0.04466	0.04466
Pobliquiloculata_II_Ama20_2_AB636736	0.03954	0.03294	0.03512	0.03731	0.03734	0.03511	0.0351	0.04207	0.03551	0.03982	0.03983	0.04632	0.04198	0.04199	0.03984	0.04446	0.04252	0.04688	0.04251	0.04251	0.04035	0.04461	0.04674	0.04674	0.04794	0.05233	0.05012	0.04896	0.0489	0.04248	0.04684	0.04892	0.0457	0.04466	0.0425	0.04465	0.04466	0.04684	0.04682	0.04682	0.04803	0.05247	0.04467	0.05343	0.05124	0.0425	0.04466	0.04466	0.04466
Pobliquiloculata_II_Y1482_88_AB636715	0.03736	0.03076	0.03294	0.03513	0.03516	0.03293	0.03292	0.03989	0.03333	0.03764	0.03765	0.04414	0.0398	0.03981	0.03766	0.04228	0.04034	0.0447	0.04033	0.04033	0.03817	0.04243	0.04456	0.04456	0.04576	0.05015	0.04794	0.04678	0.04672	0.0403	0.04466	0.04674	0.04352	0.04248	0.04032	0.04247	0.04248	0.04466	0.04464	0.04464	0.04585	0.05029	0.04249	0.05125	0.04906	0.04032	0.04248	0.04248	0.04248
Pobliquiloculata_II_Y1482_94_AB636845	0.03736	0.03076	0.03294	0.03513	0.03516	0.03293	0.03292	0.03989	0.03333	0.03764	0.03765	0.04414	0.0398	0.03981	0.03766	0.04228	0.04034	0.0447	0.04033	0.04033	0.03817	0.04243	0.04456	0.04456	0.04576	0.05015	0.04794	0.04678	0.04672	0.0403	0.04466	0.04674	0.04352	0.04248	0.04032	0.04247	0.04248	0.04466	0.04464	0.04464	0.04585	0.05029	0.04249	0.05125	0.04906	0.04032	0.04248	0.04248	0.04248
Pobliquiloculata_II_Ama30_2_AB636925	0.03736	0.03076	0.03294	0.03513	0.03516	0.03293	0.03292	0.03989	0.03333	0.03764	0.03765	0.04414	0.0398	0.03981	0.03766	0.04228	0.04034	0.0447	0.04033	0.04033	0.03817	0.04243	0.04456	0.04456	0.04576	0.05015	0.04794	0.04678	0.04672	0.0403	0.04466	0.04674	0.04352	0.04248	0.04032	0.04247	0.04248	0.04466	0.04464	0.04464	0.04585	0.05029	0.04249	0.05125	0.04906	0.04032	0.04248	0.04248	0.04248
Pobliquiloculata_II_Y1448_28_AB636722	0.03521	0.02861	0.03079	0.03298	0.03301	0.03078	0.03077	0.03774	0.03118	0.03549	0.0355	0.04199	0.03765	0.03766	0.03551	0.04013	0.03819	0.04255	0.03818	0.03818	0.03602	0.04028	0.04241	0.04241	0.04361	0.048	0.04579	0.04463	0.04457	0.03815	0.04251	0.04459	0.04137	0.04033	0.03817	0.04032	0.04033	0.04251	0.04249	0.04249	0.0437	0.04814	0.04034	0.0491	0.04691	0.03817	0.04033	0.04033	0.04033
Pobliquiloculata_II_GYB659_23_AB636858	0.03736	0.03076	0.03294	0.03513	0.03516	0.03293	0.03292	0.03989	0.03333	0.03764	0.03765	0.04414	0.0398	0.03981	0.03766	0.04228	0.04034	0.0447	0.04033	0.04033	0.03817	0.04243	0.04456	0.04456	0.04576	0.05015	0.04794	0.04678	0.04672	0.0403	0.04466	0.04674	0.04352	0.04248	0.04032	0.04247	0.04248	0.04466	0.04464	0.04464	0.04585	0.05029	0.04249	0.05125	0.04906	0.04032	0.04248	0.04248	0.04248
Pobliquiloculata_II_Y1448_29_AB636867	0.03736	0.03076	0.03294	0.03513	0.03516	0.03293	0.03292	0.03989	0.03333	0.03764	0.03765	0.04414	0.0398	0.03981	0.03766	0.04228	0.04034	0.0447	0.04033	0.04033	0.03817	0.04243	0.04456	0.04456	0.04576	0.05015	0.04794	0.04678	0.04672	0.0403	0.04466	0.04674	0.04352	0.04248	0.04032	0.04247	0.04248	0.04466	0.04464	0.04464	0.04585	0.05029	0.04249	0.05125	0.04906	0.04032	0.04248	0.04248	0.04248
Pobliquiloculata_II_GYA680_36_AB636876	0.03736	0.03076	0.03294	0.03513	0.03516	0.03293	0.03292	0.03989	0.03333	0.03764	0.03765	0.04414	0.0398	0.03981	0.03766	0.04228	0.04034	0.0447	0.04033	0.04033	0.03817	0.04243	0.04456	0.04456	0.04576	0.05015	0.04794	0.04678	0.04672	0.0403	0.04466	0.04674	0.04352	0.04248	0.04032	0.04247	0.04248	0.04466	0.04464	0.04464	0.04585	0.05029	0.04249	0.05125	0.04906	0.04032	0.04248	0.04248	0.04248
Pobliquiloculata_II_Y1224_66_AB636838	0.03952	0.03292	0.0351	0.03729	0.03732	0.03509	0.03508	0.04205	0.03549	0.0398	0.03981	0.0463	0.04196	0.04197	0.03982	0.04444	0.0425	0.04686	0.04249	0.04249	0.04033	0.04459	0.04672	0.04672	0.04792	0.05231	0.0501	0.04894	0.04888	0.04246	0.04682	0.0489	0.04568	0.04464	0.04248	0.04463	0.04464	0.04682	0.0468	0.0468	0.04801	0.05245	0.04465	0.05341	0.05122	0.04248	0.04464	0.04464	0.04464
Pobliquiloculata_II_Ama11_1_AB636918	0.03736	0.03076	0.03294	0.03513	0.03516	0.03293	0.03292	0.03989	0.03333	0.03764	0.03765	0.04414	0.0398	0.03981	0.03766	0.04228	0.04034	0.0447	0.04033	0.04033	0.03817	0.04243	0.04456	0.04456	0.04576	0.05015	0.04794	0.04678	0.04672	0.0403	0.04466	0.04674	0.04352	0.04248	0.04032	0.04247	0.04248	0.04466	0.04464	0.04464	0.04585	0.05029	0.04249	0.05125	0.04906	0.04032	0.04248	0.04248	0.04248
Pobliquiloculata_II_Y1446_35_AB636874	0.04606	0.03946	0.04164	0.04383	0.04386	0.04163	0.04162	0.04859	0.04203	0.04634	0.04635	0.05284	0.0485	0.04851	0.04636	0.05098	0.04904	0.0534	0.04903	0.04903	0.04687	0.05113	0.05326	0.05326	0.05446	0.05885	0.05664	0.05548	0.05542	0.049	0.05336	0.05544	0.05222	0.05118	0.04902	0.05117	0.05118	0.05336	0.05334	0.05334	0.05455	0.05899	0.05119	0.05995	0.05776	0.04902	0.05118	0.05118	0.05118
Pobliquiloculata_II_Y1482_87_AB636844	0.03747	0.03087	0.03305	0.03524	0.03527	0.03304	0.03303	0.04	0.03344	0.03775	0.03776	0.04425	0.03991	0.03992	0.03777	0.04239	0.04045	0.04481	0.04044	0.04044	0.03828	0.04254	0.04467	0.04467	0.04587	0.05026	0.04805	0.04689	0.04683	0.04041	0.04477	0.04685	0.04363	0.04259	0.04043	0.04258	0.04259	0.04477	0.04475	0.04475	0.04596	0.0504	0.0426	0.05136	0.04917	0.04043	0.04259	0.04259	0.04259
Pobliquiloculata_II_GYA680_39_AB636725	0.04429	0.03769	0.03987	0.04206	0.04209	0.03986	0.03985	0.04682	0.04026	0.04457	0.04458	0.05107	0.04673	0.04674	0.04459	0.04921	0.04727	0.05163	0.04726	0.04726	0.0451	0.04936	0.05149	0.05149	0.05269	0.05708	0.05487	0.05371	0.05365	0.04723	0.05159	0.05367	0.05045	0.04941	0.04725	0.0494	0.04941	0.05159	0.05157	0.05157	0.05278	0.05722	0.04942	0.05818	0.05599	0.04725	0.04941	0.04941	0.04941
Pobliquiloculata_II_Y1441_75_AB636841	0.03736	0.03076	0.03294	0.03513	0.03516	0.03293	0.03292	0.03989	0.03333	0.03764	0.03765	0.04414	0.0398	0.03981	0.03766	0.04228	0.04034	0.0447	0.04033	0.04033	0.03817	0.04243	0.04456	0.04456	0.04576	0.05015	0.04794	0.04678	0.04672	0.0403	0.04466	0.04674	0.04352	0.04248	0.04032	0.04247	0.04248	0.04466	0.04464	0.04464	0.04585	0.05029	0.04249	0.05125	0.04906	0.04032	0.04248	0.04248	0.04248
Pobliquiloculata_II_GYB650_26_AB636720	0.03613	0.02953	0.03171	0.0339	0.03393	0.0317	0.03169	0.03866	0.0321	0.03641	0.03642	0.04291	0.03857	0.03858	0.03643	0.04105	0.03911	0.04347	0.0391	0.0391	0.03694	0.0412	0.04333	0.04333	0.04453	0.04892	0.04671	0.04555	0.04549	0.03907	0.04343	0.04551	0.04229	0.04125	0.03909	0.04124	0.04125	0.04343	0.04341	0.04341	0.04462	0.04906	0.04126	0.05002	0.04783	0.03909	0.04125	0.04125	0.04125
Pobliquiloculata_II_Ama15_1_AB636922	0.04043	0.03383	0.03601	0.0382	0.03823	0.036	0.03599	0.04296	0.0364	0.04071	0.04072	0.04721	0.04287	0.04288	0.04073	0.04535	0.04341	0.04777	0.0434	0.0434	0.04124	0.0455	0.04763	0.04763	0.04883	0.05322	0.05101	0.04985	0.04979	0.04337	0.04773	0.04981	0.04659	0.04555	0.04339	0.04554	0.04555	0.04773	0.04771	0.04771	0.04892	0.05336	0.04556	0.05432	0.05213	0.04339	0.04555	0.04555	0.04555
Pobliquiloculata_II_GYB587_1_AB636717	0.04044	0.03384	0.03602	0.03821	0.03824	0.03601	0.036	0.04297	0.03641	0.04072	0.04073	0.04722	0.04288	0.04289	0.04074	0.04536	0.04342	0.04778	0.04341	0.04341	0.04125	0.04551	0.04764	0.04764	0.04884	0.05323	0.05102	0.04986	0.0498	0.04338	0.04774	0.04982	0.0466	0.04556	0.0434	0.04555	0.04556	0.04774	0.04772	0.04772	0.04893	0.05337	0.04557	0.05433	0.05214	0.0434	0.04556	0.04556	0.04556
Pobliquiloculata_II_GYA547_59_AB636854	0.04043	0.03383	0.03601	0.0382	0.03823	0.036	0.03599	0.04296	0.0364	0.04071	0.04072	0.04721	0.04287	0.04288	0.04073	0.04535	0.04341	0.04777	0.0434	0.0434	0.04124	0.0455	0.04763	0.04763	0.04883	0.05322	0.05101	0.04985	0.04979	0.04337	0.04773	0.04981	0.04659	0.04555	0.04339	0.04554	0.04555	0.04773	0.04771	0.04771	0.04892	0.05336	0.04556	0.05432	0.05213	0.04339	0.04555	0.04555	0.04555
Pobliquiloculata_II_GYB659_17_AB636857	0.04262	0.03602	0.0382	0.04039	0.04042	0.03819	0.03818	0.04515	0.03859	0.0429	0.04291	0.0494	0.04506	0.04507	0.04292	0.04754	0.0456	0.04996	0.04559	0.04559	0.04343	0.04769	0.04982	0.04982	0.05102	0.05541	0.0532	0.05204	0.05198	0.04556	0.04992	0.052	0.04878	0.04774	0.04558	0.04773	0.04774	0.04992	0.0499	0.0499	0.05111	0.05555	0.04775	0.05651	0.05432	0.04558	0.04774	0.04774	0.04774
Pobliquiloculata_II_Ama14_1_AB636920	0.03828	0.03168	0.03386	0.03605	0.03608	0.03385	0.03384	0.04081	0.03425	0.03856	0.03857	0.04506	0.04072	0.04073	0.03858	0.0432	0.04126	0.04562	0.04125	0.04125	0.03909	0.04335	0.04548	0.04548	0.04668	0.05107	0.04886	0.0477	0.04764	0.04122	0.04558	0.04766	0.04444	0.0434	0.04124	0.04339	0.0434	0.04558	0.04556	0.04556	0.04677	0.05121	0.04341	0.05217	0.04998	0.04124	0.0434	0.0434	0.0434
Pobliquiloculata_II_GYB587_2_AB636849	0.04262	0.03602	0.0382	0.04039	0.04042	0.03819	0.03818	0.04515	0.03859	0.0429	0.04291	0.0494	0.04506	0.04507	0.04292	0.04754	0.0456	0.04996	0.04559	0.04559	0.04343	0.04769	0.04982	0.04982	0.05102	0.05541	0.0532	0.05204	0.05198	0.04556	0.04992	0.052	0.04878	0.04774	0.04558	0.04773	0.04774	0.04992	0.0499	0.0499	0.05111	0.05555	0.04775	0.05651	0.05432	0.04558	0.04774	0.04774	0.04774
Pobliquiloculata_II_GYA280_18_AB636885	0.03828	0.03168	0.03386	0.03605	0.03608	0.03385	0.03384	0.04081	0.03425	0.03856	0.03857	0.04506	0.04072	0.04073	0.03858	0.0432	0.04126	0.04562	0.04125	0.04125	0.03909	0.04335	0.04548	0.04548	0.04668	0.05107	0.04886	0.0477	0.04764	0.04122	0.04558	0.04766	0.04444	0.0434	0.04124	0.04339	0.0434	0.04558	0.04556	0.04556	0.04677	0.05121	0.04341	0.05217	0.04998	0.04124	0.0434	0.0434	0.0434
Pobliquiloculata_II_GYA280_20_AB636884	0.03828	0.03168	0.03386	0.03605	0.03608	0.03385	0.03384	0.04081	0.03425	0.03856	0.03857	0.04506	0.04072	0.04073	0.03858	0.0432	0.04126	0.04562	0.04125	0.04125	0.03909	0.04335	0.04548	0.04548	0.04668	0.05107	0.04886	0.0477	0.04764	0.04122	0.04558	0.04766	0.04444	0.0434	0.04124	0.04339	0.0434	0.04558	0.04556	0.04556	0.04677	0.05121	0.04341	0.05217	0.04998	0.04124	0.0434	0.0434	0.0434
Pobliquiloculata_II_OKII3_2_AB468842	0.03828	0.03168	0.03386	0.03605	0.03608	0.03385	0.03384	0.04081	0.03425	0.03856	0.03857	0.04506	0.04072	0.04073	0.03858	0.0432	0.04126	0.04562	0.04125	0.04125	0.03909	0.04335	0.04548	0.04548	0.04668	0.05107	0.04886	0.0477	0.04764	0.04122	0.04558	0.04766	0.04444	0.0434	0.04124	0.04339	0.0434	0.04558	0.04556	0.04556	0.04677	0.05121	0.04341	0.05217	0.04998	0.04124	0.0434	0.0434	0.0434
Pobliquiloculata_II_Ama27_1_AB636913	0.03828	0.03168	0.03386	0.03605	0.03608	0.03385	0.03384	0.04081	0.03425	0.03856	0.03857	0.04506	0.04072	0.04073	0.03858	0.0432	0.04126	0.04562	0.04125	0.04125	0.03909	0.04335	0.04548	0.04548	0.04668	0.05107	0.04886	0.0477	0.04764	0.04122	0.04558	0.04766	0.04444	0.0434	0.04124	0.04339	0.0434	0.04558	0.04556	0.04556	0.04677	0.05121	0.04341	0.05217	0.04998	0.04124	0.0434	0.0434	0.0434
Pobliquiloculata_II_Y1446_33_AB636873	0.04043	0.03383	0.03601	0.0382	0.03823	0.036	0.03599	0.04296	0.0364	0.04071	0.04072	0.04721	0.04287	0.04288	0.04073	0.04535	0.04341	0.04777	0.0434	0.0434	0.04124	0.0455	0.04763	0.04763	0.04883	0.05322	0.05101	0.04985	0.04979	0.04337	0.04773	0.04981	0.04659	0.04555	0.04339	0.04554	0.04555	0.04773	0.04771	0.04771	0.04892	0.05336	0.04556	0.05432	0.05213	0.04339	0.04555	0.04555	0.04555
Pobliquiloculata_II_GYA547_58_AB636855	0.04043	0.03383	0.03601	0.0382	0.03823	0.036	0.03599	0.04296	0.0364	0.04071	0.04072	0.04721	0.04287	0.04288	0.04073	0.04535	0.04341	0.04777	0.0434	0.0434	0.04124	0.0455	0.04763	0.04763	0.04883	0.05322	0.05101	0.04985	0.04979	0.04337	0.04773	0.04981	0.04659	0.04555	0.04339	0.04554	0.04555	0.04773	0.04771	0.04771	0.04892	0.05336	0.04556	0.05432	0.05213	0.04339	0.04555	0.04555	0.04555
Pobliquiloculata_II_GYB587_34_AB636847	0.04045	0.03385	0.03603	0.03822	0.03825	0.03602	0.03601	0.04298	0.03642	0.04073	0.04074	0.04723	0.04289	0.0429	0.04075	0.04537	0.04343	0.04779	0.04342	0.04342	0.04126	0.04552	0.04765	0.04765	0.04885	0.05324	0.05103	0.04987	0.04981	0.04339	0.04775	0.04983	0.04661	0.04557	0.04341	0.04556	0.04557	0.04775	0.04773	0.04773	0.04894	0.05338	0.04558	0.05434	0.05215	0.04341	0.04557	0.04557	0.04557
Pobliquiloculata_II_GYB659_18_AB636719	0.03828	0.03168	0.03386	0.03605	0.03608	0.03385	0.03384	0.04081	0.03425	0.03856	0.03857	0.04506	0.04072	0.04073	0.03858	0.0432	0.04126	0.04562	0.04125	0.04125	0.03909	0.04335	0.04548	0.04548	0.04668	0.05107	0.04886	0.0477	0.04764	0.04122	0.04558	0.04766	0.04444	0.0434	0.04124	0.04339	0.0434	0.04558	0.04556	0.04556	0.04677	0.05121	0.04341	0.05217	0.04998	0.04124	0.0434	0.0434	0.0434
Pobliquiloculata_II_Ama15_2_AB636923	0.03828	0.03168	0.03386	0.03605	0.03608	0.03385	0.03384	0.04081	0.03425	0.03856	0.03857	0.04506	0.04072	0.04073	0.03858	0.0432	0.04126	0.04562	0.04125	0.04125	0.03909	0.04335	0.04548	0.04548	0.04668	0.05107	0.04886	0.0477	0.04764	0.04122	0.04558	0.04766	0.04444	0.0434	0.04124	0.04339	0.0434	0.04558	0.04556	0.04556	0.04677	0.05121	0.04341	0.05217	0.04998	0.04124	0.0434	0.0434	0.0434
Pobliquiloculata_II_Ama29_2_AB636915	0.05588	0.04928	0.05146	0.05365	0.05368	0.05145	0.05144	0.05841	0.05185	0.05616	0.05617	0.06266	0.05832	0.05833	0.05618	0.0608	0.05886	0.06322	0.05885	0.05885	0.05669	0.06095	0.06308	0.06308	0.06428	0.06867	0.06646	0.0653	0.06524	0.05882	0.06318	0.06526	0.06204	0.061	0.05884	0.06099	0.061	0.06318	0.06316	0.06316	0.06437	0.06881	0.06101	0.06977	0.06758	0.05884	0.061	0.061	0.061
Pobliquiloculata_II_Ama31_2_AB636926	0.03827	0.03167	0.03385	0.03604	0.03607	0.03384	0.03383	0.0408	0.03424	0.03855	0.03856	0.04505	0.04071	0.04072	0.03857	0.04319	0.04125	0.04561	0.04124	0.04124	0.03908	0.04334	0.04547	0.04547	0.04667	0.05106	0.04885	0.04769	0.04763	0.04121	0.04557	0.04765	0.04443	0.04339	0.04123	0.04338	0.04339	0.04557	0.04555	0.04555	0.04676	0.0512	0.0434	0.05216	0.04997	0.04123	0.04339	0.04339	0.04339
Pobliquiloculata_II_GYA547_60_AB636853	0.04256	0.03596	0.03814	0.04033	0.04036	0.03813	0.03812	0.04509	0.03853	0.04284	0.04285	0.04934	0.045	0.04501	0.04286	0.04748	0.04554	0.0499	0.04553	0.04553	0.04337	0.04763	0.04976	0.04976	0.05096	0.05535	0.05314	0.05198	0.05192	0.0455	0.04986	0.05194	0.04872	0.04768	0.04552	0.04767	0.04768	0.04986	0.04984	0.04984	0.05105	0.05549	0.04769	0.05645	0.05426	0.04552	0.04768	0.04768	0.04768
Pobliquiloculata_II_GYB659_16_AB636856	0.03828	0.03168	0.03386	0.03605	0.03608	0.03385	0.03384	0.04081	0.03425	0.03856	0.03857	0.04506	0.04072	0.04073	0.03858	0.0432	0.04126	0.04562	0.04125	0.04125	0.03909	0.04335	0.04548	0.04548	0.04668	0.05107	0.04886	0.0477	0.04764	0.04122	0.04558	0.04766	0.04444	0.0434	0.04124	0.04339	0.0434	0.04558	0.04556	0.04556	0.04677	0.05121	0.04341	0.05217	0.04998	0.04124	0.0434	0.0434	0.0434
Pobliquiloculata_II_GYB650_27_AB636860	0.04259	0.03599	0.03817	0.04036	0.04039	0.03816	0.03815	0.04512	0.03856	0.04287	0.04288	0.04937	0.04503	0.04504	0.04289	0.04751	0.04557	0.04993	0.04556	0.04556	0.0434	0.04766	0.04979	0.04979	0.05099	0.05538	0.05317	0.05201	0.05195	0.04553	0.04989	0.05197	0.04875	0.04771	0.04555	0.0477	0.04771	0.04989	0.04987	0.04987	0.05108	0.05552	0.04772	0.05648	0.05429	0.04555	0.04771	0.04771	0.04771
Pobliquiloculata_II_GYB650_28_AB636861	0.03828	0.03168	0.03386	0.03605	0.03608	0.03385	0.03384	0.04081	0.03425	0.03856	0.03857	0.04506	0.04072	0.04073	0.03858	0.0432	0.04126	0.04562	0.04125	0.04125	0.03909	0.04335	0.04548	0.04548	0.04668	0.05107	0.04886	0.0477	0.04764	0.04122	0.04558	0.04766	0.04444	0.0434	0.04124	0.04339	0.0434	0.04558	0.04556	0.04556	0.04677	0.05121	0.04341	0.05217	0.04998	0.04124	0.0434	0.0434	0.0434
Pobliquiloculata_II_Ama52_2_AB636741	0.04044	0.03384	0.03602	0.03821	0.03824	0.03601	0.036	0.04297	0.03641	0.04072	0.04073	0.04722	0.04288	0.04289	0.04074	0.04536	0.04342	0.04778	0.04341	0.04341	0.04125	0.04551	0.04764	0.04764	0.04884	0.05323	0.05102	0.04986	0.0498	0.04338	0.04774	0.04982	0.0466	0.04556	0.0434	0.04555	0.04556	0.04774	0.04772	0.04772	0.04893	0.05337	0.04557	0.05433	0.05214	0.0434	0.04556	0.04556	0.04556
Pobliquiloculata_II_GYA549_68_AB636882	0.04258	0.03598	0.03816	0.04035	0.04038	0.03815	0.03814	0.04511	0.03855	0.04286	0.04287	0.04936	0.04502	0.04503	0.04288	0.0475	0.04556	0.04992	0.04555	0.04555	0.04339	0.04765	0.04978	0.04978	0.05098	0.05537	0.05316	0.052	0.05194	0.04552	0.04988	0.05196	0.04874	0.0477	0.04554	0.04769	0.0477	0.04988	0.04986	0.04986	0.05107	0.05551	0.04771	0.05647	0.05428	0.04554	0.0477	0.0477	0.0477
Pobliquiloculata_II_Y1224_68_AB636840	0.03828	0.03168	0.03386	0.03605	0.03608	0.03385	0.03384	0.04081	0.03425	0.03856	0.03857	0.04506	0.04072	0.04073	0.03858	0.0432	0.04126	0.04562	0.04125	0.04125	0.03909	0.04335	0.04548	0.04548	0.04668	0.05107	0.04886	0.0477	0.04764	0.04122	0.04558	0.04766	0.04444	0.0434	0.04124	0.04339	0.0434	0.04558	0.04556	0.04556	0.04677	0.05121	0.04341	0.05217	0.04998	0.04124	0.0434	0.0434	0.0434
Pobliquiloculata_II_GYA280_21_AB636883	0.04043	0.03383	0.03601	0.0382	0.03823	0.036	0.03599	0.04296	0.0364	0.04071	0.04072	0.04721	0.04287	0.04288	0.04073	0.04535	0.04341	0.04777	0.0434	0.0434	0.04124	0.0455	0.04763	0.04763	0.04883	0.05322	0.05101	0.04985	0.04979	0.04337	0.04773	0.04981	0.04659	0.04555	0.04339	0.04554	0.04555	0.04773	0.04771	0.04771	0.04892	0.05336	0.04556	0.05432	0.05213	0.04339	0.04555	0.04555	0.04555
Pobliquiloculata_II_Ama11_2_AB636919	0.03827	0.03167	0.03385	0.03604	0.03607	0.03384	0.03383	0.0408	0.03424	0.03855	0.03856	0.04505	0.04071	0.04072	0.03857	0.04319	0.04125	0.04561	0.04124	0.04124	0.03908	0.04334	0.04547	0.04547	0.04667	0.05106	0.04885	0.04769	0.04763	0.04121	0.04557	0.04765	0.04443	0.04339	0.04123	0.04338	0.04339	0.04557	0.04555	0.04555	0.04676	0.0512	0.0434	0.05216	0.04997	0.04123	0.04339	0.04339	0.04339
Pobliquiloculata_II_Ama52_1_AB636916	0.05135	0.04475	0.04693	0.04912	0.04915	0.04692	0.04691	0.05388	0.04732	0.05163	0.05164	0.05813	0.05379	0.0538	0.05165	0.05627	0.05433	0.05869	0.05432	0.05432	0.05216	0.05642	0.05855	0.05855	0.05975	0.06414	0.06193	0.06077	0.06071	0.05429	0.05865	0.06073	0.05751	0.05647	0.05431	0.05646	0.05647	0.05865	0.05863	0.05863	0.05984	0.06428	0.05648	0.06524	0.06305	0.05431	0.05647	0.05647	0.05647
Pobliquiloculata_II_Ama25_1_AB636739	0.03827	0.03167	0.03385	0.03604	0.03607	0.03384	0.03383	0.0408	0.03424	0.03855	0.03856	0.04505	0.04071	0.04072	0.03857	0.04319	0.04125	0.04561	0.04124	0.04124	0.03908	0.04334	0.04547	0.04547	0.04667	0.05106	0.04885	0.04769	0.04763	0.04121	0.04557	0.04765	0.04443	0.04339	0.04123	0.04338	0.04339	0.04557	0.04555	0.04555	0.04676	0.0512	0.0434	0.05216	0.04997	0.04123	0.04339	0.04339	0.04339
Pobliquiloculata_II_Y1224_67_AB636839	0.04043	0.03383	0.03601	0.0382	0.03823	0.036	0.03599	0.04296	0.0364	0.04071	0.04072	0.04721	0.04287	0.04288	0.04073	0.04535	0.04341	0.04777	0.0434	0.0434	0.04124	0.0455	0.04763	0.04763	0.04883	0.05322	0.05101	0.04985	0.04979	0.04337	0.04773	0.04981	0.04659	0.04555	0.04339	0.04554	0.04555	0.04773	0.04771	0.04771	0.04892	0.05336	0.04556	0.05432	0.05213	0.04339	0.04555	0.04555	0.04555
Pobliquiloculata_II_GYA547_20_AB636851	0.03827	0.03167	0.03385	0.03604	0.03607	0.03384	0.03383	0.0408	0.03424	0.03855	0.03856	0.04505	0.04071	0.04072	0.03857	0.04319	0.04125	0.04561	0.04124	0.04124	0.03908	0.04334	0.04547	0.04547	0.04667	0.05106	0.04885	0.04769	0.04763	0.04121	0.04557	0.04765	0.04443	0.04339	0.04123	0.04338	0.04339	0.04557	0.04555	0.04555	0.04676	0.0512	0.0434	0.05216	0.04997	0.04123	0.04339	0.04339	0.04339
Pobliquiloculata_II_Ama14_2_AB636921	0.04051	0.03391	0.03609	0.03828	0.03831	0.03608	0.03607	0.04304	0.03648	0.04079	0.0408	0.04729	0.04295	0.04296	0.04081	0.04543	0.04349	0.04785	0.04348	0.04348	0.04132	0.04558	0.04771	0.04771	0.04891	0.0533	0.05109	0.04993	0.04987	0.04345	0.04781	0.04989	0.04667	0.04563	0.04347	0.04562	0.04563	0.04781	0.04779	0.04779	0.049	0.05344	0.04564	0.0544	0.05221	0.04347	0.04563	0.04563	0.04563
Pobliquiloculata_II_GYA549_71_AB636881	0.03828	0.03168	0.03386	0.03605	0.03608	0.03385	0.03384	0.04081	0.03425	0.03856	0.03857	0.04506	0.04072	0.04073	0.03858	0.0432	0.04126	0.04562	0.04125	0.04125	0.03909	0.04335	0.04548	0.04548	0.04668	0.05107	0.04886	0.0477	0.04764	0.04122	0.04558	0.04766	0.04444	0.0434	0.04124	0.04339	0.0434	0.04558	0.04556	0.04556	0.04677	0.05121	0.04341	0.05217	0.04998	0.04124	0.0434	0.0434	0.0434
Pobliquiloculata_II_Ama25_2_AB636911	0.04044	0.03384	0.03602	0.03821	0.03824	0.03601	0.036	0.04297	0.03641	0.04072	0.04073	0.04722	0.04288	0.04289	0.04074	0.04536	0.04342	0.04778	0.04341	0.04341	0.04125	0.04551	0.04764	0.04764	0.04884	0.05323	0.05102	0.04986	0.0498	0.04338	0.04774	0.04982	0.0466	0.04556	0.0434	0.04555	0.04556	0.04774	0.04772	0.04772	0.04893	0.05337	0.04557	0.05433	0.05214	0.0434	0.04556	0.04556	0.04556
Pobliquiloculata_II_GYA547_61_AB636852	0.04042	0.03382	0.036	0.03819	0.03822	0.03599	0.03598	0.04295	0.03639	0.0407	0.04071	0.0472	0.04286	0.04287	0.04072	0.04534	0.0434	0.04776	0.04339	0.04339	0.04123	0.04549	0.04762	0.04762	0.04882	0.05321	0.051	0.04984	0.04978	0.04336	0.04772	0.0498	0.04658	0.04554	0.04338	0.04553	0.04554	0.04772	0.0477	0.0477	0.04891	0.05335	0.04555	0.05431	0.05212	0.04338	0.04554	0.04554	0.04554
Pobliquiloculata_II_GYA478_94_AB636879	0.04142	0.03482	0.037	0.03919	0.03922	0.03699	0.03698	0.04395	0.03739	0.0417	0.04171	0.0482	0.04386	0.04387	0.04172	0.04634	0.0444	0.04876	0.04439	0.04439	0.04223	0.04649	0.04862	0.04862	0.04982	0.05421	0.052	0.05084	0.05078	0.04436	0.04872	0.0508	0.04758	0.04654	0.04438	0.04653	0.04654	0.04872	0.0487	0.0487	0.04991	0.05435	0.04655	0.05531	0.05312	0.04438	0.04654	0.04654	0.04654
Pobliquiloculata_II_GYA478_96_AB636878	0.04356	0.03696	0.03914	0.04133	0.04136	0.03913	0.03912	0.04609	0.03953	0.04384	0.04385	0.05034	0.046	0.04601	0.04386	0.04848	0.04654	0.0509	0.04653	0.04653	0.04437	0.04863	0.05076	0.05076	0.05196	0.05635	0.05414	0.05298	0.05292	0.0465	0.05086	0.05294	0.04972	0.04868	0.04652	0.04867	0.04868	0.05086	0.05084	0.05084	0.05205	0.05649	0.04869	0.05745	0.05526	0.04652	0.04868	0.04868	0.04868
Pobliquiloculata_II_Y1220_62_AB636836	0.04358	0.03698	0.03916	0.04135	0.04138	0.03915	0.03914	0.04611	0.03955	0.04386	0.04387	0.05036	0.04602	0.04603	0.04388	0.0485	0.04656	0.05092	0.04655	0.04655	0.04439	0.04865	0.05078	0.05078	0.05198	0.05637	0.05416	0.053	0.05294	0.04652	0.05088	0.05296	0.04974	0.0487	0.04654	0.04869	0.0487	0.05088	0.05086	0.05086	0.05207	0.05651	0.04871	0.05747	0.05528	0.04654	0.0487	0.0487	0.0487
Pobliquiloculata_II_Y1220_60_AB636712	0.03928	0.03268	0.03486	0.03705	0.03708	0.03485	0.03484	0.04181	0.03525	0.03956	0.03957	0.04606	0.04172	0.04173	0.03958	0.0442	0.04226	0.04662	0.04225	0.04225	0.04009	0.04435	0.04648	0.04648	0.04768	0.05207	0.04986	0.0487	0.04864	0.04222	0.04658	0.04866	0.04544	0.0444	0.04224	0.04439	0.0444	0.04658	0.04656	0.04656	0.04777	0.05221	0.04441	0.05317	0.05098	0.04224	0.0444	0.0444	0.0444
Pobliquiloculata_II_Y1446_34_AB636872	0.0457	0.0391	0.04128	0.04347	0.0435	0.04127	0.04126	0.04823	0.04167	0.04598	0.04599	0.05248	0.04814	0.04815	0.046	0.05062	0.04868	0.05304	0.04867	0.04867	0.04651	0.05077	0.0529	0.0529	0.0541	0.05849	0.05628	0.05512	0.05506	0.04864	0.053	0.05508	0.05186	0.05082	0.04866	0.05081	0.05082	0.053	0.05298	0.05298	0.05419	0.05863	0.05083	0.05959	0.0574	0.04866	0.05082	0.05082	0.05082
Pobliquiloculata_II_Y1212_67_AB636870	0.04141	0.03481	0.03699	0.03918	0.03921	0.03698	0.03697	0.04394	0.03738	0.04169	0.0417	0.04819	0.04385	0.04386	0.04171	0.04633	0.04439	0.04875	0.04438	0.04438	0.04222	0.04648	0.04861	0.04861	0.04981	0.0542	0.05199	0.05083	0.05077	0.04435	0.04871	0.05079	0.04757	0.04653	0.04437	0.04652	0.04653	0.04871	0.04869	0.04869	0.0499	0.05434	0.04654	0.0553	0.05311	0.04437	0.04653	0.04653	0.04653
Pobliquiloculata_II_Y1212_68_AB636723	0.04141	0.03481	0.03699	0.03918	0.03921	0.03698	0.03697	0.04394	0.03738	0.04169	0.0417	0.04819	0.04385	0.04386	0.04171	0.04633	0.04439	0.04875	0.04438	0.04438	0.04222	0.04648	0.04861	0.04861	0.04981	0.0542	0.05199	0.05083	0.05077	0.04435	0.04871	0.05079	0.04757	0.04653	0.04437	0.04652	0.04653	0.04871	0.04869	0.04869	0.0499	0.05434	0.04654	0.0553	0.05311	0.04437	0.04653	0.04653	0.04653
Pobliquiloculata_II_Y1212_66_AB636871	0.04141	0.03481	0.03699	0.03918	0.03921	0.03698	0.03697	0.04394	0.03738	0.04169	0.0417	0.04819	0.04385	0.04386	0.04171	0.04633	0.04439	0.04875	0.04438	0.04438	0.04222	0.04648	0.04861	0.04861	0.04981	0.0542	0.05199	0.05083	0.05077	0.04435	0.04871	0.05079	0.04757	0.04653	0.04437	0.04652	0.04653	0.04871	0.04869	0.04869	0.0499	0.05434	0.04654	0.0553	0.05311	0.04437	0.04653	0.04653	0.04653
Pobliquiloculata_II_GYA2264_14_AB636710	0.02139	0.01479	0.01697	0.01916	0.01919	0.01696	0.01695	0.02392	0.01736	0.02167	0.02168	0.02817	0.02383	0.02384	0.02169	0.02631	0.02437	0.02873	0.02436	0.02436	0.0222	0.02646	0.02859	0.02859	0.02979	0.03418	0.03197	0.03081	0.03075	0.02433	0.02869	0.03077	0.02755	0.02651	0.02435	0.0265	0.02651	0.02869	0.02867	0.02867	0.02988	0.03432	0.02652	0.03528	0.03309	0.02435	0.02651	0.02651	0.02651
Pobliquiloculata_II_GYA1757_32_AB636821	0.02138	0.01478	0.01696	0.01915	0.01918	0.01695	0.01694	0.02391	0.01735	0.02166	0.02167	0.02816	0.02382	0.02383	0.02168	0.0263	0.02436	0.02872	0.02435	0.02435	0.02219	0.02645	0.02858	0.02858	0.02978	0.03417	0.03196	0.0308	0.03074	0.02432	0.02868	0.03076	0.02754	0.0265	0.02434	0.02649	0.0265	0.02868	0.02866	0.02866	0.02987	0.03431	0.02651	0.03527	0.03308	0.02434	0.0265	0.0265	0.0265
Pobliquiloculata_II_GYA1828_35_AB636824	0.02139	0.01479	0.01697	0.01916	0.01919	0.01696	0.01695	0.02392	0.01736	0.02167	0.02168	0.02817	0.02383	0.02384	0.02169	0.02631	0.02437	0.02873	0.02436	0.02436	0.0222	0.02646	0.02859	0.02859	0.02979	0.03418	0.03197	0.03081	0.03075	0.02433	0.02869	0.03077	0.02755	0.02651	0.02435	0.0265	0.02651	0.02869	0.02867	0.02867	0.02988	0.03432	0.02652	0.03528	0.03309	0.02435	0.02651	0.02651	0.02651
Pobliquiloculata_II_GYA1508_12_AB636812	0.02139	0.01479	0.01697	0.01916	0.01919	0.01696	0.01695	0.02392	0.01736	0.02167	0.02168	0.02817	0.02383	0.02384	0.02169	0.02631	0.02437	0.02873	0.02436	0.02436	0.0222	0.02646	0.02859	0.02859	0.02979	0.03418	0.03197	0.03081	0.03075	0.02433	0.02869	0.03077	0.02755	0.02651	0.02435	0.0265	0.02651	0.02869	0.02867	0.02867	0.02988	0.03432	0.02652	0.03528	0.03309	0.02435	0.02651	0.02651	0.02651
Pobliquiloculata_II_KH316_27_AB636897	0.02357	0.01697	0.01915	0.02134	0.02137	0.01914	0.01913	0.0261	0.01954	0.02385	0.02386	0.03035	0.02601	0.02602	0.02387	0.02849	0.02655	0.03091	0.02654	0.02654	0.02438	0.02864	0.03077	0.03077	0.03197	0.03636	0.03415	0.03299	0.03293	0.02651	0.03087	0.03295	0.02973	0.02869	0.02653	0.02868	0.02869	0.03087	0.03085	0.03085	0.03206	0.0365	0.0287	0.03746	0.03527	0.02653	0.02869	0.02869	0.02869
Pobliquiloculata_II_KH316_26_AB636896	0.02794	0.02134	0.02352	0.02571	0.02574	0.02351	0.0235	0.03047	0.02391	0.02822	0.02823	0.03472	0.03038	0.03039	0.02824	0.03286	0.03092	0.03528	0.03091	0.03091	0.02875	0.03301	0.03514	0.03514	0.03634	0.04073	0.03852	0.03736	0.0373	0.03088	0.03524	0.03732	0.0341	0.03306	0.0309	0.03305	0.03306	0.03524	0.03522	0.03522	0.03643	0.04087	0.03307	0.04183	0.03964	0.0309	0.03306	0.03306	0.03306
Pobliquiloculata_II_KH316_32_AB636895	0.02142	0.01482	0.017	0.01919	0.01922	0.01699	0.01698	0.02395	0.01739	0.0217	0.02171	0.0282	0.02386	0.02387	0.02172	0.02634	0.0244	0.02876	0.02439	0.02439	0.02223	0.02649	0.02862	0.02862	0.02982	0.03421	0.032	0.03084	0.03078	0.02436	0.02872	0.0308	0.02758	0.02654	0.02438	0.02653	0.02654	0.02872	0.0287	0.0287	0.02991	0.03435	0.02655	0.03531	0.03312	0.02438	0.02654	0.02654	0.02654
Pobliquiloculata_II_KH1623_61_AB636907	0.02137	0.01477	0.01695	0.01914	0.01917	0.01694	0.01693	0.0239	0.01734	0.02165	0.02166	0.02815	0.02381	0.02382	0.02167	0.02629	0.02435	0.02871	0.02434	0.02434	0.02218	0.02644	0.02857	0.02857	0.02977	0.03416	0.03195	0.03079	0.03073	0.02431	0.02867	0.03075	0.02753	0.02649	0.02433	0.02648	0.02649	0.02867	0.02865	0.02865	0.02986	0.0343	0.0265	0.03526	0.03307	0.02433	0.02649	0.02649	0.02649
Pobliquiloculata_II_GYA1741_91_AB636820	0.02138	0.01478	0.01696	0.01915	0.01918	0.01695	0.01694	0.02391	0.01735	0.02166	0.02167	0.02816	0.02382	0.02383	0.02168	0.0263	0.02436	0.02872	0.02435	0.02435	0.02219	0.02645	0.02858	0.02858	0.02978	0.03417	0.03196	0.0308	0.03074	0.02432	0.02868	0.03076	0.02754	0.0265	0.02434	0.02649	0.0265	0.02868	0.02866	0.02866	0.02987	0.03431	0.02651	0.03527	0.03308	0.02434	0.0265	0.0265	0.0265
Pobliquiloculata_II_KH316_28_AB636894	0.02362	0.01702	0.0192	0.02139	0.02142	0.01919	0.01918	0.02615	0.01959	0.0239	0.02391	0.0304	0.02606	0.02607	0.02392	0.02854	0.0266	0.03096	0.02659	0.02659	0.02443	0.02869	0.03082	0.03082	0.03202	0.03641	0.0342	0.03304	0.03298	0.02656	0.03092	0.033	0.02978	0.02874	0.02658	0.02873	0.02874	0.03092	0.0309	0.0309	0.03211	0.03655	0.02875	0.03751	0.03532	0.02658	0.02874	0.02874	0.02874
Pobliquiloculata_II_GYA2264_13_AB636831	0.02584	0.01924	0.02142	0.02361	0.02364	0.02141	0.0214	0.02837	0.02181	0.02612	0.02613	0.03262	0.02828	0.02829	0.02614	0.03076	0.02882	0.03318	0.02881	0.02881	0.02665	0.03091	0.03304	0.03304	0.03424	0.03863	0.03642	0.03526	0.0352	0.02878	0.03314	0.03522	0.032	0.03096	0.0288	0.03095	0.03096	0.03314	0.03312	0.03312	0.03433	0.03877	0.03097	0.03973	0.03754	0.0288	0.03096	0.03096	0.03096
Pobliquiloculata_II_GYA1741_21_AB636706	0.02359	0.01699	0.01917	0.02136	0.02139	0.01916	0.01915	0.02612	0.01956	0.02387	0.02388	0.03037	0.02603	0.02604	0.02389	0.02851	0.02657	0.03093	0.02656	0.02656	0.0244	0.02866	0.03079	0.03079	0.03199	0.03638	0.03417	0.03301	0.03295	0.02653	0.03089	0.03297	0.02975	0.02871	0.02655	0.0287	0.02871	0.03089	0.03087	0.03087	0.03208	0.03652	0.02872	0.03748	0.03529	0.02655	0.02871	0.02871	0.02871
Pobliquiloculata_II_GYA1508_15_AB636814	0.01921	0.01261	0.01479	0.01698	0.01701	0.01478	0.01477	0.02174	0.01518	0.01949	0.0195	0.02599	0.02165	0.02166	0.01951	0.02413	0.02219	0.02655	0.02218	0.02218	0.02002	0.02428	0.02641	0.02641	0.02761	0.032	0.02979	0.02863	0.02857	0.02215	0.02651	0.02859	0.02537	0.02433	0.02217	0.02432	0.02433	0.02651	0.02649	0.02649	0.0277	0.03214	0.02434	0.0331	0.03091	0.02217	0.02433	0.02433	0.02433
Pobliquiloculata_II_GYA1741_89_AB636818	0.0192	0.0126	0.01478	0.01697	0.017	0.01477	0.01476	0.02173	0.01517	0.01948	0.01949	0.02598	0.02164	0.02165	0.0195	0.02412	0.02218	0.02654	0.02217	0.02217	0.02001	0.02427	0.0264	0.0264	0.0276	0.03199	0.02978	0.02862	0.02856	0.02214	0.0265	0.02858	0.02536	0.02432	0.02216	0.02431	0.02432	0.0265	0.02648	0.02648	0.02769	0.03213	0.02433	0.03309	0.0309	0.02216	0.02432	0.02432	0.02432
Pobliquiloculata_II_GYA2395_38_AB636703	0.01921	0.01261	0.01479	0.01698	0.01701	0.01478	0.01477	0.02174	0.01518	0.01949	0.0195	0.02599	0.02165	0.02166	0.01951	0.02413	0.02219	0.02655	0.02218	0.02218	0.02002	0.02428	0.02641	0.02641	0.02761	0.032	0.02979	0.02863	0.02857	0.02215	0.02651	0.02859	0.02537	0.02433	0.02217	0.02432	0.02433	0.02651	0.02649	0.02649	0.0277	0.03214	0.02434	0.0331	0.03091	0.02217	0.02433	0.02433	0.02433
Pobliquiloculata_II_GYA2125_4_AB636709	0.02137	0.01477	0.01695	0.01914	0.01917	0.01694	0.01693	0.0239	0.01734	0.02165	0.02166	0.02815	0.02381	0.02382	0.02167	0.02629	0.02435	0.02871	0.02434	0.02434	0.02218	0.02644	0.02857	0.02857	0.02977	0.03416	0.03195	0.03079	0.03073	0.02431	0.02867	0.03075	0.02753	0.02649	0.02433	0.02648	0.02649	0.02867	0.02865	0.02865	0.02986	0.0343	0.0265	0.03526	0.03307	0.02433	0.02649	0.02649	0.02649
Pobliquiloculata_II_GYA2125_5_AB636828	0.02137	0.01477	0.01695	0.01914	0.01917	0.01694	0.01693	0.0239	0.01734	0.02165	0.02166	0.02815	0.02381	0.02382	0.02167	0.02629	0.02435	0.02871	0.02434	0.02434	0.02218	0.02644	0.02857	0.02857	0.02977	0.03416	0.03195	0.03079	0.03073	0.02431	0.02867	0.03075	0.02753	0.02649	0.02433	0.02648	0.02649	0.02867	0.02865	0.02865	0.02986	0.0343	0.0265	0.03526	0.03307	0.02433	0.02649	0.02649	0.02649
Pobliquiloculata_II_GYA1757_25_AB636707	0.02138	0.01478	0.01696	0.01915	0.01918	0.01695	0.01694	0.02391	0.01735	0.02166	0.02167	0.02816	0.02382	0.02383	0.02168	0.0263	0.02436	0.02872	0.02435	0.02435	0.02219	0.02645	0.02858	0.02858	0.02978	0.03417	0.03196	0.0308	0.03074	0.02432	0.02868	0.03076	0.02754	0.0265	0.02434	0.02649	0.0265	0.02868	0.02866	0.02866	0.02987	0.03431	0.02651	0.03527	0.03308	0.02434	0.0265	0.0265	0.0265
Pobliquiloculata_II_GYA1508_13_AB636813	0.02135	0.01475	0.01693	0.01912	0.01915	0.01692	0.01691	0.02388	0.01732	0.02163	0.02164	0.02813	0.02379	0.0238	0.02165	0.02627	0.02433	0.02869	0.02432	0.02432	0.02216	0.02642	0.02855	0.02855	0.02975	0.03414	0.03193	0.03077	0.03071	0.02429	0.02865	0.03073	0.02751	0.02647	0.02431	0.02646	0.02647	0.02865	0.02863	0.02863	0.02984	0.03428	0.02648	0.03524	0.03305	0.02431	0.02647	0.02647	0.02647
		intra-sp	inter-sp
	median	0.01632	0.04184
	min	1e-05	0.01045
	max	0.05624	0.07634
	1Q	0.0107	0.03092
	3Q	0.02499	0.04769
[truncated: 137 more columns]
