# Supplementary material for: SSU rDNA Divergence in Planktonic Foraminifera: Molecular Taxonomy and Biogeographic Implications
Source: PLoS One. 2014 Aug 13;9(8):e104641. doi: 10.1371/journal.pone.0104641 (PMC4131912; doi:10.1371/journal.pone.0104641)
Supplement: File S1 — Sequence alignments, PhyML trees used for patristic distance calculation, BEAST ultrametric trees and patristic distance matrices. (ZIP) [file pone.0104641.s004.zip › File S2/patristic matrix/Tquinqueloba_matrice.xlsx]

## Sheet: Tquinqueloba_matric
	Tquinqueloba_IIc_AA10QUI_NA_AF250115	Tquinqueloba_IIb_DSBQUI_NA_AF250114	Tquinqueloba_U_2-3-6_NA_AY453127	Tquinqueloba_U_2-3-6_NA_AY453127	Tquinqueloba_IIa_AA28QUI_NA_AF250113	Tquinqueloba_IIa_DSQUI_NA_AF250112	Tquinqueloba_Ia_A115QUI_NA_AF250116	Tquinqueloba_Ib_AS66_NA_JQ799895
Tquinqueloba_IIc_AA10QUI_NA_AF250115	0	0.00121	0.02044	0.02044	0.06121	0.06121	0.34465	0.36972
Tquinqueloba_IIb_DSBQUI_NA_AF250114	0.00121	0	0.02165	0.02165	0.06242	0.06242	0.34586	0.37093
Tquinqueloba_U_2-3-6_NA_AY453127	0.02044	0.02165	0	0	0.07049	0.07049	0.35393	0.379
Tquinqueloba_U_2-3-6_NA_AY453127	0.02044	0.02165	0	0	0.07049	0.07049	0.35393	0.379
Tquinqueloba_IIa_AA28QUI_NA_AF250113	0.06121	0.06242	0.07049	0.07049	0	0	0.30988	0.33495
Tquinqueloba_IIa_DSQUI_NA_AF250112	0.06121	0.06242	0.07049	0.07049	0	0	0.30988	0.33495
Tquinqueloba_Ia_A115QUI_NA_AF250116	0.34465	0.34586	0.35393	0.35393	0.30988	0.30988	0	0.06773
Tquinqueloba_Ib_AS66_NA_JQ799895	0.36972	0.37093	0.379	0.379	0.33495	0.33495	0.06773	0

## Sheet: patristic literature
	Tquinqueloba_IIc_AA10QUI_NA_AF250115	Tquinqueloba_IIb_DSBQUI_NA_AF250114	Tquinqueloba_IIa_AA28QUI_NA_AF250113	Tquinqueloba_Ia_A115QUI_NA_AF250116	Tquinqueloba_Ib_AS66_NA_JQ799895
Tquinqueloba_IIc_AA10QUI_NA_AF250115	0	0.00121	0.06121	0.34465	0.36972
Tquinqueloba_IIb_DSBQUI_NA_AF250114	0.00121	0	0.06242	0.34586	0.37093
Tquinqueloba_IIa_AA28QUI_NA_AF250113	0.06121	0.06242	0	0.30988	0.33495
Tquinqueloba_Ia_A115QUI_NA_AF250116	0.34465	0.34586	0.30988	0	0.06773
Tquinqueloba_Ib_AS66_NA_JQ799895	0.36972	0.37093	0.33495	0.06773	0
	between species	within species
median	0.322415
min	0.00121
max	0.37093
1Q	0.06242
3Q	0.34586

## Sheet: ABGD
	Tquinqueloba_IIc_AA10QUI_NA_AF250115	Tquinqueloba_IIb_DSBQUI_NA_AF250114	Tquinqueloba_U_2-3-6_NA_AY453127	Tquinqueloba_IIa_AA28QUI_NA_AF250113	Tquinqueloba_Ia_A115QUI_NA_AF250116	Tquinqueloba_Ib_AS66_NA_JQ799895
Tquinqueloba_II_AA10QUI_NA_AF250115	0	0.00121	0.02044	0.06121	0.34465	0.36972
Tquinqueloba_II_DSBQUI_NA_AF250114	0.00121	0	0.02165	0.06242	0.34586	0.37093
Tquinqueloba_II_2-3-6_NA_AY453127	0.02044	0.02165	0	0.07049	0.35393	0.379
Tquinqueloba_II_AA28QUI_NA_AF250113	0.06121	0.06242	0.07049	0	0.30988	0.33495
Tquinqueloba_I_A115QUI_NA_AF250116	0.34465	0.34586	0.35393	0.30988	0	0.06773
Tquinqueloba_I_AS66_NA_JQ799895	0.36972	0.37093	0.379	0.33495	0.06773	0
	between species	within species
median	0.35393	0.06121
min	0.30988	0.00121
max	0.379	0.07049
1Q	0.34465	0.02044
3Q	0.370627	0.0664025
