# Supplementary material for: SSU rDNA Divergence in Planktonic Foraminifera: Molecular Taxonomy and Biogeographic Implications
Source: PLoS One. 2014 Aug 13;9(8):e104641. doi: 10.1371/journal.pone.0104641 (PMC4131912; doi:10.1371/journal.pone.0104641)
Supplement: File S1 — Sequence alignments, PhyML trees used for patristic distance calculation, BEAST ultrametric trees and patristic distance matrices. (ZIP) [file pone.0104641.s004.zip › File S2/patristic matrix/Ttruncatulinoides_matrice.xlsx]

## Sheet: Ttruncatulinoides_matrice
	Ttruncatulinoides_I_A482_1_AJ272474	Ttruncatulinoides_II_Vf4_2_AJ272475	Ttruncatulinoides_U_V81_22_Z83968	Ttruncatulinoides_U_R036_06_FJ643341	Ttruncatulinoides_U_P115_13_FJ643329	Ttruncatulinoides_U_R012_27_FJ643335	Ttruncatulinoides_U_B53_1_Z83969	Ttruncatulinoides_U_R031_08_FJ643339	Ttruncatulinoides_U_R036_08_FJ643342	Ttruncatulinoides_U_R036_34_FJ643343	Ttruncatulinoides_U_R005_15_FJ643332	Ttruncatulinoides_U_R005_19_FJ643333	Ttruncatulinoides_U_R005_10_FJ643331	Ttruncatulinoides_U_R005_04_FJ643330	Ttruncatulinoides_U_R5_4_AY359167	Ttruncatulinoides_U_P115_10_FJ643328	Ttruncatulinoides_U_P115_06_FJ643327	Ttruncatulinoides_U_R030_12_FJ643338	Ttruncatulinoides_U_P115_05_FJ643326	Ttruncatulinoides_U_P114_06_FJ643323	Ttruncatulinoides_U_R036_04_FJ643340	Ttruncatulinoides_U_R063_19_FJ643421	Ttruncatulinoides_U_P114_14_FJ643324	Ttruncatulinoides_U_P114_01_FJ643322	Ttruncatulinoides_U_R12_27_AY359166	Ttruncatulinoides_U_R012_31_FJ643337	Ttruncatulinoides_U_R012_09_FJ643334	Ttruncatulinoides_U_R066_54_FJ643422	Ttruncatulinoides_U_R012_28_FJ643336	Ttruncatulinoides_III_Ag320_3_AJ272476	Ttruncatulinoides_IV_A597_4_AJ272477	Ttruncatulinoides_U_Y1317_12	Ttruncatulinoides_U_Y1075_4	Ttruncatulinoides_V_GUA-2_1_AB263447	Ttruncatulinoides_U_Y1086_20	Ttruncatulinoides_U_449-1_NA_AY453133	Ttruncatulinoides_V_GUA-2_3_AB468855	Ttruncatulinoides_U_Y1086_18	Ttruncatulinoides_U_Y1317_9	Ttruncatulinoides_U_Y1317_10	Ttruncatulinoides_V_GUA-2_2_AB468854	Ttruncatulinoides_U_Y1086_17	Ttruncatulinoides_U_Y1317_11	Ttruncatulinoides_U_Y1086_19	Ttruncatulinoides_V_GUA-1_2_AB468852	Ttruncatulinoides_V_GUA-1_1_AB263446	Ttruncatulinoides_V_GUA-1_3_AB468853	Ttruncatulinoides_U_Y1075_3	Ttruncatulinoides_U_Y1075_1
Ttruncatulinoides_I_A482_1_AJ272474	0	0.04687	0.04687	0.05816	0.05816	0.04688	0.06559	0.0693	0.08053	0.07681	0.06188	0.06188	0.06188	0.06188	0.07312	0.06177	0.06177	0.07295	0.06549	0.06175	0.06175	0.06546	0.06917	0.06917	0.05431	0.05431	0.058	0.07299	0.06549	0.1831	0.1772	0.08871	0.0899	0.08619	0.0824	0.09358	0.10481	0.10853	0.10469	0.09732	0.1049	0.09353	0.09352	0.08607	0.08978	0.08978	0.07866	0.0899	0.08606
Ttruncatulinoides_II_Vf4_2_AJ272475	0.04687	0	0	0.01129	0.01129	1e-05	0.01872	0.02243	0.03366	0.02994	0.01501	0.01501	0.01501	0.01501	0.02625	0.0149	0.0149	0.02608	0.01862	0.01488	0.01488	0.01859	0.0223	0.0223	0.00744	0.00744	0.01113	0.02612	0.01862	0.15129	0.14539	0.10032	0.10151	0.0978	0.09401	0.10519	0.11642	0.12014	0.1163	0.10893	0.11651	0.10514	0.10513	0.09768	0.10139	0.10139	0.09027	0.10151	0.09767
Ttruncatulinoides_U_V81_22_Z83968	0.04687	0	0	0.01129	0.01129	1e-05	0.01872	0.02243	0.03366	0.02994	0.01501	0.01501	0.01501	0.01501	0.02625	0.0149	0.0149	0.02608	0.01862	0.01488	0.01488	0.01859	0.0223	0.0223	0.00744	0.00744	0.01113	0.02612	0.01862	0.15129	0.14539	0.10032	0.10151	0.0978	0.09401	0.10519	0.11642	0.12014	0.1163	0.10893	0.11651	0.10514	0.10513	0.09768	0.10139	0.10139	0.09027	0.10151	0.09767
Ttruncatulinoides_U_R036_06_FJ643341	0.05816	0.01129	0.01129	0	0.00746	0.0113	0.03001	0.03372	0.04495	0.04123	0.0263	0.0263	0.0263	0.0263	0.03754	0.02619	0.02619	0.03737	0.02991	0.02617	0.02617	0.02988	0.03359	0.03359	0.01873	0.01873	0.02242	0.03741	0.02991	0.16258	0.15668	0.11161	0.1128	0.10909	0.1053	0.11648	0.12771	0.13143	0.12759	0.12022	0.1278	0.11643	0.11642	0.10897	0.11268	0.11268	0.10156	0.1128	0.10896
Ttruncatulinoides_U_P115_13_FJ643329	0.05816	0.01129	0.01129	0.00746	0	0.0113	0.03001	0.03372	0.04495	0.04123	0.0263	0.0263	0.0263	0.0263	0.03754	0.02619	0.02619	0.03737	0.02991	0.02617	0.02617	0.02988	0.03359	0.03359	0.01873	0.01873	0.02242	0.03741	0.02991	0.16258	0.15668	0.11161	0.1128	0.10909	0.1053	0.11648	0.12771	0.13143	0.12759	0.12022	0.1278	0.11643	0.11642	0.10897	0.11268	0.11268	0.10156	0.1128	0.10896
Ttruncatulinoides_U_R012_27_FJ643335	0.04688	1e-05	1e-05	0.0113	0.0113	0	0.01871	0.02242	0.03365	0.02993	0.015	0.015	0.015	0.015	0.02624	0.01489	0.01489	0.02607	0.01861	0.01487	0.01487	0.01858	0.02229	0.02229	0.00743	0.00743	0.01112	0.02611	0.01861	0.1513	0.1454	0.10033	0.10152	0.09781	0.09402	0.1052	0.11643	0.12015	0.11631	0.10894	0.11652	0.10515	0.10514	0.09769	0.1014	0.1014	0.09028	0.10152	0.09768
Ttruncatulinoides_U_B53_1_Z83969	0.06559	0.01872	0.01872	0.03001	0.03001	0.01871	0	0.00371	0.01494	0.01122	0.00371	0.00371	0.00371	0.00371	0.01495	0.0262	0.0262	0.03738	0.02992	0.02618	0.02618	0.02989	0.0336	0.0336	0.01874	0.01874	0.02243	0.03742	0.02992	0.17001	0.16411	0.11904	0.12023	0.11652	0.11273	0.12391	0.13514	0.13886	0.13502	0.12765	0.13523	0.12386	0.12385	0.1164	0.12011	0.12011	0.10899	0.12023	0.11639
Ttruncatulinoides_U_R031_08_FJ643339	0.0693	0.02243	0.02243	0.03372	0.03372	0.02242	0.00371	0	0.01123	0.00751	0.00742	0.00742	0.00742	0.00742	0.01866	0.02991	0.02991	0.04109	0.03363	0.02989	0.02989	0.0336	0.03731	0.03731	0.02245	0.02245	0.02614	0.04113	0.03363	0.17372	0.16782	0.12275	0.12394	0.12023	0.11644	0.12762	0.13885	0.14257	0.13873	0.13136	0.13894	0.12757	0.12756	0.12011	0.12382	0.12382	0.1127	0.12394	0.1201
Ttruncatulinoides_U_R036_08_FJ643342	0.08053	0.03366	0.03366	0.04495	0.04495	0.03365	0.01494	0.01123	0	0.00372	0.01865	0.01865	0.01865	0.01865	0.02989	0.04114	0.04114	0.05232	0.04486	0.04112	0.04112	0.04483	0.04854	0.04854	0.03368	0.03368	0.03737	0.05236	0.04486	0.18495	0.17905	0.13398	0.13517	0.13146	0.12767	0.13885	0.15008	0.1538	0.14996	0.14259	0.15017	0.1388	0.13879	0.13134	0.13505	0.13505	0.12393	0.13517	0.13133
Ttruncatulinoides_U_R036_34_FJ643343	0.07681	0.02994	0.02994	0.04123	0.04123	0.02993	0.01122	0.00751	0.00372	0	0.01493	0.01493	0.01493	0.01493	0.02617	0.03742	0.03742	0.0486	0.04114	0.0374	0.0374	0.04111	0.04482	0.04482	0.02996	0.02996	0.03365	0.04864	0.04114	0.18123	0.17533	0.13026	0.13145	0.12774	0.12395	0.13513	0.14636	0.15008	0.14624	0.13887	0.14645	0.13508	0.13507	0.12762	0.13133	0.13133	0.12021	0.13145	0.12761
Ttruncatulinoides_U_R005_15_FJ643332	0.06188	0.01501	0.01501	0.0263	0.0263	0.015	0.00371	0.00742	0.01865	0.01493	0	0	0	0	0.01124	0.02249	0.02249	0.03367	0.02621	0.02247	0.02247	0.02618	0.02989	0.02989	0.01503	0.01503	0.01872	0.03371	0.02621	0.1663	0.1604	0.11533	0.11652	0.11281	0.10902	0.1202	0.13143	0.13515	0.13131	0.12394	0.13152	0.12015	0.12014	0.11269	0.1164	0.1164	0.10528	0.11652	0.11268
Ttruncatulinoides_U_R005_19_FJ643333	0.06188	0.01501	0.01501	0.0263	0.0263	0.015	0.00371	0.00742	0.01865	0.01493	0	0	0	0	0.01124	0.02249	0.02249	0.03367	0.02621	0.02247	0.02247	0.02618	0.02989	0.02989	0.01503	0.01503	0.01872	0.03371	0.02621	0.1663	0.1604	0.11533	0.11652	0.11281	0.10902	0.1202	0.13143	0.13515	0.13131	0.12394	0.13152	0.12015	0.12014	0.11269	0.1164	0.1164	0.10528	0.11652	0.11268
Ttruncatulinoides_U_R005_10_FJ643331	0.06188	0.01501	0.01501	0.0263	0.0263	0.015	0.00371	0.00742	0.01865	0.01493	0	0	0	0	0.01124	0.02249	0.02249	0.03367	0.02621	0.02247	0.02247	0.02618	0.02989	0.02989	0.01503	0.01503	0.01872	0.03371	0.02621	0.1663	0.1604	0.11533	0.11652	0.11281	0.10902	0.1202	0.13143	0.13515	0.13131	0.12394	0.13152	0.12015	0.12014	0.11269	0.1164	0.1164	0.10528	0.11652	0.11268
Ttruncatulinoides_U_R005_04_FJ643330	0.06188	0.01501	0.01501	0.0263	0.0263	0.015	0.00371	0.00742	0.01865	0.01493	0	0	0	0	0.01124	0.02249	0.02249	0.03367	0.02621	0.02247	0.02247	0.02618	0.02989	0.02989	0.01503	0.01503	0.01872	0.03371	0.02621	0.1663	0.1604	0.11533	0.11652	0.11281	0.10902	0.1202	0.13143	0.13515	0.13131	0.12394	0.13152	0.12015	0.12014	0.11269	0.1164	0.1164	0.10528	0.11652	0.11268
Ttruncatulinoides_U_R5_4_AY359167	0.07312	0.02625	0.02625	0.03754	0.03754	0.02624	0.01495	0.01866	0.02989	0.02617	0.01124	0.01124	0.01124	0.01124	0	0.03373	0.03373	0.04491	0.03745	0.03371	0.03371	0.03742	0.04113	0.04113	0.02627	0.02627	0.02996	0.04495	0.03745	0.17754	0.17164	0.12657	0.12776	0.12405	0.12026	0.13144	0.14267	0.14639	0.14255	0.13518	0.14276	0.13139	0.13138	0.12393	0.12764	0.12764	0.11652	0.12776	0.12392
Ttruncatulinoides_U_P115_10_FJ643328	0.06177	0.0149	0.0149	0.02619	0.02619	0.01489	0.0262	0.02991	0.04114	0.03742	0.02249	0.02249	0.02249	0.02249	0.03373	0	0.01492	0.0261	0.01864	0.0149	0.0149	0.01861	0.02232	0.02232	0.00746	0.00746	0.01115	0.02614	0.01864	0.16619	0.16029	0.11522	0.11641	0.1127	0.10891	0.12009	0.13132	0.13504	0.1312	0.12383	0.13141	0.12004	0.12003	0.11258	0.11629	0.11629	0.10517	0.11641	0.11257
Ttruncatulinoides_U_P115_06_FJ643327	0.06177	0.0149	0.0149	0.02619	0.02619	0.01489	0.0262	0.02991	0.04114	0.03742	0.02249	0.02249	0.02249	0.02249	0.03373	0.01492	0	0.01864	0.01118	0.00744	0.00744	0.01115	0.01486	0.01486	0.00746	0.00746	0.01115	0.02614	0.01864	0.16619	0.16029	0.11522	0.11641	0.1127	0.10891	0.12009	0.13132	0.13504	0.1312	0.12383	0.13141	0.12004	0.12003	0.11258	0.11629	0.11629	0.10517	0.11641	0.11257
Ttruncatulinoides_U_R030_12_FJ643338	0.07295	0.02608	0.02608	0.03737	0.03737	0.02607	0.03738	0.04109	0.05232	0.0486	0.03367	0.03367	0.03367	0.03367	0.04491	0.0261	0.01864	0	0.00746	0.0112	0.0112	0.01491	0.01862	0.01862	0.01864	0.01864	0.02233	0.03732	0.02982	0.17737	0.17147	0.1264	0.12759	0.12388	0.12009	0.13127	0.1425	0.14622	0.14238	0.13501	0.14259	0.13122	0.13121	0.12376	0.12747	0.12747	0.11635	0.12759	0.12375
Ttruncatulinoides_U_P115_05_FJ643326	0.06549	0.01862	0.01862	0.02991	0.02991	0.01861	0.02992	0.03363	0.04486	0.04114	0.02621	0.02621	0.02621	0.02621	0.03745	0.01864	0.01118	0.00746	0	0.00374	0.00374	0.00745	0.01116	0.01116	0.01118	0.01118	0.01487	0.02986	0.02236	0.16991	0.16401	0.11894	0.12013	0.11642	0.11263	0.12381	0.13504	0.13876	0.13492	0.12755	0.13513	0.12376	0.12375	0.1163	0.12001	0.12001	0.10889	0.12013	0.11629
Ttruncatulinoides_U_P114_06_FJ643323	0.06175	0.01488	0.01488	0.02617	0.02617	0.01487	0.02618	0.02989	0.04112	0.0374	0.02247	0.02247	0.02247	0.02247	0.03371	0.0149	0.00744	0.0112	0.00374	0	0	0.00371	0.00742	0.00742	0.00744	0.00744	0.01113	0.02612	0.01862	0.16617	0.16027	0.1152	0.11639	0.11268	0.10889	0.12007	0.1313	0.13502	0.13118	0.12381	0.13139	0.12002	0.12001	0.11256	0.11627	0.11627	0.10515	0.11639	0.11255
Ttruncatulinoides_U_R036_04_FJ643340	0.06175	0.01488	0.01488	0.02617	0.02617	0.01487	0.02618	0.02989	0.04112	0.0374	0.02247	0.02247	0.02247	0.02247	0.03371	0.0149	0.00744	0.0112	0.00374	0	0	0.00371	0.00742	0.00742	0.00744	0.00744	0.01113	0.02612	0.01862	0.16617	0.16027	0.1152	0.11639	0.11268	0.10889	0.12007	0.1313	0.13502	0.13118	0.12381	0.13139	0.12002	0.12001	0.11256	0.11627	0.11627	0.10515	0.11639	0.11255
Ttruncatulinoides_U_R063_19_FJ643421	0.06546	0.01859	0.01859	0.02988	0.02988	0.01858	0.02989	0.0336	0.04483	0.04111	0.02618	0.02618	0.02618	0.02618	0.03742	0.01861	0.01115	0.01491	0.00745	0.00371	0.00371	0	0.00371	0.00371	0.01115	0.01115	0.01484	0.02983	0.02233	0.16988	0.16398	0.11891	0.1201	0.11639	0.1126	0.12378	0.13501	0.13873	0.13489	0.12752	0.1351	0.12373	0.12372	0.11627	0.11998	0.11998	0.10886	0.1201	0.11626
Ttruncatulinoides_U_P114_14_FJ643324	0.06917	0.0223	0.0223	0.03359	0.03359	0.02229	0.0336	0.03731	0.04854	0.04482	0.02989	0.02989	0.02989	0.02989	0.04113	0.02232	0.01486	0.01862	0.01116	0.00742	0.00742	0.00371	0	0	0.01486	0.01486	0.01855	0.03354	0.02604	0.17359	0.16769	0.12262	0.12381	0.1201	0.11631	0.12749	0.13872	0.14244	0.1386	0.13123	0.13881	0.12744	0.12743	0.11998	0.12369	0.12369	0.11257	0.12381	0.11997
Ttruncatulinoides_U_P114_01_FJ643322	0.06917	0.0223	0.0223	0.03359	0.03359	0.02229	0.0336	0.03731	0.04854	0.04482	0.02989	0.02989	0.02989	0.02989	0.04113	0.02232	0.01486	0.01862	0.01116	0.00742	0.00742	0.00371	0	0	0.01486	0.01486	0.01855	0.03354	0.02604	0.17359	0.16769	0.12262	0.12381	0.1201	0.11631	0.12749	0.13872	0.14244	0.1386	0.13123	0.13881	0.12744	0.12743	0.11998	0.12369	0.12369	0.11257	0.12381	0.11997
Ttruncatulinoides_U_R12_27_AY359166	0.05431	0.00744	0.00744	0.01873	0.01873	0.00743	0.01874	0.02245	0.03368	0.02996	0.01503	0.01503	0.01503	0.01503	0.02627	0.00746	0.00746	0.01864	0.01118	0.00744	0.00744	0.01115	0.01486	0.01486	0	0	0.00369	0.01868	0.01118	0.15873	0.15283	0.10776	0.10895	0.10524	0.10145	0.11263	0.12386	0.12758	0.12374	0.11637	0.12395	0.11258	0.11257	0.10512	0.10883	0.10883	0.09771	0.10895	0.10511
Ttruncatulinoides_U_R012_31_FJ643337	0.05431	0.00744	0.00744	0.01873	0.01873	0.00743	0.01874	0.02245	0.03368	0.02996	0.01503	0.01503	0.01503	0.01503	0.02627	0.00746	0.00746	0.01864	0.01118	0.00744	0.00744	0.01115	0.01486	0.01486	0	0	0.00369	0.01868	0.01118	0.15873	0.15283	0.10776	0.10895	0.10524	0.10145	0.11263	0.12386	0.12758	0.12374	0.11637	0.12395	0.11258	0.11257	0.10512	0.10883	0.10883	0.09771	0.10895	0.10511
Ttruncatulinoides_U_R012_09_FJ643334	0.058	0.01113	0.01113	0.02242	0.02242	0.01112	0.02243	0.02614	0.03737	0.03365	0.01872	0.01872	0.01872	0.01872	0.02996	0.01115	0.01115	0.02233	0.01487	0.01113	0.01113	0.01484	0.01855	0.01855	0.00369	0.00369	0	0.01499	0.00749	0.16242	0.15652	0.11145	0.11264	0.10893	0.10514	0.11632	0.12755	0.13127	0.12743	0.12006	0.12764	0.11627	0.11626	0.10881	0.11252	0.11252	0.1014	0.11264	0.1088
Ttruncatulinoides_U_R066_54_FJ643422	0.07299	0.02612	0.02612	0.03741	0.03741	0.02611	0.03742	0.04113	0.05236	0.04864	0.03371	0.03371	0.03371	0.03371	0.04495	0.02614	0.02614	0.03732	0.02986	0.02612	0.02612	0.02983	0.03354	0.03354	0.01868	0.01868	0.01499	0	0.0075	0.17741	0.17151	0.12644	0.12763	0.12392	0.12013	0.13131	0.14254	0.14626	0.14242	0.13505	0.14263	0.13126	0.13125	0.1238	0.12751	0.12751	0.11639	0.12763	0.12379
Ttruncatulinoides_U_R012_28_FJ643336	0.06549	0.01862	0.01862	0.02991	0.02991	0.01861	0.02992	0.03363	0.04486	0.04114	0.02621	0.02621	0.02621	0.02621	0.03745	0.01864	0.01864	0.02982	0.02236	0.01862	0.01862	0.02233	0.02604	0.02604	0.01118	0.01118	0.00749	0.0075	0	0.16991	0.16401	0.11894	0.12013	0.11642	0.11263	0.12381	0.13504	0.13876	0.13492	0.12755	0.13513	0.12376	0.12375	0.1163	0.12001	0.12001	0.10889	0.12013	0.11629
Ttruncatulinoides_III_Ag320_3_AJ272476	0.1831	0.15129	0.15129	0.16258	0.16258	0.1513	0.17001	0.17372	0.18495	0.18123	0.1663	0.1663	0.1663	0.1663	0.17754	0.16619	0.16619	0.17737	0.16991	0.16617	0.16617	0.16988	0.17359	0.17359	0.15873	0.15873	0.16242	0.17741	0.16991	0	0.03118	0.23655	0.23774	0.23403	0.23024	0.24142	0.25265	0.25637	0.25253	0.24516	0.25274	0.24137	0.24136	0.23391	0.23762	0.23762	0.2265	0.23774	0.2339
Ttruncatulinoides_IV_A597_4_AJ272477	0.1772	0.14539	0.14539	0.15668	0.15668	0.1454	0.16411	0.16782	0.17905	0.17533	0.1604	0.1604	0.1604	0.1604	0.17164	0.16029	0.16029	0.17147	0.16401	0.16027	0.16027	0.16398	0.16769	0.16769	0.15283	0.15283	0.15652	0.17151	0.16401	0.03118	0	0.23065	0.23184	0.22813	0.22434	0.23552	0.24675	0.25047	0.24663	0.23926	0.24684	0.23547	0.23546	0.22801	0.23172	0.23172	0.2206	0.23184	0.228
Ttruncatulinoides_U_Y1317_12	0.08871	0.10032	0.10032	0.11161	0.11161	0.10033	0.11904	0.12275	0.13398	0.13026	0.11533	0.11533	0.11533	0.11533	0.12657	0.11522	0.11522	0.1264	0.11894	0.1152	0.1152	0.11891	0.12262	0.12262	0.10776	0.10776	0.11145	0.12644	0.11894	0.23655	0.23065	0	0.03363	0.02992	0.02613	0.03731	0.04854	0.05226	0.04842	0.04105	0.04863	0.03726	0.03725	0.0298	0.03351	0.03351	0.02239	0.03363	0.02979
Ttruncatulinoides_U_Y1075_4	0.0899	0.10151	0.10151	0.1128	0.1128	0.10152	0.12023	0.12394	0.13517	0.13145	0.11652	0.11652	0.11652	0.11652	0.12776	0.11641	0.11641	0.12759	0.12013	0.11639	0.11639	0.1201	0.12381	0.12381	0.10895	0.10895	0.11264	0.12763	0.12013	0.23774	0.23184	0.03363	0	0.01867	0.01488	0.02606	0.03729	0.04101	0.03717	0.0298	0.03738	0.02601	0.026	0.01855	0.02226	0.02226	0.01862	0.02986	0.02602
Ttruncatulinoides_V_GUA-2_1_AB263447	0.08619	0.0978	0.0978	0.10909	0.10909	0.09781	0.11652	0.12023	0.13146	0.12774	0.11281	0.11281	0.11281	0.11281	0.12405	0.1127	0.1127	0.12388	0.11642	0.11268	0.11268	0.11639	0.1201	0.1201	0.10524	0.10524	0.10893	0.12392	0.11642	0.23403	0.22813	0.02992	0.01867	0	0.01117	0.02235	0.03358	0.0373	0.03346	0.02609	0.03367	0.0223	0.02229	0.01484	0.01855	0.01855	0.01491	0.02615	0.02231
Ttruncatulinoides_U_Y1086_20	0.0824	0.09401	0.09401	0.1053	0.1053	0.09402	0.11273	0.11644	0.12767	0.12395	0.10902	0.10902	0.10902	0.10902	0.12026	0.10891	0.10891	0.12009	0.11263	0.10889	0.10889	0.1126	0.11631	0.11631	0.10145	0.10145	0.10514	0.12013	0.11263	0.23024	0.22434	0.02613	0.01488	0.01117	0	0.01118	0.02241	0.02613	0.02229	0.01492	0.0225	0.01113	0.01112	0.00367	0.00738	0.00738	0.01112	0.02236	0.01852
Ttruncatulinoides_U_449-1_NA_AY453133	0.09358	0.10519	0.10519	0.11648	0.11648	0.1052	0.12391	0.12762	0.13885	0.13513	0.1202	0.1202	0.1202	0.1202	0.13144	0.12009	0.12009	0.13127	0.12381	0.12007	0.12007	0.12378	0.12749	0.12749	0.11263	0.11263	0.11632	0.13131	0.12381	0.24142	0.23552	0.03731	0.02606	0.02235	0.01118	0	0.01867	0.02239	0.01855	0.01118	0.03368	0.02231	0.0223	0.01485	0.01856	0.01856	0.0223	0.03354	0.0297
Ttruncatulinoides_V_GUA-2_3_AB468855	0.10481	0.11642	0.11642	0.12771	0.12771	0.11643	0.13514	0.13885	0.15008	0.14636	0.13143	0.13143	0.13143	0.13143	0.14267	0.13132	0.13132	0.1425	0.13504	0.1313	0.1313	0.13501	0.13872	0.13872	0.12386	0.12386	0.12755	0.14254	0.13504	0.25265	0.24675	0.04854	0.03729	0.03358	0.02241	0.01867	0	0.0266	0.02978	0.02241	0.04491	0.03354	0.03353	0.02608	0.02979	0.02979	0.03353	0.04477	0.04093
Ttruncatulinoides_U_Y1086_18	0.10853	0.12014	0.12014	0.13143	0.13143	0.12015	0.13886	0.14257	0.1538	0.15008	0.13515	0.13515	0.13515	0.13515	0.14639	0.13504	0.13504	0.14622	0.13876	0.13502	0.13502	0.13873	0.14244	0.14244	0.12758	0.12758	0.13127	0.14626	0.13876	0.25637	0.25047	0.05226	0.04101	0.0373	0.02613	0.02239	0.0266	0	0.0335	0.02613	0.04863	0.03726	0.03725	0.0298	0.03351	0.03351	0.03725	0.04849	0.04465
Ttruncatulinoides_U_Y1317_9	0.10469	0.1163	0.1163	0.12759	0.12759	0.11631	0.13502	0.13873	0.14996	0.14624	0.13131	0.13131	0.13131	0.13131	0.14255	0.1312	0.1312	0.14238	0.13492	0.13118	0.13118	0.13489	0.1386	0.1386	0.12374	0.12374	0.12743	0.14242	0.13492	0.25253	0.24663	0.04842	0.03717	0.03346	0.02229	0.01855	0.02978	0.0335	0	0.01479	0.04479	0.03342	0.03341	0.02596	0.02967	0.02967	0.03341	0.04465	0.04081
Ttruncatulinoides_U_Y1317_10	0.09732	0.10893	0.10893	0.12022	0.12022	0.10894	0.12765	0.13136	0.14259	0.13887	0.12394	0.12394	0.12394	0.12394	0.13518	0.12383	0.12383	0.13501	0.12755	0.12381	0.12381	0.12752	0.13123	0.13123	0.11637	0.11637	0.12006	0.13505	0.12755	0.24516	0.23926	0.04105	0.0298	0.02609	0.01492	0.01118	0.02241	0.02613	0.01479	0	0.03742	0.02605	0.02604	0.01859	0.0223	0.0223	0.02604	0.03728	0.03344
Ttruncatulinoides_V_GUA-2_2_AB468854	0.1049	0.11651	0.11651	0.1278	0.1278	0.11652	0.13523	0.13894	0.15017	0.14645	0.13152	0.13152	0.13152	0.13152	0.14276	0.13141	0.13141	0.14259	0.13513	0.13139	0.13139	0.1351	0.13881	0.13881	0.12395	0.12395	0.12764	0.14263	0.13513	0.25274	0.24684	0.04863	0.03738	0.03367	0.0225	0.03368	0.04491	0.04863	0.04479	0.03742	0	0.02629	0.02628	0.01883	0.02254	0.02254	0.03362	0.04486	0.04102
Ttruncatulinoides_U_Y1086_17	0.09353	0.10514	0.10514	0.11643	0.11643	0.10515	0.12386	0.12757	0.1388	0.13508	0.12015	0.12015	0.12015	0.12015	0.13139	0.12004	0.12004	0.13122	0.12376	0.12002	0.12002	0.12373	0.12744	0.12744	0.11258	0.11258	0.11627	0.13126	0.12376	0.24137	0.23547	0.03726	0.02601	0.0223	0.01113	0.02231	0.03354	0.03726	0.03342	0.02605	0.02629	0	0.01491	0.00746	0.01117	0.01117	0.02225	0.03349	0.02965
Ttruncatulinoides_U_Y1317_11	0.09352	0.10513	0.10513	0.11642	0.11642	0.10514	0.12385	0.12756	0.13879	0.13507	0.12014	0.12014	0.12014	0.12014	0.13138	0.12003	0.12003	0.13121	0.12375	0.12001	0.12001	0.12372	0.12743	0.12743	0.11257	0.11257	0.11626	0.13125	0.12375	0.24136	0.23546	0.03725	0.026	0.02229	0.01112	0.0223	0.03353	0.03725	0.03341	0.02604	0.02628	0.01491	0	0.00745	0.01116	0.01116	0.02224	0.03348	0.02964
Ttruncatulinoides_U_Y1086_19	0.08607	0.09768	0.09768	0.10897	0.10897	0.09769	0.1164	0.12011	0.13134	0.12762	0.11269	0.11269	0.11269	0.11269	0.12393	0.11258	0.11258	0.12376	0.1163	0.11256	0.11256	0.11627	0.11998	0.11998	0.10512	0.10512	0.10881	0.1238	0.1163	0.23391	0.22801	0.0298	0.01855	0.01484	0.00367	0.01485	0.02608	0.0298	0.02596	0.01859	0.01883	0.00746	0.00745	0	0.00371	0.00371	0.01479	0.02603	0.02219
Ttruncatulinoides_V_GUA-1_2_AB468852	0.08978	0.10139	0.10139	0.11268	0.11268	0.1014	0.12011	0.12382	0.13505	0.13133	0.1164	0.1164	0.1164	0.1164	0.12764	0.11629	0.11629	0.12747	0.12001	0.11627	0.11627	0.11998	0.12369	0.12369	0.10883	0.10883	0.11252	0.12751	0.12001	0.23762	0.23172	0.03351	0.02226	0.01855	0.00738	0.01856	0.02979	0.03351	0.02967	0.0223	0.02254	0.01117	0.01116	0.00371	0	0	0.0185	0.02974	0.0259
Ttruncatulinoides_V_GUA-1_1_AB263446	0.08978	0.10139	0.10139	0.11268	0.11268	0.1014	0.12011	0.12382	0.13505	0.13133	0.1164	0.1164	0.1164	0.1164	0.12764	0.11629	0.11629	0.12747	0.12001	0.11627	0.11627	0.11998	0.12369	0.12369	0.10883	0.10883	0.11252	0.12751	0.12001	0.23762	0.23172	0.03351	0.02226	0.01855	0.00738	0.01856	0.02979	0.03351	0.02967	0.0223	0.02254	0.01117	0.01116	0.00371	0	0	0.0185	0.02974	0.0259
Ttruncatulinoides_V_GUA-1_3_AB468853	0.07866	0.09027	0.09027	0.10156	0.10156	0.09028	0.10899	0.1127	0.12393	0.12021	0.10528	0.10528	0.10528	0.10528	0.11652	0.10517	0.10517	0.11635	0.10889	0.10515	0.10515	0.10886	0.11257	0.11257	0.09771	0.09771	0.1014	0.11639	0.10889	0.2265	0.2206	0.02239	0.01862	0.01491	0.01112	0.0223	0.03353	0.03725	0.03341	0.02604	0.03362	0.02225	0.02224	0.01479	0.0185	0.0185	0	0.01124	0.0074
Ttruncatulinoides_U_Y1075_3	0.0899	0.10151	0.10151	0.1128	0.1128	0.10152	0.12023	0.12394	0.13517	0.13145	0.11652	0.11652	0.11652	0.11652	0.12776	0.11641	0.11641	0.12759	0.12013	0.11639	0.11639	0.1201	0.12381	0.12381	0.10895	0.10895	0.11264	0.12763	0.12013	0.23774	0.23184	0.03363	0.02986	0.02615	0.02236	0.03354	0.04477	0.04849	0.04465	0.03728	0.04486	0.03349	0.03348	0.02603	0.02974	0.02974	0.01124	0	0.01864
Ttruncatulinoides_U_Y1075_1	0.08606	0.09767	0.09767	0.10896	0.10896	0.09768	0.11639	0.1201	0.13133	0.12761	0.11268	0.11268	0.11268	0.11268	0.12392	0.11257	0.11257	0.12375	0.11629	0.11255	0.11255	0.11626	0.11997	0.11997	0.10511	0.10511	0.1088	0.12379	0.11629	0.2339	0.228	0.02979	0.02602	0.02231	0.01852	0.0297	0.04093	0.04465	0.04081	0.03344	0.04102	0.02965	0.02964	0.02219	0.0259	0.0259	0.0074	0.01864	0
Ttruncatulinoides_U_Y1075_2	0.07866	0.09027	0.09027	0.10156	0.10156	0.09028	0.10899	0.1127	0.12393	0.12021	0.10528	0.10528	0.10528	0.10528	0.11652	0.10517	0.10517	0.11635	0.10889	0.10515	0.10515	0.10886	0.11257	0.11257	0.09771	0.09771	0.1014	0.11639	0.10889	0.2265	0.2206	0.02239	0.01862	0.01491	0.01112	0.0223	0.03353	0.03725	0.03341	0.02604	0.03362	0.02225	0.02224	0.01479	0.0185	0.0185	0	0.01124	0.0074
		intra-genomic
	mediane	0.02602
	min	0.00367
	max	0.04842
	1erquartile	0.011155
	3ièmequartile	0.03358
[truncated: 1 more columns]

## Sheet: literature
	Ttruncatulinoides_I_A482_1_AJ272474	Ttruncatulinoides_II_Vf4_2_AJ272475	Ttruncatulinoides_III_Ag320_3_AJ272476	Ttruncatulinoides_IV_A597_4_AJ272477	Ttruncatulinoides_V_GUA-2_1_AB263447	Ttruncatulinoides_V_GUA-2_3_AB468855	Ttruncatulinoides_V_GUA-2_2_AB468854	Ttruncatulinoides_V_GUA-1_2_AB468852	Ttruncatulinoides_V_GUA-1_3_AB468853
Ttruncatulinoides_I_A482_1_AJ272474	0	0.04687	0.1831	0.1772	0.08619	0.10481	0.1049	0.08978	0.07866
Ttruncatulinoides_II_Vf4_2_AJ272475	0.04687	0	0.15129	0.14539	0.0978	0.11642	0.11651	0.10139	0.09027
Ttruncatulinoides_III_Ag320_3_AJ272476	0.1831	0.15129	0	0.03118	0.23403	0.25265	0.25274	0.23762	0.2265
Ttruncatulinoides_IV_A597_4_AJ272477	0.1772	0.14539	0.03118	0	0.22813	0.24675	0.24684	0.23172	0.2206
Ttruncatulinoides_V_GUA-2_1_AB263447	0.08619	0.0978	0.23403	0.22813	0	0.03358	0.03367	0.01855	0.01491
Ttruncatulinoides_V_GUA-2_3_AB468855	0.10481	0.11642	0.25265	0.24675	0.03358	0	0.04491	0.02979	0.03353
Ttruncatulinoides_V_GUA-2_2_AB468854	0.1049	0.11651	0.25274	0.24684	0.03367	0.04491	0	0.02254	0.03362
Ttruncatulinoides_V_GUA-1_2_AB468852	0.08978	0.10139	0.23762	0.23172	0.01855	0.02979	0.02254	0	0.0185
Ttruncatulinoides_V_GUA-1_3_AB468853	0.07866	0.09027	0.2265	0.2206	0.01491	0.03353	0.03362	0.0185	0
		between species	within species
	mediane	0.14834	0.03166
	min	0.03118	0.01491
	max	0.25274	0.04491
	1erquartile	0.0978	0.01855
	3ièmequartile	0.23172	0.03362

## Sheet: ABGD
	Ttruncatulinoides_I_A482_1_AJ272474	Ttruncatulinoides_II_Vf4_2_AJ272475	Ttruncatulinoides_U_R036_06_FJ643341	Ttruncatulinoides_U_P115_13_FJ643329	Ttruncatulinoides_U_R012_27_FJ643335	Ttruncatulinoides_U_B53_1_Z83969	Ttruncatulinoides_U_R031_08_FJ643339	Ttruncatulinoides_U_R036_08_FJ643342	Ttruncatulinoides_U_R036_34_FJ643343	Ttruncatulinoides_U_R005_15_FJ643332	Ttruncatulinoides_U_R5_4_AY359167	Ttruncatulinoides_U_P115_10_FJ643328	Ttruncatulinoides_U_P115_06_FJ643327	Ttruncatulinoides_U_R030_12_FJ643338	Ttruncatulinoides_U_P115_05_FJ643326	Ttruncatulinoides_U_P114_06_FJ643323	Ttruncatulinoides_U_R063_19_FJ643421	Ttruncatulinoides_U_P114_14_FJ643324	Ttruncatulinoides_U_R12_27_AY359166	Ttruncatulinoides_U_R012_09_FJ643334	Ttruncatulinoides_U_R066_54_FJ643422	Ttruncatulinoides_U_R012_28_FJ643336	Ttruncatulinoides_III_Ag320_3_AJ272476	Ttruncatulinoides_IV_A597_4_AJ272477	Ttruncatulinoides_U_Y1317_12	Ttruncatulinoides_U_Y1075_4	Ttruncatulinoides_V_GUA-2_1_AB263447	Ttruncatulinoides_U_Y1086_20	Ttruncatulinoides_U_449-1_NA_AY453133	Ttruncatulinoides_V_GUA-2_3_AB468855	Ttruncatulinoides_U_Y1086_18	Ttruncatulinoides_U_Y1317_9	Ttruncatulinoides_U_Y1317_10	Ttruncatulinoides_V_GUA-2_2_AB468854	Ttruncatulinoides_U_Y1086_17	Ttruncatulinoides_U_Y1317_11	Ttruncatulinoides_U_Y1086_19	Ttruncatulinoides_V_GUA-1_2_AB468852	Ttruncatulinoides_V_GUA-1_3_AB468853	Ttruncatulinoides_U_Y1075_3	Ttruncatulinoides_U_Y1075_1
Ttruncatulinoides_II_A482_1_AJ272474		0.04687	0.05816	0.05816	0.04688	0.06559	0.0693	0.08053	0.07681	0.06188	0.07312	0.06177	0.06177	0.07295	0.06549	0.06175	0.06546	0.06917	0.05431	0.058	0.07299	0.06549	0.1831	0.1772	0.08871	0.0899	0.08619	0.0824	0.09358	0.10481	0.10853	0.10469	0.09732	0.1049	0.09353	0.09352	0.08607	0.08978	0.07866	0.0899	0.08606
Ttruncatulinoides_II_Vf4_2_AJ272475	0.04687		0.01129	0.01129	1e-05	0.01872	0.02243	0.03366	0.02994	0.01501	0.02625	0.0149	0.0149	0.02608	0.01862	0.01488	0.01859	0.0223	0.00744	0.01113	0.02612	0.01862	0.15129	0.14539	0.10032	0.10151	0.0978	0.09401	0.10519	0.11642	0.12014	0.1163	0.10893	0.11651	0.10514	0.10513	0.09768	0.10139	0.09027	0.10151	0.09767
Ttruncatulinoides_II_R036_06_FJ643341	0.05816	0.01129		0.00746	0.0113	0.03001	0.03372	0.04495	0.04123	0.0263	0.03754	0.02619	0.02619	0.03737	0.02991	0.02617	0.02988	0.03359	0.01873	0.02242	0.03741	0.02991	0.16258	0.15668	0.11161	0.1128	0.10909	0.1053	0.11648	0.12771	0.13143	0.12759	0.12022	0.1278	0.11643	0.11642	0.10897	0.11268	0.10156	0.1128	0.10896
Ttruncatulinoides_II_P115_13_FJ643329	0.05816	0.01129	0.00746		0.0113	0.03001	0.03372	0.04495	0.04123	0.0263	0.03754	0.02619	0.02619	0.03737	0.02991	0.02617	0.02988	0.03359	0.01873	0.02242	0.03741	0.02991	0.16258	0.15668	0.11161	0.1128	0.10909	0.1053	0.11648	0.12771	0.13143	0.12759	0.12022	0.1278	0.11643	0.11642	0.10897	0.11268	0.10156	0.1128	0.10896
Ttruncatulinoides_II_R012_27_FJ643335	0.04688	1e-05	0.0113	0.0113		0.01871	0.02242	0.03365	0.02993	0.015	0.02624	0.01489	0.01489	0.02607	0.01861	0.01487	0.01858	0.02229	0.00743	0.01112	0.02611	0.01861	0.1513	0.1454	0.10033	0.10152	0.09781	0.09402	0.1052	0.11643	0.12015	0.11631	0.10894	0.11652	0.10515	0.10514	0.09769	0.1014	0.09028	0.10152	0.09768
Ttruncatulinoides_II_B53_1_Z83969	0.06559	0.01872	0.03001	0.03001	0.01871		0.00371	0.01494	0.01122	0.00371	0.01495	0.0262	0.0262	0.03738	0.02992	0.02618	0.02989	0.0336	0.01874	0.02243	0.03742	0.02992	0.17001	0.16411	0.11904	0.12023	0.11652	0.11273	0.12391	0.13514	0.13886	0.13502	0.12765	0.13523	0.12386	0.12385	0.1164	0.12011	0.10899	0.12023	0.11639
Ttruncatulinoides_II_R031_08_FJ643339	0.0693	0.02243	0.03372	0.03372	0.02242	0.00371		0.01123	0.00751	0.00742	0.01866	0.02991	0.02991	0.04109	0.03363	0.02989	0.0336	0.03731	0.02245	0.02614	0.04113	0.03363	0.17372	0.16782	0.12275	0.12394	0.12023	0.11644	0.12762	0.13885	0.14257	0.13873	0.13136	0.13894	0.12757	0.12756	0.12011	0.12382	0.1127	0.12394	0.1201
Ttruncatulinoides_II_R036_08_FJ643342	0.08053	0.03366	0.04495	0.04495	0.03365	0.01494	0.01123		0.00372	0.01865	0.02989	0.04114	0.04114	0.05232	0.04486	0.04112	0.04483	0.04854	0.03368	0.03737	0.05236	0.04486	0.18495	0.17905	0.13398	0.13517	0.13146	0.12767	0.13885	0.15008	0.1538	0.14996	0.14259	0.15017	0.1388	0.13879	0.13134	0.13505	0.12393	0.13517	0.13133
Ttruncatulinoides_II_R036_34_FJ643343	0.07681	0.02994	0.04123	0.04123	0.02993	0.01122	0.00751	0.00372		0.01493	0.02617	0.03742	0.03742	0.0486	0.04114	0.0374	0.04111	0.04482	0.02996	0.03365	0.04864	0.04114	0.18123	0.17533	0.13026	0.13145	0.12774	0.12395	0.13513	0.14636	0.15008	0.14624	0.13887	0.14645	0.13508	0.13507	0.12762	0.13133	0.12021	0.13145	0.12761
Ttruncatulinoides_II_R005_15_FJ643332	0.06188	0.01501	0.0263	0.0263	0.015	0.00371	0.00742	0.01865	0.01493		0.01124	0.02249	0.02249	0.03367	0.02621	0.02247	0.02618	0.02989	0.01503	0.01872	0.03371	0.02621	0.1663	0.1604	0.11533	0.11652	0.11281	0.10902	0.1202	0.13143	0.13515	0.13131	0.12394	0.13152	0.12015	0.12014	0.11269	0.1164	0.10528	0.11652	0.11268
Ttruncatulinoides_II_R5_4_AY359167	0.07312	0.02625	0.03754	0.03754	0.02624	0.01495	0.01866	0.02989	0.02617	0.01124		0.03373	0.03373	0.04491	0.03745	0.03371	0.03742	0.04113	0.02627	0.02996	0.04495	0.03745	0.17754	0.17164	0.12657	0.12776	0.12405	0.12026	0.13144	0.14267	0.14639	0.14255	0.13518	0.14276	0.13139	0.13138	0.12393	0.12764	0.11652	0.12776	0.12392
Ttruncatulinoides_II_P115_10_FJ643328	0.06177	0.0149	0.02619	0.02619	0.01489	0.0262	0.02991	0.04114	0.03742	0.02249	0.03373		0.01492	0.0261	0.01864	0.0149	0.01861	0.02232	0.00746	0.01115	0.02614	0.01864	0.16619	0.16029	0.11522	0.11641	0.1127	0.10891	0.12009	0.13132	0.13504	0.1312	0.12383	0.13141	0.12004	0.12003	0.11258	0.11629	0.10517	0.11641	0.11257
Ttruncatulinoides_II_P115_06_FJ643327	0.06177	0.0149	0.02619	0.02619	0.01489	0.0262	0.02991	0.04114	0.03742	0.02249	0.03373	0.01492		0.01864	0.01118	0.00744	0.01115	0.01486	0.00746	0.01115	0.02614	0.01864	0.16619	0.16029	0.11522	0.11641	0.1127	0.10891	0.12009	0.13132	0.13504	0.1312	0.12383	0.13141	0.12004	0.12003	0.11258	0.11629	0.10517	0.11641	0.11257
Ttruncatulinoides_II_R030_12_FJ643338	0.07295	0.02608	0.03737	0.03737	0.02607	0.03738	0.04109	0.05232	0.0486	0.03367	0.04491	0.0261	0.01864		0.00746	0.0112	0.01491	0.01862	0.01864	0.02233	0.03732	0.02982	0.17737	0.17147	0.1264	0.12759	0.12388	0.12009	0.13127	0.1425	0.14622	0.14238	0.13501	0.14259	0.13122	0.13121	0.12376	0.12747	0.11635	0.12759	0.12375
Ttruncatulinoides_II_P115_05_FJ643326	0.06549	0.01862	0.02991	0.02991	0.01861	0.02992	0.03363	0.04486	0.04114	0.02621	0.03745	0.01864	0.01118	0.00746		0.00374	0.00745	0.01116	0.01118	0.01487	0.02986	0.02236	0.16991	0.16401	0.11894	0.12013	0.11642	0.11263	0.12381	0.13504	0.13876	0.13492	0.12755	0.13513	0.12376	0.12375	0.1163	0.12001	0.10889	0.12013	0.11629
Ttruncatulinoides_II_P114_06_FJ643323	0.06175	0.01488	0.02617	0.02617	0.01487	0.02618	0.02989	0.04112	0.0374	0.02247	0.03371	0.0149	0.00744	0.0112	0.00374		0.00371	0.00742	0.00744	0.01113	0.02612	0.01862	0.16617	0.16027	0.1152	0.11639	0.11268	0.10889	0.12007	0.1313	0.13502	0.13118	0.12381	0.13139	0.12002	0.12001	0.11256	0.11627	0.10515	0.11639	0.11255
Ttruncatulinoides_II_R063_19_FJ643421	0.06546	0.01859	0.02988	0.02988	0.01858	0.02989	0.0336	0.04483	0.04111	0.02618	0.03742	0.01861	0.01115	0.01491	0.00745	0.00371		0.00371	0.01115	0.01484	0.02983	0.02233	0.16988	0.16398	0.11891	0.1201	0.11639	0.1126	0.12378	0.13501	0.13873	0.13489	0.12752	0.1351	0.12373	0.12372	0.11627	0.11998	0.10886	0.1201	0.11626
Ttruncatulinoides_II_P114_14_FJ643324	0.06917	0.0223	0.03359	0.03359	0.02229	0.0336	0.03731	0.04854	0.04482	0.02989	0.04113	0.02232	0.01486	0.01862	0.01116	0.00742	0.00371		0.01486	0.01855	0.03354	0.02604	0.17359	0.16769	0.12262	0.12381	0.1201	0.11631	0.12749	0.13872	0.14244	0.1386	0.13123	0.13881	0.12744	0.12743	0.11998	0.12369	0.11257	0.12381	0.11997
Ttruncatulinoides_II_R12_27_AY359166	0.05431	0.00744	0.01873	0.01873	0.00743	0.01874	0.02245	0.03368	0.02996	0.01503	0.02627	0.00746	0.00746	0.01864	0.01118	0.00744	0.01115	0.01486		0.00369	0.01868	0.01118	0.15873	0.15283	0.10776	0.10895	0.10524	0.10145	0.11263	0.12386	0.12758	0.12374	0.11637	0.12395	0.11258	0.11257	0.10512	0.10883	0.09771	0.10895	0.10511
Ttruncatulinoides_II_R012_09_FJ643334	0.058	0.01113	0.02242	0.02242	0.01112	0.02243	0.02614	0.03737	0.03365	0.01872	0.02996	0.01115	0.01115	0.02233	0.01487	0.01113	0.01484	0.01855	0.00369		0.01499	0.00749	0.16242	0.15652	0.11145	0.11264	0.10893	0.10514	0.11632	0.12755	0.13127	0.12743	0.12006	0.12764	0.11627	0.11626	0.10881	0.11252	0.1014	0.11264	0.1088
Ttruncatulinoides_II_R066_54_FJ643422	0.07299	0.02612	0.03741	0.03741	0.02611	0.03742	0.04113	0.05236	0.04864	0.03371	0.04495	0.02614	0.02614	0.03732	0.02986	0.02612	0.02983	0.03354	0.01868	0.01499		0.0075	0.17741	0.17151	0.12644	0.12763	0.12392	0.12013	0.13131	0.14254	0.14626	0.14242	0.13505	0.14263	0.13126	0.13125	0.1238	0.12751	0.11639	0.12763	0.12379
Ttruncatulinoides_II_R012_28_FJ643336	0.06549	0.01862	0.02991	0.02991	0.01861	0.02992	0.03363	0.04486	0.04114	0.02621	0.03745	0.01864	0.01864	0.02982	0.02236	0.01862	0.02233	0.02604	0.01118	0.00749	0.0075		0.16991	0.16401	0.11894	0.12013	0.11642	0.11263	0.12381	0.13504	0.13876	0.13492	0.12755	0.13513	0.12376	0.12375	0.1163	0.12001	0.10889	0.12013	0.11629
Ttruncatulinoides_IV_Ag320_3_AJ272476	0.1831	0.15129	0.16258	0.16258	0.1513	0.17001	0.17372	0.18495	0.18123	0.1663	0.17754	0.16619	0.16619	0.17737	0.16991	0.16617	0.16988	0.17359	0.15873	0.16242	0.17741	0.16991		0.03118	0.23655	0.23774	0.23403	0.23024	0.24142	0.25265	0.25637	0.25253	0.24516	0.25274	0.24137	0.24136	0.23391	0.23762	0.2265	0.23774	0.2339
Ttruncatulinoides_IV_A597_4_AJ272477	0.1772	0.14539	0.15668	0.15668	0.1454	0.16411	0.16782	0.17905	0.17533	0.1604	0.17164	0.16029	0.16029	0.17147	0.16401	0.16027	0.16398	0.16769	0.15283	0.15652	0.17151	0.16401	0.03118		0.23065	0.23184	0.22813	0.22434	0.23552	0.24675	0.25047	0.24663	0.23926	0.24684	0.23547	0.23546	0.22801	0.23172	0.2206	0.23184	0.228
Ttruncatulinoides_V_Y1317_12	0.08871	0.10032	0.11161	0.11161	0.10033	0.11904	0.12275	0.13398	0.13026	0.11533	0.12657	0.11522	0.11522	0.1264	0.11894	0.1152	0.11891	0.12262	0.10776	0.11145	0.12644	0.11894	0.23655	0.23065		0.03363	0.02992	0.02613	0.03731	0.04854	0.05226	0.04842	0.04105	0.04863	0.03726	0.03725	0.0298	0.03351	0.02239	0.03363	0.02979
Ttruncatulinoides_V_Y1075_4	0.0899	0.10151	0.1128	0.1128	0.10152	0.12023	0.12394	0.13517	0.13145	0.11652	0.12776	0.11641	0.11641	0.12759	0.12013	0.11639	0.1201	0.12381	0.10895	0.11264	0.12763	0.12013	0.23774	0.23184	0.03363		0.01867	0.01488	0.02606	0.03729	0.04101	0.03717	0.0298	0.03738	0.02601	0.026	0.01855	0.02226	0.01862	0.02986	0.02602
Ttruncatulinoides_V_GUA-2_1_AB263447	0.08619	0.0978	0.10909	0.10909	0.09781	0.11652	0.12023	0.13146	0.12774	0.11281	0.12405	0.1127	0.1127	0.12388	0.11642	0.11268	0.11639	0.1201	0.10524	0.10893	0.12392	0.11642	0.23403	0.22813	0.02992	0.01867		0.01117	0.02235	0.03358	0.0373	0.03346	0.02609	0.03367	0.0223	0.02229	0.01484	0.01855	0.01491	0.02615	0.02231
Ttruncatulinoides_V_Y1086_20	0.0824	0.09401	0.1053	0.1053	0.09402	0.11273	0.11644	0.12767	0.12395	0.10902	0.12026	0.10891	0.10891	0.12009	0.11263	0.10889	0.1126	0.11631	0.10145	0.10514	0.12013	0.11263	0.23024	0.22434	0.02613	0.01488	0.01117		0.01118	0.02241	0.02613	0.02229	0.01492	0.0225	0.01113	0.01112	0.00367	0.00738	0.01112	0.02236	0.01852
Ttruncatulinoides_V_449-1_NA_AY453133	0.09358	0.10519	0.11648	0.11648	0.1052	0.12391	0.12762	0.13885	0.13513	0.1202	0.13144	0.12009	0.12009	0.13127	0.12381	0.12007	0.12378	0.12749	0.11263	0.11632	0.13131	0.12381	0.24142	0.23552	0.03731	0.02606	0.02235	0.01118		0.01867	0.02239	0.01855	0.01118	0.03368	0.02231	0.0223	0.01485	0.01856	0.0223	0.03354	0.0297
Ttruncatulinoides_V_GUA-2_3_AB468855	0.10481	0.11642	0.12771	0.12771	0.11643	0.13514	0.13885	0.15008	0.14636	0.13143	0.14267	0.13132	0.13132	0.1425	0.13504	0.1313	0.13501	0.13872	0.12386	0.12755	0.14254	0.13504	0.25265	0.24675	0.04854	0.03729	0.03358	0.02241	0.01867		0.0266	0.02978	0.02241	0.04491	0.03354	0.03353	0.02608	0.02979	0.03353	0.04477	0.04093
Ttruncatulinoides_V_Y1086_18	0.10853	0.12014	0.13143	0.13143	0.12015	0.13886	0.14257	0.1538	0.15008	0.13515	0.14639	0.13504	0.13504	0.14622	0.13876	0.13502	0.13873	0.14244	0.12758	0.13127	0.14626	0.13876	0.25637	0.25047	0.05226	0.04101	0.0373	0.02613	0.02239	0.0266		0.0335	0.02613	0.04863	0.03726	0.03725	0.0298	0.03351	0.03725	0.04849	0.04465
Ttruncatulinoides_V_Y1317_9	0.10469	0.1163	0.12759	0.12759	0.11631	0.13502	0.13873	0.14996	0.14624	0.13131	0.14255	0.1312	0.1312	0.14238	0.13492	0.13118	0.13489	0.1386	0.12374	0.12743	0.14242	0.13492	0.25253	0.24663	0.04842	0.03717	0.03346	0.02229	0.01855	0.02978	0.0335		0.01479	0.04479	0.03342	0.03341	0.02596	0.02967	0.03341	0.04465	0.04081
Ttruncatulinoides_V_Y1317_10	0.09732	0.10893	0.12022	0.12022	0.10894	0.12765	0.13136	0.14259	0.13887	0.12394	0.13518	0.12383	0.12383	0.13501	0.12755	0.12381	0.12752	0.13123	0.11637	0.12006	0.13505	0.12755	0.24516	0.23926	0.04105	0.0298	0.02609	0.01492	0.01118	0.02241	0.02613	0.01479		0.03742	0.02605	0.02604	0.01859	0.0223	0.02604	0.03728	0.03344
Ttruncatulinoides_V_GUA-2_2_AB468854	0.1049	0.11651	0.1278	0.1278	0.11652	0.13523	0.13894	0.15017	0.14645	0.13152	0.14276	0.13141	0.13141	0.14259	0.13513	0.13139	0.1351	0.13881	0.12395	0.12764	0.14263	0.13513	0.25274	0.24684	0.04863	0.03738	0.03367	0.0225	0.03368	0.04491	0.04863	0.04479	0.03742		0.02629	0.02628	0.01883	0.02254	0.03362	0.04486	0.04102
Ttruncatulinoides_V_Y1086_17	0.09353	0.10514	0.11643	0.11643	0.10515	0.12386	0.12757	0.1388	0.13508	0.12015	0.13139	0.12004	0.12004	0.13122	0.12376	0.12002	0.12373	0.12744	0.11258	0.11627	0.13126	0.12376	0.24137	0.23547	0.03726	0.02601	0.0223	0.01113	0.02231	0.03354	0.03726	0.03342	0.02605	0.02629		0.01491	0.00746	0.01117	0.02225	0.03349	0.02965
Ttruncatulinoides_V_Y1317_11	0.09352	0.10513	0.11642	0.11642	0.10514	0.12385	0.12756	0.13879	0.13507	0.12014	0.13138	0.12003	0.12003	0.13121	0.12375	0.12001	0.12372	0.12743	0.11257	0.11626	0.13125	0.12375	0.24136	0.23546	0.03725	0.026	0.02229	0.01112	0.0223	0.03353	0.03725	0.03341	0.02604	0.02628	0.01491		0.00745	0.01116	0.02224	0.03348	0.02964
Ttruncatulinoides_V_Y1086_19	0.08607	0.09768	0.10897	0.10897	0.09769	0.1164	0.12011	0.13134	0.12762	0.11269	0.12393	0.11258	0.11258	0.12376	0.1163	0.11256	0.11627	0.11998	0.10512	0.10881	0.1238	0.1163	0.23391	0.22801	0.0298	0.01855	0.01484	0.00367	0.01485	0.02608	0.0298	0.02596	0.01859	0.01883	0.00746	0.00745		0.00371	0.01479	0.02603	0.02219
Ttruncatulinoides_V_GUA-1_2_AB468852	0.08978	0.10139	0.11268	0.11268	0.1014	0.12011	0.12382	0.13505	0.13133	0.1164	0.12764	0.11629	0.11629	0.12747	0.12001	0.11627	0.11998	0.12369	0.10883	0.11252	0.12751	0.12001	0.23762	0.23172	0.03351	0.02226	0.01855	0.00738	0.01856	0.02979	0.03351	0.02967	0.0223	0.02254	0.01117	0.01116	0.00371		0.0185	0.02974	0.0259
Ttruncatulinoides_V_GUA-1_3_AB468853	0.07866	0.09027	0.10156	0.10156	0.09028	0.10899	0.1127	0.12393	0.12021	0.10528	0.11652	0.10517	0.10517	0.11635	0.10889	0.10515	0.10886	0.11257	0.09771	0.1014	0.11639	0.10889	0.2265	0.2206	0.02239	0.01862	0.01491	0.01112	0.0223	0.03353	0.03725	0.03341	0.02604	0.03362	0.02225	0.02224	0.01479	0.0185		0.01124	0.0074
Ttruncatulinoides_V_Y1075_3	0.0899	0.10151	0.1128	0.1128	0.10152	0.12023	0.12394	0.13517	0.13145	0.11652	0.12776	0.11641	0.11641	0.12759	0.12013	0.11639	0.1201	0.12381	0.10895	0.11264	0.12763	0.12013	0.23774	0.23184	0.03363	0.02986	0.02615	0.02236	0.03354	0.04477	0.04849	0.04465	0.03728	0.04486	0.03349	0.03348	0.02603	0.02974	0.01124		0.01864
Ttruncatulinoides_V_Y1075_1	0.08606	0.09767	0.10896	0.10896	0.09768	0.11639	0.1201	0.13133	0.12761	0.11268	0.12392	0.11257	0.11257	0.12375	0.11629	0.11255	0.11626	0.11997	0.10511	0.1088	0.12379	0.11629	0.2339	0.228	0.02979	0.02602	0.02231	0.01852	0.0297	0.04093	0.04465	0.04081	0.03344	0.04102	0.02965	0.02964	0.02219	0.0259	0.0074	0.01864
	between species	within species
mediane	0.12383	0.026175
min	0.07866	1e-05
max	0.25637	0.08053
1erquartile	0.115215	0.0185875
3ièmequartile	0.138722	0.03373

## Sheet: GYMC
	Ttruncatulinoides_I_A482_1_AJ272474	Ttruncatulinoides_II_Vf4_2_AJ272475	Ttruncatulinoides_U_R036_06_FJ643341	Ttruncatulinoides_U_P115_13_FJ643329	Ttruncatulinoides_U_R012_27_FJ643335	Ttruncatulinoides_U_B53_1_Z83969	Ttruncatulinoides_U_R031_08_FJ643339	Ttruncatulinoides_U_R036_08_FJ643342	Ttruncatulinoides_U_R036_34_FJ643343	Ttruncatulinoides_U_R005_15_FJ643332	Ttruncatulinoides_U_R5_4_AY359167	Ttruncatulinoides_U_P115_10_FJ643328	Ttruncatulinoides_U_P115_06_FJ643327	Ttruncatulinoides_U_R030_12_FJ643338	Ttruncatulinoides_U_P115_05_FJ643326	Ttruncatulinoides_U_P114_06_FJ643323	Ttruncatulinoides_U_R063_19_FJ643421	Ttruncatulinoides_U_P114_14_FJ643324	Ttruncatulinoides_U_R12_27_AY359166	Ttruncatulinoides_U_R012_09_FJ643334	Ttruncatulinoides_U_R066_54_FJ643422	Ttruncatulinoides_U_R012_28_FJ643336	Ttruncatulinoides_III_Ag320_3_AJ272476	Ttruncatulinoides_IV_A597_4_AJ272477	Ttruncatulinoides_U_Y1317_12	Ttruncatulinoides_U_Y1075_4	Ttruncatulinoides_V_GUA-2_1_AB263447	Ttruncatulinoides_U_Y1086_20	Ttruncatulinoides_U_449-1_NA_AY453133	Ttruncatulinoides_V_GUA-2_3_AB468855	Ttruncatulinoides_U_Y1086_18	Ttruncatulinoides_U_Y1317_9	Ttruncatulinoides_U_Y1317_10	Ttruncatulinoides_V_GUA-2_2_AB468854	Ttruncatulinoides_U_Y1086_17	Ttruncatulinoides_U_Y1317_11	Ttruncatulinoides_U_Y1086_19	Ttruncatulinoides_V_GUA-1_2_AB468852	Ttruncatulinoides_V_GUA-1_3_AB468853	Ttruncatulinoides_U_Y1075_3	Ttruncatulinoides_U_Y1075_1
Ttruncatulinoides_I_A482_1_AJ272474		0.04687	0.05816	0.05816	0.04688	0.06559	0.0693	0.08053	0.07681	0.06188	0.07312	0.06177	0.06177	0.07295	0.06549	0.06175	0.06546	0.06917	0.05431	0.058	0.07299	0.06549	0.1831	0.1772	0.08871	0.0899	0.08619	0.0824	0.09358	0.10481	0.10853	0.10469	0.09732	0.1049	0.09353	0.09352	0.08607	0.08978	0.07866	0.0899	0.08606
Ttruncatulinoides_II_Vf4_2_AJ272475	0.04687		0.01129	0.01129	1e-05	0.01872	0.02243	0.03366	0.02994	0.01501	0.02625	0.0149	0.0149	0.02608	0.01862	0.01488	0.01859	0.0223	0.00744	0.01113	0.02612	0.01862	0.15129	0.14539	0.10032	0.10151	0.0978	0.09401	0.10519	0.11642	0.12014	0.1163	0.10893	0.11651	0.10514	0.10513	0.09768	0.10139	0.09027	0.10151	0.09767
Ttruncatulinoides_II_R036_06_FJ643341	0.05816	0.01129		0.00746	0.0113	0.03001	0.03372	0.04495	0.04123	0.0263	0.03754	0.02619	0.02619	0.03737	0.02991	0.02617	0.02988	0.03359	0.01873	0.02242	0.03741	0.02991	0.16258	0.15668	0.11161	0.1128	0.10909	0.1053	0.11648	0.12771	0.13143	0.12759	0.12022	0.1278	0.11643	0.11642	0.10897	0.11268	0.10156	0.1128	0.10896
Ttruncatulinoides_II_P115_13_FJ643329	0.05816	0.01129	0.00746		0.0113	0.03001	0.03372	0.04495	0.04123	0.0263	0.03754	0.02619	0.02619	0.03737	0.02991	0.02617	0.02988	0.03359	0.01873	0.02242	0.03741	0.02991	0.16258	0.15668	0.11161	0.1128	0.10909	0.1053	0.11648	0.12771	0.13143	0.12759	0.12022	0.1278	0.11643	0.11642	0.10897	0.11268	0.10156	0.1128	0.10896
Ttruncatulinoides_II_R012_27_FJ643335	0.04688	1e-05	0.0113	0.0113		0.01871	0.02242	0.03365	0.02993	0.015	0.02624	0.01489	0.01489	0.02607	0.01861	0.01487	0.01858	0.02229	0.00743	0.01112	0.02611	0.01861	0.1513	0.1454	0.10033	0.10152	0.09781	0.09402	0.1052	0.11643	0.12015	0.11631	0.10894	0.11652	0.10515	0.10514	0.09769	0.1014	0.09028	0.10152	0.09768
Ttruncatulinoides_II_B53_1_Z83969	0.06559	0.01872	0.03001	0.03001	0.01871		0.00371	0.01494	0.01122	0.00371	0.01495	0.0262	0.0262	0.03738	0.02992	0.02618	0.02989	0.0336	0.01874	0.02243	0.03742	0.02992	0.17001	0.16411	0.11904	0.12023	0.11652	0.11273	0.12391	0.13514	0.13886	0.13502	0.12765	0.13523	0.12386	0.12385	0.1164	0.12011	0.10899	0.12023	0.11639
Ttruncatulinoides_II_R031_08_FJ643339	0.0693	0.02243	0.03372	0.03372	0.02242	0.00371		0.01123	0.00751	0.00742	0.01866	0.02991	0.02991	0.04109	0.03363	0.02989	0.0336	0.03731	0.02245	0.02614	0.04113	0.03363	0.17372	0.16782	0.12275	0.12394	0.12023	0.11644	0.12762	0.13885	0.14257	0.13873	0.13136	0.13894	0.12757	0.12756	0.12011	0.12382	0.1127	0.12394	0.1201
Ttruncatulinoides_II_R036_08_FJ643342	0.08053	0.03366	0.04495	0.04495	0.03365	0.01494	0.01123		0.00372	0.01865	0.02989	0.04114	0.04114	0.05232	0.04486	0.04112	0.04483	0.04854	0.03368	0.03737	0.05236	0.04486	0.18495	0.17905	0.13398	0.13517	0.13146	0.12767	0.13885	0.15008	0.1538	0.14996	0.14259	0.15017	0.1388	0.13879	0.13134	0.13505	0.12393	0.13517	0.13133
Ttruncatulinoides_II_R036_34_FJ643343	0.07681	0.02994	0.04123	0.04123	0.02993	0.01122	0.00751	0.00372		0.01493	0.02617	0.03742	0.03742	0.0486	0.04114	0.0374	0.04111	0.04482	0.02996	0.03365	0.04864	0.04114	0.18123	0.17533	0.13026	0.13145	0.12774	0.12395	0.13513	0.14636	0.15008	0.14624	0.13887	0.14645	0.13508	0.13507	0.12762	0.13133	0.12021	0.13145	0.12761
Ttruncatulinoides_II_R005_15_FJ643332	0.06188	0.01501	0.0263	0.0263	0.015	0.00371	0.00742	0.01865	0.01493		0.01124	0.02249	0.02249	0.03367	0.02621	0.02247	0.02618	0.02989	0.01503	0.01872	0.03371	0.02621	0.1663	0.1604	0.11533	0.11652	0.11281	0.10902	0.1202	0.13143	0.13515	0.13131	0.12394	0.13152	0.12015	0.12014	0.11269	0.1164	0.10528	0.11652	0.11268
Ttruncatulinoides_II_R5_4_AY359167	0.07312	0.02625	0.03754	0.03754	0.02624	0.01495	0.01866	0.02989	0.02617	0.01124		0.03373	0.03373	0.04491	0.03745	0.03371	0.03742	0.04113	0.02627	0.02996	0.04495	0.03745	0.17754	0.17164	0.12657	0.12776	0.12405	0.12026	0.13144	0.14267	0.14639	0.14255	0.13518	0.14276	0.13139	0.13138	0.12393	0.12764	0.11652	0.12776	0.12392
Ttruncatulinoides_II_P115_10_FJ643328	0.06177	0.0149	0.02619	0.02619	0.01489	0.0262	0.02991	0.04114	0.03742	0.02249	0.03373		0.01492	0.0261	0.01864	0.0149	0.01861	0.02232	0.00746	0.01115	0.02614	0.01864	0.16619	0.16029	0.11522	0.11641	0.1127	0.10891	0.12009	0.13132	0.13504	0.1312	0.12383	0.13141	0.12004	0.12003	0.11258	0.11629	0.10517	0.11641	0.11257
Ttruncatulinoides_II_P115_06_FJ643327	0.06177	0.0149	0.02619	0.02619	0.01489	0.0262	0.02991	0.04114	0.03742	0.02249	0.03373	0.01492		0.01864	0.01118	0.00744	0.01115	0.01486	0.00746	0.01115	0.02614	0.01864	0.16619	0.16029	0.11522	0.11641	0.1127	0.10891	0.12009	0.13132	0.13504	0.1312	0.12383	0.13141	0.12004	0.12003	0.11258	0.11629	0.10517	0.11641	0.11257
Ttruncatulinoides_II_R030_12_FJ643338	0.07295	0.02608	0.03737	0.03737	0.02607	0.03738	0.04109	0.05232	0.0486	0.03367	0.04491	0.0261	0.01864		0.00746	0.0112	0.01491	0.01862	0.01864	0.02233	0.03732	0.02982	0.17737	0.17147	0.1264	0.12759	0.12388	0.12009	0.13127	0.1425	0.14622	0.14238	0.13501	0.14259	0.13122	0.13121	0.12376	0.12747	0.11635	0.12759	0.12375
Ttruncatulinoides_II_P115_05_FJ643326	0.06549	0.01862	0.02991	0.02991	0.01861	0.02992	0.03363	0.04486	0.04114	0.02621	0.03745	0.01864	0.01118	0.00746		0.00374	0.00745	0.01116	0.01118	0.01487	0.02986	0.02236	0.16991	0.16401	0.11894	0.12013	0.11642	0.11263	0.12381	0.13504	0.13876	0.13492	0.12755	0.13513	0.12376	0.12375	0.1163	0.12001	0.10889	0.12013	0.11629
Ttruncatulinoides_II_P114_06_FJ643323	0.06175	0.01488	0.02617	0.02617	0.01487	0.02618	0.02989	0.04112	0.0374	0.02247	0.03371	0.0149	0.00744	0.0112	0.00374		0.00371	0.00742	0.00744	0.01113	0.02612	0.01862	0.16617	0.16027	0.1152	0.11639	0.11268	0.10889	0.12007	0.1313	0.13502	0.13118	0.12381	0.13139	0.12002	0.12001	0.11256	0.11627	0.10515	0.11639	0.11255
Ttruncatulinoides_II_R063_19_FJ643421	0.06546	0.01859	0.02988	0.02988	0.01858	0.02989	0.0336	0.04483	0.04111	0.02618	0.03742	0.01861	0.01115	0.01491	0.00745	0.00371		0.00371	0.01115	0.01484	0.02983	0.02233	0.16988	0.16398	0.11891	0.1201	0.11639	0.1126	0.12378	0.13501	0.13873	0.13489	0.12752	0.1351	0.12373	0.12372	0.11627	0.11998	0.10886	0.1201	0.11626
Ttruncatulinoides_II_P114_14_FJ643324	0.06917	0.0223	0.03359	0.03359	0.02229	0.0336	0.03731	0.04854	0.04482	0.02989	0.04113	0.02232	0.01486	0.01862	0.01116	0.00742	0.00371		0.01486	0.01855	0.03354	0.02604	0.17359	0.16769	0.12262	0.12381	0.1201	0.11631	0.12749	0.13872	0.14244	0.1386	0.13123	0.13881	0.12744	0.12743	0.11998	0.12369	0.11257	0.12381	0.11997
Ttruncatulinoides_II_R12_27_AY359166	0.05431	0.00744	0.01873	0.01873	0.00743	0.01874	0.02245	0.03368	0.02996	0.01503	0.02627	0.00746	0.00746	0.01864	0.01118	0.00744	0.01115	0.01486		0.00369	0.01868	0.01118	0.15873	0.15283	0.10776	0.10895	0.10524	0.10145	0.11263	0.12386	0.12758	0.12374	0.11637	0.12395	0.11258	0.11257	0.10512	0.10883	0.09771	0.10895	0.10511
Ttruncatulinoides_II_R012_09_FJ643334	0.058	0.01113	0.02242	0.02242	0.01112	0.02243	0.02614	0.03737	0.03365	0.01872	0.02996	0.01115	0.01115	0.02233	0.01487	0.01113	0.01484	0.01855	0.00369		0.01499	0.00749	0.16242	0.15652	0.11145	0.11264	0.10893	0.10514	0.11632	0.12755	0.13127	0.12743	0.12006	0.12764	0.11627	0.11626	0.10881	0.11252	0.1014	0.11264	0.1088
Ttruncatulinoides_II_R066_54_FJ643422	0.07299	0.02612	0.03741	0.03741	0.02611	0.03742	0.04113	0.05236	0.04864	0.03371	0.04495	0.02614	0.02614	0.03732	0.02986	0.02612	0.02983	0.03354	0.01868	0.01499		0.0075	0.17741	0.17151	0.12644	0.12763	0.12392	0.12013	0.13131	0.14254	0.14626	0.14242	0.13505	0.14263	0.13126	0.13125	0.1238	0.12751	0.11639	0.12763	0.12379
Ttruncatulinoides_II_R012_28_FJ643336	0.06549	0.01862	0.02991	0.02991	0.01861	0.02992	0.03363	0.04486	0.04114	0.02621	0.03745	0.01864	0.01864	0.02982	0.02236	0.01862	0.02233	0.02604	0.01118	0.00749	0.0075		0.16991	0.16401	0.11894	0.12013	0.11642	0.11263	0.12381	0.13504	0.13876	0.13492	0.12755	0.13513	0.12376	0.12375	0.1163	0.12001	0.10889	0.12013	0.11629
Ttruncatulinoides_IV_Ag320_3_AJ272476	0.1831	0.15129	0.16258	0.16258	0.1513	0.17001	0.17372	0.18495	0.18123	0.1663	0.17754	0.16619	0.16619	0.17737	0.16991	0.16617	0.16988	0.17359	0.15873	0.16242	0.17741	0.16991		0.03118	0.23655	0.23774	0.23403	0.23024	0.24142	0.25265	0.25637	0.25253	0.24516	0.25274	0.24137	0.24136	0.23391	0.23762	0.2265	0.23774	0.2339
Ttruncatulinoides_IV_A597_4_AJ272477	0.1772	0.14539	0.15668	0.15668	0.1454	0.16411	0.16782	0.17905	0.17533	0.1604	0.17164	0.16029	0.16029	0.17147	0.16401	0.16027	0.16398	0.16769	0.15283	0.15652	0.17151	0.16401	0.03118		0.23065	0.23184	0.22813	0.22434	0.23552	0.24675	0.25047	0.24663	0.23926	0.24684	0.23547	0.23546	0.22801	0.23172	0.2206	0.23184	0.228
Ttruncatulinoides_V_Y1317_12	0.08871	0.10032	0.11161	0.11161	0.10033	0.11904	0.12275	0.13398	0.13026	0.11533	0.12657	0.11522	0.11522	0.1264	0.11894	0.1152	0.11891	0.12262	0.10776	0.11145	0.12644	0.11894	0.23655	0.23065		0.03363	0.02992	0.02613	0.03731	0.04854	0.05226	0.04842	0.04105	0.04863	0.03726	0.03725	0.0298	0.03351	0.02239	0.03363	0.02979
Ttruncatulinoides_V_Y1075_4	0.0899	0.10151	0.1128	0.1128	0.10152	0.12023	0.12394	0.13517	0.13145	0.11652	0.12776	0.11641	0.11641	0.12759	0.12013	0.11639	0.1201	0.12381	0.10895	0.11264	0.12763	0.12013	0.23774	0.23184	0.03363		0.01867	0.01488	0.02606	0.03729	0.04101	0.03717	0.0298	0.03738	0.02601	0.026	0.01855	0.02226	0.01862	0.02986	0.02602
Ttruncatulinoides_V_GUA-2_1_AB263447	0.08619	0.0978	0.10909	0.10909	0.09781	0.11652	0.12023	0.13146	0.12774	0.11281	0.12405	0.1127	0.1127	0.12388	0.11642	0.11268	0.11639	0.1201	0.10524	0.10893	0.12392	0.11642	0.23403	0.22813	0.02992	0.01867		0.01117	0.02235	0.03358	0.0373	0.03346	0.02609	0.03367	0.0223	0.02229	0.01484	0.01855	0.01491	0.02615	0.02231
Ttruncatulinoides_V_Y1086_20	0.0824	0.09401	0.1053	0.1053	0.09402	0.11273	0.11644	0.12767	0.12395	0.10902	0.12026	0.10891	0.10891	0.12009	0.11263	0.10889	0.1126	0.11631	0.10145	0.10514	0.12013	0.11263	0.23024	0.22434	0.02613	0.01488	0.01117		0.01118	0.02241	0.02613	0.02229	0.01492	0.0225	0.01113	0.01112	0.00367	0.00738	0.01112	0.02236	0.01852
Ttruncatulinoides_V_449-1_NA_AY453133	0.09358	0.10519	0.11648	0.11648	0.1052	0.12391	0.12762	0.13885	0.13513	0.1202	0.13144	0.12009	0.12009	0.13127	0.12381	0.12007	0.12378	0.12749	0.11263	0.11632	0.13131	0.12381	0.24142	0.23552	0.03731	0.02606	0.02235	0.01118		0.01867	0.02239	0.01855	0.01118	0.03368	0.02231	0.0223	0.01485	0.01856	0.0223	0.03354	0.0297
Ttruncatulinoides_V_GUA-2_3_AB468855	0.10481	0.11642	0.12771	0.12771	0.11643	0.13514	0.13885	0.15008	0.14636	0.13143	0.14267	0.13132	0.13132	0.1425	0.13504	0.1313	0.13501	0.13872	0.12386	0.12755	0.14254	0.13504	0.25265	0.24675	0.04854	0.03729	0.03358	0.02241	0.01867		0.0266	0.02978	0.02241	0.04491	0.03354	0.03353	0.02608	0.02979	0.03353	0.04477	0.04093
Ttruncatulinoides_V_Y1086_18	0.10853	0.12014	0.13143	0.13143	0.12015	0.13886	0.14257	0.1538	0.15008	0.13515	0.14639	0.13504	0.13504	0.14622	0.13876	0.13502	0.13873	0.14244	0.12758	0.13127	0.14626	0.13876	0.25637	0.25047	0.05226	0.04101	0.0373	0.02613	0.02239	0.0266		0.0335	0.02613	0.04863	0.03726	0.03725	0.0298	0.03351	0.03725	0.04849	0.04465
Ttruncatulinoides_V_Y1317_9	0.10469	0.1163	0.12759	0.12759	0.11631	0.13502	0.13873	0.14996	0.14624	0.13131	0.14255	0.1312	0.1312	0.14238	0.13492	0.13118	0.13489	0.1386	0.12374	0.12743	0.14242	0.13492	0.25253	0.24663	0.04842	0.03717	0.03346	0.02229	0.01855	0.02978	0.0335		0.01479	0.04479	0.03342	0.03341	0.02596	0.02967	0.03341	0.04465	0.04081
Ttruncatulinoides_V_Y1317_10	0.09732	0.10893	0.12022	0.12022	0.10894	0.12765	0.13136	0.14259	0.13887	0.12394	0.13518	0.12383	0.12383	0.13501	0.12755	0.12381	0.12752	0.13123	0.11637	0.12006	0.13505	0.12755	0.24516	0.23926	0.04105	0.0298	0.02609	0.01492	0.01118	0.02241	0.02613	0.01479		0.03742	0.02605	0.02604	0.01859	0.0223	0.02604	0.03728	0.03344
Ttruncatulinoides_V_GUA-2_2_AB468854	0.1049	0.11651	0.1278	0.1278	0.11652	0.13523	0.13894	0.15017	0.14645	0.13152	0.14276	0.13141	0.13141	0.14259	0.13513	0.13139	0.1351	0.13881	0.12395	0.12764	0.14263	0.13513	0.25274	0.24684	0.04863	0.03738	0.03367	0.0225	0.03368	0.04491	0.04863	0.04479	0.03742		0.02629	0.02628	0.01883	0.02254	0.03362	0.04486	0.04102
Ttruncatulinoides_V_Y1086_17	0.09353	0.10514	0.11643	0.11643	0.10515	0.12386	0.12757	0.1388	0.13508	0.12015	0.13139	0.12004	0.12004	0.13122	0.12376	0.12002	0.12373	0.12744	0.11258	0.11627	0.13126	0.12376	0.24137	0.23547	0.03726	0.02601	0.0223	0.01113	0.02231	0.03354	0.03726	0.03342	0.02605	0.02629		0.01491	0.00746	0.01117	0.02225	0.03349	0.02965
Ttruncatulinoides_V_Y1317_11	0.09352	0.10513	0.11642	0.11642	0.10514	0.12385	0.12756	0.13879	0.13507	0.12014	0.13138	0.12003	0.12003	0.13121	0.12375	0.12001	0.12372	0.12743	0.11257	0.11626	0.13125	0.12375	0.24136	0.23546	0.03725	0.026	0.02229	0.01112	0.0223	0.03353	0.03725	0.03341	0.02604	0.02628	0.01491		0.00745	0.01116	0.02224	0.03348	0.02964
Ttruncatulinoides_V_Y1086_19	0.08607	0.09768	0.10897	0.10897	0.09769	0.1164	0.12011	0.13134	0.12762	0.11269	0.12393	0.11258	0.11258	0.12376	0.1163	0.11256	0.11627	0.11998	0.10512	0.10881	0.1238	0.1163	0.23391	0.22801	0.0298	0.01855	0.01484	0.00367	0.01485	0.02608	0.0298	0.02596	0.01859	0.01883	0.00746	0.00745		0.00371	0.01479	0.02603	0.02219
Ttruncatulinoides_V_GUA-1_2_AB468852	0.08978	0.10139	0.11268	0.11268	0.1014	0.12011	0.12382	0.13505	0.13133	0.1164	0.12764	0.11629	0.11629	0.12747	0.12001	0.11627	0.11998	0.12369	0.10883	0.11252	0.12751	0.12001	0.23762	0.23172	0.03351	0.02226	0.01855	0.00738	0.01856	0.02979	0.03351	0.02967	0.0223	0.02254	0.01117	0.01116	0.00371		0.0185	0.02974	0.0259
Ttruncatulinoides_V_GUA-1_3_AB468853	0.07866	0.09027	0.10156	0.10156	0.09028	0.10899	0.1127	0.12393	0.12021	0.10528	0.11652	0.10517	0.10517	0.11635	0.10889	0.10515	0.10886	0.11257	0.09771	0.1014	0.11639	0.10889	0.2265	0.2206	0.02239	0.01862	0.01491	0.01112	0.0223	0.03353	0.03725	0.03341	0.02604	0.03362	0.02225	0.02224	0.01479	0.0185		0.01124	0.0074
Ttruncatulinoides_V_Y1075_3	0.0899	0.10151	0.1128	0.1128	0.10152	0.12023	0.12394	0.13517	0.13145	0.11652	0.12776	0.11641	0.11641	0.12759	0.12013	0.11639	0.1201	0.12381	0.10895	0.11264	0.12763	0.12013	0.23774	0.23184	0.03363	0.02986	0.02615	0.02236	0.03354	0.04477	0.04849	0.04465	0.03728	0.04486	0.03349	0.03348	0.02603	0.02974	0.01124		0.01864
Ttruncatulinoides_V_Y1075_1	0.08606	0.09767	0.10896	0.10896	0.09768	0.11639	0.1201	0.13133	0.12761	0.11268	0.12392	0.11257	0.11257	0.12375	0.11629	0.11255	0.11626	0.11997	0.10511	0.1088	0.12379	0.11629	0.2339	0.228	0.02979	0.02602	0.02231	0.01852	0.0297	0.04093	0.04465	0.04081	0.03344	0.04102	0.02965	0.02964	0.02219	0.0259	0.0074	0.01864
	between species	within species
mediane	0.12376	0.02612
min	0.04687	1e-05
max	0.25637	0.05236
1erquartile	0.11264	0.01855
3ièmequartile	0.13517	0.0336275
