# Supplementary material for: SSU rDNA Divergence in Planktonic Foraminifera: Molecular Taxonomy and Biogeographic Implications
Source: PLoS One. 2014 Aug 13;9(8):e104641. doi: 10.1371/journal.pone.0104641 (PMC4131912; doi:10.1371/journal.pone.0104641)
Supplement: File S1 — Sequence alignments, PhyML trees used for patristic distance calculation, BEAST ultrametric trees and patristic distance matrices. (ZIP) [file pone.0104641.s004.zip › File S2/trees/GMYC/macro_A.dendro]

#DENDROSCOPE
{TREE 'TREE1'
((((((Gtumida_U_GB1028_1:0.0010689925,Gtumida_U_GB1028_3:0.0010689925):0.013836287,((((Gtumida_U_Z564_20:0.0052521317,((Gtumida_U_Z388_10:0.002987627,Gtumida_U_Z564_19:0.002987627):0.0015104632,Gtumida_U_Z388_9:0.00449809):7.540418E-4):0.004716534,(Gtumida_U_Z388_11:0.007849088,Gtumida_U_Z563_19:0.007849088):0.0021195787):0.003793557,((Gtumida_U_Z388_13:0.00653737,Gtumida_U_Z389_10:0.00653737):0.0050506936,Gtumida_U_Z388_12:0.011588063):0.0021741597):7.875753E-4,((Gtumida_U_Z563_17:0.007032797,Gtumida_U_Z389_11:0.007032797):0.001518594,Gtumida_U_Z389_9:0.008551392):0.005998407):3.5548132E-4):0.00687796,(((Gungulata_U_GA2215_37:0.00232609,Gungulata_U_GA2215_38:0.00232609):0.0011260266,(Gungulata_U_GA2215_40:0.0019822312,Gungulata_U_GA2215_39:0.0019822312):0.0014698853):0.014686368,(((((Gungulata_U_GA1881_13:0.003480675,(Gungulata_U_GA2284_47:0.0029246244,Gungulata_U_GA1881_16:0.0029246244):5.560505E-4):0.006259874,Gungulata_U_GA2286_64:0.009740549):0.0011372492,((Gungulata_U_GA2285_49:0.0010828282,Gungulata_U_GA1881_15:0.0010828282):0.009103019,((Gungulata_U_GA2286_61:0.002938734,(Gungulata_U_GA1951_21:0.0018236518,Gungulata_U_GA1951_22:0.0018236518):0.0011150821):5.475518E-4,(Gungulata_U_GA1875_8:0.0029237524,Gungulata_U_GA2214_32:0.0029237524):5.625331E-4):0.006699561):6.9195114E-4):0.0021677553,(((Gungulata_U_GA2284_46:2.5122496E-4,Gungulata_U_GA2287_72:2.5122496E-4):0.010687193,(Gungulata_U_GA1875_7:0.008935522,Gungulata_U_GA1881_14:0.008935522):0.0020028956):4.317933E-4,((((Gungulata_U_GA2285_50:5.8105506E-4,Gungulata_U_GA2287_70:5.8105506E-4):0.0055561042,Gungulata_U_GA2287_71:0.006137159):0.0031157308,(Gungulata_U_GA1951_23:0.0040286994,Gungulata_U_GA2214_31:0.0040286994):0.0052241907):2.7709943E-4,(((Gungulata_U_GA2284_45:0.00500539,(Gungulata_U_GA2286_62:0.00426181,Gungulata_U_GA2284_48:0.00426181):7.4358034E-4):0.0012679463,(Gungulata_U_GA2285_55:0.0033971488,Gungulata_U_GA2287_69:0.0033971488):0.0028761877):0.0032517498,Gungulata_U_GA1951_24_:0.009525087):4.90333E-6):0.0018402215):0.001675342):0.0027465133,Gungulata_U_Gung-AS224_NA_JQ799897:0.015792066):0.002346418):0.003644755):0.009488768,((((Gmenardii_U_Y1097_18:0.0051576993,(Gmenardii_U_Gmen-AS131_NA_JQ799896:0.004935036,Gmenardii_U_Y1097_19:0.004935036):2.226638E-4):0.0014597487,Gmenardii_U_Y1097_20:0.0066174483):4.2473906E-4,((Gmenardii_U_OKI-1_NA_AB263445:8.0498395E-4,Gmenardii_U_OKI-1_2_AB468850:8.0498395E-4):0.0055835554,Gmenardii_U_OKI-1_3_AB468851:0.006388539):6.5364817E-4):5.906695E-4,((Gmenardii_U_NA_NA_U80794:0.0017728765,Gmenardii_U_PR3_5_Z83970:0.0017728765):0.005053412,((Gmenardii_U_Y1106_5:0.0012171034,Gmenardii_U_Y1106_4:0.0012171034):0.005209945,(Gmenardii_U_Y1106_1:0.005892753,(Gmenardii_U_Y1106_3:0.005128316,Gmenardii_U_Y1106_2:0.005128316):7.6443685E-4):5.342954E-4):3.9924006E-4):8.0656825E-4):0.023639152):0.047883887,((((poss-Gconglomerata_U_Me868_13:0.008625156,((poss-Gconglomerata_U_Me868_16:0.0066043176,poss-Gconglomerata_U_Me869_22:0.0066043176):1.3489355E-4,poss-Gconglomerata_U_Me869_21:0.0067392113):0.0018859451):0.005078149,poss-Gconglomerata_U_Me869_24:0.013703305):0.0034822405,poss-Gconglomerata_U_Me868_15:0.017185546):0.019180754,(((Ghirsuta_U_GUA-1_1_AB263443:0.002526174,Ghirsuta_U_GUA-1_3_AB468847:0.002526174):0.005045653,((Ghirsuta_U_P027_02_FJ643303:0.0044125593,(Ghirsuta_U_P029_09_FJ643306:5.8838085E-4,Ghirsuta_U_P027_06_FJ643304:5.8838085E-4):0.0038241784):0.0022443025,((Ghirsuta_U_B8_2_EU199448:6.4204226E-4,Ghirsuta_U_B8_7a_Z83973:6.4204226E-4):0.002266136,((Ghirsuta_U_R002_11_FJ643313:0.0010651405,Ghirsuta_U_P069_71_FJ643310:0.0010651405):0.0013993398,Ghirsuta_U_P066_13_FJ643308:0.0024644802):4.43698E-4):0.0037486835):9.14965E-4):0.0019933456,(Ghirsuta_U_GUA-2_3_AB468849:0.0016895357,Ghirsuta_U_GUA-2_1_AB263444:0.0016895357):0.007875637):0.026801128):0.042789597):0.007033962,(((Ttruncatulinoides_U_Y1317_12:0.023497788,(Ttruncatulinoides_U_Y1075_4:0.022953626,((Ttruncatulinoides_V_GUA-1_3_AB468853:0.003660991,Ttruncatulinoides_U_Y1075_3:0.003660991):0.009154919,(((((Ttruncatulinoides_U_Y1317_9:0.0021213726,Ttruncatulinoides_U_449-1_NA_AY453133:0.0021213726):0.0045984085,(((Ttruncatulinoides_U_Y1075_2:0.001574161,Ttruncatulinoides_U_Y1075_1:0.001574161):0.0028985962,((Ttruncatulinoides_U_Y1317_10:0.0015326763,Ttruncatulinoides_U_Y1086_18:0.0015326763):0.002297927,((Ttruncatulinoides_U_Y1086_17:0.0011582924,Ttruncatulinoides_U_Y1086_19:0.0011582924):0.0018476815,Ttruncatulinoides_U_Y1086_20:0.003005974):8.2462933E-4):6.42154E-4):0.0018152588,(Ttruncatulinoides_V_GUA-1_2_AB468852:4.7592536E-4,Ttruncatulinoides_V_GUA-1_1_AB263446:4.7592536E-4):0.005812091):4.3176534E-4):0.0010043657,Ttruncatulinoides_U_Y1317_11:0.007724147):0.0030773703,(Ttruncatulinoides_V_GUA-2_3_AB468855:0.003190072,Ttruncatulinoides_V_GUA-2_2_AB468854:0.003190072):0.007611445):0.0011084444,Ttruncatulinoides_V_GUA-2_1_AB263447:0.011909962):9.059483E-4):0.010137715):5.441627E-4):0.008695378,Ttruncatulinoides_I_A482_1_AJ272474:0.032193165):0.005956679,((((Ttruncatulinoides_U_V81_22_Z83968:0.015483676,((Ttruncatulinoides_U_R031_08_FJ643339:0.008949341,(Ttruncatulinoides_U_R036_34_FJ643343:0.0056823688,Ttruncatulinoides_U_R005_19_FJ643333:0.0056823688):0.0032669725):0.002227861,(((Ttruncatulinoides_U_R005_15_FJ643332:0.0069936784,(Ttruncatulinoides_U_R5_4_AY359167:0.0011432823,Ttruncatulinoides_U_R005_10_FJ643331:0.0011432823):0.005850396):0.0024091078,Ttruncatulinoides_U_B53_1_Z83969:0.009402786):5.5849145E-4,Ttruncatulinoides_U_R036_08_FJ643342:0.009961277):0.0012159246):0.0043064742):0.0022463957,((Ttruncatulinoides_U_P115_05_FJ643326:0.010513547,((Ttruncatulinoides_U_P115_10_FJ643328:0.004603515,Ttruncatulinoides_U_R036_04_FJ643340:0.004603515):0.0039220676,(Ttruncatulinoides_U_P114_06_FJ643323:0.0070288284,(Ttruncatulinoides_U_R063_19_FJ643421:3.315159E-4,Ttruncatulinoides_U_P114_14_FJ643324:3.315159E-4):0.0066973125):0.0014967545):0.0019879637):0.0067972383,((Ttruncatulinoides_U_R12_27_AY359166:0.0088535445,(Ttruncatulinoides_U_R012_31_FJ643337:0.0046126996,(Ttruncatulinoides_U_R030_12_FJ643338:8.8422815E-4,Ttruncatulinoides_U_P115_06_FJ643327:8.8422815E-4):0.0037284712):0.0042408453):0.0019138468,((Ttruncatulinoides_U_R012_28_FJ643336:0.0021391583,Ttruncatulinoides_U_R066_54_FJ643422:0.0021391583):0.0032379052,Ttruncatulinoides_U_R012_09_FJ643334:0.0053770635):0.005390328):0.0065433932):4.1928733E-4):0.0043476424,(Ttruncatulinoides_U_R036_06_FJ643341:0.0014073281,Ttruncatulinoides_U_P115_13_FJ643329:0.0014073281):0.020670386):0.009650671,(Ttruncatulinoides_IV_A597_4_AJ272477:0.0044587897,Ttruncatulinoides_III_Ag320_3_AJ272476:0.0044587897):0.027269596):0.00642146):0.048040014);
}
