# Supplementary material for: SSU rDNA Divergence in Planktonic Foraminifera: Molecular Taxonomy and Biogeographic Implications
Source: PLoS One. 2014 Aug 13;9(8):e104641. doi: 10.1371/journal.pone.0104641 (PMC4131912; doi:10.1371/journal.pone.0104641)
Supplement: File S1 — Sequence alignments, PhyML trees used for patristic distance calculation, BEAST ultrametric trees and patristic distance matrices. (ZIP) [file pone.0104641.s004.zip › File S2/trees/GMYC/macro_A1.dendro]

#DENDROSCOPE
{TREE 'TREE1'
((poss-Gconglomerata_U_Me868_16:0.004152147,((poss-Gconglomerata_U_Me869_24:0.001606411,poss-Gconglomerata_U_Me868_15:0.001606411):0.0011309081,((poss-Gconglomerata_U_Me869_22:0.0012321734,poss-Gconglomerata_U_Me868_13:0.0012321734):1.2574143E-4,poss-Gconglomerata_U_Me869_21:0.0013579148):0.0013794042):0.0014148281):0.05759829,((Ttruncatulinoides_I_A482_1_AJ272474:0.03247921,((((Ttruncatulinoides_U_449-1_NA_AY453133:0.00953606,(Ttruncatulinoides_V_GUA-2_3_AB468855:0.009152881,((Ttruncatulinoides_U_Y1317_10:0.005434193,Ttruncatulinoides_U_Y1086_18:0.005434193):0.0023585546,Ttruncatulinoides_U_Y1317_9:0.0077927476):0.0013601328):3.8317876E-4):9.5994485E-4,((Ttruncatulinoides_U_Y1317_11:0.008817309,(Ttruncatulinoides_V_GUA-1_2_AB468852:0.0039922856,Ttruncatulinoides_V_GUA-1_1_AB263446:0.0039922856):0.0048250235):0.0014078597,(((Ttruncatulinoides_U_Y1075_3:0.005478932,(Ttruncatulinoides_U_Y1317_12:0.0032271256,Ttruncatulinoides_V_GUA-1_3_AB468853:0.0032271256):0.0022518062):0.0016987979,(Ttruncatulinoides_U_Y1075_4:0.00441702,Ttruncatulinoides_V_GUA-2_1_AB263447:0.00441702):0.0027607097):4.270908E-4,Ttruncatulinoides_V_GUA-2_2_AB468854:0.0076048207):0.002620348):2.7083533E-4):0.0064237295,(Ttruncatulinoides_U_Y1086_19:0.010389074,(Ttruncatulinoides_U_Y1086_20:0.0044521205,Ttruncatulinoides_U_Y1086_17:0.0044521205):0.0059369532):0.0065306593):0.0044927886,(Ttruncatulinoides_U_Y1075_1:3.7062657E-4,Ttruncatulinoides_U_Y1075_2:3.7062657E-4):0.021041896):0.011066689):0.006462666,(((((Ttruncatulinoides_U_R036_08_FJ643342:0.009403045,(((Ttruncatulinoides_U_R005_10_FJ643331:0.0019097672,Ttruncatulinoides_U_R5_4_AY359167:0.0019097672):8.4635516E-4,Ttruncatulinoides_U_R005_15_FJ643332:0.0027561223):0.0027584322,Ttruncatulinoides_U_B53_1_Z83969:0.0055145547):0.0038884906):1.6586039E-4,((Ttruncatulinoides_U_R036_34_FJ643343:0.004381095,Ttruncatulinoides_U_R005_19_FJ643333:0.004381095):0.0032452657,Ttruncatulinoides_U_R031_08_FJ643339:0.0076263607):0.0019425447):0.0064273793,((Ttruncatulinoides_U_R066_54_FJ643422:0.0057221325,Ttruncatulinoides_U_P115_13_FJ643329:0.0057221325):0.009464434,(((Ttruncatulinoides_U_P114_06_FJ643323:0.0038935295,(Ttruncatulinoides_U_R063_19_FJ643421:0.0012175735,Ttruncatulinoides_U_P114_14_FJ643324:0.0012175735):0.002675956):0.0012028768,(Ttruncatulinoides_U_P115_05_FJ643326:0.004932907,(Ttruncatulinoides_U_R036_04_FJ643340:0.0010364457,Ttruncatulinoides_U_P115_10_FJ643328:0.0010364457):0.0038964613):1.6349932E-4):0.0052519483,(Ttruncatulinoides_U_P115_06_FJ643327:0.006320422,((((Ttruncatulinoides_U_R012_09_FJ643334:0.0013899383,Ttruncatulinoides_U_R12_27_AY359166:0.0013899383):7.033356E-4,Ttruncatulinoides_U_R012_28_FJ643336:0.002093274):0.0011915349,Ttruncatulinoides_U_R012_31_FJ643337:0.003284809):0.0011008744,(Ttruncatulinoides_U_R030_12_FJ643338:0.0029040559,Ttruncatulinoides_U_R036_06_FJ643341:0.0029040559):0.0014816273):0.001934739):0.0040279324):0.0048382124):8.097175E-4):4.2616378E-4,Ttruncatulinoides_U_V81_22_Z83968:0.016422449):0.009583072,(Ttruncatulinoides_IV_A597_4_AJ272477:0.0020912117,Ttruncatulinoides_III_Ag320_3_AJ272476:0.0020912117):0.02391431):0.012936357):0.02280856);
}
