# Supplementary material for: SSU rDNA Divergence in Planktonic Foraminifera: Molecular Taxonomy and Biogeographic Implications
Source: PLoS One. 2014 Aug 13;9(8):e104641. doi: 10.1371/journal.pone.0104641 (PMC4131912; doi:10.1371/journal.pone.0104641)
Supplement: File S1 — Sequence alignments, PhyML trees used for patristic distance calculation, BEAST ultrametric trees and patristic distance matrices. (ZIP) [file pone.0104641.s004.zip › File S2/trees/GMYC/macro_A2.dendro]

#DENDROSCOPE
{TREE 'TREE1'
(((Ttruncatulinoides_I_A482_1_AJ272474:0.045234144,((Ttruncatulinoides_U_Y1075_1:0.001924711,Ttruncatulinoides_U_Y1075_2:0.001924711):0.023006396,((Ttruncatulinoides_U_Y1317_10:0.011522421,(Ttruncatulinoides_U_Y1317_9:0.005397353,Ttruncatulinoides_U_Y1086_18:0.005397353):0.0061250683):0.008819539,(((Ttruncatulinoides_U_Y1317_11:0.012972311,(Ttruncatulinoides_V_GUA-1_1_AB263446:0.0020942502,Ttruncatulinoides_V_GUA-1_2_AB468852:0.0020942502):0.010878061):0.004703613,(Ttruncatulinoides_V_GUA-2_2_AB468854:0.00814713,(((Ttruncatulinoides_V_GUA-2_1_AB263447:0.0027308986,Ttruncatulinoides_U_Y1075_4:0.0027308986):0.0030887146,((Ttruncatulinoides_V_GUA-1_3_AB468853:0.0016523099,Ttruncatulinoides_U_Y1317_12:0.0016523099):0.002088404,Ttruncatulinoides_U_Y1075_3:0.0037407142):0.002078899):0.0010267495,Ttruncatulinoides_V_GUA-2_3_AB468855:0.0068463627):0.0013007675):0.009528794):0.0025630114,((Ttruncatulinoides_U_Y1086_17:0.013987563,Ttruncatulinoides_U_Y1086_19:0.013987563):5.0359828E-5,Ttruncatulinoides_U_Y1086_20:0.014037922):0.006201014):1.0302474E-4):0.0045891474):0.020303037):0.014633004,((Ttruncatulinoides_III_Ag320_3_AJ272476:0.0075071924,Ttruncatulinoides_IV_A597_4_AJ272477:0.0075071924):0.027795851,(Ttruncatulinoides_U_V81_22_Z83968:0.032078296,((((((Ttruncatulinoides_U_R012_31_FJ643337:0.005397321,(Ttruncatulinoides_U_R012_09_FJ643334:5.714863E-4,Ttruncatulinoides_U_R12_27_AY359166:5.714863E-4):0.004825835):5.0623727E-4,Ttruncatulinoides_U_R012_28_FJ643336:0.0059035583):0.0036244276,(Ttruncatulinoides_U_R036_06_FJ643341:0.0026645272,Ttruncatulinoides_U_R030_12_FJ643338:0.0026645272):0.006863459):0.0016002745,Ttruncatulinoides_U_P115_06_FJ643327:0.011128261):0.006865753,((Ttruncatulinoides_U_P115_05_FJ643326:0.0054833945,(Ttruncatulinoides_U_P115_10_FJ643328:0.004959448,Ttruncatulinoides_U_R036_04_FJ643340:0.004959448):5.239469E-4):0.007474625,((Ttruncatulinoides_U_R063_19_FJ643421:3.8588807E-4,Ttruncatulinoides_U_P114_14_FJ643324:3.8588807E-4):0.009116995,Ttruncatulinoides_U_P114_06_FJ643323:0.009502883):0.0034551362):0.005035994):0.012081195,((Ttruncatulinoides_U_P115_13_FJ643329:0.0040898193,Ttruncatulinoides_U_R066_54_FJ643422:0.0040898193):0.013523199,((((Ttruncatulinoides_U_R005_15_FJ643332:0.003263995,(Ttruncatulinoides_U_R5_4_AY359167:0.0014344822,Ttruncatulinoides_U_R005_10_FJ643331:0.0014344822):0.0018295128):0.0018626701,Ttruncatulinoides_U_B53_1_Z83969:0.005126665):0.0020517914,Ttruncatulinoides_U_R036_08_FJ643342:0.0071784565):5.8248267E-4,((Ttruncatulinoides_U_R036_34_FJ643343:0.003978808,Ttruncatulinoides_U_R005_19_FJ643333:0.003978808):8.961906E-4,Ttruncatulinoides_U_R031_08_FJ643339:0.0048749987):0.0028859405):0.009852079):0.01246219):0.002003087):0.0032247494):0.024564104):0.08804549,((((Gmenardii_U_Y1097_18:0.010097945,(Gmenardii_U_Gmen-AS131_NA_JQ799896:0.0055332794,Gmenardii_U_Y1097_20:0.0055332794):0.0045646657):0.0012151023,Gmenardii_U_Y1097_19:0.011313047):0.0067012985,(((Gmenardii_U_Y1106_5:9.639338E-4,Gmenardii_U_Y1106_3:9.639338E-4):0.0018655919,(Gmenardii_U_Y1106_4:6.4862054E-4,Gmenardii_U_Y1106_1:6.4862054E-4):0.002180905):0.0034435259,Gmenardii_U_Y1106_2:0.0062730517):0.0117412945):0.0021607087,((Gmenardii_U_NA_NA_U80794:0.0069886455,Gmenardii_U_PR3_5_Z83970:0.0069886455):0.009568336,(Gmenardii_U_OKI-1_3_AB468851:0.016029831,(Gmenardii_U_OKI-1_NA_AB263445:0.0052116644,Gmenardii_U_OKI-1_2_AB468850:0.0052116644):0.010818166):5.2715203E-4):0.003618072):0.12773758);
}
