# Supplementary material for: SSU rDNA Divergence in Planktonic Foraminifera: Molecular Taxonomy and Biogeographic Implications
Source: PLoS One. 2014 Aug 13;9(8):e104641. doi: 10.1371/journal.pone.0104641 (PMC4131912; doi:10.1371/journal.pone.0104641)
Supplement: File S1 — Sequence alignments, PhyML trees used for patristic distance calculation, BEAST ultrametric trees and patristic distance matrices. (ZIP) [file pone.0104641.s004.zip › File S2/trees/GMYC/macro_B.dendro]

#DENDROSCOPE
{TREE 'TREE1'
((((Ndutertrei_Ic_SB30DUT2_NA_AY241708:0.018055476,((Ndutertrei_U_456-14_NA_AY453135:0.007483349,Ndutertrei_Ib_BR26DUT_NA_AY241707:0.007483349):0.006072569,((Ndutertrei_U_NA_NA_U65635:0.005856412,(Ndutertrei_U_B47_1_Z83972:0.0036589087,Ndutertrei_U_Oki-2_1_AB263438:0.0036589087):0.0021975033):0.003406292,Ndutertrei_U_Oki-1_1_AB263437:0.009262704):0.0042932145):0.004499558):0.06183064,(((((Pobliquiloculata_I_GYA2746_41_AB636692:0.018764863,(((Pobliquiloculata_I_GYB1811_33_AB636690:0.011374324,(((Pobliquiloculata_I_Me1597_39_AB636798:0.007046752,Pobliquiloculata_I_Z329_19_AB636756:0.007046752):0.0025905624,(Pobliquiloculata_I_Me1600_45_AB636794:0.008472521,(Pobliquiloculata_I_Me1600_48_AB636796:0.005201312,Pobliquiloculata_I_Me1597_38_AB636700:0.005201312):0.0032712093):0.0011647934):7.986897E-4,Pobliquiloculata_I_KH281_12_AB636730:0.010436004):9.3831914E-4):7.7877945E-4,Pobliquiloculata_I_GYB1810_25_AB636772:0.012153103):0.0056199795,Pobliquiloculata_I_GYA2746_52_AB636777:0.017773082):9.917801E-4):0.004766375,(Pobliquiloculata_I_Me1594_37_AB636800:0.012427142,((Pobliquiloculata_I_Y1491_52_AB636788:0.005393754,(Pobliquiloculata_I_Z362_41_AB636761:0.0034609465,Pobliquiloculata_I_Ama53_1_AB636742:0.0034609465):0.0019328076):0.0037157256,(Pobliquiloculata_I_GYB648_6_AB636770:0.0026164092,Pobliquiloculata_I_GYB648_1_AB636769:0.0026164092):0.0064930706):0.0033176623):0.011104096):0.005970739,Pobliquiloculata_I_Y1491_88_AB636789:0.029501976):0.014731301,(((Pobliquiloculata_IIa_GYA1828_37_AB636708:0.008670124,Pobliquiloculata_IIa_KH343_19_AB636902:0.008670124):0.003707074,((Pobliquiloculata_IIa_GYA2264_11_AB636829:0.0029009972,Pobliquiloculata_IIa_GYA1508_14_AB636705:0.0029009972):0.0020176428,Pobliquiloculata_IIa_GYA2264_12_AB636830:0.00491864):0.0074585583):0.01843585,((((Pobliquiloculata_IIa_GYA2264_13_AB636831:0.006217927,Pobliquiloculata_IIa_KH316_28_AB636894:0.006217927):0.0044500506,((((Pobliquiloculata_IIa_GYA1508_13_AB636813:0.002311982,Pobliquiloculata_IIa_KH279_8_AB636729:0.002311982):0.004480876,(((Pobliquiloculata_IIa_GYA2125_8_AB636827:0.00403052,(Pobliquiloculata_I_KH1623_64_AB636735:0.0033128038,Pobliquiloculata_IIa_KH279_6_AB636888:0.0033128038):7.1771635E-4):4.732891E-4,((Pobliquiloculata_IIa_GYA1757_28_AB636823:0.0023551842,Pobliquiloculata_IIa_KH316_32_AB636895:0.0023551842):8.016244E-5,Pobliquiloculata_IIa_KH279_7_AB636889:0.0024353466):0.0020684628):0.0016092431,((Pobliquiloculata_IIa_GYA1508_12_AB636812:0.0017692114,Pobliquiloculata_IIa_KH316_27_AB636897:0.0017692114):0.0032292255,Pobliquiloculata_IIa_GYA1757_32_AB636821:0.004998437):0.0011146156):6.798054E-4):0.003079331,Pobliquiloculata_IIa_GYA1828_38_AB636826:0.009872189):7.384408E-4,Pobliquiloculata_IIa_KH316_25_AB636731:0.01061063):5.7348116E-5):0.015559159,Pobliquiloculata_IIa_KH343_17_AB636733:0.026227137):0.001525262,(((Pobliquiloculata_U_Ama14_2_AB636921:0.0037099405,Pobliquiloculata_IIb_Y1224_65_AB636713:0.0037099405):0.0051371623,((Pobliquiloculata_IIb_GYB650_27_AB636860:0.0040126126,(Pobliquiloculata_IIb_GYB659_17_AB636857:0.0032117327,Pobliquiloculata_IIb_GYB659_18_AB636719:0.0032117327):8.008796E-4):0.0030222093,((Pobliquiloculata_U_Ama27_2_AB636914:0.0025385113,Pobliquiloculata_IIb_Ama30_2_AB636925:0.0025385113):0.002918029,Pobliquiloculata_IIb_Y1482_87_AB636844:0.0054565403):0.0015782812):0.0018122814):0.0021081215,(Pobliquiloculata_U_Ama14_1_AB636920:0.010333068,(Pobliquiloculata_IIb_Ama31_2_AB636926:0.008439885,(Pobliquiloculata_U_Ama15_1_AB636922:0.0051824264,Pobliquiloculata_IIb_Ama17_2_AB636924:0.0051824264):0.003257459):0.0018931829):6.221565E-4):0.016797174):0.0030606496):0.01342023):0.00692693,(((((poss-Gconglomerata_U_Me868_13:0.0014602792,poss-Gconglomerata_U_Me869_22:0.0014602792):0.0027237106,poss-Gconglomerata_U_Me869_21:0.00418399):3.415207E-4,poss-Gconglomerata_U_Me868_16:0.0045255106):8.323505E-4,poss-Gconglomerata_U_Me869_24:0.005357861):0.0046542683,poss-Gconglomerata_U_Me868_15:0.010012129):0.041148078):0.028725907):0.020253766,(((Nincompta_U_P106_09_FJ643370:0.0027211246,Nincompta_I_DS133PACR_NA_AF250117:0.0027211246):2.1044926E-4,Nincompta_I_AA1pac_NA_AF250118:0.002931574):0.026933918,((Nincompta_U_12-6_NA_AY453131:0.014576285,(Nincompta_U_2-14-9_NA_AY453128:0.012334876,(Nincompta_U_11-2_NA_AY453129:0.010397589,Nincompta_TII_SB79PACRII_NA_AY241711:0.010397589):0.0019372861):0.0022414096):0.0018039533,Nincompta_U_12-5_NA_AY453130:0.016380237):0.013485254):0.07027439):0.011767196,(((Ginflata_U_Y1096_35:0.01740921,((Ginflata_U_Y1096_33:0.0065611927,((Ginflata_I_CM114_Na_JN164504:0.0038528275,(Ginflata_U_P137_47_FJ643315:0.0034463876,Ginflata_I_FC349_b_JN164507:0.0034463876):4.0643997E-4):0.0015358087,(Ginflata_I_A567_NA_JN164503:0.0053561595,((Ginflata_I_Re1010_NA_JN164527:0.0011124151,Ginflata_U_Y1094_29:0.0011124151):0.0025695958,(Ginflata_I_Oi375_q_JN164523:0.003528887,(Ginflata_I_Oi375_k_JN164518:0.001006047,Ginflata_I_Oi375_e_JN164514:0.001006047):0.00252284):1.5312385E-4):0.001674149):3.247644E-5):0.0011725567):0.010339817,((Ginflata_U_P138_01_FJ643317:0.006866866,Ginflata_I_Kt859_NA_JN164508:0.006866866):0.0046971603,(((Ginflata_I_Oi528_NA_JN164525:0.0016298132,(Ginflata_I_Oi375_b_JN164513:3.004156E-4,Ginflata_I_FC349_a_JN164506:3.004156E-4):0.0013293977):0.0026929693,Ginflata_U_VB11_1_Z83971:0.0043227826):0.0033681523,((Ginflata_I_Oi263_NA_JN164510:0.0015798598,Ginflata_U_Y1094_27:0.0015798598):0.0052137612,Ginflata_U_Y1094_25:0.0067936205):8.97314E-4):0.0038730914):0.0053369836):5.0820014E-4):0.012021815,(((Ginflata_II_A605_d_JN164531:0.0047006756,(Ginflata_II_Oi689_NA_JN164546:9.973352E-4,Ginflata_II_Oi688_NA_JN164545:9.973352E-4):0.0037033402):0.0068139182,(((Ginflata_II_Oi843_NA_JN164549:0.008153086,(Ginflata_II_Oi693_NA_JN164548:0.0047528273,Ginflata_II_A609_i_JN164543:0.0047528273):0.0034002585):0.0015081374,(Ginflata_II_Oi866_a_JN164550:0.0036929576,Ginflata_II_Oi866_b_JN164551:0.0036929576):0.0059682657):0.0016104802,(Ginflata_II_A605_g_JN164532:0.010248051,(Ginflata_II_A605_c_JN164530:0.0052456562,Ginflata_II_A605_a_JN164528:0.0052456562):0.005002395):0.001023653):2.428898E-4):0.004107233,(((Ginflata_II_A609_h_JN164542:0.002285462,Ginflata_II_A609_a_JN164536:0.002285462):0.00445169,Ginflata_II_Oi692_NA_JN164547:0.0067371516):8.519187E-4,Ginflata_II_A609_d_JN164538:0.0075890706):0.008032756):0.0138091985):0.045346837,(Npachyderma_TIV_AA40PACLIV_NA_AF250120:0.04443851,((((((Npachyderma_U_13-10_NA_AY973272:0.0051963874,Npachyderma_U_14-14_NA_AY453132:0.0051963874):0.0029996713,(Npachyderma_U_2-2-1_NA_AY453125:0.005736784,Npachyderma_U_2-2-2_NA_AY453126:0.005736784):0.0024592744):0.0056796717,Npachyderma_VII_NP28_NA_EF447103:0.01387573):0.003697625,(Npachyderma_U_548-32_NA_AY453138:0.014246191,Npachyderma_VIII_548-26_NA_AY453137:0.014246191):0.0033271646):0.012570364,(((Npachyderma_II_AN155C1PACLII_NA_AY305330:0.009322056,(Npachyderma_TIII_AN635C1PACLIII_NA_AY305331:0.0025933357,Npachyderma_III_AA11PACLIII_NA_AF250119:0.0025933357):0.00672872):7.3150435E-4,Npachyderma_VI_BG88_NA_EF447102:0.01005356):0.00966237,Npachyderma_V_BG44C1_C6_AY305332:0.019715931):0.010427789):0.0025372393,(Npachyderma_I_LB568_NA_EF447104:0.004017671,Npachyderma_I_NS1L34L7PACLI_NA_AY305329:0.004017671):0.028663287):0.011757552):0.030339353):0.037129212);
}
