# Supplementary material for: SSU rDNA Divergence in Planktonic Foraminifera: Molecular Taxonomy and Biogeographic Implications
Source: PLoS One. 2014 Aug 13;9(8):e104641. doi: 10.1371/journal.pone.0104641 (PMC4131912; doi:10.1371/journal.pone.0104641)
Supplement: File S1 — Sequence alignments, PhyML trees used for patristic distance calculation, BEAST ultrametric trees and patristic distance matrices. (ZIP) [file pone.0104641.s004.zip › File S2/trees/GMYC/micro.dendro]

#DENDROSCOPE
{TREE 'TREE1'
(((AF387173_atlNUVULA:0.002411156,OISO2011_248UVULA:0.002411156):0.04883393,((((FJ643298_atlNUVULA:0.0048686713,FJ643301_atlNUVULA:0.0048686713):0.0013430237,FJ643299_altNUVULA:0.006211695):0.0026374245,FJ643300_atlNUVULA:0.00884912):0.009908148,FJ643302_atlNUVULA:0.018757269):0.032487817):0.017878057,(((AB468837_Pac:0.005981448,AB468836_pac:0.005981448):0.0045112306,(AB263435_pac:0.008447978,AB263436_pac:0.008447978):0.0020447008):0.040911168,(((((gi|8037883|gb|AF250105_1|AF250105:0.005527068,((gi|225544591|gb|FJ643419_1|:0.0036133984,(gi|225544592|gb|FJ643420_1|:0.001691958,(gi|261823860|dbj|AB468832_1|:0.0015071094,gi|261823861|dbj|AB468833_1|:0.0015071094):1.8484867E-4):0.0019214402):0.001000566,gi|225544590|gb|FJ643418_1|:0.0046139644):9.131036E-4):0.009108178,(gi|261823854|dbj|AB468826_1|:0.0039564227,gi|134026425|dbj|AB263433_1|:0.0039564227):0.010678823):0.004072249,(gi|134026426|dbj|AB263434_1|:0.007920414,(gi|261823858|dbj|AB468830_1|:0.0028325494,gi|261823855|dbj|AB468827_1|:0.0028325494):0.0050878646):0.010787081):0.014312594,(gi|385137854|gb|JQ799900_1|:0.026049051,(gi|225544454|gb|FJ643282_1|:0.013381387,((gi|38372157|gb|AY453136_1|:0.0066243024,gi|225544469|gb|FJ643297_1|:0.0066243024):0.0033089032,(((gi|225544465|gb|FJ643293_1|:9.6694764E-4,gi|225544455|gb|FJ643283_1|:9.6694764E-4):7.9339475E-4,gi|2582702|emb|Z83974_1|:0.0017603424):0.0012925639,(gi|225544453|gb|FJ643281_1|:0.0013422398,gi|225544456|gb|FJ643284_1|:0.0013422398):0.0017106665):0.0068802997):0.0034481813):0.012667663):0.0069710384):0.0048471903,(((gi|225544466|gb|FJ643294_1|:0.0029710056,gi|225544463|gb|FJ643291_1|:0.0029710056):0.003146583,gi|225544459|gb|FJ643287_1|:0.006117589):0.008040257,(gi|225544460|gb|FJ643288_1|:0.013277885,(gi|225544467|gb|FJ643295_1|:0.005455168,gi|225544458|gb|FJ643286_1|:0.005455168):0.007822717):8.799606E-4):0.023709435):0.013536567):0.017719295);
}
