# Supplementary material for: SSU rDNA Divergence in Planktonic Foraminifera: Molecular Taxonomy and Biogeographic Implications
Source: PLoS One. 2014 Aug 13;9(8):e104641. doi: 10.1371/journal.pone.0104641 (PMC4131912; doi:10.1371/journal.pone.0104641)
Supplement: File S1 — Sequence alignments, PhyML trees used for patristic distance calculation, BEAST ultrametric trees and patristic distance matrices. (ZIP) [file pone.0104641.s004.zip › File S2/trees/GMYC/spinose_A.dendro]

#DENDROSCOPE
{TREE 'TREE1'
((((((Gsacculifer_I_OKI-2_2_AB468878:0.016024897,(Gsacculifer_I_OKI-1_4_AB468877:0.0029832332,Gsacculifer_I_OKI-1_2_AB468875:0.0029832332):0.013041663):0.0012845551,((Gsacculifer_I_OKI-1_3_AB468876:0.0014955751,Gsacculifer_I_OKI-2_1_AB263460:0.0014955751):0.012613392,(Gsacculifer_I_OKI-3_1_AB263461:0.008206831,(Gsacculifer_I_GB2403_DS_JQ004117:0.003359965,Gsacculifer_I_OKI-2_3_AB468879:0.003359965):0.0048468662):0.0059021357):0.0032004842):0.0021446447,(((Gsacculifer_I_MS1554_DS_JQ004173:0.0129154455,((Gsacculifer_I_GA902_I_JQ995373:0.00987554,(Gsacculifer_I_GA902_IV_JQ995376:0.0021094775,(Gsacculifer_I_GA902_III_JQ995375:0.0021052998,Gsacculifer_I_GB1907_DS_JQ004122:0.0021052998):4.1774906E-6):0.007766062):0.0027250634,Gsacculifer_I_RE536_R1_JQ995389:0.012600603):3.1484273E-4):0.0022870586,((Gsacculifer_I_GB2199_V_JQ995379:0.0022959383,Gsacculifer_I_GB2402_DS_JQ004120:0.0022959383):0.0022308617,Gsacculifer_I_MS1555_DS_JQ004172:0.0045268):0.010675704):0.0018173236,(((Gsacculifer_I_OKI-4_1_AB263462:0.007895366,(Gsacculifer_I_CS6491_DS_JQ004174:0.0010581185,(Gsacculifer_I_GB2199_DS_JQ004124:2.0009924E-4,Gsacculifer_I_GB2199_IV_JQ995378:2.0009924E-4):8.5801934E-4):0.0068372474):3.4822302E-4,Gsacculifer_I_OKI-4_2_AB468881:0.00824359):0.0078112776,(((Gsacculifer_I_GB2199_III_JQ995377:0.003523222,Gsacculifer_I_V64_12_Z83963:0.003523222):0.0017486784,Gsacculifer_I_CS7943_DS_JQ004132:0.0052719004):0.009502002,(Gsacculifer_I_GA2260_DS_JQ004110:0.0114354,Gsacculifer_I_AO0947_DS_JQ004171:0.0114354):0.0033385027):0.0012809645):9.6496125E-4):0.0024342681):0.020599928,(Gsacculifer_I_CS7995_DS_JQ004126:0.008452145,Gsacculifer_I_PR26_PR26001_Z83964:0.008452145):0.03160188):0.058481283,((((Gruber_IIb_1996_DS_FM866148:0.008818776,(Gruber_IIb_1547_DS_FM866143:0.0072621256,Gruber_IIb_1516_DS_FM866137:0.0072621256):0.0015566513):0.018280774,((Gruber_IIa1_0960_DS_FM866189:0.0011803416,Gruber_IIa1_0264_DS_FM866182:0.0011803416):0.018073777,(((Gruber_sl_454_10_EU012454:0.009134512,(Gruber_IIa1_0216_DS_FM866173:0.0022351076,Gruber_IIa2_0887_DS_FM866186:0.0022351076):0.0068994043):0.0032757293,Gruber_sl_454_3_EU012452:0.012410241):0.004578195,(((((Gruber_sl_33_14_EU012473:0.008787764,(Gruber_sl_34_14_EU012475:0.0017763432,Gruber_sl_34_13_EU012474:0.0017763432):0.007011421):0.002588095,Gruber_sl_46_22_EU012480:0.011375859):3.530539E-4,((((Gruber_sl_23_9_EU012463:0.0030939847,Gruber_sl_24_1_EU012466:0.0030939847):0.0028690433,(Gruber_sl_37_18_EU012476:0.0047681397,Gruber_sl_46_24_EU012481:0.0047681397):0.0011948883):0.0021647671,Gruber_sl_46_21_EU012479:0.008127795):0.001367123,(Gruber_sl_37_20_EU012478:0.0045039942,(Gruber_sl_55_28_EU012484:0.0016039788,Gruber_sl_23_10_EU012464:0.0016039788):0.0029000156):0.0049909237):0.002233995):0.0023633905,Gruber_sl_55_27_EU012483:0.014092303):0.0023553544,Gruber_sl_24_2_EU012467:0.016447658):5.407786E-4):0.0022656815):0.007845434):0.016930584,((Gconglobatus_U_PR11_PR11001_Z83967:0.015119192,(Gconglobatus_U_NA_NA_U80790:0.0117232995,Gconglobatus_U_OKI-2_1_AB263466:0.0117232995):0.003395893):3.4889247E-4,Gconglobatus_U_OKI-1_1_AB263465:0.015468084):0.02856205):0.023580184,(((((((Gruber_ss_10_3_EU012457:0.003456609,Gruber_ss_10_2_EU012456:0.003456609):0.0070773177,(Gruber_Ia_1768_DS_FM866132:0.0041483017,Gruber_Ia_1374_DS_FM866129:0.0041483017):0.0063856253):0.005503229,Gruber_ss_56_31_EU012487:0.016037155):0.0010057244,(Gruber_ss_466_8_EU012455:0.01588636,Gruber_Ia_1777_DS_FM866133:0.01588636):0.0011565186):1.1389111E-4,((Gruber_ss_10_4_EU012458:0.0010150381,Gruber_Ia_0158_DS_FM866127:0.0010150381):0.010214075,Gruber_ss_56_30_EU012486:0.011229114):0.0059276572):0.021573476,(Gruber_U_PR22_PR22001_Z83965:0.02853349,((((Gruber_Ib2_KD-OMU193N5_DS_HM439377:0.009529905,(Gruber_U_OKI-1_3_AB468883:0.007529287,(Gruber_ss_13_6_EU012460:0.0042555523,Gruber_ss_31_10_EU012470:0.0042555523):0.0032737346):0.0020006187):2.1632026E-4,Gruber_ss_31_12_EU012471:0.009746226):0.0043095024,((Gruber_ss_13_7_EU012461:0.007544673,(Gruber_ss_27_6_EU012469:0.005751955,(Gruber_U_OKI-1_1_AB263463:6.779877E-4,Gruber_Ib2_KD-OMU197N5_DS_HM439379:6.779877E-4):0.0050739674):0.0017927182):0.0015153346,(Gruber_ss_13_5_EU012459:0.003912832,Gruber_Ib2_KD-OMU198N5_DS_HM439380:0.003912832):0.0051471754):0.004995721):0.006676138,(Gruber_ss_27_5_EU012468:0.0037340147,Gruber_U_OKI-1_4_AB468884:0.0037340147):0.016997851):0.0078016245):0.010196757):0.0121644735,(Gruber_pink_1182_DS_FM866067:0.02104982,(Gruber_pink_1022_DS_FM866051:0.014856276,((Gruber_U_B242_B242-4_Z83966:0.005551978,(Gruber_pink_1001_DS_FM866048:0.0052220547,(Gruber_pink_0020_DS_FM865986:5.4026395E-4,Gruber_pink_0004_DS_FM865979:5.4026395E-4):0.0046817907):3.299234E-4):0.009088735,Gruber_pink_1091_DS_FM866062:0.014640713):2.1556261E-4):0.006193544):0.0298449):0.0167156):0.030924987):0.031807974,(((Sdehiscens_I_GA3212_DS:0.016787928,Sdehiscens_I_GA630_DS:0.016787928):0.056201093,((((Gsiphonifera_TII_NA_NA_U80788:0.017821498,((((Gsiphonifera_TII_NA_NA_AJ390573:0.008450663,((Gsiphonifera_TII_NA_NA_U80787:0.0023655596,Gsiphonifera_TII_NA_NA_AJ390571:0.0023655596):0.0051489626,(Gsiphonifera_U_Oi19-98:0.0016852525,Gsiphonifera_U_Oi19-101:0.0016852525):0.00582927):9.3613984E-4):1.5784512E-7,(Gsiphonifera_TIIa_CA-G_sII2A_NA_AF102227:0.0039512254,Gsiphonifera_TII_NA_NA_AJ390575:0.0039512254):0.0044995947):8.88918E-4,Gsiphonifera_TII_NA_NA_AJ390570:0.009339739):0.007744614,((Gsiphonifera_U_OKI-1_2_AB468864:0.006300783,(((Gsiphonifera_U-OKI-5_1_AB263455:4.0776056E-4,Gsiphonifera_U_OKI-2_2_AB468865:4.0776056E-4):0.0028650602,Gsiphonifera_U_OKI-2_1_AB263453:0.003272821):0.0014019642,Gsiphonifera_IIa_Gsip2a3-AS273_NA_JQ799892:0.004674785):0.0016259976):0.008905601,Gsiphonifera_U_OKI-1_1_AB263452:0.015206384):0.0018779685):7.3714554E-4):0.008302686,((Gsiphonifera_TIII_NA_NA_AJ390561:0.006735603,(Gsiphonifera_TIIb_CA-G_sII6B_NA_AF102228:0.004120568,Gsiphonifera_TIII_NA_NA_AJ390558:0.004120568):0.002615035):0.005681287,(Gsiphonifera_TIII_NA_NA_AJ390563:0.0107217785,Gsiphonifera_TIII_NA_NA_AJ390562:0.0107217785):0.0016951114):0.013707293):0.015020719,((Gsiphonifera_Ia1_Gsip1a2_BR-BR14SIPI_NA_JQ743484:0.003290242,Gsiphonifera_U_OKI-3_1_AB263451:0.003290242):0.009170186,(Gsiphonifera_U_NA_NA_Z69602:0.010902964,Gsiphonifera_U_PR18_12_Z83959:0.010902964):0.0015574639):0.028684475):0.012003463,(Gdigitata_U_Re1659_DS:0.013477107,(Gdigitata_U_Re121_DS:0.008591245,Gdigitata_U_Re113_DS:0.008591245):0.0048858617):0.039671257):0.019840656):0.03804351,((((((Ouniversa_III_V17_DS_AJ229077:0.0017727907,Ouniversa_U_OKI-3_2_AB468874:0.0017727907):0.01031079,((Ouniversa_U_OKI-1_3_AB468872:0.0015510399,(Ouniversa_U_OKI-1_1_AB263456:9.540264E-5,Ouniversa_III_A492_DS_AJ229093:9.540264E-5):0.0014556373):0.010070545,Ouniversa_III_V24_DS_AJ229078:0.011621584):4.6199618E-4):0.010068829,(Ouniversa_III_V13_1_Z83961:0.009223892,Ouniversa_III_V33_DS_AJ229079:0.009223892):0.012928517):0.0023434071,((Ouniversa_III_A29_DS_AJ229085:0.007408411,(Ouniversa_III_AG102_DS_AJ229086:0.0067131645,Ouniversa_III_A292_DS_AJ229090:0.0067131645):6.952462E-4):0.008928282,(Ouniversa_III_A327_DS_AJ229092:0.006848245,Ouniversa_III_A24_DS_AJ229083:0.006848245):0.0094884485):0.008159123):0.023504367,((Ouniversa_II_B257_DS_AJ229094:0.0015048477,Ouniversa_II_A379_DS_AJ229096:0.0015048477):0.009463326,Ouniversa_II_B250_DS_AJ229095:0.010968174):0.037032012):0.03992157,(((Ouniversa_I_A102_DS_AJ229102:0.004244647,Ouniversa_I_A69_DS_AJ229100:0.004244647):0.009685366,((((Ouniversa_I_A293_DS_AJ229103:3.373002E-4,Ouniversa_I_A440_DS_AJ229106:3.373002E-4):3.9203855E-4,Ouniversa_I_GH2_DS_AJ229098:7.293388E-4):1.8926644E-4,(Ouniversa_I_A333_DS_AJ229104:8.257131E-5,Ouniversa_U_PR2_PR2001_Z83962:8.257131E-5):8.360339E-4):0.009253689,(Ouniversa_I_A465_DS_AJ229108:0.005705451,(Ouniversa_I_A463_DS_AJ229107:0.00443077,Ouniversa_U_NA_NA_U65632:0.00443077):0.0012746813):0.0044668424):0.00375772):0.01728674,Ouniversa_I_A495_DS_AJ229109:0.031216754):0.056705):0.023110775):0.01931075);
}
