# Supplementary material for: SSU rDNA Divergence in Planktonic Foraminifera: Molecular Taxonomy and Biogeographic Implications
Source: PLoS One. 2014 Aug 13;9(8):e104641. doi: 10.1371/journal.pone.0104641 (PMC4131912; doi:10.1371/journal.pone.0104641)
Supplement: File S1 — Sequence alignments, PhyML trees used for patristic distance calculation, BEAST ultrametric trees and patristic distance matrices. (ZIP) [file pone.0104641.s004.zip › File S2/trees/GMYC/spinose_A1.dendro]

#DENDROSCOPE
{TREE 'TREE1'
(((((Gruber_U_B242_B242-4_Z83966:0.0033689607,(Gruber_pink_1001_DS_FM866048:0.0013939247,(Gruber_pink_0020_DS_FM865986:1.4387036E-4,Gruber_pink_0004_DS_FM865979:1.4387036E-4):0.0012500543):0.001975036):0.0010575977,(Gruber_pink_1091_DS_FM866062:0.0037421444,Gruber_pink_1022_DS_FM866051:0.0037421444):6.8441377E-4):0.007849674,Gruber_pink_1182_DS_FM866067:0.012276232):0.021500634,((((Gruber_Ia_1777_DS_FM866133:0.0056472314,(Gruber_Ia_1768_DS_FM866132:0.002840811,Gruber_Ia_1374_DS_FM866129:0.002840811):0.0028064204):0.0050921226,(Gruber_ss_56_31_EU012487:0.00430485,(Gruber_ss_10_2_EU012456:0.0019011733,Gruber_ss_10_3_EU012457:0.0019011733):0.0024036767):0.0064345044):0.0012233376,((Gruber_ss_56_30_EU012486:6.7737466E-4,Gruber_ss_466_8_EU012455:6.7737466E-4):0.00673729,(Gruber_ss_10_4_EU012458:0.0017799017,Gruber_Ia_0158_DS_FM866127:0.0017799017):0.0056347633):0.004548027):0.012786021,((((((Gruber_ss_31_10_EU012470:0.0013921818,Gruber_ss_13_6_EU012460:0.0013921818):0.0020216478,Gruber_ss_31_12_EU012471:0.0034138297):0.0026244046,Gruber_U_OKI-1_3_AB468883:0.006038234):0.0024906464,(Gruber_U_OKI-1_1_AB263463:0.001818557,(Gruber_Ib2_KD-OMU197N5_DS_HM439379:1.5631795E-4,Gruber_Ib2_KD-OMU198N5_DS_HM439380:1.5631795E-4):0.0016622391):0.0067103235):1.8227318E-5,((Gruber_ss_13_7_EU012461:0.0027749904,(Gruber_U_OKI-1_4_AB468884:0.0024891014,(Gruber_ss_13_5_EU012459:0.0020400488,Gruber_ss_27_6_EU012469:0.0020400488):4.490525E-4):2.858892E-4):0.0029412534,(Gruber_ss_27_5_EU012468:4.6182377E-4,Gruber_Ib2_KD-OMU193N5_DS_HM439377:4.6182377E-4):0.00525442):0.002830864):0.005423387,Gruber_U_PR22_PR22001_Z83965:0.013970495):0.0107782185):0.0090281535):0.017560836,((Gconglobatus_U_OKI-1_1_AB263465:0.008648925,((Gconglobatus_U_NA_NA_U80790:0.0071288347,Gconglobatus_U_OKI-2_1_AB263466:0.0071288347):7.660655E-4,Gconglobatus_U_PR11_PR11001_Z83967:0.007894901):7.540255E-4):0.018913353,((Gruber_IIb_1547_DS_FM866143:0.003640002,(Gruber_IIb_1996_DS_FM866148:1.729003E-4,Gruber_IIb_1516_DS_FM866137:1.729003E-4):0.0034671018):0.013427825,((Gruber_IIa1_0960_DS_FM866189:0.0013026802,Gruber_IIa1_0264_DS_FM866182:0.0013026802):0.008609848,((((Gruber_sl_23_9_EU012463:0.003065602,(Gruber_sl_46_24_EU012481:0.0029844712,Gruber_sl_37_20_EU012478:0.0029844712):8.113072E-5):0.0041892086,((Gruber_sl_24_2_EU012467:0.003956234,Gruber_sl_55_27_EU012483:0.003956234):0.0028272811,((Gruber_sl_24_1_EU012466:0.0025520888,Gruber_sl_46_22_EU012480:0.0025520888):0.0022653183,(Gruber_sl_23_10_EU012464:0.002899025,(Gruber_sl_37_18_EU012476:0.0026763796,Gruber_sl_55_28_EU012484:0.0026763796):2.2264558E-4):0.0019183819):0.0019661079):4.7129556E-4):2.0997728E-4,(Gruber_sl_46_21_EU012479:0.007193678,((Gruber_sl_33_14_EU012473:0.00211622,Gruber_sl_34_14_EU012475:0.00211622):9.652693E-4,Gruber_sl_34_13_EU012474:0.0030814891):0.0041121887):2.7110992E-4):0.0013783686,((Gruber_sl_454_3_EU012452:0.00686307,Gruber_sl_454_10_EU012454:0.00686307):5.391288E-4,(Gruber_IIa1_0216_DS_FM866173:0.006695537,Gruber_IIa2_0887_DS_FM866186:0.006695537):7.066622E-4):0.0014409573):0.0010693718):0.007155299):0.010494451):0.023775425);
}
