# Supplementary material for: SSU rDNA Divergence in Planktonic Foraminifera: Molecular Taxonomy and Biogeographic Implications
Source: PLoS One. 2014 Aug 13;9(8):e104641. doi: 10.1371/journal.pone.0104641 (PMC4131912; doi:10.1371/journal.pone.0104641)
Supplement: File S1 — Sequence alignments, PhyML trees used for patristic distance calculation, BEAST ultrametric trees and patristic distance matrices. (ZIP) [file pone.0104641.s004.zip › File S2/trees/GMYC/spinose_A2.dendro]

#DENDROSCOPE
{TREE 'TREE1'
(((((((Gsiphonifera_TIIb_CA-G_sII6B_NA_AF102228:0.092846304,Gsiphonifera_TIII_NA_NA_AJ390561:0.092846304):0.0040860106,((Gsiphonifera_TIII_NA_NA_AJ390562:0.005607542,Gsiphonifera_TIII_NA_NA_AJ390563:0.005607542):0.031913087,Gsiphonifera_TIII_NA_NA_AJ390558:0.03752063):0.059411686):0.027150525,(Gsiphonifera_TII_NA_NA_U80788:0.09249952,((Gsiphonifera_U_Oi19-101:0.03745709,(((Gsiphonifera_TII_NA_NA_AJ390573:0.0061141015,Gsiphonifera_TII_NA_NA_AJ390571:0.0061141015):0.013166756,(Gsiphonifera_U_Oi19-98:0.018474929,Gsiphonifera_TII_NA_NA_AJ390570:0.018474929):8.059291E-4):0.010260523,(Gsiphonifera_TII_NA_NA_U80787:0.018043771,(Gsiphonifera_TIIa_CA-G_sII2A_NA_AF102227:0.0017085696,Gsiphonifera_TII_NA_NA_AJ390575:0.0017085696):0.0163352):0.01149761):0.007915711):0.01216181,(Gsiphonifera_U_OKI-1_1_AB263452:0.04316926,((Gsiphonifera_IIa_Gsip2a3-AS273_NA_JQ799892:0.01717843,Gsiphonifera_U_OKI-1_2_AB468864:0.01717843):0.021628331,((Gsiphonifera_U_OKI-2_2_AB468865:0.004316772,Gsiphonifera_U-OKI-5_1_AB263455:0.004316772):0.005530432,Gsiphonifera_U_OKI-2_1_AB263453:0.009847203):0.028959557):0.004362497):0.006449643):0.042880617):0.031583324):0.042235196,((Gsiphonifera_U_PR18_12_Z83959:0.018065242,Gsiphonifera_U_NA_NA_Z69602:0.018065242):0.02808954,(Gsiphonifera_Ia1_Gsip1a2_BR-BR14SIPI_NA_JQ743484:0.038077943,Gsiphonifera_U_OKI-3_1_AB263451:0.038077943):0.008076839):0.120163254):0.052703436,((Gdigitata_U_Re121_DS:0.016341308,Gdigitata_U_Re113_DS:0.016341308):0.056239817,Gdigitata_U_Re1659_DS:0.07258113):0.14644034):0.014736949,(Sdehiscens_I_GA3212_DS:0.0038606923,Sdehiscens_I_GA630_DS:0.0038606923):0.22989774):0.0505796,(((((Gsacculifer_I_OKI-2_3_AB468879:0.018630276,(Gsacculifer_I_GB2403_DS_JQ004117:0.00845386,Gsacculifer_I_OKI-3_1_AB263461:0.00845386):0.0101764165):0.022738185,(Gsacculifer_I_OKI-1_3_AB468876:0.027471533,Gsacculifer_I_OKI-2_1_AB263460:0.027471533):0.013896928):0.024975525,Gsacculifer_I_RE536_R1_JQ995389:0.066343985):0.025983747,((((Gsacculifer_I_V64_12_Z83963:0.03295822,Gsacculifer_I_GB2199_III_JQ995377:0.03295822):1.6950503E-4,(Gsacculifer_I_OKI-1_4_AB468877:0.0076153,Gsacculifer_I_OKI-1_2_AB468875:0.0076153):0.025512425):0.019272761,(((Gsacculifer_I_GA902_III_JQ995375:0.027352288,Gsacculifer_I_GA902_IV_JQ995376:0.027352288):0.013935013,(Gsacculifer_I_GB2402_DS_JQ004120:0.0031282061,Gsacculifer_I_GB2199_V_JQ995379:0.0031282061):0.038159095):0.0099818045,(Gsacculifer_I_MS1555_DS_JQ004172:0.006235306,Gsacculifer_I_GB2199_DS_JQ004124:0.006235306):0.0450338):0.00113138):0.02663277,(((Gsacculifer_I_OKI-4_2_AB468881:0.0013756952,Gsacculifer_I_MS1554_DS_JQ004173:0.0013756952):0.02492916,Gsacculifer_I_OKI-4_1_AB263462:0.026304856):0.046726596,((((Gsacculifer_I_GA902_I_JQ995373:0.040701013,Gsacculifer_I_GB2199_IV_JQ995378:0.040701013):0.007309134,(Gsacculifer_I_CS7943_DS_JQ004132:0.017172769,Gsacculifer_I_GB1907_DS_JQ004122:0.017172769):0.030837378):0.015754135,(Gsacculifer_I_OKI-2_2_AB468878:0.054011717,(Gsacculifer_I_PR26_PR26001_Z83964:0.016103929,Gsacculifer_I_CS7995_DS_JQ004126:0.016103929):0.037907787):0.009752568):0.006865229,((Gsacculifer_I_GA2260_DS_JQ004110:0.012349544,Gsacculifer_I_AO0947_DS_JQ004171:0.012349544):0.012562411,Gsacculifer_I_CS6491_DS_JQ004174:0.024911955):0.045717556):0.0024019384):0.006001807):0.013294476):0.13245398,((((Ouniversa_III_A24_DS_AJ229083:0.07238739,((Ouniversa_III_AG102_DS_AJ229086:0.017864075,Ouniversa_III_A292_DS_AJ229090:0.017864075):0.016499437,(Ouniversa_III_A29_DS_AJ229085:0.012683821,Ouniversa_III_A327_DS_AJ229092:0.012683821):0.02167969):0.03802388):0.0045246165,(((Ouniversa_III_V13_1_Z83961:0.0149693815,Ouniversa_III_A492_DS_AJ229093:0.0149693815):0.01833875,(Ouniversa_U_OKI-1_1_AB263456:0.015960382,Ouniversa_U_OKI-1_3_AB468872:0.015960382):0.017347747):0.002790345,((Ouniversa_III_V17_DS_AJ229077:0.0058203563,(Ouniversa_U_OKI-3_2_AB468874:0.0050554634,Ouniversa_III_V24_DS_AJ229078:0.0050554634):7.6489296E-4):0.01748976,Ouniversa_III_V33_DS_AJ229079:0.023310116):0.012788358):0.040813535):0.045583878,((Ouniversa_II_B250_DS_AJ229095:0.021014512,Ouniversa_II_A379_DS_AJ229096:0.021014512):0.028129809,Ouniversa_II_B257_DS_AJ229094:0.04914432):0.07335157):0.04772247,((((Ouniversa_I_A102_DS_AJ229102:0.06725928,Ouniversa_I_A69_DS_AJ229100:0.06725928):0.007943254,(Ouniversa_I_A293_DS_AJ229103:0.07362727,(Ouniversa_I_A440_DS_AJ229106:0.039227914,Ouniversa_U_PR2_PR2001_Z83962:0.039227914):0.034399357):0.0015752652):0.0048973495,(Ouniversa_I_A333_DS_AJ229104:0.071646154,(Ouniversa_U_NA_NA_U65632:0.033917885,Ouniversa_I_A463_DS_AJ229107:0.033917885):0.037728272):0.00845373):6.5679755E-4,(Ouniversa_I_GH2_DS_AJ229098:0.022275917,Ouniversa_I_A465_DS_AJ229108:0.022275917):0.05848077):0.08946167):0.05456336):0.05955631);
}
