# Supplementary material for: SSU rDNA Divergence in Planktonic Foraminifera: Molecular Taxonomy and Biogeographic Implications
Source: PLoS One. 2014 Aug 13;9(8):e104641. doi: 10.1371/journal.pone.0104641 (PMC4131912; doi:10.1371/journal.pone.0104641)
Supplement: File S1 — Sequence alignments, PhyML trees used for patristic distance calculation, BEAST ultrametric trees and patristic distance matrices. (ZIP) [file pone.0104641.s004.zip › File S2/trees/GMYC/spinose_B.dendro]

#DENDROSCOPE
{TREE 'TREE1'
(((((Gbulloides_IIa_erreur_397_DS_GU060423:0.0033944515,Gbulloides_Ia_27-3_DS_GQ293068:0.0033944515):0.06581056,((Gbulloides_U_PR6_35_Z83957:0.035095695,Gbulloides_Ie_337_DS_GU060421:0.035095695):0.0042365245,(Gbulloides_Ic_121-1_DS_GQ293072:0.0074582063,Gbulloides_Id_52-3_NA_GQ293070:0.0074582063):0.031874016):0.029872792):0.13680607,((Gbulloides_IIe_347_DS_GU060425:0.008961433,Gbulloides_IIe_97-1_NA_GQ293071:0.008961433):0.11534242,((((Gbulloides_IIc_Oi782_DS_JX173895:0.0056684813,Gbulloides_IIc_AA4BUL_DS_AF250111:0.0056684813):0.009481146,Gbulloides_IIg_Oi974_DS_JX173907:0.015149627):0.018108198,(Gbulloides_IIa_FC552_DS_:0.0131348865,((Gbulloides_IIa_FC91_DS_:0.0020714272,Gbulloides_IIa_DSBulI_DS_AF250107:0.0020714272):0.0019492696,(Gbulloides_IIa_Oi2035_DS_JX173894:0.0018955965,(Gbulloides_IIa_SB6BUL2a_DS_AY241712:0.0010887115,Gbulloides_IIa_327_DS_GU060422:0.0010887115):8.06885E-4):0.0021251002):0.00911419):0.020122938):0.023246419,(((Gbulloides_IIb_OI1700_DS_JX173924:0.0072638076,(Gbulloides_IIb_353_DS_GU060424:0.0031839812,(Gbulloides_IIb_AABul_DS_AF250110:0.0011766652,Gbulloides_IIb_FC378_DS_:0.0011766652):0.002007316):0.004079826):0.011088559,Gbulloides_IId_SB2BUL2d_DS_AY241713:0.018352367):0.030881613,Gbulloides_IIf_32-2_NA_GQ293069:0.04923398):0.007270264):0.06779961):0.081707224):0.05675269,((Gfalconensis_U_R053_25_FJ643417:0.0020721848,Gfalconensis_U_LP73_DS_AF387172:0.0020721848):0.009888904,Gfalconensis_U_R018_04_FJ643379:0.011961089):0.2508027):0.012984036,((Tquinqueloba_IIa_DSQUI_NA_AF250112:0.045558263,((Tquinqueloba_IIb_DSBQUI_NA_AF250114:0.0076314355,Tquinqueloba_IIc_AA10QUI_NA_AF250115:0.0076314355):0.010727728,(Tquinqueloba_U_2-3-6_NA_AY453127:0.005989474,Tquinqueloba_TIId_SB14QUI2d_NA_AY241710:0.005989474):0.0123696895):0.027199099):0.04407287,(Tquinqueloba_Ia_A115QUI_NA_AF250116:0.041314032,Tquinqueloba_Ib_AS66_NA_JQ799895:0.041314032):0.0483171):0.18611668);
}
