# Supplementary material for: SSU rDNA Divergence in Planktonic Foraminifera: Molecular Taxonomy and Biogeographic Implications
Source: PLoS One. 2014 Aug 13;9(8):e104641. doi: 10.1371/journal.pone.0104641 (PMC4131912; doi:10.1371/journal.pone.0104641)
Supplement: File S1 — Sequence alignments, PhyML trees used for patristic distance calculation, BEAST ultrametric trees and patristic distance matrices. (ZIP) [file pone.0104641.s004.zip › File S2/trees/patristic/Bdigitata_patristique_arbre]

(Gdigitata_U_Re550_DS:0.00000,Gdigitata_U_Re1659_DS:0.00000,(Gdigitata_U_Re121_DS:0.00157,Gdigitata_U_Re113_DS:0.00313)1.00    :0.03091);
