# Supplementary material for: SSU rDNA Divergence in Planktonic Foraminifera: Molecular Taxonomy and Biogeographic Implications
Source: PLoS One. 2014 Aug 13;9(8):e104641. doi: 10.1371/journal.pone.0104641 (PMC4131912; doi:10.1371/journal.pone.0104641)
Supplement: File S1 — Sequence alignments, PhyML trees used for patristic distance calculation, BEAST ultrametric trees and patristic distance matrices. (ZIP) [file pone.0104641.s004.zip › File S2/trees/patristic/Cnitida_patristique_arbre]

(Cnitida_U_GUA-1_2_AB468834:0.00000,Cnitida_U_GUA-1_1_AB263435:0.00000,(Cnitida_U_CM1204_NA:0.00301,((Cnitida_U_GUA-2_2_AB468835:0.00000,Cnitida_U_GUA-2_1_AB263436:0.00000)0.92    :0.00152,(Cnitida_U_GUA-2_4_AB468837:0.00152,Cnitida_U_GUA-2_3_AB468836:0.00303)0.00    :0.00000)0.00    :0.00000)0.95    :0.00452);
