# Supplementary material for: SSU rDNA Divergence in Planktonic Foraminifera: Molecular Taxonomy and Biogeographic Implications
Source: PLoS One. 2014 Aug 13;9(8):e104641. doi: 10.1371/journal.pone.0104641 (PMC4131912; doi:10.1371/journal.pone.0104641)
Supplement: File S1 — Sequence alignments, PhyML trees used for patristic distance calculation, BEAST ultrametric trees and patristic distance matrices. (ZIP) [file pone.0104641.s004.zip › File S2/trees/patristic/Gbulloides_patristique_arbre]

((Gbulloides_Ia_397_DS_GU060423:0.00000,Gbulloides_Ia_27-3_DS_GQ293068:0.00151)1.00    :0.08582,(Gbulloides_U_PR6_35_Z83957:0.00000,(Gbulloides_Ib_337_DS_GU060421:0.00881,(Gbulloides_Ib_121-1_DS_GQ293072:0.00409,Gbulloides_Id_52-3_NA_GQ293070:0.02799)0.86    :0.00808)0.82    :0.00378)1.00    :0.15097,((Gbulloides_IIe_347_DS_GU060425:0.00453,(Gbulloides_IIe_97-1_NA_GQ293071:0.00000,Gbulloides_IIe_NP19_DS_HM641800:0.00000)0.00    :0.00000)0.98    :0.03325,((Gbulloides_IIc_AA4BUL_DS_AF250111:0.01639,(Gbulloides_IIa_327_DS_GU060422:0.00301,(Gbulloides_IIa_SB6BUL2a_DS_AY241712:0.00000,(Gbulloides_IIa_AA9BUL_DS_AF250108:0.00000,Gbulloides_IIa_DSBulI_DS_AF250107:0.00000)0.00    :0.00000)0.00    :0.00000)0.99    :0.02207)0.63    :0.00718,(Gbulloides_IIf_32-2_NA_GQ293069:0.01280,((Gbulloides_IId_SB2BUL2d_DS_AY241713:0.00000,Gbulloides_IIc_CA-G_bul6A_DS_AF250106:0.00000)0.87    :0.00321,(Gbulloides_IIb_DSBUL_cons_DS_AF250109:0.00000,(Gbulloides_IIb_353_DS_GU060424:0.00000,Gbulloides_IIb_AABul_DS_AF250110:0.00000)0.00    :0.00000)0.95    :0.00579)0.44    :0.00216)0.41    :0.00392)0.96    :0.02576)1.00    :0.20017);
