# Supplementary material for: SSU rDNA Divergence in Planktonic Foraminifera: Molecular Taxonomy and Biogeographic Implications
Source: PLoS One. 2014 Aug 13;9(8):e104641. doi: 10.1371/journal.pone.0104641 (PMC4131912; doi:10.1371/journal.pone.0104641)
Supplement: File S1 — Sequence alignments, PhyML trees used for patristic distance calculation, BEAST ultrametric trees and patristic distance matrices. (ZIP) [file pone.0104641.s004.zip › File S2/trees/patristic/Gconglomerata_patristique_arbre]

(poss-Gconglomerata_U_Me869_23:0.00000,(poss-Gconglomerata_U_Me868_13:0.00000,(poss-Gconglomerata_U_Me869_24:0.00150,(poss-Gconglomerata_U_Me868_15:0.00000,(poss-Gconglomerata_U_Me868_14:0.00000,(poss-Gconglomerata_U_Me869_22:0.00150,poss-Gconglomerata_U_Me869_21:0.00300)0.00    :0.00000)0.00    :0.00000)0.00    :0.00000)0.00    :0.00000)0.00    :0.00000,poss-Gconglomerata_U_Me868_16:0.00752);
