# Supplementary material for: SSU rDNA Divergence in Planktonic Foraminifera: Molecular Taxonomy and Biogeographic Implications
Source: PLoS One. 2014 Aug 13;9(8):e104641. doi: 10.1371/journal.pone.0104641 (PMC4131912; doi:10.1371/journal.pone.0104641)
Supplement: File S1 — Sequence alignments, PhyML trees used for patristic distance calculation, BEAST ultrametric trees and patristic distance matrices. (ZIP) [file pone.0104641.s004.zip › File S2/trees/patristic/Gglutinata_patristique_arbre]

(Gglutinata_Ia3_Gglu1a3-AS265_NA_JQ799900:0.03580,((Gglutinata_U_457_10_AY453136:0.00317,(Gglutinata_U_R019_19_FJ643297:0.00000,(Gglutinata_U_B180_30_Z83974:0.00000,(Gglutinata_U_R019_10_FJ643296:0.00000,(Gglutinata_U_P148_20_FJ643282:0.00000,(Gglutinata_U_P148_05_FJ643277:0.00000,(Gglutinata_U_P148_21_FJ643283:0.00000,(Gglutinata_U_P151_06_FJ643292:0.00000,(Gglutinata_U_P148_07_FJ643278:0.00000,((Gglutinata_U_P148_15_FJ643280:0.00000,(Gglutinata_U_P148_26_FJ643284:0.00000,Gglutinata_U_P148_17_FJ643281:0.00000)0.00    :0.00000)0.00    :0.00000,(Gglutinata_U_P148_13_FJ643279:0.00000,Gglutinata_U_P151_08_FJ643293:0.00000)0.00    :0.00000)0.00    :0.00000)0.00    :0.00000)0.83    :0.00155)0.86    :0.00156)0.00    :0.00000)0.00    :0.00000)0.00    :0.00000)0.00    :0.00000)0.00    :0.00000)0.93    :0.01472,((Gglutinata_U_P152_28_FJ643295:0.00313,Gglutinata_U_P149_04_FJ643286:0.00000)0.00    :0.00000,((Gglutinata_U_P149_18_FJ643288:0.00000,Gglutinata_U_P149_28_FJ643290:0.00000)0.00    :0.00000,(Gglutinata_U_P149_07_FJ643287:0.00160,(Gglutinata_U_P149_30_FJ643291:0.00000,(Gglutinata_U_P149_22_FJ643289:0.00000,Gglutinata_U_P152_03_FJ643294:0.00328)0.00    :0.00000)0.00    :0.00000)1.00    :0.02993)0.00    :0.00156)1.00    :0.03506)0.47    :0.00952,(((Gglutinata_U_OKI_3-3_AB468831:0.00000,Gglutinata_U_OKI_2-1_AB263434:0.00000)0.94    :0.00305,(Gglutinata_U_OKI_3-2_AB468830:0.00000,Gglutinata_U_OKI_1-3_AB468827:0.00152)0.00    :0.00000)0.00    :0.00000,((Gglutinata_U_OKI_2-2_AB468828:0.00000,Gglutinata_U_OKI_1-1_AB263433:0.00000)0.96    :0.00620,(Gglutinata_U_A-G.glu_U_AF250105:0.00310,((Gglutinata_U_OKI_3-1_AB468829:0.00153,Gglutinata_U_OKI_1-2_AB468826:0.00000)0.85    :0.00153,(Gglutinata_U_OKI_4-2_AB468833:0.00310,Gglutinata_U_OKI_4-1_AB468832:0.00154)0.80    :0.00154)0.00    :0.00000)0.88    :0.00310)0.77    :0.00152)1.00    :0.04978);
