# Supplementary material for: SSU rDNA Divergence in Planktonic Foraminifera: Molecular Taxonomy and Biogeographic Implications
Source: PLoS One. 2014 Aug 13;9(8):e104641. doi: 10.1371/journal.pone.0104641 (PMC4131912; doi:10.1371/journal.pone.0104641)
Supplement: File S1 — Sequence alignments, PhyML trees used for patristic distance calculation, BEAST ultrametric trees and patristic distance matrices. (ZIP) [file pone.0104641.s004.zip › File S2/trees/patristic/Ginflata_patristique_arbre]

(Ginflata_U_Y1094_25:0.00215,(Ginflata_U_Y1094_26:0.00000,((Ginflata_U_Y1094_27:0.00144,(Ginflata_U_Y1096_35:0.00435,(Ginflata_U_Y1096_33:0.00290,Ginflata_U_Y1094_28:0.00215)0.00    :0.00000)0.00    :0.00000)0.00    :0.00000,(Ginflata_U_P138_01_FJ643317:0.00000,(Ginflata_U_Y1096_34:0.00000,Ginflata_U_Y1096_37:0.00000)0.85    :0.00144)0.86    :0.00144)0.00    :0.00000)0.00    :0.00000,(Ginflata_U_Y1096_36:0.00290,(Ginflata_U_VB11_1_Z83971:0.00000,((Ginflata_U_P138_14_FJ643318:0.00000,Ginflata_U_R023_08_FJ643320:0.00000)0.00    :0.00000,(Ginflata_U_VB11_2_EU199447:0.00000,(Ginflata_U_P137_47_FJ643315:0.00000,(Ginflata_U_P121_05_FJ643314:0.00000,(Ginflata_U_R023_01_FJ643319:0.00337,(Ginflata_U_P137_70_FJ643316:0.00000,Ginflata_U_Y1094_29:0.00434)0.43    :0.00144)0.00    :0.00000)0.00    :0.00000)0.92    :0.00144)0.00    :0.00000)0.00    :0.00000)0.00    :0.00000)0.84    :0.00144);
