# Supplementary material for: SSU rDNA Divergence in Planktonic Foraminifera: Molecular Taxonomy and Biogeographic Implications
Source: PLoS One. 2014 Aug 13;9(8):e104641. doi: 10.1371/journal.pone.0104641 (PMC4131912; doi:10.1371/journal.pone.0104641)
Supplement: File S1 — Sequence alignments, PhyML trees used for patristic distance calculation, BEAST ultrametric trees and patristic distance matrices. (ZIP) [file pone.0104641.s004.zip › File S2/trees/patristic/Gruberconglobatus_patristique_arbre]

(((Gruber_Ia_10_4_EU012458:0.00149,(Gruber_Ia_0157_DS_FM866126:0.00000,(((Gruber_Ia_OKI-2_3_AB468886:0.00000,(Gruber_Ia_56_31_EU012487:0.00149,(Gruber_Ia_56_30_EU012486:0.00000,(Gruber_Ia_55_29_EU012485:0.00000,Gruber_Ia_10_2_EU012456:0.00000)0.00    :0.00000)0.00    :0.00000)0.00    :0.00000)0.00    :0.00000,(Gruber_Ia_NA_NA_U80789:0.00000,(Gruber_Ia_OKI-2_2_AB468885:0.00000,Gruber_Ia_OKI-2_1_AB263464:0.00000)0.97    :0.00448)0.00    :0.00000)0.00    :0.00000,(Gruber_Ia_10_3_EU012457:0.00149,Gruber_Ia_466_8_EU012455:0.00149)0.00    :0.00000)0.00    :0.00000)0.00    :0.00000)0.95    :0.01690,((Gruber_Ib1_NA_NA_Z69599:0.00000,Gruber_Ib1_PR22_U_Z83965:0.00000)0.95    :0.00946,(Gruber_Ib2_31_12_EU012471:0.00148,(Gruber_Ib2_13_5_EU012459:0.00000,((Gruber_Ib2_Grub1b2-AS128_DS_JQ799893:0.00000,Gruber_Ib2_13_8_EU012462:0.00000)0.00    :0.00000,(Gruber_U_OKI-1_1_AB263463:0.00000,((Gruber_Ib2_13_7_EU012461:0.00445,(Gruber_Ib2_13_6_EU012460:0.00000,(Gruber_U_OKI-1_4_AB468884:0.00297,Gruber_U_OKI-1_3_AB468883:0.00596)0.00    :0.00000)0.00    :0.00000)0.00    :0.00000,(Gruber_U_OKI-1_2_AB468882:0.00148,(Gruber_Ib2_27_5_EU012468:0.00000,(Gruber_Ib2_27_6_EU012469:0.00595,Gruber_Ib2_31_10_EU012470:0.00448)0.00    :0.00000)0.00    :0.00000)0.00    :0.00000)0.00    :0.00000)0.00    :0.00000)0.00    :0.00000)0.00    :0.00000)0.97    :0.01236)0.92    :0.01745)0.93    :0.05154,(Gruber_pink_0008_DS_FM865980:0.00000,(Gruber_pink_0011_DS_FM865981:0.00000,(Gruber_pink_0020_DS_FM865986:0.00000,(((Gruber_pink_0021_DS_FM865987:0.00000,Gruber_pink_NA_NA_U65634:0.00000)0.00    :0.00000,(Gruber_pink_0012_DS_FM865982:0.00000,(Gruber_pink_0017_DS_FM865984:0.00000,Gruber_pink_0407_DS_FM865992:0.00000)0.00    :0.00000)0.00    :0.00000)0.00    :0.00000,(Gruber_pink_0597_DS_FM865993:0.00000,(Gruber_pink_0013_DS_FM865983:0.00000,Gruber_pink_B242_B242-4_Z83966:0.01056)0.00    :0.00000)0.00    :0.00000)0.00    :0.00000)0.00    :0.00000)0.00    :0.00000)0.99    :0.06628,((Gconglobatus_U_PR11_PR11001_Z83967:0.01272,(Gconglobatus_U_NA_NA_U80790:0.00412,((Gconglobatus_U_OKI-1_1_AB263465:0.00000,Gconglobatus_U_OKI-1_2_AB468887:0.00000)0.96    :0.00550,(Gconglobatus_U_OKI-2_1_AB263466:0.00000,Gconglobatus_U_OKI-2_2_AB468888:0.00000)0.90    :0.00274)0.00    :0.00000)0.71    :0.00139)0.94    :0.05715,(Gruber_IIa1_0211_DS_FM866169:0.00000,(Gruber_IIa1_0050_DS_FM866158:0.00000,(Gruber_IIa1_0180_DS_FM866165:0.00000,(Gruber_IIa1_0218_DS_FM866175:0.00000,(Gruber_IIa1_0185_DS_FM866167:0.00000,(Gruber_IIa1_0238_DS_FM866178:0.00000,(Gruber_IIa1_0215_DS_FM866172:0.00000,(Gruber_IIa1_0236_DS_FM866177:0.00000,(Gruber_IIa1_0213_DS_FM866171:0.00000,(Gruber_IIa1_0023_DS_FM866155:0.00000,(Gruber_IIa1_0264_DS_FM866182:0.00000,(Gruber_IIa1_0217_DS_FM866174:0.00000,(Gruber_IIa1_0169_DS_FM866162:0.00000,(Gruber_IIa1_0250_DS_FM866180:0.00000,((Gruber_IIa2_0167_DS_FM866160:0.00000,(((Gruber_IIa2_0251_DS_FM866181:0.00000,(Gruber_IIa2_454_9_EU012453:0.00427,Gruber_IIa2_454_3_EU012452:0.00429)0.00    :0.00000)0.00    :0.00000,(Gruber_IIa2_454_10_EU012454:0.00000,(Gruber_IIa2_0019_DS_FM866154:0.00000,Gruber_IIa1_0216_DS_FM866173:0.00000)0.00    :0.00000)0.00    :0.00000)0.00    :0.00000,(Gruber_IIa2_0168_DS_FM866161:0.00000,Gruber_IIa2_0186_DS_FM866168:0.00000)0.00    :0.00000)0.00    :0.00000)0.85    :0.00142,((((Gruber_IIa_37_19_EU012477:0.00000,((Gruber_IIa_33_13_EU012472:0.00142,Gruber_IIa_46_22_EU012480:0.00142)0.00    :0.00000,(Gruber_IIa_24_1_EU012466:0.00000,(Gruber_IIa_37_20_EU012478:0.00283,Gruber_IIa_24_2_EU012467:0.00568)0.00    :0.00000)0.00    :0.00000)0.00    :0.00000)0.00    :0.00000,(Gruber_IIa_46_24_EU012481:0.00142,(Gruber_IIa_37_18_EU012476:0.00425,Gruber_IIa_46_21_EU012479:0.00569)0.00    :0.00000)0.00    :0.00000)0.00    :0.00000,((Gruber_IIa_55_27_EU012483:0.00000,(Gruber_IIa_34_14_EU012475:0.00283,Gruber_IIa_23_9_EU012463:0.00569)0.00    :0.00000)0.00    :0.00000,(Gruber_IIa_CA-G_rub3B_NA_AF102230:0.00000,Gruber_IIa_34_13_EU012474:0.00284)0.00    :0.00000)0.00    :0.00000)0.00    :0.00000,(Gruber_IIa_33_14_EU012473:0.00000,(Gruber_IIa_23_10_EU012464:0.00000,(Gruber_IIa_23_11_EU012465:0.00000,(Gruber_IIa_55_26_EU012482:0.00000,Gruber_IIa_55_28_EU012484:0.00000)0.00    :0.00000)0.00    :0.00000)0.00    :0.00000)0.00    :0.00000)0.85    :0.00142)0.00    :0.00000)0.00    :0.00000)0.00    :0.00000)0.00    :0.00000)0.00    :0.00000)0.00    :0.00000)0.00    :0.00000)0.00    :0.00000)0.00    :0.00000)0.00    :0.00000)0.00    :0.00000)0.00    :0.00000)0.00    :0.00000)0.00    :0.00000)1.00    :0.14436)1.00    :0.37403);
