# Supplementary material for: SSU rDNA Divergence in Planktonic Foraminifera: Molecular Taxonomy and Biogeographic Implications
Source: PLoS One. 2014 Aug 13;9(8):e104641. doi: 10.1371/journal.pone.0104641 (PMC4131912; doi:10.1371/journal.pone.0104641)
Supplement: File S1 — Sequence alignments, PhyML trees used for patristic distance calculation, BEAST ultrametric trees and patristic distance matrices. (ZIP) [file pone.0104641.s004.zip › File S2/trees/patristic/Gsacculifer_patristique_arbre]

(((Gsacculifer_I_NA_NA_U80792:0.00000,((Gsacculifer_I_OKI-4_1_AB263462:0.00278,(Gsacculifer_I_OKI-4_2_AB468881:0.00000,Gsacculifer_I_OKI-1_1_AB263459:0.00000)0.95    :0.00418)0.00    :0.00000,(Gsacculifer_I_OKI-3_2_AB468880:0.00000,(Gsacculifer_I_NA_NA_U65633:0.00000,(Gsacculifer_I_OKI-2_2_AB468878:0.00000,Gsacculifer_I_V64_12_Z83963:0.00418)0.00    :0.00000)0.00    :0.00000)0.00    :0.00000)0.00    :0.00000)0.00    :0.00000,(Gsacculifer_I_OKI-3_1_AB263461:0.00139,(Gsacculifer_I_OKI-2_3_AB468879:0.00278,(Gsacculifer_I_OKI-1_3_AB468876:0.00000,Gsacculifer_I_OKI-2_1_AB263460:0.00000)0.97    :0.00417)0.00    :0.00000)0.86    :0.00139)0.00    :0.00000,(Gsacculifer_I_OKI-1_4_AB468877:0.00139,Gsacculifer_I_OKI-1_2_AB468875:0.00000)0.94    :0.00417,Gsacculifer_I_PR26_PR26001_Z83964:0.00842);
