# Supplementary material for: SSU rDNA Divergence in Planktonic Foraminifera: Molecular Taxonomy and Biogeographic Implications
Source: PLoS One. 2014 Aug 13;9(8):e104641. doi: 10.1371/journal.pone.0104641 (PMC4131912; doi:10.1371/journal.pone.0104641)
Supplement: File S1 — Sequence alignments, PhyML trees used for patristic distance calculation, BEAST ultrametric trees and patristic distance matrices. (ZIP) [file pone.0104641.s004.zip › File S2/trees/patristic/Gsiphonifera_patristique_arbre]

((Gsiphonifera_Ia1_Gsip1a2_BR-BR14SIPI_NA_JQ743484:0.00000,Gsiphonifera_U_OKI-3_1_AB263451:0.00000)0.78    :0.00408,(Gsiphonifera_U_NA_NA_Z69602:0.01132,(Gsiphonifera_I_NA_NA_U65631:0.00000,Gsiphonifera_U_PR18_12_Z83959:0.00000)0.00    :0.00000)0.65    :0.00149,((Gsiphonifera_TIIb_CA-G_sII6B_NA_AF102228:0.00000,Gsiphonifera_TIII_NA_NA_AJ251212:0.00000)0.99    :0.03771,(Gsiphonifera_TII_NA_NA_U80788:0.01159,((Gsiphonifera_TIIa_CA-G_sII2A_NA_AF102227:0.00140,(Gsiphonifera_TII_NA_NA_U80787:0.00140,(Gsiphonifera_U_OKI-5_2_AB468870:0.00000,Gsiphonifera_U_OKI-4_1_AB263454:0.00000)0.92    :0.00280)0.00    :0.00000)0.93    :0.01050,((Gsiphonifera_U_OKI-3_2_AB468868:0.00000,Gsiphonifera_U_OKI-1_1_AB263452:0.00000)0.78    :0.00140,(Gsiphonifera_U_OKI-1_2_AB468864:0.00280,(Gsiphonifera_IIa_Gsip2a3-AS273_NA_JQ799892:0.00000,((Gsiphonifera_U_OKI-4_2AB468869:0.00000,Gsiphonifera_U_OKI-2_1_AB263453:0.00000)0.00    :0.00000,(Gsiphonifera_U_OKI-2_4_AB468867:0.00000,(Gsiphonifera_U-OKI-5_1_AB263455:0.00000,(Gsiphonifera_U_OKI-2_3_AB468866:0.00000,Gsiphonifera_U_OKI-2_2_AB468865:0.00140)0.00    :0.00000)0.00    :0.00000)0.86    :0.00140)0.93    :0.00281)0.00    :0.00000)0.76    :0.00140)0.88    :0.00726)0.91    :0.01063)0.78    :0.02793)1.00    :0.26630);
