# Supplementary material for: SSU rDNA Divergence in Planktonic Foraminifera: Molecular Taxonomy and Biogeographic Implications
Source: PLoS One. 2014 Aug 13;9(8):e104641. doi: 10.1371/journal.pone.0104641 (PMC4131912; doi:10.1371/journal.pone.0104641)
Supplement: File S1 — Sequence alignments, PhyML trees used for patristic distance calculation, BEAST ultrametric trees and patristic distance matrices. (ZIP) [file pone.0104641.s004.zip › File S2/trees/patristic/Gtumida_patristique_arbre]

(Gtumida_U_GB1028_2:0.00000,Gtumida_U_GB1028_3:0.00000,(Gtumida_U_GB1028_1:0.00255,(Gtumida_U_Z389_11:0.00380,((Gtumida_U_Z564_19:0.00126,(Gtumida_U_Z388_13:0.00126,Gtumida_U_Z389_10:0.00253)0.78    :0.00127)0.00    :0.00000,(Gtumida_U_Z564_17:0.00000,(Gtumida_U_Z563_19:0.00000,((Gtumida_U_Z388_12:0.00126,((Gtumida_U_Z564_18:0.00000,Gtumida_U_Z564_20:0.00126)0.00    :0.00000,(Gtumida_U_Z563_18:0.00000,((Gtumida_U_Z388_9:0.00000,Gtumida_U_Z388_10:0.00000)0.00    :0.00000,(Gtumida_U_Z563_17:0.00000,Gtumida_U_Z388_11:0.00126)0.00    :0.00000)0.00    :0.00000)0.00    :0.00000)0.00    :0.00000)0.00    :0.00000,Gtumida_U_Z389_9:0.00126)0.00    :0.00000)0.00    :0.00000)0.00    :0.00000)0.00    :0.00000)0.76    :0.00128)0.86    :0.00253);
