# Supplementary material for: SSU rDNA Divergence in Planktonic Foraminifera: Molecular Taxonomy and Biogeographic Implications
Source: PLoS One. 2014 Aug 13;9(8):e104641. doi: 10.1371/journal.pone.0104641 (PMC4131912; doi:10.1371/journal.pone.0104641)
Supplement: File S1 — Sequence alignments, PhyML trees used for patristic distance calculation, BEAST ultrametric trees and patristic distance matrices. (ZIP) [file pone.0104641.s004.zip › File S2/trees/patristic/Gungulata_patristique_arbre]

(Gungulata_U_GA2215_40:0.00126,(Gungulata_U_GA2215_38:0.00126,(Gungulata_U_GA2215_37:0.00126,Gungulata_U_GA2215_39:0.00252)0.00    :0.00000)0.00    :0.00000,(Gungulata_U_Gung-AS224_NA_JQ799897:0.00000,((Gungulata_U_GA2287_72:0.00126,Gungulata_U_GA2287_70:0.00126)0.00    :0.00000,(((Gungulata_U_GA1875_5:0.00000,((Gungulata_U_GA1875_8:0.00000,(Gungulata_U_GA2284_45:0.00000,(Gungulata_U_GA2285_55:0.00000,((Gungulata_U_GA2214_32:0.00126,Gungulata_U_GA2286_64:0.00126)0.00    :0.00000,(Gungulata_U_GA1881_16:0.00126,Gungulata_U_GA2286_62:0.00252)0.00    :0.00000)0.00    :0.00000)0.00    :0.00000)0.00    :0.00000)0.00    :0.00000,(Gungulata_U_GA2286_63:0.00000,(Gungulata_U_GA2287_71:0.00000,(Gungulata_U_GA2286_61:0.00126,Gungulata_U_GA2285_50:0.00126)0.00    :0.00000)0.00    :0.00000)0.00    :0.00000)0.00    :0.00000)0.00    :0.00000,(Gungulata_U_GA2284_47:0.00000,(Gungulata_U_GA2214_29:0.00000,(Gungulata_U_GA1875_7:0.00000,(Gungulata_U_GA1881_13:0.00379,((Gungulata_U_GA1875_6:0.00000,(Gungulata_U_GA2284_48:0.00252,(Gungulata_U_GA1951_21:0.00252,Gungulata_U_GA2214_31:0.00252)0.00    :0.00000)0.00    :0.00000)0.00    :0.00000,((Gungulata_U_GA1881_15:0.00379,(Gungulata_U_GA2214_30:0.00000,Gungulata_U_GA1951_24_:0.00000)0.00    :0.00000)0.00    :0.00000,(Gungulata_U_GA2284_46:0.00000,((Gungulata_U_GA1951_22:0.00252,Gungulata_U_GA1881_14:0.00632)0.00    :0.00000,(Gungulata_U_GA1951_23:0.00126,Gungulata_U_GA2285_49:0.00126)0.00    :0.00000)0.00    :0.00000)0.00    :0.00000)0.00    :0.00000)0.00    :0.00000)0.00    :0.00000)0.00    :0.00000)0.00    :0.00000)0.00    :0.00000)0.00    :0.00000,(Gungulata_U_GA2285_56:0.00000,Gungulata_U_GA2287_69:0.00000)0.00    :0.00000)0.00    :0.00000)0.84    :0.00126)0.98    :0.00507);
