# Supplementary material for: SSU rDNA Divergence in Planktonic Foraminifera: Molecular Taxonomy and Biogeographic Implications
Source: PLoS One. 2014 Aug 13;9(8):e104641. doi: 10.1371/journal.pone.0104641 (PMC4131912; doi:10.1371/journal.pone.0104641)
Supplement: File S1 — Sequence alignments, PhyML trees used for patristic distance calculation, BEAST ultrametric trees and patristic distance matrices. (ZIP) [file pone.0104641.s004.zip › File S2/trees/patristic/Guvula_patristique_arbre]

(Guvula_U_P086_11_FJ643302:0.00247,(Guvula_U_P085_23_FJ643299:0.00288,(Guvula_U_P085_47_FJ643301:0.00141,(Guvula_U_P085_16_FJ643298:0.00000,Guvula_U_P085_45_FJ643300:0.00284)0.00    :0.00000)0.00    :0.00000)0.89    :0.00607,Guvula_U_DS8_NA_AF387173:0.18484);
