# Supplementary material for: SSU rDNA Divergence in Planktonic Foraminifera: Molecular Taxonomy and Biogeographic Implications
Source: PLoS One. 2014 Aug 13;9(8):e104641. doi: 10.1371/journal.pone.0104641 (PMC4131912; doi:10.1371/journal.pone.0104641)
Supplement: File S1 — Sequence alignments, PhyML trees used for patristic distance calculation, BEAST ultrametric trees and patristic distance matrices. (ZIP) [file pone.0104641.s004.zip › File S2/trees/patristic/Hhirsuta_patristique_arbre]

(Ghirsuta_U_GUA-2_1_AB263444:0.00000,(Ghirsuta_U_GUA-2_2_AB468848:0.00000,(Ghirsuta_U_GUA-1_3_AB468847:0.00365,(Ghirsuta_U_GUA-1_1_AB263443:0.00000,(Ghirsuta_U_GUA-2_3_AB468849:0.00182,Ghirsuta_U_GUA-1_2_AB468846:0.00000)0.00    :0.00000)0.00    :0.00000)0.85    :0.00183)0.00    :0.00000,((Ghirsuta_U_P066_04_FJ643307:0.00000,((Ghirsuta_U_P069_71_FJ643310:0.00000,Ghirsuta_U_P029_05_FJ643305:0.00000)0.00    :0.00000,(Ghirsuta_U_P066_13_FJ643308:0.00000,(Ghirsuta_U_B8_2_EU199448:0.00000,Ghirsuta_U_B8_7a_Z83973:0.00000)0.91    :0.00183)0.00    :0.00000)0.00    :0.00000)0.00    :0.00000,(Ghirsuta_U_P069_60_FJ643309:0.00000,((Ghirsuta_U_R002_02_FJ643311:0.00000,(Ghirsuta_U_R002_09_FJ643312:0.00000,Ghirsuta_U_R002_11_FJ643313:0.00000)0.00    :0.00000)0.86    :0.00182,(Ghirsuta_U_P027_02_FJ643303:0.00000,(Ghirsuta_U_P029_09_FJ643306:0.00000,Ghirsuta_U_P027_06_FJ643304:0.00000)0.00    :0.00000)0.85    :0.00183)0.00    :0.00000)0.00    :0.00000)0.93    :0.00182);
