# Supplementary material for: SSU rDNA Divergence in Planktonic Foraminifera: Molecular Taxonomy and Biogeographic Implications
Source: PLoS One. 2014 Aug 13;9(8):e104641. doi: 10.1371/journal.pone.0104641 (PMC4131912; doi:10.1371/journal.pone.0104641)
Supplement: File S1 — Sequence alignments, PhyML trees used for patristic distance calculation, BEAST ultrametric trees and patristic distance matrices. (ZIP) [file pone.0104641.s004.zip › File S2/trees/patristic/Hpelagica_patristique_arbre]

((Hpelagica_U_OKI-1_3_AB468857:0.00253,Hpelagica_U_OKI-4_2_AB468863:0.00253)0.00    :0.00000,((Hpelagica_I_OKI-2_1_AB263449:0.00000,(Hpelagica_I_OKI-2_2_AB468858:0.00000,Hpelagica_U_OKI-2_2_AB468858:0.00000)0.00    :0.00000)0.86    :0.00126,(Hpelagica_I_R022_30_FJ643366:0.00000,((Hpelagica_I_OKI-1_2_AB468856:0.00000,Hpelagica_U_OKI-3_3_AB468860:0.00126)0.00    :0.00000,((Hpelagica_I_OKI-1_1_AB263448:0.00000,(Hpelagica_I_P101_30_FJ643359:0.00000,Hpelagica_U_OKI-3_4_AB468861:0.00000)0.00    :0.00000)0.00    :0.00000,((Hpelagica_I_P101_67_FJ643361:0.00000,(Hpelagica_I_R022_05_FJ643364:0.00000,(Hpelagica_I_P101_49_FJ643360:0.00000,Hpelagica_U_OKI-3_2_AB468859:0.00379)0.00    :0.00000)0.00    :0.00000)0.00    :0.00000,(Hpelagica_I_R022_01_FJ643363:0.00000,((Hpelagica_I_R022_18_FJ643365:0.00000,Hpelagica_U_OKI-1_1_AB263448:0.00000)0.00    :0.00000,(Hpelagica_U_OKI-4_1_AB468862:0.00000,Hpelagica_U_OKI-3_1_AB263450:0.00000)0.97    :0.00380)0.00    :0.00000)0.00    :0.00000)0.00    :0.00000)0.00    :0.00000)0.00    :0.00000)0.00    :0.00000)0.73    :0.00126,((Hpelagica_IIa_R025_06_FJ643367:0.00000,(Hpelagica_IIa_R025_09_FJ643368:0.00000,(Hpelagica_IIa_R025_15_FJ643369:0.00000,((Hpelagica_U_R025_09_FJ643368:0.00000,Hpelagica_U_R025_15_FJ643369:0.00000)0.00    :0.00000,(Hpelagica_U_R025_06_FJ643367:0.00000,(Hpelagica_U_P080_10_FJ643346:0.00000,(Hpelagica_IIa_P080_16_FJ643347:0.00000,(Hpelagica_U_P080_20_FJ643348:0.00000,(Hpelagica_IIa_P080_20_FJ643348:0.00000,(Hpelagica_U_P080_16_FJ643347:0.00000,(Hpelagica_IIa_P080_10_FJ643346:0.00000,(Hpelagica_IIa_P080_08_FJ643345:0.00000,(Hpelagica_U_P080_08_FJ643345:0.00000,(Hpelagica_IIa_P080_41_FJ643349:0.00000,Hpelagica_U_P080_41_FJ643349:0.00000)0.92    :0.00141)0.00    :0.00000)0.00    :0.00000)0.00    :0.00000)0.00    :0.00000)0.00    :0.00000)0.00    :0.00000)0.00    :0.00000)1.00    :0.00855)0.00    :0.00000)0.00    :0.00000)0.00    :0.00000)0.00    :0.00000)0.90    :0.02753,(Hpelagica_IIb_P100_07_FJ643354:0.00000,(Hpelagica_U_P100_07_FJ643354:0.00000,(Hpelagica_U_P100_05_FJ643353:0.00000,(Hpelagica_IIb_P100_05_FJ643353:0.00000,(Hpelagica_U_P100_01_FJ643350:0.00000,(Hpelagica_IIb_P100_03_FJ643352:0.00000,(Hpelagica_U_P100_03_FJ643352:0.00000,(Hpelagica_IIb_P100_01_FJ643350:0.00000,((Hpelagica_IIb_P100_09_FJ643356:0.00000,Hpelagica_U_P100_09_FJ643356:0.00000)0.92    :0.00143,((Hpelagica_IIb_P100_02_FJ643351:0.00000,Hpelagica_U_P100_02_FJ643351:0.00000)0.84    :0.00143,(Hpelagica_IIb_P100_08_FJ643355:0.00000,(Hpelagica_IIb_P100_10_FJ643357:0.00000,(Hpelagica_U_P100_10_FJ643357:0.00000,Hpelagica_U_P100_08_FJ643355:0.00000)0.00    :0.00000)0.00    :0.00000)0.87    :0.00143)0.00    :0.00000)0.00    :0.00000)0.00    :0.00000)0.00    :0.00000)0.00    :0.00000)0.00    :0.00000)0.00    :0.00000)0.00    :0.00000)0.00    :0.00000)0.83    :0.01826)1.00    :0.61862);
