# Supplementary material for: SSU rDNA Divergence in Planktonic Foraminifera: Molecular Taxonomy and Biogeographic Implications
Source: PLoS One. 2014 Aug 13;9(8):e104641. doi: 10.1371/journal.pone.0104641 (PMC4131912; doi:10.1371/journal.pone.0104641)
Supplement: File S1 — Sequence alignments, PhyML trees used for patristic distance calculation, BEAST ultrametric trees and patristic distance matrices. (ZIP) [file pone.0104641.s004.zip › File S2/trees/patristic/Mmenardii_patristique_arbre]

((Gmenardii_U_OKI-1_NA_AB263445:0.00000,(Gmenardii_U_Y1097_19:0.00126,(Gmenardii_U_Gmen-AS131_NA_JQ799896:0.00000,(Gmenardii_U_Y1097_20:0.00126,(Gmenardii_U_OKI-1_2_AB468850:0.00126,Gmenardii_U_Y1097_18:0.00252)0.00    :0.00000)0.00    :0.00000)0.00    :0.00000)0.00    :0.00000)0.00    :0.00000,(Gmenardii_U_PR3_5_Z83970:0.00773,(Gmenardii_U_Y1106_5:0.00126,(Gmenardii_U_NA_NA_U80794:0.00000,(Gmenardii_U_Y1106_1:0.00000,(Gmenardii_U_Y1106_4:0.00000,(Gmenardii_U_Y1106_3:0.00126,Gmenardii_U_Y1106_2:0.00126)0.00    :0.00000)0.00    :0.00000)0.00    :0.00000)0.00    :0.00000)0.00    :0.00000)0.83    :0.00126,Gmenardii_U_OKI-1_3_AB468851:0.00896);
