# Supplementary material for: SSU rDNA Divergence in Planktonic Foraminifera: Molecular Taxonomy and Biogeographic Implications
Source: PLoS One. 2014 Aug 13;9(8):e104641. doi: 10.1371/journal.pone.0104641 (PMC4131912; doi:10.1371/journal.pone.0104641)
Supplement: File S1 — Sequence alignments, PhyML trees used for patristic distance calculation, BEAST ultrametric trees and patristic distance matrices. (ZIP) [file pone.0104641.s004.zip › File S2/trees/patristic/modeltest.xls]

## Sheet: Feuil1
Morpho-species	model
G. conglomerata	HKY
H. hirsuta	HKY I+G
G. inflata	HKY+G
M. menardii	K80 +G
G. tumida	HKY+ I
G. ungulata	HKY
N. dutertrei	HKY
N. incompta	HKY
N. pachyderma	GTR +G
T. truncatulinoides	HKY I+G
P. obliquiloculata	GTR I+G
G. bulloides	K80
B. digitata	HKY
G. ruber+conglobatus	GTR I+G
G. sacculifer	HKY
G. siphonifera	GTR G
H. pelagica	K80+ I
O. universa	GTR
S. dehiscens	F81
T. quinqueloba	HKY+ G
G. uvula	HKY
G. glutinata	GTR
C. nitida	HKY
