# Supplementary material for: SSU rDNA Divergence in Planktonic Foraminifera: Molecular Taxonomy and Biogeographic Implications
Source: PLoS One. 2014 Aug 13;9(8):e104641. doi: 10.1371/journal.pone.0104641 (PMC4131912; doi:10.1371/journal.pone.0104641)
Supplement: File S1 — Sequence alignments, PhyML trees used for patristic distance calculation, BEAST ultrametric trees and patristic distance matrices. (ZIP) [file pone.0104641.s004.zip › File S2/trees/patristic/Ndutertrei_patristique_arbre]

((Ndutertrei_U_456-14_NA_AY453135:0.00145,(Ndutertrei_Ib_BR26DUT_NA_AY241707:0.00000,Ndutertrei_Ib_BR26DUT_NA_AY241707:0.00000)0.79    :0.00145)0.76    :0.00145,(Ndutertrei_U_Oki-1_2_AB468838:0.00000,Ndutertrei_U_Oki-1_1_AB263437:0.00000)0.94    :0.00436,(Ndutertrei_U_NA_NA_U65635:0.00145,(Ndutertrei_U_Oki-2_1_AB263438:0.00289,(Ndutertrei_U_B47_1_Z83972:0.00000,(Ndutertrei_U_Oki-2_2_AB468839:0.00145,Ndutertrei_U_B47_2_EU199449:0.00000)0.00    :0.00000)0.00    :0.00000)0.88    :0.00290)0.88    :0.00290);
