# Supplementary material for: SSU rDNA Divergence in Planktonic Foraminifera: Molecular Taxonomy and Biogeographic Implications
Source: PLoS One. 2014 Aug 13;9(8):e104641. doi: 10.1371/journal.pone.0104641 (PMC4131912; doi:10.1371/journal.pone.0104641)
Supplement: File S1 — Sequence alignments, PhyML trees used for patristic distance calculation, BEAST ultrametric trees and patristic distance matrices. (ZIP) [file pone.0104641.s004.zip › File S2/trees/patristic/Nincompta_patristique_arbre]

(((((((Nincompta_U_P150_07_FJ643372:0.00000,Nincompta_I_DS133PACR_NA_AF250117:0.00130)0.00    :0.00000,Nincompta_U_P150_08_FJ643373:0.00000)0.00    :0.00000,Nincompta_U_P150_05_FJ643371:0.00000)0.00    :0.00000,Nincompta_U_P106_09_FJ643370:0.00000)0.00    :0.00000,Nincompta_U_P150_10_FJ643374:0.00000)0.00    :0.00000,Nincompta_I_AA1pac_NA_AF250118:0.00000)0.00    :0.00000,Nincompta_U_P106_02_FJ643375:0.00000,(Nincompta_U_12-6_NA_AY453131:0.00261,((Nincompta_U_12-5_NA_AY453130:0.00261,Nincompta_U_2-14-9_NA_AY453128:0.00000)0.00    :0.00000,(Nincompta_U_11-2_NA_AY453129:0.00131,Nincompta_TII_SB79PACRII_NA_AY241711:0.00524)0.78    :0.00131)0.00    :0.00000)1.00    :0.07085);
