# Supplementary material for: SSU rDNA Divergence in Planktonic Foraminifera: Molecular Taxonomy and Biogeographic Implications
Source: PLoS One. 2014 Aug 13;9(8):e104641. doi: 10.1371/journal.pone.0104641 (PMC4131912; doi:10.1371/journal.pone.0104641)
Supplement: File S1 — Sequence alignments, PhyML trees used for patristic distance calculation, BEAST ultrametric trees and patristic distance matrices. (ZIP) [file pone.0104641.s004.zip › File S2/trees/patristic/Npachyderma_patristique_arbre]

(Npachyderma_I_NS1L34L7PACLI_NA_AY305329:0.04304,((Npachyderma_V_BG44C1_C6_AY305332:0.00769,(Npachyderma_VI_BG88_NA_EF447102:0.00973,(Npachyderma_II_AN155C1PACLII_NA_AY305330:0.00423,(Npachyderma_III_AA11PACLIII_NA_AF250119:0.00000,Npachyderma_TIII_AN635C1PACLIII_NA_AY305331:0.00273)0.95    :0.00842)0.41    :0.00329)0.75    :0.00339)1.00    :0.02969,(Npachyderma_VIII_548-26_NA_AY453137:0.00678,(Npachyderma_U_548-32_NA_AY453138:0.04944,(Npachyderma_VII_NP28_NA_EF447103:0.00336,(Npachyderma_U_13-10_NA_AY973272:0.00000,(Npachyderma_U_14-14_NA_AY453132:0.00593,(Npachyderma_U_2-2-2_NA_AY453126:0.00000,Npachyderma_U_2-2-1_NA_AY453125:0.00221)0.84    :0.00219)0.00    :0.00000)0.79    :0.00147)0.76    :0.00162)0.00    :0.00000)0.94    :0.01624)0.40    :0.01017,Npachyderma_TIV_AA40PACLIV_NA_AF250120:0.03348);
