# Supplementary material for: SSU rDNA Divergence in Planktonic Foraminifera: Molecular Taxonomy and Biogeographic Implications
Source: PLoS One. 2014 Aug 13;9(8):e104641. doi: 10.1371/journal.pone.0104641 (PMC4131912; doi:10.1371/journal.pone.0104641)
Supplement: File S1 — Sequence alignments, PhyML trees used for patristic distance calculation, BEAST ultrametric trees and patristic distance matrices. (ZIP) [file pone.0104641.s004.zip › File S2/trees/patristic/Ouniversa_patristique_arbre]

((Ouniversa_I_PR2_PR2001_Z83962:0.00000,Ouniversa_I_NA_NA_Z69601:0.00000)0.00    :0.00000,(Ouniversa_I_NA_NA_U65632:0.00000,Ouniversa_I_NA_NA_U80791:0.00000)0.75    :0.00152,(Ouniversa_III_OKI-3_2_AB468874:0.00065,(Ouniversa_III_V13_1_Z83961:0.00467,(Ouniversa_III_OKI-1_3_AB468872:0.00155,(Ouniversa_III_OKI-1_2_AB468871:0.00000,(Ouniversa_III_OKI-1_1_AB263456:0.00000,(Ouniversa_III_OKI-2_2_AB468873:0.00000,(Ouniversa_III_OKI-3_1_AB263458:0.00155,(Ouniversa_III_OKI-2_1_AB263457:0.00000,Ouniversa_III_CA_O-uni3A_NA_AF102229:0.00000)0.00    :0.00000)0.00    :0.00000)0.00    :0.00000)0.00    :0.00000)0.00    :0.00000)0.00    :0.00000)0.79    :0.00402)1.00    :0.33600);
