# Supplementary material for: SSU rDNA Divergence in Planktonic Foraminifera: Molecular Taxonomy and Biogeographic Implications
Source: PLoS One. 2014 Aug 13;9(8):e104641. doi: 10.1371/journal.pone.0104641 (PMC4131912; doi:10.1371/journal.pone.0104641)
Supplement: File S1 — Sequence alignments, PhyML trees used for patristic distance calculation, BEAST ultrametric trees and patristic distance matrices. (ZIP) [file pone.0104641.s004.zip › File S2/trees/patristic/Pobliquiloculata_patristique_arbre]

(Pobliquiloculata_I_Y1491_93_AB636790:0.00660,(Pobliquiloculata_I_GYB1810_31_AB636689:0.00000,(((Pobliquiloculata_I_Y1442_83_AB636783:0.00000,Pobliquiloculata_I_Y1442_86_AB636695:0.00000)0.80    :0.00217,(Pobliquiloculata_I_GYB1810_25_AB636772:0.00218,(Pobliquiloculata_I_Z232_9_AB636750:0.00000,(Pobliquiloculata_I_Z232_11_AB636752:0.00000,Pobliquiloculata_I_Z232_8_AB636683:0.00000)0.00    :0.00000)0.80    :0.00221)0.00    :0.00218)0.00    :0.00001,(Pobliquiloculata_I_GYA541_37_AB636778:0.00217,(Pobliquiloculata_I_GYA541_40_AB636779:0.00216,(Pobliquiloculata_I_Y1492_6_AB636792:0.00656,(Pobliquiloculata_I_Me867_5_AB636803:0.00000,((Pobliquiloculata_I_Z330_28_AB636760:0.00215,(Pobliquiloculata_I_Z511_51_AB636766:0.00000,(Pobliquiloculata_I_Z511_54_AB636765:0.00000,((Pobliquiloculata_I_Z362_37_AB636762:0.00649,Pobliquiloculata_I_Z362_41_AB636761:0.00215)0.00    :0.00000,(Pobliquiloculata_I_Z511_52_AB636767:0.00216,(Pobliquiloculata_I_Z362_39_AB636764:0.00000,Pobliquiloculata_I_Z362_38_AB636763:0.00000)0.00    :0.00000)0.00    :0.00000)0.00    :0.00000)0.00    :0.00000)0.80    :0.00216)0.80    :0.00216,(Pobliquiloculata_I_Ama53_1_AB636742:0.00433,(Pobliquiloculata_I_KH1431_33_AB636904:0.00653,((Pobliquiloculata_I_Me1597_39_AB636798:0.00000,(Pobliquiloculata_I_Z329_16_AB636753:0.00000,(Pobliquiloculata_I_Z329_19_AB636756:0.00000,Pobliquiloculata_I_Z329_18_AB636754:0.00000)0.00    :0.00000)0.94    :0.00436)0.85    :0.00217,(Pobliquiloculata_I_KH1431_34_AB636905:0.00216,(Pobliquiloculata_I_KH1431_35_AB636906:0.00216,((Pobliquiloculata_U_AS108_U_JQ799899:0.00000,(((((Pobliquiloculata_I_Y1489_45_AB636785:0.00000,(Pobliquiloculata_I_Y1489_49_AB636786:0.00213,(Pobliquiloculata_I_Y1489_43_AB636787:0.00098,(Pobliquiloculata_I_GYB648_1_AB636769:0.00000,(Pobliquiloculata_I_GYB648_15_AB636688:0.00439,Pobliquiloculata_I_GYB648_9_AB636771:0.00218)0.00    :0.00000)0.78    :0.00218)0.00    :0.00115)0.00    :0.00000)0.00    :0.00000,(Pobliquiloculata_I_Y1491_52_AB636788:0.00221,Pobliquiloculata_I_Y1489_44_AB636696:0.00215)0.81    :0.00214)0.42    :0.00213,(Pobliquiloculata_I_GYB1811_33_AB636690:0.00000,((Pobliquiloculata_I_GYB648_6_AB636770:0.00436,(Pobliquiloculata_I_Y1492_9_AB636793:0.00000,(Pobliquiloculata_I_Y1491_88_AB636789:0.00322,Pobliquiloculata_I_Me867_7_AB636805:0.00000)0.84    :0.00322)0.00    :0.00000)0.00    :0.00000,(Pobliquiloculata_I_GYB1811_40_AB636774:0.00000,Pobliquiloculata_I_Y1492_3_AB636791:0.00000)0.00    :0.00000)0.00    :0.00000)0.00    :0.00000)0.54    :0.00213,(Pobliquiloculata_I_Y1492_5_AB636698:0.00000,((Pobliquiloculata_I_Z511_50_AB636768:0.00216,(Pobliquiloculata_I_KH342_1_AB636898:0.00000,(Pobliquiloculata_I_Z511_49_AB636687:0.00000,(Pobliquiloculata_I_KH342_4_AB636732:0.00215,((Pobliquiloculata_I_GYB1810_29_AB636773:0.00216,(Pobliquiloculata_I_Me1600_45_AB636794:0.00434,(Pobliquiloculata_I_KH342_3_AB636900:0.00432,Pobliquiloculata_I_KH342_2_AB636899:0.00432)0.00    :0.00000)0.00    :0.00000)0.00    :0.00000,((Pobliquiloculata_I_Z329_20_AB636684:0.00219,Pobliquiloculata_I_Z329_22_AB636755:0.00663)0.76    :0.00218,(Pobliquiloculata_I_GYB2180_57_AB636691:0.00000,(Pobliquiloculata_I_KH281_15_AB636890:0.00435,Pobliquiloculata_I_KH281_12_AB636730:0.00216)0.90    :0.00441)0.00    :0.00101)0.00    :0.00116)0.00    :0.00000)0.00    :0.00000)0.00    :0.00000)0.00    :0.00000)0.71    :0.00215,(Pobliquiloculata_I_Me867_8_AB636702:0.00000,((Pobliquiloculata_I_Y1211_75_AB636782:0.00000,((Pobliquiloculata_I_Y1211_4_AB636694:0.00000,Pobliquiloculata_I_Y1211_9_AB636781:0.00216)0.00    :0.00000,(Pobliquiloculata_I_GYA2746_52_AB636777:0.00216,(Pobliquiloculata_I_GYA2746_41_AB636692:0.00216,(Pobliquiloculata_I_Y1211_7_AB636780:0.00434,(Pobliquiloculata_I_Me867_6_AB636804:0.00436,(Pobliquiloculata_I_Y1491_89_AB636697:0.00656,(Pobliquiloculata_I_KH281_13_AB636893:0.00000,Pobliquiloculata_I_KH281_9_AB636892:0.00434)0.00    :0.00094)0.00    :0.00108)0.00    :0.00014)0.00    :0.00000)0.00    :0.00000)0.00    :0.00000)0.00    :0.00000)0.00    :0.00000,(Pobliquiloculata_I_GYA541_38_AB636693:0.00000,((Pobliquiloculata_I_Z232_10_AB636751:0.00000,Pobliquiloculata_I_Z232_7_AB636749:0.00000)0.90    :0.00442,(Pobliquiloculata_I_Y1442_85_AB636784:0.00000,Pobliquiloculata_I_Ama50_3_AB636748:0.00431)0.00    :0.00000)0.84    :0.00215)0.00    :0.00000)0.00    :0.00000)0.75    :0.00215)0.00    :0.00000)0.00    :0.00000)0.00    :0.00000,(Pobliquiloculata_I_KH1431_36_AB636734:0.00000,(Pobliquiloculata_I_Me1594_38_AB636801:0.00436,(Pobliquiloculata_I_Me1594_37_AB636800:0.00148,Pobliquiloculata_I_Me1594_39_AB636802:0.00217)0.00    :0.00063)0.00    :0.00005)0.00    :0.00001)0.00    :0.00000)0.00    :0.00000,((Pobliquiloculata_I_Z362_36_AB636686:0.00000,(Pobliquiloculata_I_Z330_27_AB636759:0.00000,Pobliquiloculata_I_Z330_29_AB636685:0.00000)0.00    :0.00000)0.00    :0.00000,((Pobliquiloculata_I_Z330_26_AB636758:0.00000,Pobliquiloculata_I_Z330_25_AB636757:0.00000)0.84    :0.00218,(Pobliquiloculata_I_Me1594_40_AB636701:0.00219,(Pobliquiloculata_I_KH281_16_AB636891:0.00875,((Pobliquiloculata_I_Me1597_38_AB636700:0.00435,(Pobliquiloculata_I_Me1597_37_AB636797:0.00216,(Pobliquiloculata_I_Me1600_46_AB636699:0.00000,Pobliquiloculata_I_Me1597_40_AB636799:0.00443)0.00    :0.00000)0.00    :0.00000)0.00    :0.00000,((Pobliquiloculata_I_GYB2180_62_AB636776:0.00438,Pobliquiloculata_I_GYB2180_59_AB636775:0.00882)0.00    :0.00000,(Pobliquiloculata_I_Me1600_48_AB636796:0.00881,Pobliquiloculata_I_Me1600_47_AB636795:0.00653)0.00    :0.00000)0.74    :0.00216)0.67    :0.00217)0.00    :0.00000)0.92    :0.00435)0.00    :0.00000)0.93    :0.00215)0.00    :0.00000)0.00    :0.00000)0.00    :0.00000)0.79    :0.00242)0.76    :0.00242)0.00    :0.00000)0.00    :0.00000)0.00    :0.00000)0.83    :0.00257)0.00    :0.00000)0.00    :0.00000)0.00    :0.00000)0.00    :0.00000,(Pobliquiloculata_IIa_GYA2264_12_AB636830:0.00215,((Pobliquiloculata_IIa_KH1623_63_AB636908:0.00000,((Pobliquiloculata_IIa_KH343_19_AB636902:0.00214,(Pobliquiloculata_IIa_GYA1828_37_AB636708:0.00000,((Pobliquiloculata_IIa_GYA2380_30_AB636711:0.00000,(Pobliquiloculata_IIa_GYA2380_26_AB636834:0.00654,Pobliquiloculata_IIa_GYA2380_29_AB636832:0.00654)0.00    :0.00000)0.77    :0.00218,(Pobliquiloculata_IIa_KH343_20_AB636903:0.00000,(Pobliquiloculata_IIa_KH343_18_AB636901:0.00000,Pobliquiloculata_IIa_GYA1828_36_AB636825:0.00655)0.00    :0.00000)0.79    :0.00217)0.88    :0.00438)0.79    :0.00216)0.78    :0.00215,(Pobliquiloculata_I_KH1623_64_AB636735:0.00215,(Pobliquiloculata_IIa_KH279_4_AB636886:0.00000,((Pobliquiloculata_IIa_GYA1828_38_AB636826:0.01542,(Pobliquiloculata_IIa_GYA1757_27_AB636822:0.00214,(Pobliquiloculata_IIa_GYA2264_11_AB636829:0.00000,Pobliquiloculata_IIa_GYA1757_28_AB636823:0.00435)0.00    :0.00000)0.73    :0.00216)0.00    :0.00000,(Pobliquiloculata_IIa_GYA2380_31_AB636833:0.00437,(Pobliquiloculata_IIa_KH279_7_AB636889:0.00000,((Pobliquiloculata_IIa_GYA1037_6_AB636810:0.00000,(Pobliquiloculata_IIa_KH343_17_AB636733:0.00217,(Pobliquiloculata_IIa_GYA2125_8_AB636827:0.00435,(Pobliquiloculata_IIa_GYA1037_7_AB636811:0.00216,Pobliquiloculata_IIa_GYA1037_3_AB636809:0.00434)0.00    :0.00000)0.00    :0.00000)0.00    :0.00000)0.00    :0.00000,(Pobliquiloculata_IIa_GYA1037_4_AB636704:0.00216,((Pobliquiloculata_IIa_KH279_8_AB636729:0.00000,Pobliquiloculata_IIa_KH279_3_AB636887:0.00220)0.90    :0.00217,((Pobliquiloculata_IIa_GYA2395_37_AB636806:0.00000,(Pobliquiloculata_IIa_GYA2395_39_AB636808:0.00000,Pobliquiloculata_IIa_GYA2395_40_AB636807:0.00000)0.00    :0.00000)0.83    :0.00217,((Pobliquiloculata_IIb_Ama30_1_AB636746:0.00215,(Pobliquiloculata_U_OKI5_2_AB468845:0.00431,((Pobliquiloculata_IIb_OKI4_1_AB263442:0.00000,Pobliquiloculata_IIb_OKI5_1_AB468844:0.00000)0.90    :0.00215,((((Pobliquiloculata_U_NA_NA_AY241709:0.00435,Pobliquiloculata_IIb_GYA675_17_AB636863:0.00653)0.00    :0.00000,(Pobliquiloculata_IIb_Ama13_3_AB636744:0.00000,(Pobliquiloculata_IIb_GYA675_20_AB636865:0.00217,(Pobliquiloculata_IIb_Y1220_61_AB636835:0.00216,(Pobliquiloculata_IIb_Ama22_2_AB636910:0.00437,(Pobliquiloculata_IIb_GYA675_19_AB636864:0.00217,(Pobliquiloculata_IIb_Y1448_30_AB636868:0.00434,Pobliquiloculata_IIb_Ama10_1_AB636917:0.00870)0.00    :0.00000)0.00    :0.00000)-0.00    :0.00000)0.00    :0.00000)0.00    :0.00000)0.00    :0.00000)0.00    :0.00000,(Pobliquiloculata_IIb_Ama22_1_AB636738:0.00000,(Pobliquiloculata_IIb_GYA675_18_AB636721:0.00217,(Pobliquiloculata_IIb_Ama20_2_AB636736:0.00217,Pobliquiloculata_IIb_Y1448_27_AB636866:0.00000)0.00    :0.00000)0.00    :0.00000)0.00    :0.00000)0.93    :0.00216,(Pobliquiloculata_IIb_Y1482_88_AB636715:0.00215,(Pobliquiloculata_IIb_Y1482_94_AB636845:0.00215,(Pobliquiloculata_IIb_Ama30_2_AB636925:0.00215,(Pobliquiloculata_IIb_Y1448_28_AB636722:0.00000,(Pobliquiloculata_IIb_225066_1_DQ407270:0.00000,(Pobliquiloculata_IIb_GYB659_23_AB636858:0.00215,(Pobliquiloculata_IIb_GYB659_13_AB636859:0.00000,(Pobliquiloculata_IIb_GYA680_40_AB636875:0.00000,(Pobliquiloculata_IIb_Y1448_29_AB636867:0.00215,(Pobliquiloculata_IIb_GYA680_34_AB636877:0.00000,(Pobliquiloculata_IIb_GYA680_36_AB636876:0.00215,(Pobliquiloculata_IIb_Y1441_76_AB636714:0.00000,(((Pobliquiloculata_IIb_Y1224_66_AB636838:0.00431,(Pobliquiloculata_U_Ama11_1_AB636918:0.00215,(Pobliquiloculata_IIb_Ama20_1_AB636909:0.00000,(Pobliquiloculata_IIb_Y1446_35_AB636874:0.01085,(Pobliquiloculata_IIb_Y1482_87_AB636844:0.00000,Pobliquiloculata_IIb_GYA680_39_AB636725:0.00682)0.76    :0.00226)0.00    :0.00000)0.00    :0.00000)0.00    :0.00000)0.00    :0.00000,Pobliquiloculata_IIb_Y1441_75_AB636841:0.00215)0.00    :0.00000,Pobliquiloculata_U_Ama27_2_AB636914:0.00000)0.00    :0.00000)0.00    :0.00000)0.00    :0.00000)0.00    :0.00000)0.00    :0.00000)0.00    :0.00000)0.00    :0.00000)0.00    :0.00000)0.00    :0.00000)0.00    :0.00000)0.00    :0.00000)0.00    :0.00000)0.00    :0.00000)0.00    :0.00000)0.00    :0.00000)0.00    :0.00000)0.77    :0.00226,(Pobliquiloculata_IIb_GYB650_26_AB636720:0.00000,(Pobliquiloculata_U_Ama15_1_AB636922:0.00430,(Pobliquiloculata_IIb_Ama26_4_AB636912:0.00000,(Pobliquiloculata_IIb_OKI1_1_AB263439:0.00000,(Pobliquiloculata_IIb_GYB587_1_AB636717:0.00431,(Pobliquiloculata_IIb_GYA547_19_AB636718:0.00000,(Pobliquiloculata_IIb_GYA547_59_AB636854:0.00430,(Pobliquiloculata_IIb_GYB659_17_AB636857:0.00649,(Pobliquiloculata_U_Ama14_1_AB636920:0.00215,(Pobliquiloculata_U_OKI3_1_AB263441:0.00000,(Pobliquiloculata_IIb_GYB587_2_AB636849:0.00649,(Pobliquiloculata_IIb_GYA280_18_AB636885:0.00215,(Pobliquiloculata_IIb_GYA280_20_AB636884:0.00215,((Pobliquiloculata_IIb_OKI3_2_AB468842:0.00000,Pobliquiloculata_U_OKI2_1_AB263440:0.00000)0.92    :0.00215,(Pobliquiloculata_IIb_225066_2_DQ407271:0.00000,(Pobliquiloculata_U_Ama27_1_AB636913:0.00215,(Pobliquiloculata_IIb_Y1441_77_AB636842:0.00000,(Pobliquiloculata_IIb_Y1446_33_AB636873:0.00430,(Pobliquiloculata_IIb_Y1484_103_AB636846:0.00000,((Pobliquiloculata_IIb_GYA547_58_AB636855:0.00430,(Pobliquiloculata_IIb_GYB587_34_AB636847:0.00000,(Pobliquiloculata_IIb_GYB587_33_AB636850:0.00000,Pobliquiloculata_IIb_GYB587_35_AB636848:0.00000)0.00    :0.00000)0.91    :0.00432)0.00    :0.00000,(Pobliquiloculata_IIb_GYA549_69_AB636880:0.00000,(Pobliquiloculata_IIb_Ama26_5_AB636740:0.00000,(Pobliquiloculata_IIb_Ama10_2_AB636743:0.00000,(Pobliquiloculata_IIb_Ama17_1_AB636745:0.00000,(Pobliquiloculata_IIb_GYB650_29_AB636862:0.00000,(Pobliquiloculata_IIb_GYB659_18_AB636719:0.00215,(Pobliquiloculata_U_Ama15_2_AB636923:0.00215,((Pobliquiloculata_U_Ama29_2_AB636915:0.01761,(Pobliquiloculata_IIb_Ama31_2_AB636926:0.00000,Pobliquiloculata_IIb_GYA547_60_AB636853:0.00429)0.00    :0.00000)0.74    :0.00214,(Pobliquiloculata_IIb_Ama21_1_AB636737:0.00000,(Pobliquiloculata_IIb_GYA549_70_AB636727:0.00000,(Pobliquiloculata_IIb_GYB659_16_AB636856:0.00215,(Pobliquiloculata_IIb_GYB650_27_AB636860:0.00646,(Pobliquiloculata_IIb_GYB650_28_AB636861:0.00215,((Pobliquiloculata_IIb_Ama52_2_AB636741:0.00217,Pobliquiloculata_IIb_GYA549_68_AB636882:0.00431)0.79    :0.00214,(Pobliquiloculata_IIb_GYA280_19_AB636728:0.00000,(Pobliquiloculata_IIb_Y1441_74_AB636843:0.00000,(Pobliquiloculata_IIb_Y1224_68_AB636840:0.00215,(Pobliquiloculata_U_OKI4_2_AB468843:0.00000,(Pobliquiloculata_IIb_GYA280_21_AB636883:0.00430,((Pobliquiloculata_U_Ama11_2_AB636919:0.00000,Pobliquiloculata_IIb_Ama52_1_AB636916:0.01308)0.76    :0.00214,(Pobliquiloculata_IIb_Ama25_1_AB636739:0.00214,(Pobliquiloculata_IIb_Y1224_67_AB636839:0.00430,(Pobliquiloculata_IIb_Y1484_102_AB636716:0.00000,(Pobliquiloculata_IIb_Ama17_2_AB636924:0.00000,(Pobliquiloculata_IIb_GYA547_20_AB636851:0.00214,(Pobliquiloculata_U_Ama14_2_AB636921:0.00438,(Pobliquiloculata_IIb_Ama31_1_AB636747:0.00000,(Pobliquiloculata_IIb_GYA549_71_AB636881:0.00215,(Pobliquiloculata_U_OKI1_2_AB468840:0.00000,(Pobliquiloculata_U_OKI2_2_AB468841:0.00000,(Pobliquiloculata_IIb_Y1224_65_AB636713:0.00000,(Pobliquiloculata_IIb_GYA478_93_AB636726:0.00000,((Pobliquiloculata_IIb_Ama25_2_AB636911:0.00216,Pobliquiloculata_IIb_GYA547_61_AB636852:0.00214)0.79    :0.00215,((Pobliquiloculata_IIb_GYA478_94_AB636879:0.00214,(Pobliquiloculata_IIb_GYA478_96_AB636878:0.00213,(Pobliquiloculata_IIb_Y1220_62_AB636836:0.00000,Pobliquiloculata_IIb_Y1220_63_AB636837:0.00000)0.79    :0.00215)0.80    :0.00215)0.00    :0.00000,(Pobliquiloculata_IIb_Y1220_60_AB636712:0.00000,(Pobliquiloculata_IIb_Y1446_34_AB636872:0.00642,(Pobliquiloculata_IIb_Y1212_67_AB636870:0.00213,(Pobliquiloculata_IIb_Y1212_68_AB636723:0.00213,(Pobliquiloculata_IIb_Y1446_36_AB636724:0.00000,(Pobliquiloculata_IIb_Y1212_66_AB636871:0.00000,Pobliquiloculata_IIb_Y1212_65_AB636869:0.00000)0.93    :0.00213)0.00    :0.00000)0.00    :0.00000)0.00    :0.00000)0.00    :0.00000)0.00    :0.00000)0.83    :0.00315)0.00    :0.00000)0.00    :0.00000)0.00    :0.00000)0.00    :0.00000)0.00    :0.00000)0.00    :0.00000)0.00    :0.00000)0.00    :0.00000)0.00    :0.00000)0.00    :0.00000)0.00    :0.00000)0.00    :0.00000)0.00    :0.00000)0.00    :0.00000)0.00    :0.00000)0.00    :0.00000)0.00    :0.00000)0.00    :0.00000)0.00    :0.00000)0.00    :0.00000)0.00    :0.00000)0.00    :0.00000)0.00    :0.00000)0.00    :0.00000)0.00    :0.00000)0.00    :0.00000)0.00    :0.00000)0.00    :0.00000)0.00    :0.00000)0.00    :0.00000)0.00    :0.00000)0.00    :0.00000)0.00    :0.00000)0.00    :0.00000)0.00    :0.00000)0.00    :0.00000)0.00    :0.00000)0.00    :0.00000)0.00    :0.00000)0.00    :0.00000)0.00    :0.00000)0.00    :0.00000)0.00    :0.00000)0.00    :0.00000)0.00    :0.00000)0.00    :0.00000)0.00    :0.00000)0.00    :0.00000)0.00    :0.00000)0.00    :0.00000)0.00    :0.00000)0.00    :0.00000)0.78    :0.00318)0.98    :0.01140)0.00    :0.00000)0.88    :0.00225)0.00    :0.00000)0.00    :0.00000)0.85    :0.00225)0.00    :0.00000)0.00    :0.00000)0.00    :0.00000)0.00    :0.00000)0.00    :0.00000)0.00    :0.00000,((Pobliquiloculata_IIa_GYA2264_14_AB636710:0.00218,(Pobliquiloculata_IIa_GYA1757_32_AB636821:0.00217,(Pobliquiloculata_IIa_GYA1828_35_AB636824:0.00218,(Pobliquiloculata_IIa_GYA1508_12_AB636812:0.00000,(Pobliquiloculata_IIa_KH316_27_AB636897:0.00218,Pobliquiloculata_IIa_KH316_26_AB636896:0.00655)0.00    :0.00000)0.82    :0.00218)0.00    :0.00000)0.00    :0.00000)0.85    :0.00216,(Pobliquiloculata_IIa_GYA1741_90_AB636819:0.00000,(Pobliquiloculata_IIa_GYA1508_14_AB636705:0.00000,(Pobliquiloculata_IIa_GYA1741_18_AB636817:0.00000,(Pobliquiloculata_IIa_KH316_32_AB636895:0.00437,(Pobliquiloculata_IIa_KH1623_61_AB636907:0.00432,((Pobliquiloculata_IIa_GYA1741_91_AB636820:0.00000,Pobliquiloculata_IIa_GYA1741_19_AB636816:0.00000)0.94    :0.00433,((Pobliquiloculata_IIa_KH316_28_AB636894:0.00219,Pobliquiloculata_IIa_GYA2264_13_AB636831:0.00441)0.89    :0.00438,(Pobliquiloculata_IIa_GYA1741_21_AB636706:0.00654,(Pobliquiloculata_IIa_GYA1508_15_AB636814:0.00216,((Pobliquiloculata_IIa_GYA1741_89_AB636818:0.00000,Pobliquiloculata_IIa_GYA1741_17_AB636815:0.00000)0.84    :0.00215,((Pobliquiloculata_IIa_GYA2395_38_AB636703:0.00000,(Pobliquiloculata_IIa_GYA2125_4_AB636709:0.00216,(Pobliquiloculata_IIa_GYA2125_5_AB636828:0.00216,Pobliquiloculata_IIa_GYA1757_25_AB636707:0.00217)0.00    :0.00000)0.00    :0.00000)0.86    :0.00216,(Pobliquiloculata_IIa_KH279_6_AB636888:0.00000,(Pobliquiloculata_IIa_GYA1508_13_AB636813:0.00430,Pobliquiloculata_IIa_KH316_25_AB636731:0.00000)0.00    :0.00000)0.00    :0.00000)0.00    :0.00000)0.00    :0.00000)0.00    :0.00000)0.00    :0.00000)0.00    :0.00000)0.00    :0.00000)0.00    :0.00000)0.00    :0.00000)0.00    :0.00000)0.00    :0.00000)0.00    :0.00000)0.00    :0.00000)0.00    :0.00000)0.96    :0.01045);
