# Supplementary material for: SSU rDNA Divergence in Planktonic Foraminifera: Molecular Taxonomy and Biogeographic Implications
Source: PLoS One. 2014 Aug 13;9(8):e104641. doi: 10.1371/journal.pone.0104641 (PMC4131912; doi:10.1371/journal.pone.0104641)
Supplement: File S1 — Sequence alignments, PhyML trees used for patristic distance calculation, BEAST ultrametric trees and patristic distance matrices. (ZIP) [file pone.0104641.s004.zip › File S2/trees/patristic/Sdehiscens_patristique_arbre]

((Sdehiscens_I_GA2865_DS:0.00000,Sdehiscens_I_GA630_DS:0.00000)0.00    :0.00000,Sdehiscens_I_GA2905_DS:0.00000,(Sdehiscens_I_GA3212_DS:0.00000,(Sdehiscens_I_GA3014_DS:0.00000,Sdehiscens_I_GB627_DS:0.00000)0.00    :0.00000)0.00    :0.00000);
