# Supplementary material for: SSU rDNA Divergence in Planktonic Foraminifera: Molecular Taxonomy and Biogeographic Implications
Source: PLoS One. 2014 Aug 13;9(8):e104641. doi: 10.1371/journal.pone.0104641 (PMC4131912; doi:10.1371/journal.pone.0104641)
Supplement: File S1 — Sequence alignments, PhyML trees used for patristic distance calculation, BEAST ultrametric trees and patristic distance matrices. (ZIP) [file pone.0104641.s004.zip › File S2/trees/patristic/Tquinqueloba_patristique_arbre]

(((Tquinqueloba_IIc_AA10QUI_NA_AF250115:0.00000,Tquinqueloba_IIb_DSBQUI_NA_AF250114:0.00121)0.89    :0.00558,(Tquinqueloba_U_2-3-6_NA_AY453127:0.00000,Tquinqueloba_U_2-3-6_NA_AY453127:0.00000)0.99    :0.01486)0.99    :0.04241,(Tquinqueloba_IIa_AA28QUI_NA_AF250113:0.00000,Tquinqueloba_IIa_DSQUI_NA_AF250112:0.00000)0.77    :0.01322,(Tquinqueloba_Ia_A115QUI_NA_AF250116:0.02133,Tquinqueloba_Ib_AS66_NA_JQ799895:0.04640)1.00    :0.27533);
