# Supplementary material for: SSU rDNA Divergence in Planktonic Foraminifera: Molecular Taxonomy and Biogeographic Implications
Source: PLoS One. 2014 Aug 13;9(8):e104641. doi: 10.1371/journal.pone.0104641 (PMC4131912; doi:10.1371/journal.pone.0104641)
Supplement: File S1 — Sequence alignments, PhyML trees used for patristic distance calculation, BEAST ultrametric trees and patristic distance matrices. (ZIP) [file pone.0104641.s004.zip › File S2/trees/patristic/Ttruncatulinoides_patristique_arbre]

(Ttruncatulinoides_I_A482_1_AJ272474:0.01763,(((Ttruncatulinoides_II_Vf4_2_AJ272475:0.00000,Ttruncatulinoides_U_V81_22_Z83968:0.00000)0.00    :0.00000,((Ttruncatulinoides_U_R036_06_FJ643341:0.00373,Ttruncatulinoides_U_P115_13_FJ643329:0.00373)0.76    :0.00756,(Ttruncatulinoides_U_R012_27_FJ643335:0.00000,(((Ttruncatulinoides_U_B53_1_Z83969:0.00000,(Ttruncatulinoides_U_R031_08_FJ643339:0.00000,(Ttruncatulinoides_U_R036_08_FJ643342:0.00372,Ttruncatulinoides_U_R036_34_FJ643343:0.00000)0.93    :0.00751)0.83    :0.00371)0.31    :0.00371,(Ttruncatulinoides_U_R005_15_FJ643332:0.00000,(Ttruncatulinoides_U_R005_19_FJ643333:0.00000,(Ttruncatulinoides_U_R005_10_FJ643331:0.00000,(Ttruncatulinoides_U_R005_04_FJ643330:0.00000,Ttruncatulinoides_U_R5_4_AY359167:0.01124)0.00    :0.00000)0.00    :0.00000)0.00    :0.00000)0.00    :0.00000)0.95    :0.01130,((Ttruncatulinoides_U_P115_10_FJ643328:0.00746,(Ttruncatulinoides_U_P115_06_FJ643327:0.00373,((Ttruncatulinoides_U_R030_12_FJ643338:0.00746,Ttruncatulinoides_U_P115_05_FJ643326:0.00000)0.42    :0.00374,(Ttruncatulinoides_U_P114_06_FJ643323:0.00000,(Ttruncatulinoides_U_R036_04_FJ643340:0.00000,(Ttruncatulinoides_U_R063_19_FJ643421:0.00000,(Ttruncatulinoides_U_P114_14_FJ643324:0.00000,Ttruncatulinoides_U_P114_01_FJ643322:0.00000)0.84    :0.00371)0.86    :0.00371)0.00    :0.00000)0.00    :0.00000)0.80    :0.00371)0.29    :0.00373)0.00    :0.00000,(Ttruncatulinoides_U_R12_27_AY359166:0.00000,(Ttruncatulinoides_U_R012_31_FJ643337:0.00000,(Ttruncatulinoides_U_R012_09_FJ643334:0.00000,(Ttruncatulinoides_U_R066_54_FJ643422:0.00750,Ttruncatulinoides_U_R012_28_FJ643336:0.00000)0.91    :0.00749)0.81    :0.00369)0.00    :0.00000)0.00    :0.00000)0.35    :0.00373)0.00    :0.00370)0.00    :0.00001)0.00    :0.00000)0.69    :0.00753,(Ttruncatulinoides_III_Ag320_3_AJ272476:0.01854,Ttruncatulinoides_IV_A597_4_AJ272477:0.01264)1.00    :0.12522)0.88    :0.02171,(Ttruncatulinoides_U_Y1317_12:0.01622,((Ttruncatulinoides_U_Y1075_4:0.01119,(Ttruncatulinoides_V_GUA-2_1_AB263447:0.00748,(Ttruncatulinoides_U_Y1086_20:0.00000,((Ttruncatulinoides_U_449-1_NA_AY453133:0.00372,((Ttruncatulinoides_V_GUA-2_3_AB468855:0.01144,Ttruncatulinoides_U_Y1086_18:0.01516)0.74    :0.00351,(Ttruncatulinoides_U_Y1317_9:0.01108,Ttruncatulinoides_U_Y1317_10:0.00371)0.09    :0.00375)0.00    :0.00000)0.79    :0.00746,(Ttruncatulinoides_V_GUA-2_2_AB468854:0.01883,((Ttruncatulinoides_U_Y1086_17:0.00746,Ttruncatulinoides_U_Y1317_11:0.00745)0.00    :0.00000,(Ttruncatulinoides_U_Y1086_19:0.00000,(Ttruncatulinoides_V_GUA-1_2_AB468852:0.00000,Ttruncatulinoides_V_GUA-1_1_AB263446:0.00000)0.92    :0.00371)0.00    :0.00000)0.00    :0.00000)0.75    :0.00367)0.00    :0.00000)0.81    :0.00369)0.00    :0.00000)0.44    :0.00374,(Ttruncatulinoides_V_GUA-1_3_AB468853:0.00000,(Ttruncatulinoides_U_Y1075_3:0.01124,(Ttruncatulinoides_U_Y1075_1:0.00740,Ttruncatulinoides_U_Y1075_2:0.00000)0.00    :0.00000)0.00    :0.00000)0.78    :0.00369)0.63    :0.00248)1.00    :0.05486);
